# Supplementary material for: L-fucose and fucoidan alleviate high-salt diet-promoted acute inflammation
Source: Front Immunol. 2024 Mar 26;15:1333848. doi: 10.3389/fimmu.2024.1333848 (PMC11002173; doi:10.3389/fimmu.2024.1333848)
Supplement: Supplementary file 2 [file Table_1.xlsx]

## Sheet: D_vs_C
ID	adduct	Name	VIP	Fold change	p-value	FDR	m/z	rt(s)	C27	C21	C22	C23	C24	C25	C26	C28	C29	C30	D31	D32	D33	D35	D36	D38	D39	D40	D41	D42	QC-1	QC-2	QC-3	QC-4	KEGG.ID	HMDB	CellularLocations	SuperClass	Class	SubClass	DirectParent
M297T58	(M-H)-	Nname,cis-9,10-Epoxystearic acid	13.25	2.83751	3.87397e-06	0.000263075	297.244	58.204	3.48299e+06	4.89095e+06	3.10051e+06	6.20923e+06	1.85135e+06	4.25386e+06	1.74443e+06	2.83265e+06	3.00434e+06	2.56549e+06	9.06102e+06	8.35583e+06	5.35533e+06	1.10147e+07	8.02578e+06	9.08194e+06	8.12806e+06	1.29362e+07	1.47877e+07	9.5468e+06	6.18407e+06	6.49971e+06	6.49945e+06	6.49983e+06
M163T312	(M-H2O-H)-	D-Mannitol	1.34585	0.295568	4.09287e-05	0.00141208	163.061	311.939	83324.5	122075	87399.3	124853	42761.5	41169.5	99333.2	50050.2	62083.1	109218	11440.3	51428.7	16091.6	27996.3	13668.7	18490.5	35640.4	26102.8	22660.8	19515.5	44437	44481	41966.4	44435.9	C00392	HMDB0000765	Extracellular;Membrane	Organic oxygen compounds	Organooxygen compounds	Carbohydrates and carbohydrate conjugates	Sugar alcohols
M182T34_1	(M-H)-	Saccharin	4.65908	6.73455	9.78255e-05	0.00257374	181.992	34.24	19827	39397.1	62359.7	965209	59334.7	40845.2	13430	72848.9	29111.5	35544.8	830726	1.44703e+06	456200	753045	829300	926253	1.52056e+06	1.1277e+06	266726	852682	403618	396541	400397	412881
M163T135	(M-H)-	L-Fucose	1.30424	0.461752	0.00099741	0.0126924	163.061	135.495	105634	120467	134606	109094	182098	176592	121831	38086.2	114462	40177.1	29926.5	81542	66926.6	44407.7	49999.3	51303.1	52925.5	52960.1	55598.2	42215.9	85677.7	81708.5	84503.4	85677.8	C01019	HMDB0000174	Cytoplasm;Extracellular;Lysosome	Organic oxygen compounds	Organooxygen compounds	Carbohydrates and carbohydrate conjugates	Hexoses
M373T60	(M-H)-	3b-Hydroxy-5-cholenoic acid	1.58444	1.93943	0.0015194	0.0168687	373.274	59.7935	128649	122535	118598	96473.8	150565	97599.8	214409	49552.2	151703	54959.9	82580	238768	299634	131327	213874	321923	313561	198380	299255	199014	142199	141301	141302	146336
M188T396	(M-H)-	N-Acetyl-L-glutamate	1.52629	2.02162	0.00722938	0.0493815	188.057	396.115	39927.8	146609	122818	71620.6	322528	168910	137739	50260.9	123142	35898.9	431739	110692	278140	170897	142533	304116	310614	218236	315143	183156	163906	159761	157247	164102	C00624	HMDB0001138	Mitochondria	Organic acids and derivatives	Carboxylic acids and derivatives	"Amino acids, peptides, and analogues"	Glutamic acid and derivatives
M135T137	(M-H)-	2-Methylbenzoic acid	1.50315	1.92044	0.00906435	0.0579207	135.045	137.067	68733.5	172285	184872	69781.4	76096.1	247101	46964.3	88968.4	99512.3	81380.3	261009	296095	217087	206589	107168	421655	131235	224015	142556	173624	180824	175484	176166	179269
M748T37	(M-H)-	1-Palmitoyl-2-oleoyl-phosphatidylglycerol	1.62513	0.265236	0.0144837	0.0789485	747.518	36.892	92939.3	128210	83054.2	71387.3	573342	107456	154192	237696	180537	133312	102118	12839.6	68527.3	46176.9	55057.8	48863.9	23874.7	12604	15486.3	81830.5	163660	162347	164924	164166
M187T352_2	(M-H)-	Azelaic acid	1.77718	1.87449	0.0155085	0.0829255	187.098	351.631	152189	127043	82441.8	140963	284030	75128.4	168469	96389.8	208577	106235	182435	127372	577741	241321	258551	151190	269356	221487	420631	251924	160354	157156	157140	160687	C08261	HMDB0000784	Cellular Locations Not Available	Lipids and lipid-like molecules	Fatty Acyls	Fatty acids and conjugates	Medium-chain fatty acids
M375T81	(M-H)-	Lithocholic acid	3.26609	1.32726	0.022057	0.105308	375.29	80.884	2.12565e+06	2.67201e+06	1.98905e+06	2.30362e+06	1.72542e+06	2.04858e+06	1.26131e+06	915505	1.42918e+06	1.5064e+06	1.97397e+06	2.58538e+06	2.59471e+06	2.35089e+06	2.40237e+06	2.54559e+06	2.85551e+06	3.2705e+06	1.7956e+06	1.4852e+06	2.2463e+06	2.27699e+06	2.18339e+06	2.20648e+06	C03990	HMDB0000761	Extracellular	Lipids and lipid-like molecules	Steroids and steroid derivatives	"Bile acids, alcohols and derivatives"	"Monohydroxy bile acids, alcohols and derivatives"
M482T80	(M-H)-	Taurolithocholic acid	1.26705	0.47715	0.0222231	0.105719	482.293	79.916	68976	56507.8	123680	218667	65027.6	217402	80131.6	166631	92797.9	56851.3	37142.8	45116	47513.9	166032	48139	45460.1	56030.6	44118.6	20033.8	37547.5	68083.7	63558.8	52296	66705.7	C02592	HMDB0000722	Extracellular	Lipids and lipid-like molecules	Steroids and steroid derivatives	"Bile acids, alcohols and derivatives"	Taurinated bile acids and derivatives
M285T150	(M+CH3COO)-	Prephenate	1.09274	0.366312	0.027407	0.120082	285.055	150.128	113495	159942	52634.5	39341.4	136813	19740	177248	31372.9	20214.2	34556.7	33797.5	16093.9	85925.1	34875	11074.4	14006.3	22832.1	25947.9	9182.92	33951.4	15992.4	15747.7	21305.7	15889.7	C00254	HMDB0012283	Cellular Locations Not Available	Organic acids and derivatives	Keto acids and derivatives	Gamma-keto acids and derivatives	Gamma-keto acids and derivatives
M117T116	(M-H)-	Methylmalonic acid	1.53758	0.314304	0.0291858	0.124979	117.019	115.997	201679	55190.8	84498.8	454488	31955.3	55750.5	75070.8	229831	87103.4	147007	46509.5	63184.1	21097.9	64507.3	93730.9	18753.1	25650	49499.7	14816.6	49371.2	74654.3	72278.5	81599.8	73685.3	C02170	HMDB0000202	Cytoplasm (predicted from logP)	Organic acids and derivatives	Carboxylic acids and derivatives	Dicarboxylic acids and derivatives	Dicarboxylic acids and derivatives
M133T421	(M-H)-	L-Malic acid	1.24939	2.74336	0.0297975	0.126663	133.014	420.522	23391.3	36203.3	60802.9	52988.2	25147.6	68625.9	14546.7	44473.1	38648.8	24831	37070.9	56293.4	54677.2	74344.7	87306.5	147787	306443	213023	47897.5	44131.7	67348	55653.9	55495.7	55910.3	C00149	HMDB0000156	Cytoplasm	Organic acids and derivatives	Hydroxy acids and derivatives	Beta hydroxy acids and derivatives	Beta hydroxy acids and derivatives
M165T163_2	(M-H)-	3-(3-Hydroxyphenyl)propanoic acid	6.2405	0.542162	0.0533172	0.184729	165.055	162.736	6.9584e+06	1.75202e+06	3.16817e+06	3.7861e+06	2.40618e+06	1.75821e+06	2.89845e+06	1.77073e+06	1.78964e+06	5.22749e+06	771701	2.31565e+06	553557	941127	3.57638e+06	849715	4.02818e+06	2.73161e+06	271162	1.04738e+06	1.80885e+06	1.75834e+06	1.77399e+06	1.79608e+06	C11457	HMDB0000375	Cellular Locations Not Available	Phenylpropanoids and polyketides	Phenylpropanoic acids		Phenylpropanoic acids
M131T136	(M-H)-	Hydroxyisocaproic acid	5.4512	0.480772	0.0607418	0.199923	131.071	136.474	3.01587e+06	351379	670278	5.26748e+06	1.5841e+06	291611	2.50688e+06	2.85672e+06	1.44822e+06	3.58665e+06	1.63739e+06	2.09547e+06	1.42972e+06	454049	1.07235e+06	165818	2.25862e+06	344357	432785	484112	1.34467e+06	1.30456e+06	1.32066e+06	1.34541e+06	C03264	HMDB0000624	Extracellular;Membrane	Lipids and lipid-like molecules	Fatty Acyls	Fatty acids and conjugates	Hydroxy fatty acids
M161T272	(M-H)-	3-Hydorxy-3-methylglutaric acid	1.25317	0.563652	0.0624049	0.203622	161.045	271.817	105266	108209	81079.3	114738	270829	134400	360761	85096.9	174611	45189.1	39655.9	71313.1	102319	53169.9	45358.5	79811.6	116637	93341	149468	83233.3	93706.8	95181.7	89658.8	92393.2	C03761	HMDB0000355/HMDB0059737	Cytoplasm (predicted from logP)	Lipids and lipid-like molecules	Fatty Acyls	Fatty acids and conjugates	Hydroxy fatty acids
M283T223	(M-H)-	Xanthosine	1.76294	4.77251	0.0642891	0.206962	283.068	223.299	5126.68	27669	6106.2	9065.16	10928.8	5948.52	152755	14722.2	67046.6	6353.32	4660.68	4447.4	252816	315168	33986.7	5362.76	13464.7	17075.1	463215	348861	63406.1	65551.7	62574.5	64615.7	C01762	HMDB0000299	Cytoplasm	"Nucleosides, nucleotides, and analogues"	Purine nucleosides		Purine nucleosides
M310T258	(M+CH3COO)-	Muramic acid	1.5042	0.31192	0.0944536	0.2615	310.114	258.155	116864	49487.1	68035.2	156311	81947.8	50469.5	63888.4	297775	56745.5	681755	83790.1	87882.9	102710	33595.4	50801.8	13365	48965.8	25970.3	39625.1	19626.5	87236.9	87787	87780.5	104364
M307T42	(M-H)-	11(Z),14(Z)-Eicosadienoic Acid	0.970071	1.19151	0.379222	0.592235	307.263	41.5895	404697	689127	700375	407426	1.37412e+06	424361	419131	765963	897673	304131	481919	436434	1.32099e+06	1.1549e+06	798048	604923	799349	602217	733634	677768	746915	739364	739516	764421
M165T310	(M-H)-	1,2-Benzenedicarboxylic acid	0.220341	1.7979	0.206773	0.416562	165.022	309.876	3797.33	3761.67	3606.47	5475.7	3265.22	3704.57	4005.98	3133.51	4298.25	6872.95	3702.82	13423.4	1346.97	8015.83	5282.5	3320.7	28160.1	5334.64	3358.09	3426.01	4918.14	6065.31	4883.68	4901.29
M293T51	(M-H)-	13-OxoODE	2.02845	0.863598	0.453457	0.654253	293.212	51.4455	1.14717e+06	351552	378445	668433	543232	423862	711842	598664	454505	731770	467737	641834	475520	262287	1.0112e+06	312091	678207	714246	387870	238779	532624	536171	532790	538248
M367T244	(M+K-2H)-	17alpha-Hydroxyprogesterone	0.14839	0.814317	0.326663	0.546831	367.169	244.13	8558.21	11028.3	4027.48	6513.32	5635.4	6636.47	9500.25	4527.24	10012.6	4047.76	1800.5	6880.01	3910.37	8840.87	3657.17	3192.4	11490	6744.63	2532.84	8350	4864.47	4422.95	4415.18	4648.16	C01176	HMDB0000374	Cytoplasm;Extracellular;Membrane (predicted from logP);Endoplasmic reticulum	Lipids and lipid-like molecules	Steroids and steroid derivatives	Pregnane steroids	"Gluco/mineralocorticoids, progestogins and derivatives"
M165T207	(M-H)-	1-Methylxanthine	0.0956401	0.996892	0.983581	0.99051	165.04	207.28	4652.33	3545.55	4819.24	6107.07	5916.84	1853.72	6620.74	3340.88	4479.99	4745.91	5240.09	2320.77	7788.51	6204.86	3172.95	4391.83	4855.32	3869.94	2963.62	5131.16	4133.02	4467.55	4605.88	4607.26	C16358	HMDB0010738	Cytoplasm	Organoheterocyclic compounds	Imidazopyrimidines	Purines and purine derivatives	Xanthines
M237T54	(M+CH3COO)-	2-Dehydro-3-deoxy-D-galactonate	0.681716	4.8801	0.18767	0.392406	237.148	53.849	8280.54	4127.42	6792.7	8631.98	8756.34	7780.7	6672.64	38007	6174.07	7738.04	265699	16844.5	2506.36	5798.55	4685.96	7953.71	12461.5	9767.98	4461.61	172284	7343.12	7745.28	6918.94	10518.8	C01216	HMDB0001353	Cytoplasm (predicted from logP)	Organic acids and derivatives	Keto acids and derivatives	Medium-chain keto acids and derivatives	Medium-chain keto acids and derivatives
M177T311	(M-H)-	2-Dehydro-3-deoxy-D-gluconate	0.997146	1.96796	0.22188	0.435058	177.04	311.469	18757.3	28756.7	18380.1	32323.2	36424.6	22640.7	50136.1	23673.5	132658	20804.3	17300.6	21253.9	266221	73611.6	42761.9	20947.6	27696.1	33305.4	201256	52435.7	35262.1	35230.1	35490.6	37946.6	C00204
M309T40	(M-H)-	2E-Eicosenoic acid	1.32005	1.32236	0.10029	0.271516	309.279	40.319	506526	650477	617814	405727	669743	514813	396201	698247	780915	531982	819371	476709	1.49437e+06	1.08573e+06	592830	643919	630612	517770	550768	821147	791121	791163	791189	830904
M117T187	(M-H)-	2-Hydroxy-3-methylbutyric acid	0.532994	0.574373	0.147237	0.338936	117.055	186.742	26191.4	13903.8	12401.9	72596	26927.9	11742.4	97032.6	13032.9	22276.5	61928.9	13484.2	23263.1	18394.6	16281.9	19325	9035.13	44760.3	19329.2	25608.4	16163.6	18366	16905	18360.6	18367.1		HMDB0000407	Cytoplasm;Extracellular;Membrane;	Lipids and lipid-like molecules	Fatty Acyls	Fatty acids and conjugates	Hydroxy fatty acids
M103T298_2	(M-H)-	2-hydroxy-butanoic acid	0.341013	0.571486	0.0193515	0.0962732	103.04	298.343	10319.2	12381.4	15600.1	14517.5	26910.3	16793.5	13005.9	6645.84	10005.2	5926.49	3890.11	13903.4	7684.55	4294.87	10910.4	4822.93	10665.8	9313.23	3428.08	6583.11	9777.87	9702.4	9669.09	10081.8
M296T200	(M-H)-	2'-O-methylguanosine	0.176278	1.29549	0.294384	0.513691	296.1	199.854	6013.31	4115.45	5382.11	4556.55	7867.23	6340.89	9174.88	16427.6	5625.9	4722.86	3925.97	4424.16	19394.6	9686	9606.11	6623.63	6120.43	5507.86	13656	12033.1	5740.96	5979.17	4345.26	5974.29
M141T338_2	(M-H2O-H)-	2-Oxoadipic acid	4.03334	0.841648	0.529006	0.71275	141.017	338.086	1.58439e+06	3.00158e+06	4.38898e+06	471315	2.63235e+06	3.70276e+06	1.04202e+06	5.31755e+06	1.9049e+06	1.17172e+06	3.57133e+06	3.07749e+06	1.31883e+06	2.56437e+06	1.86553e+06	4.00107e+06	1.77169e+06	1.893e+06	453539	707462	1.93329e+06	1.90518e+06	1.90576e+06	1.94513e+06	C00322	HMDB0000225	Mitochondria	Organic acids and derivatives	Keto acids and derivatives	Medium-chain keto acids and derivatives	Medium-chain keto acids and derivatives
M171T297	(M-H)-	3-Dehydroshikimic acid	0.482977	2.51543	0.010727	0.0647035	171.03	297.154	4723.32	9169.56	3996.62	6628.82	8577.99	3595.16	16441.6	4665.94	13314.2	5641.27	2472.67	13246.7	16205.9	10664.1	33599.3	6175.44	24763.3	40456.8	17416.1	28070.5	10854.6	11186.9	9756.02	11183.6
M279T197	(M+Na-2H)-	3-Deoxy-2-keto-6-phosphogluconic acid	0.204328	1.22248	0.142075	0.332366	279.09	196.825	18444.4	21241.1	15079.2	14087.9	12983.8	16240.6	24135.3	7227.66	13229.3	15937	9502.2	14560.5	21875.3	24157.1	11894.9	19220.3	20832.3	24403.4	25546.1	21900.2	16292.9	15789	15791.9	16281.7	C04442	HMDB0001376	Cellular Locations Not Available	Organic acids and derivatives	Keto acids and derivatives	Medium-chain keto acids and derivatives	Medium-chain keto acids and derivatives
M235T298	(2M-H)-	3-Hydroxyisovaleric acid	0.185529	0.783172	0.214146	0.425628	235.118	298.257	5177.01	8010	12202.6	14363.1	6450.5	6189.94	10823.8	2889.25	6431.61	6583.65	3556.24	5481.2	4400.7	4546.84	3842.43	6689.45	9133.82	6134.14	10649.4	7531.57	8698.75	6648.59	8547.36	8049.18		HMDB0000754	Cytoplasm (predicted from logP);	Lipids and lipid-like molecules	Fatty Acyls	Fatty acids and conjugates	Hydroxy fatty acids
M149T100_2	(M-H)-	3-Phenylpropanoic acid	3.72528	1.0653	0.858722	0.923031	149.061	100.117	650403	1.55649e+06	708316	769094	4.38683e+06	1.42851e+06	5.37703e+06	217411	1.77198e+06	562241	2.08417e+06	891143	4.07418e+06	1.70066e+06	1.57358e+06	1.29468e+06	879862	1.18568e+06	2.25202e+06	2.63033e+06	1.54359e+06	1.51577e+06	1.53006e+06	1.54949e+06	C05629	HMDB0000764	Cytoplasm;Membrane (predicted from logP)	Phenylpropanoids and polyketides	Phenylpropanoic acids		Phenylpropanoic acids
M185T44	M-	3-Phosphoserine	0.0662884	0.95312	0.815744	0.897235	185.008	44.374	9765.86	11372.3	9426.21	15537.9	9995.63	4168.16	3078.74	3677.86	8173.9	6247.16	8459.09	3634.76	3917.32	9208.46	5726.16	10401.6	3848.05	9129.61	10252.2	13048.3	6270.89	6245.3	8517.23	6282.59	C01005	HMDB0000272/HMDB0001721	Cytoplasm (predicted from logP)	Organic acids and derivatives	Carboxylic acids and derivatives	"Amino acids, peptides, and analogues"	L-alpha-amino acids/Alpha amino acids
M151T205_2	(M-H)-	4-Hydroxy-3-methylbenzoic acid	1.21542	1.10829	0.706421	0.832243	151.04	204.576	72236.8	237902	314469	337353	48598.4	320237	81195.2	86715.2	107992	162768	247739	194135	74246.7	130222	183188	269128	409113	266819	29404.4	157095	153262	147858	149675	153690		HMDB0004815	Cellular Locations Not Available	Benzenoids	Benzene and substituted derivatives	Benzoic acids and derivatives	Hydroxybenzoic acid derivatives
M154T264	(M+NH4-2H)-	4-Hydroxybenzoate	0.237567	0.796217	0.160184	0.355201	154.051	264.462	8851.35	7088.01	11993.9	8044.91	11606.2	13077.6	9206.82	24318.6	11476.9	10879.5	8692.15	9525.64	9970.32	11001.9	9351.91	12516.1	9398.64	7766.72	6552.26	8018.6	9887.59	11050.7	10743.2	11233.2	C00156	HMDB0000500	Cytoplasm;Mitochondria	Benzenoids	Benzene and substituted derivatives	Benzoic acids and derivatives	Hydroxybenzoic acid derivatives
M163T175	(M-H)-	4-Hydroxycinnamic acid	0.35358	1.16259	0.276178	0.493376	163.04	175.373	32377.7	29857.4	27296.8	26700.9	38093.3	28828.9	37730.2	36933.8	24150.3	41180.8	32140.7	41413.7	41870.7	25479.3	56608.7	37582.4	62154.4	33891.5	24338	20211.6	33464.3	29326.5	29410.9	30891.9	C00811	HMDB0002035	Cytoplasm;Mitochondria	Phenylpropanoids and polyketides	Cinnamic acids and derivatives	Hydroxycinnamic acids and derivatives	Hydroxycinnamic acids
M327T43	(M-H)-	(4Z,7Z,10Z,13Z,16Z,19Z)-4,7,10,13,1 6,19-Docosahexaenoic acid	5.34065	0.70393	0.16184	0.357893	327.233	42.843	5.086e+06	3.00826e+06	1.45579e+06	2.93817e+06	964506	1.46575e+06	1.55064e+06	6.18403e+06	3.34879e+06	4.33064e+06	2.30787e+06	2.53079e+06	1.87598e+06	4.04497e+06	2.38444e+06	1.17841e+06	2.44128e+06	1.01803e+06	1.40801e+06	2.16223e+06	2.76797e+06	2.76638e+06	2.76744e+06	2.0793e+06
M458T426	(M-H)-	5-Methyltetrahydrofolate (5-Methyl-THF)	0.0473872	0.982087	0.943606	0.970767	458.19	425.69	3430.47	3692.7	2673.29	3605.34	5178.63	3045.37	3843.75	5709.17	2822.43	13531	1293.15	5071.11	4718.44	5069.36	2768.06	2552.24	7215.97	6710.54	6031.3	5250.57	3655.15	3785.09	3544.01	3602.91	C00440	HMDB0001396	Extracellular	Organoheterocyclic compounds	Pteridines and derivatives	Pterins and derivatives	Tetrahydrofolic acids
M295T50_2	(M-H)-	9R,10S-EpOME	2.9373	0.893438	0.682977	0.818829	295.227	50.029	4.20851e+06	888300	1.01769e+06	2.60944e+06	999294	1.11094e+06	792099	1.36832e+06	975997	1.70529e+06	831522	2.85384e+06	964078	1.363e+06	1.62216e+06	845226	2.22171e+06	1.26255e+06	1.36902e+06	672306	1.60194e+06	1.62503e+06	1.32087e+06	1.62458e+06
M180T56	(M-H)-	Acamprosate	0.0555931	1.05049	0.415635	0.624218	180.031	56.238	60274.5	70951.2	60008.9	66370.5	67268	71770.8	67755	43936.5	69293.3	49376.7	60669.2	76538.5	58285	69691.5	63090.1	59448.9	68497.5	55419.7	71508.7	75515.8	58269.1	58825.6	59835.4	59350.1		HMDB0014797	Membrane;	Organic acids and derivatives	Organic sulfonic acids and derivatives	Organosulfonic acids and derivatives	Organosulfonic acids
M101T379	(M-H)-	Acetoacetic acid	0.699784	1.44665	0.451471	0.652774	101.024	379.288	7961.54	14571	11944.3	9511.61	69567.6	13647.9	66852	18843	29616.9	8525.06	10240.9	11726.6	36489.5	51930.9	8046.68	13510.9	12496.4	10396.3	124166	84165.2	17379.5	17080.7	16870.2	17389.8	C00164	HMDB0000060	Cytoplasm;Extracellular;Mitochondria;Peroxisome	Organic acids and derivatives	Keto acids and derivatives	Short-chain keto acids and derivatives	Short-chain keto acids and derivatives
M202T220	(M-H)-	Acetylcarnitine	0.0977071	1.19452	0.4438	0.647757	202.109	220.278	12267.6	14091.7	7742.63	13249.4	9654.72	8662.37	1773.73	6721.1	8406.89	19998	12164.5	4513.17	582.979	14966.8	12592.6	12936	9763.77	19133.7	22544.5	13322.2	6767.34	5540.9	7514.12	7512.62	C02571	HMDB0000201	Cytoplasm;Extracellular;Membrane;Mitochondria;Endoplasmic reticulum;Peroxisome	Lipids and lipid-like molecules	Fatty Acyls	Fatty acid esters	Acyl carnitines
M172T198	(M-H)-	Acetyl-DL-Leucine	0.661539	1.76325	0.109082	0.285639	172.098	197.691	17582.8	19722.9	13111	15854	48902.6	14476.9	46619.7	32323.2	24690.1	53424.8	17854.4	29685.4	119594	98446.3	18731.8	36252.1	23811.7	18973.6	89005.3	53184	28864.6	27611.2	26846	31168.9	C02710	HMDB0011756	Cellular Locations Not Available	Organic acids and derivatives	Carboxylic acids and derivatives	"Amino acids, peptides, and analogues"	Leucine and derivatives
M158T309	(M-H)-	Acetyl-DL-Valine	0.0130965	1.05009	0.708003	0.83282	158.082	309.136	4140.34	5297.28	2674.98	2605.35	3036.19	3449.72	5290.22	2524.16	3943.92	3904.81	2918.24	4950.95	3389.61	3097.52	2871.36	3293.64	4403.51	6297.93	4533.92	2956.92	3398.85	3281.87	3281.53	3321.05
M515T274	(M-H)-	Adynerin	0.868884	0.341585	0.00082159	0.0112713	515.302	273.929	26801.1	81360.2	63161.1	30520.3	14451.4	41303.1	41294.8	23285.8	35957.9	29997.1	5905.93	13567.7	16588.1	15285	9419.62	16214.4	14953.9	13769.4	15729.1	11146.9	25241	23052	22529.9	22565.7
M157T187	(M-H)-	Allantoin	0.163951	0.719407	0.581931	0.749037	157.036	187.04	8229.01	12088	13670.8	14773	113126	9896.71	10761.4	8452.62	9859.36	10005.4	19078.7	15052.7	13815.4	8339.45	16256	32888.1	3396.47	19846.6	12838.8	10183.4	14605.5	14955	15033.3	18821	C01551	HMDB0000462	Cytoplasm	Organoheterocyclic compounds	Azoles	Imidazoles	Imidazoles
M323T400	(M-H2O-H)-	alpha,alpha-Trehalose	0.467433	0.667379	0.0223536	0.10603	323.098	399.707	15818.2	31754.4	16293.7	21842.9	25964.6	22855.1	34022.2	23768.7	41169.7	19794.1	7462.62	24307.8	10635.1	20217.3	14563.6	8896.44	18154.5	13460.4	25266.7	26071.8	20924.1	26863.2	20989.1	21182.3
M241T407	(M-H2O-H)-	alpha-D-Galactose 1-phosphate	0.976425	3.14207	0.00011827	0.00289187	241.012	406.902	17474	11687.5	30850.7	18964.5	27990.4	14651.7	14327.9	8489.49	10724	9842.37	43174.3	14993	83730.4	36409.3	58289.1	48263.1	28824.4	75559	60972.3	68235.9	28437.2	28145.5	27673.3	28438.3	C00446	HMDB0000645	Cytoplasm (predicted from logP)	Organic oxygen compounds	Organooxygen compounds	Carbohydrates and carbohydrate conjugates	Monosaccharide phosphates
M179T370	(M-H)-	Alpha-D-Glucose	0.447694	0.801234	0.15389	0.347009	179.056	370.016	46556	48578	33973.9	59393.9	77545.1	60551.9	102364	72528.3	86192.4	38171.1	28784.2	82858.7	44131.7	60018.3	52959.5	38342.3	58043.1	47099.5	44518	44700.7	49333.8	48989.6	48023.5	49912.3	C00267	HMDB0003345/HMDB0061922	Cytoplasm (predicted from logP)	Organic oxygen compounds	Organooxygen compounds	Carbohydrates and carbohydrate conjugates	Hexoses
M175T145	(M+CH3COO)-	alpha-ketoisovaleric acid	0.124606	1.16079	0.456729	0.656996	175.06	145.042	7598.51	14136.2	19652.5	16161.4	2789.12	12390.9	16323.5	5878.62	13599.1	12894.1	11485.8	14328	19953.7	6573.86	19779.5	12521.7	24820.5	16519.4	9470.16	5494.7	14662.9	11422.8	18217.2	13675.7	C00141	HMDB0000019	Cytoplasm;Extracellular;Membrane;Mitochondria	Organic acids and derivatives	Keto acids and derivatives	Short-chain keto acids and derivatives	Short-chain keto acids and derivatives
M187T318	(M-H)-	alpha-N-Acetyl-L-glutamine	0.273515	1.29294	0.267742	0.486468	187.072	317.89	19007	15658.9	18127.7	22649.4	54738.1	17773.7	17969.6	25783.1	9905.77	16918.4	35060	29906.2	23360.5	21285.3	21814.3	25353.3	61326.6	23539.6	25646.6	15256.2	19595.2	19755.3	19592.7	20270.8
M128T405	M-	Ammelide	0.564588	1.2024	0.405714	0.616247	128.035	404.683	30934.1	79740.7	100962	52416.4	213685	129561	69819.7	161564	120511	29750.2	61521.8	59638.9	161195	151937	65876.7	134464	116546	100252	182460	155211	110709	84268.1	84050.1	84613.7
M303T39	(M-H)-	Arachidonic Acid (peroxide free)	2.67438	1.13742	0.584572	0.750895	303.233	39.483	3.10069e+06	3.15731e+06	3.30666e+06	2.68638e+06	2.10591e+06	3.06464e+06	2.13382e+06	9.8984e+06	3.28366e+06	3.11732e+06	3.47444e+06	3.97353e+06	3.74051e+06	8.68138e+06	3.54947e+06	3.78206e+06	3.79108e+06	3212637	2.8764e+06	3.70063e+06	3.26382e+06	3.07247e+06	3.07293e+06	3.45566e+06	C00219	HMDB0001043/HMDB0060102	Cytoplasm;Extracellular;Membrane (predicted from logP);Endoplasmic reticulum	Lipids and lipid-like molecules	Fatty Acyls	Fatty acids and conjugates	Long-chain fatty acids
M457T177	(M-H)-	Astemizole	0.226999	1.29441	0.116385	0.296977	457.236	177.058	13710.9	23153	15537.6	18413.5	5199.55	21751.5	13717.4	5058.08	14125.1	15731.3	15774.2	20387.4	20369.2	15865	17096.3	33668.8	20750.2	16120.6	13807.9	15659.1	14420.5	17729.8	13928.5	13925.6
M165T400	(M-H)-	Atrolactic acid	0.193481	1.3636	0.259153	0.476713	165.055	399.696	11552.5	3867.27	5235.77	5925.89	3500.87	7020.38	6654.61	7298.65	3687.5	22646.4	4056.55	8279.14	10059.3	10951.3	10125.5	7662.52	19350	19312	6757.82	8974.95	8889.02	7685.3	7655.51	7698.9
M443T202_2	(M+CH3COO)-	Cholestenone	0.406893	0.621253	0.00714967	0.0489602	443.347	202.033	15348.5	17975.5	9795.41	12112.1	11703	8215.45	21629.6	14209.8	20928.5	13520.9	9225.42	6288.4	6254.5	11794.1	10574.5	4953.92	8877.66	7666.51	7372.76	17346.6	9860.28	9320.27	9312.73	9334.31
M465T27_8	(M-H)-	Cholesterol 3-sulfate	9.86819	0.937254	0.614732	0.77247	465.304	27.1795	3.44129e+07	4.89269e+07	4.62106e+07	3.9711e+07	6.43306e+07	3.56328e+07	2.56915e+07	6.89611e+07	4.23479e+07	5.03028e+07	5.09335e+07	1.91152e+07	4.48367e+07	6.28731e+07	4.66464e+07	4.50544e+07	4.65507e+07	3.89284e+07	3.12089e+07	4.17353e+07	5.93221e+07	5.9344e+07	5.66097e+07	5.81212e+07
M932T27	(2M-H)-	Cholesteryl sulfate	0.99886	0.673783	0.047991	0.172662	931.616	27.173	116364	182727	107728	106567	186006	82913.8	54644	241422	102316	154118	123092	27524.7	93742	149760	88606.3	79527.6	82924.1	73704.4	100425	80063.5	148073	134531	148195	146569
M178T72	(M-H)-	Cyclohexylsulfamate	0.850325	1.83221	4.90282e-05	0.00161101	178.052	72.048	31003.6	37892.9	42063.6	36024.4	38698.9	38288.7	39097.5	28112.9	38575.3	44387	103615	64347.7	91876.4	55671.4	57289.6	69161.6	61773.3	56267.3	46100.3	79408.7	50638.6	51696.1	51486	68532.7
M200T317	(M-H)-	Cysteine-S-sulfate	0.207514	0.930423	0.888702	0.939791	199.969	316.803	2393.66	3240.55	4534.35	3012.94	2006.23	4275.4	1105.49	25926	1601.41	4477.79	10774.1	4830.76	4080.3	5005.35	2331.45	4512.94	11191.8	3669.88	815.352	1703.94	5587.78	5237.96	5086.55	5089.64	C05824	HMDB0000731	Cytoplasm (predicted from logP)	Organic acids and derivatives	Carboxylic acids and derivatives	"Amino acids, peptides, and analogues"	S-sulfo-L-cysteines
M103T196	(M-H)-	D(-)-beta-hydroxy butyric acid	0.275442	0.770155	0.382428	0.59524	103.04	195.687	11188.4	6629.35	9340.98	16268.2	39081.9	6576.04	19009.9	25977.8	14858.6	49947.3	13846.8	13975.5	31862.8	20041.6	7220.84	6923.14	17395.9	11883.4	16661.8	13355.5	17498.5	14370.2	14597.9	15473.1
M391T139	(M-H)-	Deoxycholic acid	6.93653	1.2972	0.246962	0.464018	391.286	139.156	3.73254e+06	1.14674e+07	7.29479e+06	1.18364e+07	6.70631e+06	1.23121e+07	4.2156e+06	1.94914e+06	4.43598e+06	4.33344e+06	7.76623e+06	8.99296e+06	6.69288e+06	1.66695e+07	3.93491e+06	6.49291e+06	6.38494e+06	1.21781e+07	7.05361e+06	1.24117e+07	6.61337e+06	6.61702e+06	6.25225e+06	6.58731e+06	C04483	HMDB0000626	Extracellular	Lipids and lipid-like molecules	Steroids and steroid derivatives	"Bile acids, alcohols and derivatives"	"Dihydroxy bile acids, alcohols and derivatives"
M251T183	(M-H)-	Deoxyinosine	6.03202	1.55592	0.117181	0.298064	251.08	183.065	872963	2.58198e+06	1.63479e+06	1.53462e+06	3.40224e+06	2.18863e+06	3.677e+06	1.6351e+06	4.89789e+06	1.34616e+06	1.18461e+06	1.8702e+06	8.46785e+06	4.28389e+06	2.40391e+06	2.73153e+06	2.27022e+06	2.97326e+06	5.44499e+06	5.35584e+06	2.39534e+06	2.33412e+06	2.3812e+06	2.39552e+06	C05512	HMDB0000071	Cytoplasm;Extracellular;Nucleus	"Nucleosides, nucleotides, and analogues"	Purine nucleosides	Purine 2'-deoxyribonucleosides	Purine 2'-deoxyribonucleosides
M191T298	(M-H2O-H)-	D-Galactarate	0.0860315	0.86361	0.297436	0.516349	191.019	298.046	1367.23	2844.14	3606.4	2360	5239.07	3044.4	4276.73	2299.08	5399.21	4122.28	2828.73	2999.53	2847.75	2807.7	2627.32	3236.54	4019.09	3087.61	3089.28	2301.56	3116.63	2922.16	2931.3	3105.81	C00879	HMDB0000639	Cytoplasm (predicted from logP)	Organic oxygen compounds	Organooxygen compounds	Carbohydrates and carbohydrate conjugates	Glucuronic acid derivatives
M193T356_1	(M-H)-	D-galacturonic acid	0.286352	0.781918	0.279836	0.497249	193.035	356.406	9041.86	18669.3	16795.9	12327.9	49461	15920.8	30584.8	41555.5	43399.5	13526	12098.3	15145.8	22910.4	26000.8	15771.6	15735	23574.3	24324.4	19731.7	21189.9	14461.2	15968.2	13893.3	13977.2	C00333
M173T352	(M+CH3COO)-	Dihydrouracil	0.343692	2.15155	0.00290926	0.0269404	173.056	351.779	3557.02	3626.92	3173.28	3815.22	4286.4	2909.83	6365.09	3554.66	4476.32	2855.22	5024.97	5240.74	12417.5	9307.8	4335.05	6214	4644.64	7918.56	15463	12526.6	4688.03	4389.05	4386.61	4434.37	C00429	HMDB0000076	Cytoplasm;Nucleus	Organoheterocyclic compounds	Diazines	Pyrimidines and pyrimidine derivatives	Pyrimidones
M89T104	(M-H)-	Dihydroxyacetone	0.115669	1.02419	0.85548	0.920791	89.024	103.639	75171.3	72883.1	46402.4	34293.5	49526	42190.2	63335.7	47457.5	57375.2	48987.7	46978	42906.5	49537.7	92155.1	47175.2	48306.2	39946.9	84270	52645.3	46709.6	64700.9	59756.1	59365.4	59599.2	C00184	HMDB0001882	Cytoplasm (predicted from logP)	Organic oxygen compounds	Organooxygen compounds	Carbohydrates and carbohydrate conjugates	Monosaccharides
M89T234_2	(M-H)-	DL-lactate	1.89152	0.432525	0.254923	0.472773	89.0241	234.049	135858	35750.5	85694.1	168555	193478	42371.6	101729	1.46154e+06	87289.6	741006	214346	330273	225511	61396.4	114691	28161.1	162708	74588.6	76260.5	32680	179347	166011	165796	178431	C00256/C00186	HMDB0001311/HMDB0000190	Cytoplasm;Extracellular;Mitochondria	Organic acids and derivatives	Hydroxy acids and derivatives	Alpha hydroxy acids and derivatives	Alpha hydroxy acids and derivatives
M104T384	(M-H)-	DL-Serine	0.302911	0.765365	0.312997	0.532043	104.035	384.376	15969.2	9646.86	16659.9	14487.4	26105.8	25451.8	13183.7	59570.2	17893.7	12110.9	15298.8	15672.5	18008.5	16690	11290.2	23677.6	20334.2	17770.2	11421.5	11389.3	18145.7	16906.8	18779.1	18269.9	C00740/C00065	HMDB0003406/HMDB0000187/HMDB0062263	Cytoplasm;Extracellular;Mitochondria;Peroxisome	Organic acids and derivatives	Carboxylic acids and derivatives	"Amino acids, peptides, and analogues"	Serine and derivatives
M209T214	(M+CH3COO)-	D-Lyxose	0.563878	0.790184	0.271941	0.490167	209.066	213.885	55922.3	29743.3	41789.8	52893	91540.2	29599.2	89833.1	124594	87461.5	56542.8	37961.3	70693	97165.6	39466.5	54706.4	34799.1	72714.1	25067.9	58852.8	30031.1	45939.8	44114.3	37853.2	46594.2	C00476
M401T391	(M+CH3COO)-	D-Maltose	0.667633	0.656754	0.221968	0.435125	401.129	390.923	52644.2	46428	21619.6	89867.1	73341.1	56726.5	108709	267332	196268	39148.5	19554.2	74155.4	77715.9	86941.1	60835.6	28420.1	59346.8	64131.7	56052.1	98131.5	60811.1	60200.2	57599.8	60791.6	C00208	HMDB0000163	Cytoplasm;Extracellular;Lysosome	Organic oxygen compounds	Organooxygen compounds	Carbohydrates and carbohydrate conjugates	O-glycosyl compounds
M239T306	(M+CH3COO)-	D-Mannose	0.256661	0.961361	0.758547	0.863807	239.077	306.429	62938.6	57459.1	48350.1	56451.4	81441.6	77224.4	76967.8	86246.7	81043.4	76561.5	21583.7	63908.4	50651.3	98847.2	83290.5	49985.3	69239.2	59092.5	78948.6	101910	64074.1	64071	64052	68370.9	C00159	HMDB0000169	Cytoplasm;Extracellular;Lysosome;Endoplasmic reticulum;Golgi apparatus	Organic oxygen compounds	Organooxygen compounds	Carbohydrates and carbohydrate conjugates	Hexoses
M163T205	(M-H2O-H)-	D-Sorbitol	0.817554	0.520705	8.70333e-08	1.18206e-05	163.061	204.576	32717.2	33134.3	33180.8	40869.5	46268.4	37765.5	45068	44143.5	41219.7	32112.2	17204.5	25219.4	24512	27182.2	18883	16954.2	18747.4	16892.2	17935.6	17711	22880.8	23534.7	21551.6	25249	C00794	HMDB0000247	Extracellular;Membrane	Organic oxygen compounds	Organooxygen compounds	Carbohydrates and carbohydrate conjugates	Sugar alcohols
M359T307	(2M-H)-	D-Tagatose	0.114359	0.989651	0.959851	0.979664	359.119	306.966	23608.9	17814.1	12503	30058.3	17570.3	26866.8	32525.6	27681.9	66775.1	51078.6	8647.15	33840.7	22419.9	39796.8	35536.1	29418.2	45784.6	21992.9	36577.4	29296.9	23231	25283.9	24638.7	25499.5	C00795	HMDB0003418	Cellular Locations Not Available	Organic oxygen compounds	Organooxygen compounds	Carbohydrates and carbohydrate conjugates	Monosaccharides
M293T1	(M-H)-	Embelin	0.0670297	0.976192	0.782118	0.876376	293.178	1.35	5018.55	6661.79	5720.27	4166.12	5365.26	6401.25	8693.02	5712.14	5811.27	5418.7	6249.59	7199.03	4154.74	6109.94	4993.36	4723.03	6752	6185.92	4701.23	6495.61	6629.49	6002.87	5853.22	6842.95
M337T40	(M-H)-	Erucic acid	0.465877	1.32757	0.10483	0.279077	337.311	39.9185	56286.2	113936	88055.4	69570.9	81857.5	63588.2	50428	96158.5	133896	67748.4	136346	44962.6	130577	190757	81442.8	84976.9	89673.5	78862.3	106425	146606	125793	126174	130453	130356	C08316	HMDB0002068	Extracellular;Membrane (predicted from logP)	Lipids and lipid-like molecules	Fatty Acyls	Fatty acids and conjugates	Very long-chain fatty acids
M164T70	(M-H)-	Formylanthranilic acid	0.604708	1.42288	0.057292	0.192888	164.035	69.584	40414.5	42667.4	72783.4	52218.2	92192.7	39222.1	103228	17952.1	80501.8	41632	48953.3	107691	51593.1	95562.4	71362.2	64229.3	70730.3	135879	94416.3	88854.5	51151.2	46103.3	51157.6	51177.8	C05653	HMDB0004089	Cytoplasm	Benzenoids	Benzene and substituted derivatives	Benzoic acids and derivatives	Benzoic acids
M259T32	(M-H)-	Fructose 1-phosphate	0.17464	0.930443	0.67036	0.810739	259.028	32.021	24193.5	23585.5	32830	35608.2	14813.6	16835.3	18677.4	19336.5	9114.09	16224.3	20306.4	28006.6	19096.1	14104.7	19315.3	4725.05	26435.7	24682	24608.7	15246.1	16120.1	16062.1	18854.8	17868.9	C01094	HMDB0001076	Cytoplasm (predicted from logP)	Organic oxygen compounds	Organooxygen compounds	Carbohydrates and carbohydrate conjugates	Hexose phosphates
M683T391	(2M-H)-	Galactinol	0.709535	0.591192	0.158208	0.352346	683.226	391.093	32521.6	28187.2	8717.23	119214	60093.7	43183.8	128553	126746	191190	24383.9	7303.9	70437.6	24928.6	80252.6	50459.2	13477.3	30086.9	53658.7	30949.4	89401.8	41068.7	42545.5	41002.3	44427	C01235	HMDB0005826	Cellular Locations Not Available	Organic oxygen compounds	Organooxygen compounds	Carbohydrates and carbohydrate conjugates	O-glycosyl compounds
M565T467	(M-H)-	Ginkgetin	0.138242	1.21097	0.0268342	0.118973	565.108	466.563	6535.54	5867.65	5322.35	4508.37	5056.82	5671.64	7053.5	3802.69	4943.12	6986.14	8319.05	6368.77	7282.15	5231.05	8131.08	5985.16	7907.65	6152.8	5396.81	6734.61	5204.43	5853.09	5209.77	5351.12
M464T260	(M-H)-	Glycocholic acid	0.151383	1.51444	0.231825	0.447557	464.301	260.235	3881.37	6517.37	6407.16	6393.93	5405.46	5917.65	5928.1	16872.5	5066.87	5055.74	5348.07	6283.2	9224.09	31250	4323.97	4629.02	7032.37	7280.95	12961.2	13810.3	6607.75	6423.65	6095.5	6607.1	C01921	HMDB0000138/HMDB0032596	Extracellular	Lipids and lipid-like molecules	Steroids and steroid derivatives	"Bile acids, alcohols and derivatives"	Glycinated bile acids and derivatives
M301T31	(M-H)-	Hesperetin	0.702217	0.679618	0.0431666	0.161369	301.073	30.844	102772	69451.4	74770.8	79868.1	86868.2	57359.6	92448.6	40126.2	46097.6	42972.7	30670.7	80664	71564	46129.8	74354.5	20385.5	59659	46405.9	22485.1	18477.2	47038.7	35697.2	32145.5	31857.9
M178T196	(M-H)-	Hippuric acid	0.517304	0.28264	0.389342	0.601012	178.051	195.539	5327.23	7620.96	22130.2	6522.77	441575	7697.7	6430.3	15498.1	8673.92	11909.7	17202.2	30230.8	5642.04	4323.67	5581.48	27876.1	7271.02	41313.7	6168.89	5146.4	28252.8	20065.2	20056.8	21157.4	C01586	HMDB0000714/HMDB0011723/HMDB0062583	Cytoplasm	Benzenoids	Benzene and substituted derivatives	Benzoic acids and derivatives	Hippuric acids
M195T154	(M-H)-	Homoveratric acid	2.29281	0.86714	0.756272	0.862783	195.066	153.648	535050	288934	514465	219981	154668	426076	427098	3.15508e+06	982273	1.08182e+06	285355	1.69654e+06	603152	427976	1.17635e+06	358952	1.37428e+06	378305	197637	252521	617308	604568	609896	617340		HMDB0000434	Cytoplasm;	Benzenoids	Benzene and substituted derivatives	Methoxybenzenes	Dimethoxybenzenes
M133T212	(M+CH3COO)-	Hydroxyacetone	0.272751	0.769021	0.421279	0.62864	133.05	212.122	20801.4	21016.1	19923.8	27586.4	20070.1	18627.9	24965	20204	97439.7	55366	11209.9	11223.8	23996.3	23049.4	24360.2	32197.2	54867.3	40144.2	11448	18204.6	30885.5	24858.9	24830.8	24815.2	C05235	HMDB0006961	Cellular Locations Not Available	Organic oxygen compounds	Organooxygen compounds	Carbonyl compounds	Alpha-hydroxy ketones
M204T156	(M-H)-	Indolelactic acid	0.714854	0.538616	0.174684	0.376587	204.067	156.246	59728.5	5655.66	19945.5	112970	11957.4	13039.2	101596	50432.3	42993.9	156876	25698.5	98690.2	13121.8	16984.8	26288.4	9556.48	75027.7	22417.4	13487.5	8536.22	30553.5	29738.1	32930.3	29774.9	C02043	HMDB0000671	Cellular Locations Not Available	Organoheterocyclic compounds	Indoles and derivatives	Indolyl carboxylic acids and derivatives	Indolyl carboxylic acids and derivatives
M212T31	(M-H)-	Indoxyl sulfate	2.72424	1.73665	0.490738	0.684836	212.003	30.8595	48630.9	62621.5	1.218e+06	43312.1	5.57832e+06	92161.6	31968.6	245989	64105.1	33768.7	2.17347e+06	2.65459e+06	35741.6	127719	148415	5.09303e+06	124229	2.442e+06	53174.2	31650.7	665352	656711	665301	641283		HMDB0000682	Cytoplasm;	Organic acids and derivatives	Organic sulfuric acids and derivatives	Arylsulfates	Arylsulfates
M87T106_2	(M-H)-	Isobutyric acid	0.770914	1.27831	0.182579	0.38545	87.0449	105.605	178171	248503	346009	108452	258384	397199	281337	146829	161094	242116	408540	307015	336719	379745	155069	471016	171848	222148	151718	423340	256059	237907	256174	256055
M144T262	(M-H)-	Isobutyrylglycine	0.138621	0.889226	0.427035	0.633748	144.066	262.082	8224.78	4358.32	4633.38	5822.01	9235.7	4604.96	5960.69	4247.15	6147.72	3435.24	3040.04	3525.42	6435.84	4008.73	4922.63	3788.6	5773.32	4759.98	8381.48	5756.32	5267.21	5112.63	5026.69	5027.27		HMDB0000730	Cytoplasm (predicted from logP);	Organic acids and derivatives	Carboxylic acids and derivatives	"Amino acids, peptides, and analogues"	N-acyl-alpha amino acids
M158T105	(M-H)-	Isovalerylglycine	0.671514	0.417082	0.483704	0.679018	158.083	104.529	5798.61	1600.96	2342.15	2750.29	4834.57	47638.7	35595.6	451216	1999.38	1944.8	6315.22	71872.1	2959.34	88035.4	12372.1	8061.98	14449.3	13978.2	2715.25	11022.4	6400.29	26023.5	30977.7	4668.87		HMDB0000678	Cellular Locations Not Available	Organic acids and derivatives	Carboxylic acids and derivatives	"Amino acids, peptides, and analogues"	N-acyl-alpha amino acids
M129T65_2	(M-H)-	ketoisocaproic acid	11.4821	0.977912	0.949619	0.974616	129.056	64.987	8.85813e+06	1.96807e+07	5.99938e+06	8.06258e+06	2.46995e+07	6.55535e+06	3.12681e+07	9.46732e+06	1.85656e+07	7.92947e+06	4.9766e+06	4.43456e+06	2.85132e+07	3.69208e+07	6.87748e+06	6.78664e+06	3.71223e+06	3.44399e+06	1.42917e+07	2.80125e+07	1.84946e+07	1.8494e+07	1.86621e+07	1.89203e+07	C00233	HMDB0000695	Cytoplasm;Extracellular;Membrane;Mitochondria	Organic acids and derivatives	Keto acids and derivatives	Short-chain keto acids and derivatives	Short-chain keto acids and derivatives
M188T191	(M-H)-	Kynurenic acid	0.352832	0.822305	0.415076	0.623579	188.035	190.909	20955.8	19615.9	43985	51453.9	17760.5	25368.9	14735.4	9529.96	11204	20002.8	17102.1	23882.5	13334.3	25172.2	16068.8	18354.7	34127	22946.4	4890.45	17044.4	18383.5	16287.5	15233.2	15320.2	C01717	HMDB0000715	Cytoplasm	Organoheterocyclic compounds	Quinolines and derivatives	Quinoline carboxylic acids	Quinoline carboxylic acids
M235T348	(M+CH3COO)-	L-Ascorbic acid	0.938361	0.697046	0.545659	0.723134	235.046	348.146	18512.3	86414.2	8721.23	14096.2	63253.8	14601.5	127594	13888.5	269830	9352.51	5492.35	12575.1	66664.5	46445.3	13142	7271.29	10568.9	10673.6	131534	132168	38499.1	44356.5	32106	37170.7	C00072
M153T165	(M+Na-2H)-	L-Asparagine	0.260429	1.39915	0.138261	0.327716	153.029	165.172	8911.55	7719.52	4672.36	5601.72	12505.3	7529.47	17943.2	5788.21	14103.2	7907.77	5422.75	5860.9	15771	15332.4	11458.1	6216.22	15378.5	16471.7	12103.7	25661.2	9636.87	8613.78	8675.82	7270.77	C00152	HMDB0000168	Cytoplasm;Extracellular;Mitochondria
M132T411	(M-H)-	L-Aspartate	0.611048	0.996143	0.992279	0.99499	132.03	411.437	12639.3	24341.3	71640.1	27424.1	64331	83906.9	5603.85	165906	13994.5	13931.4	56580.8	34659.9	19679.5	33578.7	20383.6	113471	79401.9	83924.7	15664.4	24508.7	63387.1	39992.4	39742	43591.2	C00049	HMDB0000191	Cytoplasm;Extracellular;Mitochondria	Organic acids and derivatives	Carboxylic acids and derivatives	"Amino acids, peptides, and analogues"	Aspartic acid and derivatives
M168T376	(M-H)-	L-Cysteic acid	0.0748208	1.22321	0.250153	0.467181	167.997	375.952	1327.24	1549.38	2286.09	2434.25	3520.89	2323.56	1699.5	5015.29	2776.2	2008.96	3272.06	1451.14	2986.13	3700.38	2319.77	3338.93	5272.92	3041.11	2592.68	2533.43	2635.21	2630.24	2163.23	2510.19	C00506	HMDB0002757	Mitochondria	Organic acids and derivatives	Carboxylic acids and derivatives	"Amino acids, peptides, and analogues"	Alpha amino acids
M199T177_2	(M+NH4-2H)-	L-homocysteic acid	0.471857	0.526632	0.000558531	0.00860391	199.037	177.333	12105.5	12741.3	14663.7	14060.8	25371	10578	19949.9	24969.3	16814.8	17476.4	7468.81	14739.1	11274.1	8742.49	12764.5	8205.73	6654.98	8371.02	5114.75	5523.48	9436.69	9124.67	9579.07	8824.99	C16511	HMDB0002205	Cellular Locations Not Available	Organic acids and derivatives	Carboxylic acids and derivatives	"Amino acids, peptides, and analogues"	L-alpha-amino acids
M203T330	(M+Na-2H)-	L-Iditol	0.324589	0.815389	0.292338	0.511435	203.056	330.405	15831.3	11133.6	15000	14170.7	20544.7	19354.8	16420.9	40792.1	12389.3	21862.1	12681	17219.6	11578.5	21978.8	18789.8	11936	21764.4	17509.3	3872.32	15555.5	13803.1	11457.8	13819	13813.4	C01507	HMDB0011632	Extracellular;Membrane	Organic oxygen compounds	Organooxygen compounds	Carbohydrates and carbohydrate conjugates	Sugar alcohols
M261T239	(M-H)-	L-phenylalanyl-L-proline	0.410381	1.36274	0.0587514	0.195894	261.124	239.062	15184.7	24443.7	26848.3	22012.9	21633.1	31875.3	29152.1	9606.21	38075	9700.8	15373.9	29647.6	27790.1	33891.6	21515	32328.4	38224.5	27695	47730.1	37234.5	22943.6	22941.6	21371.9	22269.3
M203T260	(M-H)-	L-Tryptophan	0.572418	0.821825	0.693953	0.825082	203.082	259.514	37693.5	25989.4	35878.2	31995.6	55209.1	49067.3	34649.3	353650	41323.1	50499.4	49398.3	91979	43336.9	64643.6	41093.6	70265.9	76218	55532	46528.6	49394	50452.4	44198	45158.3	46573.5	C00078	HMDB0000929	Extracellular	Organoheterocyclic compounds	Indoles and derivatives	Indolyl carboxylic acids and derivatives	Indolyl carboxylic acids and derivatives
M116T284	(M-H)-	L-Valine	0.207741	0.914834	0.713771	0.836757	116.071	283.611	17608	8971.25	3340.29	3854.86	4133.29	6709.12	9095.14	8995.56	3383.64	9659.8	2372.11	8009.34	8485.78	4586.94	12932.6	5476.22	11176.8	6981.26	4562.23	4716.33	7269.18	6620.81	6801.3	6615.43	C00183	HMDB0000883	Extracellular;Mitochondria	Organic acids and derivatives	Carboxylic acids and derivatives	"Amino acids, peptides, and analogues"	Valine and derivatives
M343T355	(M-H)-	Maltitol	0.321164	1.42047	0.118428	0.300176	343.124	354.868	10499.4	15140.9	6712.65	14652.3	15564.7	8902.44	12723.2	7798.97	13244.5	6049.71	8916.8	10112.5	18929.1	26623.8	7635.18	11060.6	7094.9	17868.6	30995.7	18845.5	11653.1	10653.8	11307.7	11655.7
M147T338	(M-H)-	Mevalonic acid	0.142044	1.11423	0.530368	0.713785	147.067	338.339	37324.5	27491.9	12471.7	15410.6	27203.2	17717.5	24137.8	27205.2	50643.4	16964.4	13469.4	32701.3	30821.7	43458.6	32052	29020.5	31352.2	30344.1	28406.5	14250.9	28549.6	27049.7	27321.2	28541	C00418	HMDB0000227/HMDB0059629	Endoplasmic reticulum;Peroxisome	Lipids and lipid-like molecules	Fatty Acyls	Fatty acids and conjugates	Hydroxy fatty acids
M227T47_2	(M-H)-	Myristic acid	3.22268	0.761486	0.244705	0.461063	227.202	47.388	1.90261e+06	2.74397e+06	1.08315e+06	1.29729e+06	1.2738e+06	1.2077e+06	2.06792e+06	1.15953e+06	4.15539e+06	1.25063e+06	652415	638408	2.38592e+06	1.10239e+06	1.40897e+06	1.18135e+06	1.04777e+06	1.72093e+06	2.13044e+06	1.54626e+06	1.68291e+06	1.54406e+06	1.5448e+06	1.54525e+06	C06424	HMDB0000806	Cytoplasm;Extracellular;Membrane (predicted from logP)	Lipids and lipid-like molecules	Fatty Acyls	Fatty acids and conjugates	Long-chain fatty acids
M282T322	(M-H2O-H)-	N-Acetyl-D-Glucosamine 6-Phosphate	0.137549	0.820736	0.251798	0.469328	282.033	322.299	3717.75	4516.66	3416.93	3864.91	4759.04	4193.67	5943.91	11223.5	5927.57	5323.37	2974.88	3886.9	2897.44	6300.75	6073.36	4756.55	4477.35	4031.64	3836.47	4171.19	2449.8	4182.63	4098.87	3695.37	C00357	HMDB0001062	Cytoplasm (predicted from logP)	Organic oxygen compounds	Organooxygen compounds	Carbohydrates and carbohydrate conjugates	Acylaminosugars
M174T353	(M-H)-	N-Acetyl-L-aspartic acid	0.423678	0.383966	0.0499188	0.17725	174.041	352.935	5069.02	7565.98	3312.29	13807.8	36311	7256.56	15742.8	9472.78	42518.1	6448.92	3991.09	3816.87	7113.96	6196.13	4661.95	4914.63	6138.43	5692.55	7817.7	6293.7	4715.11	4915.45	4801.9	4377.13	C01042	HMDB0000812	Cytoplasm;Mitochondria	Organic acids and derivatives	Carboxylic acids and derivatives	"Amino acids, peptides, and analogues"	Aspartic acid and derivatives
M216T273	M-	N-.alpha.-Acetyl-L-arginine	0.0572127	0.992206	0.949561	0.974616	216.124	272.804	2507.01	2320.87	1978.49	3538.86	3433.86	2159.69	2071.83	4164.54	1597.29	1869.26	2503.08	2311.79	3821.53	2398.3	2566.68	2138.21	2231.05	2077.02	2670.92	2723.26	2105.69	2073.37	2073.76	2221.73
M271T38	(M-H)-	(-)-Naringenin	0.907976	0.484441	0.00277162	0.0260507	271.061	38.094	82891.3	90128.7	47778	54962	33283.2	74275.6	97223.7	75854	61415.6	67534.2	11178.2	61308.3	12549.8	22897.5	24479.3	82769.5	21751.7	25641.3	60611.2	8823.16	22517.7	27924.2	27625.7	28261.6
M134T95	(M-H)-	N-Phenylacetamide	0.116993	1.26457	0.233376	0.449276	134.061	95.072	7883.03	10053.4	5780.86	12513.4	5780.19	7157.36	7451.51	3064.07	7711.91	9457.24	8006.93	15900.6	14256.7	9771.19	5046.01	2158.36	13385.9	13922.5	6757.44	7980.59	7479.39	7119.14	7304.41	7114.41	C07565	HMDB0001250	Membrane	Benzenoids	Benzene and substituted derivatives		Benzene and substituted derivatives
M255T46	(M-H)-	Palmitic acid	1.51823	1.13053	0.417871	0.626076	255.233	45.7595	6.21394e+06	9.85575e+06	7.08271e+06	7.17758e+06	9.5884e+06	5.78214e+06	4.58333e+06	1.05724e+07	1.49477e+07	6.28124e+06	1.0388e+07	2.22475e+06	8.52326e+06	1.0316e+07	9.25679e+06	9.72144e+06	1.12269e+07	9.72807e+06	9.17354e+06	1.22414e+07	9.1333e+06	9.99937e+06	1.00492e+07	1.00435e+07	C00249	HMDB0000220	Cytoplasm;Extracellular;Membrane (predicted from logP);Endoplasmic reticulum;Peroxisome	Lipids and lipid-like molecules	Fatty Acyls	Fatty acids and conjugates	Long-chain fatty acids
M107T51	(M-H)-	p-Cresol	0.856006	2.50763	0.00315271	0.028611	107.05	50.802	6481.69	13596.4	23700.3	28648.1	52580.2	26695.5	8908.27	9337.6	8386.63	6479.82	50998.6	56078.2	27271.8	25653.6	36612.2	73691	75619.8	66574.7	15815.8	35131	33800.1	28560.5	28429.2	28428.1
M241T47_2	(M-H)-	Pentadecanoic Acid	4.44112	0.86587	0.532364	0.714701	241.218	46.73	4.07724e+06	1.36725e+07	4.61555e+06	5.55081e+06	4.1622e+06	5.27485e+06	6.56213e+06	1.18515e+06	7.65525e+06	3.53393e+06	2.09381e+06	1.95251e+06	7.48444e+06	4.13296e+06	5.24045e+06	5.65836e+06	5.36051e+06	5.49037e+06	6.29743e+06	5.02866e+06	5.10423e+06	5.11895e+06	5.10791e+06	5.2118e+06	C16537	HMDB0000826	Cytoplasm;Extracellular;Membrane	Lipids and lipid-like molecules	Fatty Acyls	Fatty acids and conjugates	Long-chain fatty acids
M351T224	(M-H)-	PGF3a	0.413763	1.01692	0.945494	0.971361	351.217	223.594	34221	124877	35755.3	52543.6	75876.5	63536.3	40636	16371.3	72898.1	33182.8	17174.5	55846.5	130208	50924.1	44955.7	42847.3	46065.7	55198.5	64127.8	51854.7	45606	39553.5	39340.2	39639.4
M93T185	(M-H)-	Phenol	0.281632	1.31077	0.172864	0.373889	93.0342	184.833	19863.9	16867.1	19776	23220	17348.4	7767.44	20404.4	18136.3	19354.4	35381.3	13291.6	40132.3	24709.8	22627.4	28319.1	14471	51136.5	27928.5	21424.5	15648.3	20634.5	19798.1	19796.4	19830.4	C00146/C15584	HMDB0000228	Cellular Locations Not Available	Benzenoids	Phenols	1-hydroxy-4-unsubstituted benzenoids	1-hydroxy-4-unsubstituted benzenoids
M163T58	(M-H)-	Phenylpyruvate	2.46555	0.540022	0.346103	0.562728	163.039	58.316	137589	60007.9	67726.3	132391	738408	78868.9	1.59746e+06	164978	626718	44584.4	57366.7	38050.5	321801	237858	53416.5	41304.5	31389.8	29168.9	497394	662646	80358	90025.5	83519.3	80615.6	C00166	HMDB0000205	Cytoplasm;Mitochondria	Benzenoids	Benzene and substituted derivatives	Phenylpyruvic acid derivatives	Phenylpyruvic acid derivatives
M73T397	(M-H)-	Propionic acid	0.129289	1.19889	0.442961	0.64713	73.0294	396.757	21083.7	20968	46008.2	52048.9	45428.5	24623.2	44264.4	74618.2	78651	65122.4	20598.7	56429.3	51157.9	99414.9	39401.8	36957.5	118480	21960.6	56636.5	65819.1	48473.9	47383.9	47363.6	48434.5	C00163	HMDB0000237	Cytoplasm;Extracellular;Mitochondria	Organic acids and derivatives	Carboxylic acids and derivatives	Carboxylic acids	Carboxylic acids
M190T284	(M+CH3COO)-	Propionylglycine	0.20113	0.865788	0.472302	0.669935	190.072	284.252	7940.3	13647.1	3328.56	10316.6	8493.65	4554.34	11075.9	4594.91	10611.3	6578.46	4191.22	5327.73	9433.51	6748.86	2640.25	5888.87	8200.35	5990.81	14592	7237.53	6194.07	5664.3	5619.37	5987.27		HMDB0000783	Cytoplasm (predicted from logP);	Organic acids and derivatives	Carboxylic acids and derivatives	"Amino acids, peptides, and analogues"	N-acyl-alpha amino acids
M735T37	(M-H)-	PS(16:0/16:0)	0.951942	0.520552	0.00114094	0.0137741	734.504	37.0545	45304.6	106638	63085.9	43144.2	96140.1	44048.7	58218.4	47245.7	69331.1	50054.8	31805.6	26951.3	49329	41184.9	25175.7	32708.7	25618.6	24887	21285.3	45467.7	51543.1	46947.9	50536.2	51528.4
M166T49	(M-H)-	Pyridoxal (Vitamin B6)	0.133914	1.0955	0.582942	0.749865	166.051	48.746	47304.4	18407.3	21223.3	26465.4	30361.8	50160.5	25513.8	35827.1	23201.5	35010.3	8468.3	42129.1	35436.2	33061.6	42082.5	40292.5	34026.4	16688.4	54236.8	36991.9	21482.3	27121.5	26912.4	26968.3	C00250	HMDB0001545	Cytoplasm;Extracellular	Organoheterocyclic compounds	Pyridines and derivatives	Pyridine carboxaldehydes	Pyridoxals and derivatives
M131T300	(M+CH3COO)-	Pyruvaldehyde	0.24748	1.27156	0.172427	0.373402	131.034	300.02	29501.2	19755	9901.86	13200.3	19272.4	35461.5	27208.1	20575.2	37896.7	16223	7712.48	39633.5	41518.8	18717.2	33427	33484.4	22299.2	33012.1	32677	28699.8	26513.4	20454.1	24579.5	22624.3	C00546	HMDB0001167	Extracellular	Organic oxygen compounds	Organooxygen compounds	Carbonyl compounds	Alpha ketoaldehydes
M166T366	(M-H)-	Quinolinate	0.160415	0.779731	0.105083	0.279386	166.016	365.866	4126.58	3367.2	6044.35	3900.36	4235.19	9672.44	3918.52	3837.83	4656.44	3576.08	3604.14	3399.46	3029.62	4246.32	3684.74	4413.67	3651.82	3660.63	3847.94	3370.23	4142.81	3929.27	4174.88	3315.66	C03722	HMDB0000232	Cytoplasm (predicted from logP)	Organoheterocyclic compounds	Pyridines and derivatives	Pyridinecarboxylic acids and derivatives	Pyridinecarboxylic acids
M415T65_2	(M-H)-	Ramipril	0.458815	1.24039	0.248949	0.465721	415.215	65.187	60199.7	94284.1	75868.3	65818.5	17106.4	80226.3	21596.9	54248.5	34467.8	43296.7	23641	57211.1	67192.5	61657.5	99236.4	68890	81054.5	106543	50275.9	62929.9	58362.8	58369.3	58899.1	59667
M133T310	(M-H2O-H)-	Ribitol	0.0540177	1.0106	0.961904	0.980232	133.05	310.303	9109.07	4498.21	4223.22	18849.2	6804.27	7215.7	8030.32	4681.49	8681.94	5163.4	3402.34	7511.69	6304.43	6400.22	12766.1	5164.85	11526.1	11259.3	8870.94	4869.47	7594.62	7764.12	7587.18	8073.64	C00474	HMDB0000508	Cytoplasm;Extracellular	Organic oxygen compounds	Organooxygen compounds	Carbohydrates and carbohydrate conjugates	Sugar alcohols
M317T241	(M+CH3COO)-	Ribothymidine	0.156262	1.04951	0.835134	0.908976	317.106	240.753	16694.8	15880.4	13666.1	43031.3	33555.3	15337.7	37162.3	18746.5	21247.2	3576.32	11911.2	32609.5	22108.5	24977.6	47233.4	12609.2	20747.5	16861.7	25945.2	14731.4	14188	34063.4	30726.6	34183.8		HMDB0000884	Cytoplasm;	"Nucleosides, nucleotides, and analogues"	Pyrimidine nucleosides		Pyrimidine nucleosides
M398T321	M-	S-Adenosylmethionine	0.122447	0.898693	0.489315	0.683613	398.128	320.616	5346.06	3874.52	4317.21	5319.51	7328.35	3951.33	11238.4	4794.19	8398.08	4386.46	4717.9	4798.92	6630.2	7322.96	5065.66	5634.32	5332.57	5574.52	2776.17	5128.35	6092.99	6095.5	2660.44	5661.33	C00019	HMDB0001185	Mitochondria;Nucleus;Endoplasmic reticulum	"Nucleosides, nucleotides, and analogues"	5'-deoxyribonucleosides	5'-deoxy-5'-thionucleosides	5'-deoxy-5'-thionucleosides
M137T185	(M-H)-	Salicylic acid	0.348179	1.29555	0.107879	0.283193	137.024	184.781	27719.7	26001	31164.3	34765.7	25910.4	13861.5	33869.3	29179.6	26147.9	50289.4	32736.1	52205.6	43208.3	33582.5	37568.2	21658.1	69667.9	37198.9	31941.6	27483.9	28748.4	27579	28754.4	28517.3	C00805	HMDB0001895	Cellular Locations Not Available	Benzenoids	Benzene and substituted derivatives	Benzoic acids and derivatives	Salicylic acids
M299T136	(M-H)-	Salidroside	0.328895	0.876849	0.57034	0.740676	299.113	136.084	13249.3	31209.4	28435.7	14132	16102.9	38827.4	6963.52	15444.3	6015.79	9675.4	8633.12	25153.1	15915.7	13460.7	15436.3	15028.7	21304.3	19368.8	10341.7	13239.2	19492.5	19008.1	18546.8	18576
M193T109	(M-H)-	Scytalone	0.300129	1.00862	0.955601	0.977515	193.053	109.416	67642.6	74999.3	45726	68685.4	38941.8	45658.8	98068.9	31430.3	34580.1	73486.1	34486.6	53693.5	78648.9	52718.4	82497.8	31161.2	69838.6	54297.6	52906.8	73963.2	52082.9	60439.9	53432.7	52329.5
M173T63	(M-H)-	Shikimate	0.0959623	1.07539	0.762278	0.865262	173.045	63.444	26708.8	13454.7	15377.1	24996.9	10733	15650.8	14646.1	8689.61	12021.5	19478.5	12974.1	21272.6	16907.6	1388.54	1683.05	15202.6	27234.7	37704.9	24381.3	15202.1	15272.4	15253.4	15262.9	14177.5	C00493	HMDB0003070	Cytoplasm (predicted from logP)	Organic oxygen compounds	Organooxygen compounds	Alcohols and polyols	Shikimic acids and derivatves
M173T367	(M-H)-	Suberic acid	0.442341	1.35594	0.0996138	0.270765	173.082	366.626	20232.5	25842.7	18545.9	30778.3	39977.1	19509.4	26939.4	15067.2	37712.5	14045.4	21212.9	17455.8	52522.4	27477.6	30881.3	26077.5	32473.2	36801.2	60324.6	31929.4	23519.4	23268	22238.6	23518.6	C08278	HMDB0000893	Cellular Locations Not Available	Lipids and lipid-like molecules	Fatty Acyls	Fatty acids and conjugates	Medium-chain fatty acids
M117T397_2	(M-H)-	Succinate	0.182471	1.17794	0.510645	0.700007	117.019	396.733	69490.3	68251.7	158536	177676	163354	85229.8	152495	267231	287094	225993	62464.5	199163	173956	363781	133137	119828	411508	70681.9	193155	222227	159415	159243	159237	169794	C00042	HMDB0000254	Extracellular;Mitochondria;Endoplasmic reticulum;Peroxisome	Organic acids and derivatives	Carboxylic acids and derivatives	Dicarboxylic acids and derivatives	Dicarboxylic acids and derivatives
M349T68_2	(M-H)-	Tetrahydrocorticosterone	0.62139	1.06364	0.732113	0.847201	349.237	67.7405	114696	72161.9	68691	97008.6	209244	59392.5	190375	148967	228771	153135	160437	115194	135987	92910.5	188411	101754	138654	133256	252028	109247	129623	135372	135357	135334
M227T290	(M-H)-	Traumatic Acid	0.189102	0.824494	0.380006	0.592753	227.129	289.808	12943.3	16001.6	12742.1	11663.7	9062.12	17231.4	14779.1	5759.25	29086	35766	12231.7	13629.7	12291.5	13000.8	8727.66	13726.9	13420	11077.3	25537.9	12426.5	8975.36	9650.18	9140.72	12361.6	C16308	HMDB0000933	Extracellular;Membrane	Lipids and lipid-like molecules	Fatty Acyls	Fatty acids and conjugates	Medium-chain fatty acids
M167T332	(M-H)-	Uric acid	0.314983	1.14375	0.424606	0.631164	167.02	332.421	14310	19956.8	13744.2	18009.6	34682.2	17873.4	24048.6	19755.9	24849.6	15060.4	11690.4	16107.5	33288.7	27238.5	22611.5	17139.7	16571	17529.2	41910.9	27283.3	22563.4	22581.6	22565	23754	C00366	HMDB0000289	Extracellular;Peroxisome	Organoheterocyclic compounds	Imidazopyrimidines	Purines and purine derivatives	Xanthines
M303T252	(M+CH3COO)-	Uridine	0.0289967	1.01501	0.927687	0.962054	303.09	252.458	4678.41	4021.5	1890.21	6867.3	3320.9	5275.96	6622.12	2793	4423.87	4166.5	1969.14	2103.39	4149.5	4036.09	4138.29	6536.87	6134.63	6148.28	5778.1	3726.98	3507.88	2649.01	3517.49	3332.26	C00299	HMDB0000296	Extracellular;Mitochondria;Nucleus;Lysosome	"Nucleosides, nucleotides, and analogues"	Pyrimidine nucleosides		Pyrimidine nucleosides
M101T65	(M-H)-	Valeric acid	1	1.06196	0.849246	0.916866	101.06	64.6205	86024.1	125567	91472.3	88753.3	222071	120009	353104	118289	211862	80036.5	53181.3	115577	318147	382698	154286	59899.9	60634.1	39953.7	121151	284417	155039	155296	173918	155289	C00803	HMDB0000892	Extracellular;Membrane	Lipids and lipid-like molecules	Fatty Acyls	Fatty acids and conjugates	Straight chain fatty acids
M221T268	(M+NH4-2H)-	Xanthurenic acid	0.115916	0.964999	0.871497	0.929194	221.06	268.314	5837.81	4561.19	15464.4	13425.4	4367.04	17321	6833.5	11668.3	23093.6	11469.7	2523.57	13630.9	8068.67	14560.6	12952	3895.58	13046.5	14124.5	15866.3	11381.8	12104.4	11637.7	11643.4	12114.9	C02470	HMDB0000881	Membrane	Organoheterocyclic compounds	Quinolines and derivatives	Quinoline carboxylic acids	Quinoline carboxylic acids
M151T244_1	(M-H)-	Xylitol	0.316035	1.14701	0.697004	0.825925	151.06	243.542	4537.37	7366.94	3322.16	7440.22	11841.2	3903.83	13143.9	5804.52	21708.4	4905.23	4743.71	3772.53	17319.1	6709.23	4345.35	4400.05	3754.94	7158.48	27167.1	16948.4	6248.77	6249.02	5909.01	6248.95	C00379	HMDB0002917	Cytoplasm (predicted from logP)	Organic oxygen compounds	Organooxygen compounds	Carbohydrates and carbohydrate conjugates	Sugar alcohols
M317T264	(M-H)-	Zearalenone	0.383418	0.510823	0.00866599	0.0561807	317.146	264.015	5632.49	4742.99	5312.83	21534.6	10766.6	6585.8	16006.2	16903.8	16847.9	17964.5	4171.83	5578.44	7871.18	5987.29	6247.67	5558.35	8507.38	6190.07	6412.08	5948.17	7537.01	7313.79	7545.82	9894.91	C09981	HMDB0031752	Membrane	Phenylpropanoids and polyketides	Macrolides and analogues	Zearalenones	Zearalenones
M346T26_1			1.89819	23.9347	5.24887e-13	2.81874e-09	345.537	25.895	3342.01	5220.18	3392.43	7073.74	6546.61	5008.63	5354.2	2513.97	3986.26	3789.58	87450.6	136453	107890	110534	120013	104115	119400	131362	75914.7	113307	48133.4	48145.2	47030.7	45622.9
M450T369			1.45248	32.7378	1.00556e-12	2.81874e-09	450.184	368.772	1344.06	1417.75	1514.63	2432.93	1873.75	1759.25	1344.11	2293.41	2707.28	2703.77	43219.7	70209.9	75610.2	53640.2	58345.9	57873.7	78782.8	74283.9	61936.5	60913.5	29190.3	28052.1	26118.7	28640.4
M200T73			1.84095	13.1938	1.0377e-12	2.81874e-09	200.002	73.367	7149.94	10238.5	8602.13	5384.85	9946.8	4879.57	3719.73	4360.92	19092.2	7423.13	81161.3	101227	124192	93022.6	101963	93145.7	131047	132199	98486.5	109585	51236.6	48369.4	50684.4	51253
M610T28_2			1.34963	3.41371	7.23363e-12	1.3629e-08	610.32	27.803	19724.4	22034.5	20305.8	26482.8	19807.7	19167.2	19918.5	28499.3	23793.1	29833.3	73121.3	63634.1	85895.6	96356.4	75340.3	64032.9	86037.8	85893.5	81303.9	72058.6	53279.7	39223	53314.4	53253.5
M198T52			1.48011	17.2446	8.36238e-12	1.3629e-08	198.055	52.3115	7177.95	3980.15	5528.36	3061.98	2675.22	1934.72	3486.69	2877.49	5373.96	3468.52	52637.6	71038.9	88240.3	56411.4	66876.9	54230.8	87593.2	78764.2	59953.3	66536	19403.1	13852.2	13812.4	13919.9
M249T34			2.70896	10.1089	1.04647e-11	1.42128e-08	249.149	34.308	39828.3	18802.3	22710.1	24852.9	23958.8	19349	21827.2	21446.5	20388.2	30293	282259	289607	195415	273416	272649	213110	304966	255306	190260	184079	112026	106774	110832	112058
M314T37			4.58226	3.87385	1.66783e-11	1.89555e-08	314.107	36.6035	307594	303134	190425	203976	145458	181616	280244	176205	209964	204988	857640	722858	949742	872428	812035	724586	788062	918497	763053	1.12753e+06	482447	482527	487999	495014
M692T26			1.38867	11.3106	1.86089e-11	1.89555e-08	692.084	25.92	3235.87	2870.41	3408.76	4310.78	20751.9	5201.07	2354.95	5645.78	4241.58	3277.39	45668.7	60540	61137.3	62027.9	59913	50450.5	78756.9	75873.2	75267.7	55823.5	23337.5	25493.7	23342.5	23656.4
M169T44			2.80464	8.96013	2.269e-11	1.91049e-08	169.017	43.5625	38038.3	45549.5	28269.3	39598.7	20551.8	20095.6	39202.6	16482.8	15989.4	27422.9	220521	197223	331326	229030	230207	209442	290673	275489	301628	323660	114022	114038	114227	86649.7
M269T34			2.90258	5.23596	2.34445e-11	1.91049e-08	269.012	33.626	75826.6	53671.2	64684.7	78072.8	34289.7	47397.4	118881	25859	36221.5	61943.8	263591	285610	315855	345302	303109	262234	328102	337766	266260	417241	168444	164878	169689	169689
M439T28_1			1.11238	4.38333	5.62048e-11	4.16375e-08	439.048	27.8015	13321.7	12869.2	10587.3	17431.6	7489.32	13016.1	8440.28	6137.84	8538.45	13544.4	37438	50072.8	54202	52651.7	57522.4	41603.5	59569	52820.1	38222.6	44097.4	21485.8	21104.4	21697.2	14506.2
M619T105			1.3203	0.353438	7.43092e-11	5.04621e-08	619.384	104.942	75074.2	57883.2	78812.1	83148.8	73479.1	69441.2	69538.8	91936.9	71957.7	79745	29590.2	35894.8	32807.8	21986.4	33153.6	15598.1	21785.2	30224.6	24944.9	19452.6	44526.9	44364	43478.4	44526
M423T26			4.93698	7.2358	2.1381e-10	1.34026e-07	423.054	25.958	130476	94307.3	140515	199985	88004.1	95597.4	281249	60063.5	45926.5	76056	686636	1.15619e+06	911808	857910	1.04734e+06	586538	1.00881e+06	961745	751861	802246	413059	408946	387968	414960
M252T191			0.701903	7.79264	3.54043e-10	2.06078e-07	252.005	191.075	2773.59	1570.42	1425.38	3577.89	519.574	3796.83	4241.44	560.643	1165.98	2298.21	13570.1	12791.2	16025.8	17318.5	14538.8	13708.5	20953.3	22456.6	21784.9	17744.6	6946.44	6943.91	6472.18	6816.09
M355T191			0.660003	10.1922	3.92681e-10	2.1333e-07	354.956	191.06	1774.45	927.986	942.218	1015.58	1170.42	1906.44	3553.16	542.553	1412.85	948.391	12185.2	9866.48	13194.7	18381	11320.4	13298.2	16569.2	20546	14145.4	15161.7	6757.86	6113.6	5775.05	5214.83
M310T32			1.49849	5.77232	5.18622e-10	2.64141e-07	309.985	31.996	12180.2	14762.5	10623.3	12487.9	12715.5	14866	10396.6	25836	13140.7	18423.5	52254.1	107111	102218	101825	63858.1	70106.6	85318.4	82332.2	89954.4	84503.3	39568.7	36971.3	40088.9	39861.4
M341T34			0.855713	3.49609	1.2612e-09	6.0456e-07	341.178	34.3025	3546.39	17052.7	5688.4	8685.3	4907.34	14306.9	12485.8	14116.4	8051.91	7752.97	45194	36931.8	34931.1	35796.4	31295.8	29899.4	34130.4	31851.3	29483.3	28188.2	20912.5	23276.4	22834.9	22379
M305T201			1.37454	3.22773	1.6566e-09	7.4998e-07	305.125	200.675	34890.6	28378.2	24052.7	23019	32946	21286	25855.9	18263.1	24198.6	32517.8	45688.2	80534.8	97958	87224.5	93234	82440.3	92259.4	96420.5	100807	80099.2	48341.9	47679.3	47671.1	49036.2
M647T54			1.91166	0.188912	3.5078e-09	1.49631e-06	647.362	54.185	118831	120199	100542	119725	177670	110670	127801	117057	193340	111138	21221.4	23540	29556.3	29725.8	22972.9	16999.9	16963.7	38777	17177.6	28079.1	62844.7	62570	62379.8	62844.7
M154T199_1			0.594262	5.02716	3.72496e-09	1.49631e-06	154.062	198.855	3364.1	3575.06	2961.34	2938.53	3188.32	3362.79	1268.86	1423.57	1678.73	3657.93	9762.52	14589.4	17055.5	10824.1	12088.3	12357.5	15038.5	15527.4	19771.5	10826.3	6088.87	5663.76	6087.6	6080.77
M269T191_1			0.58562	5.87641	3.85599e-09	1.49631e-06	269.012	191.098	2709.59	4191.12	1059.27	2326.16	811.254	664.865	3841.42	857.175	3739.27	1480.77	9315.64	10177.2	13923.3	12321.1	10760.7	9631.74	15912.8	14166.7	17962.7	13233.9	5399.49	5264.76	4905	5566.41
M230T111			4.20515	50.0311	4.12565e-09	1.52818e-06	230.082	110.728	1582.94	10170.9	8028.99	4253.53	9525.85	11786.5	12681.4	6581.94	25908.1	21368.2	364681	778967	556610	657727	695526	534891	604839	571540	208324	624791	328589	319658	306376	335537
M251T191			1.67595	9.67649	4.9162e-09	1.74183e-06	251.002	191.445	13362.2	14561.3	8841.63	9151.54	4320.27	8113.53	18922.4	5637.86	5412.29	10037.8	83827.8	83301.7	60103	98580	82814.8	86667.9	135397	144064	93292.7	83738.3	38866.6	36520.9	36479	37442.8
M347T136			2.30552	59.6926	5.32408e-09	1.80775e-06	346.987	135.696	2203.51	1033.82	1623.33	4644.03	3097.11	4695.39	4808.62	1870.29	1854.14	1949.75	156068	184614	215622	196855	168293	132733	195453	195304	41011.6	172304	80356.4	71942.6	74230.4	71988.5
M165T52			5.00053	0.313524	5.56212e-09	1.81303e-06	164.986	52.3485	1.07394e+06	1.13947e+06	879119	1.4484e+06	832543	896406	1.03747e+06	709930	1.02731e+06	965623	301185	307401	351789	408344	331642	260371	370802	338570	198097	270243	525393	523967	550571	538718
M291T77			1.76737	3.32805	6.03028e-09	1.89003e-06	291.102	77.0895	63641.4	40489.7	16562.6	30518.1	15621.6	21012.4	65977.2	37693.1	62992.1	63701.2	111166	134242	137864	118592	148437	134480	143914	150801	123444	188880	78664.8	79334.1	74465.2	77503.4
M279T149			1.48176	5.50918	6.95574e-09	2.05902e-06	279.123	148.551	26767.4	19794.2	12531.2	33125.4	26981.9	3040.51	12656.5	2199.28	2905.22	10493.7	40095.4	74316.5	86460.9	91380.1	80411.7	79742.7	99667.8	107292	83584.1	86154.4	43164.8	42051.7	42079.1	43182.4
M452T322_2			0.436579	0.375403	7.07479e-09	2.05902e-06	452.24	321.568	8278.98	9554.18	7206.52	8736.86	8954.29	7577.55	9704.69	6506.97	8229.14	10752	2337.05	2579.76	5167.66	2486.37	2753.93	1992.37	3547.06	4595.41	4077.57	2560.25	5420.34	4990.01	4437.12	4710.16
M240T85			2.16805	3.36629	7.86947e-09	2.13676e-06	240.033	84.588	61510.3	75459.6	73174.6	79167.6	56033	58071.7	77833.6	20809.8	61614	57183.4	162848	217647	291984	200099	190456	181103	231972	235642	143481	234753	116832	111703	113577	113226
M306T201			0.773697	3.11485	7.90313e-09	2.13676e-06	305.626	201.041	10915.7	9103.42	10413.4	8263.6	10018.8	6997.41	8794.14	5462.96	6510.94	13808.5	15871.1	25369.5	32106	27777.6	30754.9	25438.2	33378.2	33478.9	32094.7	24966.8	15697.5	15695.3	15698.9	17115.3
M333T191			1.42922	9.96684	8.25652e-09	2.13676e-06	332.974	191.076	10092.2	7370.09	4318.04	7118.78	6166.85	3439.72	15994	3017.28	5548.29	6847.39	52309.9	49306.1	80747.9	61789.5	53403.9	51154.5	86289.5	93565.4	101424	66817.4	29683.8	28845.3	28833.6	29867.3
M455T123			6.39828	0.179214	8.39075e-09	2.13676e-06	455.316	122.641	2.06295e+06	844686	1.53045e+06	1.18495e+06	1.55507e+06	1.07716e+06	1.34331e+06	1.9381e+06	1.41545e+06	1.54613e+06	307489	269282	268037	179834	282636	189594	324860	273421	342172	160970	741714	764001	761499	755656
M338T294			0.422209	2.66093	9.09774e-09	2.24659e-06	338.136	293.919	3948.55	4116.43	3993.81	1308.05	4879.95	1304.24	5091.41	2587.97	4876.29	2529.01	7794.47	8410.65	9888.31	9374.07	7794.16	8612	10448.8	10274	10900.7	8665.89	5708.6	5163.76	5167.79	5168.27
M541T36_2			1.32897	0.242771	9.55153e-09	2.28928e-06	541.461	36.389	82976.3	57384.2	55541.7	70603.2	81218.9	46709.5	65593.9	79476	84201.2	50049.2	11160.7	5346.44	11182.1	19902.4	18105.5	15554.9	33321.8	21282.5	12854.4	14857.4	26350.2	25617.3	25628.5	26327.8
M517T36_2			0.57542	0.29233	1.02286e-08	2.38151e-06	517.46	36.3095	15095.3	12611.9	10760.3	12008.8	15835.1	10689.4	12163.9	18113.3	15319.5	11286.3	5378.41	797.394	4059.74	5766.77	5170.07	4461.89	4311.05	4569.92	1377.11	3245.93	6041.09	5800.61	5423.98	6246.83
M611T201			0.947697	2.91334	1.14138e-08	2.52326e-06	611.256	200.541	18240.6	15102	14270.9	13943	16204.4	13730.1	12188.1	10412.1	12629.6	24279.6	24715.1	41279	48638.2	42903.2	45145.3	40954.6	53024.2	51209.4	52565.9	39480.2	25288.3	23763.2	23318.1	24360.3
M215T71			1.25318	3.53101	1.14567e-08	2.52326e-06	215.038	70.617	31723.7	25300.7	11639.5	22792.8	8481.52	18145.9	16853.9	12631	20073.1	24608.3	52076.7	58801.7	87833.6	51906.1	69824.6	61632.7	82698	88694.4	60773.4	64596.6	37057.5	37051.9	37755.8	40507.2
M273T143			1.70303	3.71897	1.20598e-08	2.58619e-06	273.055	142.917	43301.2	38575	25117.5	35749.1	24139.6	26202	40378.7	16057.3	45640.8	35938	102779	112690	163986	117298	120768	110561	144105	151781	69505.2	137875	65936.3	66173.4	63201.7	65043.3
M281T141_1			3.95795	8.97416	1.25606e-08	2.62452e-06	281.139	140.882	71854.1	49721.7	17327.5	108386	27013	43255.1	69061.7	118963	27705.1	72751.5	244206	436626	532208	784268	513317	410803	666594	603094	623657	623919	250393	230761	232442	231021
M230T170			0.971861	3.75283	1.38848e-08	2.82868e-06	230.066	169.518	18979.4	7838.59	6587.33	10165.2	7844.01	5242	14593.5	7174.56	11515.7	15260.8	30431.7	34053.2	59294.6	33733.2	36787.7	33525.6	38480.1	41638.6	44532.9	42323.7	20637.6	20923.8	19504.3	20345.5
M453T326			0.461823	3.45049	1.54588e-08	3.07253e-06	453.296	325.555	3057.19	3091.71	2239.83	2736.56	2848.63	2186.91	3394.67	2366.52	2741.13	2534.05	7108.4	8383.54	12708.3	7763.44	7541.58	7602.99	10050.9	10443.7	13060.4	9180.4	5247.11	4844.7	4846.6	4845.77
M325T137			2.73644	9.08458	1.75746e-08	3.40989e-06	325.006	137.26	41715.2	39664.9	23166.4	26699.3	39178	19014.3	31230.4	7770.74	42606.5	15431.6	194667	284233	396875	331091	226660	177526	263478	257530	152762	317702	114995	109700	113175	115007
M567T88			1.90036	0.45685	2.24716e-08	4.22474e-06	567.343	87.69	157217	149940	220477	187031	192394	181706	207369	194650	243096	196013	85209.5	86770.4	115401	60616.9	104829	75340.6	87040.5	109003	108837	48623.7	124804	107793	122100	124836
M322T31_2			1.43269	2.77383	2.28112e-08	4.22474e-06	321.986	31.296	22563.7	34201	36964.8	20899.6	50361.4	62918.9	61355.3	20699.9	47944.4	20425.7	113326	94288.9	123466	117730	89186.9	107988	110023	99048.9	76177.6	118200	66680.1	64654.9	64305.6	64304.9
M328T30_1			1.08116	3.74427	2.61805e-08	4.65917e-06	328.031	29.659	26917.2	9366.18	12558.4	16723	6802.73	10886.9	19240.1	10250.5	8289.58	15000	44463.8	57279.3	52340.5	36189	43802.3	42920.5	73433	62194.8	53307.3	43419.6	22388.6	26330.2	25494.5	26302.6
M740T250			0.250374	0.381061	2.63004e-08	4.65917e-06	739.501	249.915	2886.42	3128.54	3342.64	3485.94	2479.45	3717.69	2945.1	1948.08	2711.34	2117.07	1365.88	1077.55	1420.64	883.386	1192.18	1113.87	966.852	1053.47	934.134	952.209	1641.49	1584.35	1689.5	1404.07
M268T81			1.48399	3.77413	3.31768e-08	5.73817e-06	268.064	81.1865	48562.5	26532.8	24491.9	38361.6	23944.3	12430.8	29855.8	6907.03	26005.7	12821.9	88939.6	84045.1	145510	85682	88767	81519.7	97187.7	106945	70781.3	93832.6	53810	52472.9	59661.4	52556.5
M239T415			0.551922	3.75163	3.37995e-08	5.73817e-06	239.115	414.783	4188.33	6002.53	582.545	5720.46	547.459	5074.63	5644.74	1820.9	4545.45	1925.62	10651.7	12522	10532.7	14053.8	13637.2	11739.4	14083.4	13158.4	19730.7	15147.1	6079.32	6385.96	6079.62	6188.84
M252T80			2.82782	8.3311	3.50716e-08	5.83262e-06	251.997	80.007	47226.2	35269.8	32529	53558.4	25106.7	32065.5	25739.4	18619.4	24426.3	41189.1	248023	328664	374397	185219	326525	292051	339044	366807	120425	215842	159430	148462	148530	149584
M271T27			0.698109	2.45919	3.63562e-08	5.89643e-06	270.991	26.538	11271.7	12347.2	9854.74	11823.4	9619.65	12209	10590.1	8097.46	7674.52	13958.1	15671	22162.7	32429.6	27807.2	26683	22092.6	27813.8	30734.5	30458.7	28376.7	17680.9	17896.6	17057.7	17896.6
M555T38_2			0.937253	0.356173	3.72247e-08	5.89643e-06	555.44	37.837	46750.2	28092	36140.8	41724.5	31921.8	34941.1	45048.7	44871.7	45683.4	33785.3	13841.1	10714.5	11069.6	13290.6	18904.4	8817.79	27025.6	8272.97	14559.1	12041.4	19687.9	12727	20971.6	21012.5
M362T30			1.01032	4.26811	3.7626e-08	5.89643e-06	362.043	30.426	8757.32	13080.3	10320.3	10141.3	5113.5	9450.18	12491.2	9796.64	7923.93	14268.1	30761.8	52888.7	55480.6	62177.2	42546.6	29454.4	34184.9	36495.3	39177.2	49375.7	24504.1	21880.8	24507.9	24498.8
M638T28			1.10951	3.55825	3.91619e-08	6.02133e-06	638.352	27.953	21842.9	14813.5	9016.48	9754.38	15455.7	15993.2	12619.5	17770.3	25399.5	15925.1	68999.3	29775.9	61041.3	74847.3	59412.6	45900.1	58661.6	63729.3	58297.7	43639.8	40519.2	38451.7	38459.3	38457.5
M263T81			2.42535	4.95821	4.40769e-08	6.65153e-06	263.07	80.547	40418.1	39377.5	54973.7	58736.9	23400.3	21892.6	70901.4	31314.4	76881.1	39162.7	165683	185817	305000	176182	226020	209995	242068	241830	165995	347605	112160	110937	110572	112176
M633T201			0.638674	3.27916	4.51841e-08	6.69464e-06	633.239	200.864	7039.55	5000.8	4957.98	3755.78	8522.21	6292.9	4728.72	3974.03	5703.29	6649.25	11082.7	17192	18445.4	28425.7	18772.9	17545.1	17743.3	21074.5	16897.3	18501.7	10161	9766.79	9786.94	10322
M183T317			0.53371	3.93547	6.4546e-08	9.3926e-06	183.077	316.952	4087.07	1456.28	2227.36	4298.14	3101.37	2672.3	4731.3	1924.04	3006.78	3462.9	7921.67	8287.74	12301.5	10951.5	10462.1	11353	14787.2	15006.9	17896.9	12903.1	6711.97	6822.27	6466.62	6822.3
M517T25			0.839433	7.39416	6.64174e-08	9.49536e-06	517.092	25.424	2409.83	4436.84	4046.53	2707.99	2802.75	4586.52	6576.65	2295.35	3538.24	1755.37	37403.6	26444.8	11801	25453.3	27712.6	21806.2	35837.1	32331.3	16934.2	24225.6	11522.6	11028.6	10748.3	10344.6
M956T249			0.249613	0.407717	7.72126e-08	1.08484e-05	955.599	248.784	2885.24	3286.15	2159.65	4062.51	3184.05	2685.3	3607.88	2517.5	3108.28	2398.5	923.724	1136.43	1132.33	960.95	1286.15	1237.91	1432.41	1183.76	1892.62	1002.44	2366.53	2337.13	2108.27	2138.72
M158T321_2			2.80936	0.297669	8.07779e-08	1.11569e-05	158.046	320.755	257390	379520	217916	403354	371021	296799	436574	206875	305406	287619	65347.6	75293.9	110901	93112.6	74721.6	82265.9	131024	107284	115178	86242.1	162934	151419	148844	151266
M635T135			1.65217	0.272536	9.28015e-08	1.23974e-05	635.38	135.218	89785.4	131812	140394	98276.9	61675.7	98755.3	100260	155798	98560.1	132876	26209.9	43264.7	29752.9	17591.1	34859.8	25175.9	35882.7	41934.5	30524.8	16825.6	67984	66923.3	67334.2	69227.8
M348T89			2.0578	5.33685	9.47078e-08	1.2428e-05	347.985	88.993	21444.6	29232.1	44826.2	35768.7	47487.8	35766.8	25734.1	16313.6	20914.7	24458.3	142987	120324	131059	120384	186731	170735	207666	250072	96366.2	185121	78468.5	75483	77760.4	78483.6
M494T326			0.624234	0.252231	9.60808e-08	1.2428e-05	494.287	325.658	19071.4	11659.1	14063	12592.6	11036	14271.8	21330.3	10523.9	19527.4	20418.9	4125.26	5132.69	3697.29	2312.25	4027.33	3107.1	4384.89	4446.61	3190.13	4544.77	7997.73	7525.79	7529.44	7532.97
M264T57			1.75591	3.71364	1.03156e-07	1.31347e-05	264.018	56.673	44531.3	81523	56269.7	30735	27502.9	48602.4	26086.8	5372.66	15526.2	26169.1	95405.8	134301	172230	103656	114795	113854	179059	160968	123723	147529	55744.5	54752.3	54775.5	59085.4
M290T325			0.337948	2.18954	1.30959e-07	1.64182e-05	290.134	325.114	1924.67	3992.79	4139.68	4844.17	3116.34	2628.61	1312.17	2362.25	3601.13	5003.71	5758.46	6971.91	7941.2	7828.77	5908.93	7487.39	7401.42	8114.33	7701.5	6977.95	4852.28	4467.37	4417.52	5690.31
M593T25			0.563457	5.53166	1.3731e-07	1.69536e-05	593.091	25.2765	1735.6	2183.46	2788.11	2971.2	2521.21	3037.53	2071.68	1819.05	1912.21	1536.3	10647.4	18803.9	10337.5	10110.6	16125.4	8769.39	16896.2	15310.7	8900.75	8982.81	5241.54	5234.84	6078.81	5440.77
M539T177			1.27172	0.420824	1.42254e-07	1.73019e-05	539.278	177.297	76180	92241.5	95031.2	70482.2	90515.3	110766	62889.7	78210.7	58053.4	75784.9	34857.3	42320.3	40021.1	25005.8	34014.9	44685.6	37407.2	35933.3	22060.7	24626	56939.2	53227.1	53224.6	53246.1
M595T26			0.855236	7.19754	1.46024e-07	1.74993e-05	595.106	26.153	3625.56	3085.44	3576.22	5090.38	3437.47	2106.63	5602.13	2396.32	4616.26	3810.27	15960	34064.1	20344.8	25121.9	34458.9	22906.6	38706.3	38282.1	16276.7	22682.6	15161.7	15153.5	14656.1	14123.3
M125T225			0.424448	0.214502	1.54303e-07	1.82234e-05	125	224.952	5126.75	8325.41	5694.11	8689.51	7430.92	6056.22	10049	3628.02	5743.97	5465.09	1879.25	1440.14	1020.47	799.238	978.551	1577.69	2088.95	1671.22	1599.24	1147.2	3188.18	2659.2	2419.31	2450.92
M331T319			0.515882	2.70206	1.56985e-07	1.82753e-05	331.162	318.812	3523.1	5810.9	3567.92	3309.74	5585.4	7242.3	5435.12	6262.56	4155.96	5342.71	8606.06	14053.2	10600.4	17543	12374.8	15297.8	15037.2	15194.7	10184.6	16848	8145.38	6378.01	8149.04	8145.5
M507T393			0.716163	6.34301	1.68783e-07	1.9372e-05	507.204	393.366	2901.73	4771.94	2573.96	4788.38	586.162	3691.52	4277.98	2294.88	783.666	4466.16	24664.3	13428.7	30960.7	16516.2	17592	17456	15353.3	28945.4	18477.6	14104.3	10263	9696.82	9721.66	10709
M259T63			1.23628	2.77204	2.11723e-07	2.39629e-05	259.039	63.426	13823.3	39600.8	42982.6	44109.2	24309	17582.4	42857.4	10221.3	39389.5	13563.2	68878.4	79941.3	112461	80285.2	72006.3	69748.8	84965.6	90956.4	62918.8	77399.9	39979.5	39402.5	39994.6	37340.1
M251T35_2			2.09388	5.66678	2.21301e-07	2.47039e-05	251.002	34.792	33471	30250.3	48905.3	32686.9	8434.11	25063.6	58939	15966	40123.6	21063	212409	258113	182870	190189	214586	170402	171984	175355	41840.2	166736	108046	118406	105339	105359
M96T321			0.202585	0.491238	2.24447e-07	2.47165e-05	96.0449	320.515	1983.61	2621.36	2390.8	3031.73	2204.32	1984.38	2335.19	1703.1	2498.28	2285.39	1442.61	580.81	1096.93	790.413	1306.53	1130.75	1194.37	1383.47	1321.39	1069.94	1306.54	1270.3	1268.38	1410.42
M198T56			2.18152	0.267825	2.68288e-07	2.89184e-05	198.04	56.081	174180	226457	186180	254974	218230	169160	217911	75823	210876	130651	42086.3	70178.4	67596.5	46080.1	35255.5	31125.8	41342.7	41327.4	66168.4	58183.4	93787.9	92380.1	94809.6	93144.5
M188T322			0.654176	0.397059	2.73836e-07	2.89184e-05	188.056	321.803	24540.2	21425.7	12859.5	19269.9	23593.3	14514.9	26992.9	26852.7	20024.6	19477.3	5813.29	9672.2	6754.08	8003.07	10977.8	6657.13	7979.4	9996.88	8966.91	8383.45	13222.8	11693.4	10977.7	11056.8
M346T26_3			1.11443	10.4161	2.7532e-07	2.89184e-05	346.039	25.91	5206.61	3851.86	4484.81	5123.14	2813.7	4066.76	5032.81	4498.96	3795.14	4859.63	28518.8	82671	43257.3	44764.9	42459.2	32315	57075	50722.8	25689.2	48056.8	22640.9	20483.4	19263.5	19358.9
M209T116			3.81719	0.438945	2.76799e-07	2.89184e-05	209.012	116.313	740863	899903	626006	666297	664477	614057	805112	796639	666718	1.07748e+06	502515	344420	455766	238288	262577	309708	319086	324552	240354	320085	465891	449326	519112	450036
M291T323			0.454546	3.23648	2.86626e-07	2.9566e-05	291.018	322.516	2717.96	5298.06	3073.53	3276.38	2422.69	3095.55	3333.39	1774.36	2103.82	3580.43	8198.12	6216.56	7323.52	9763.44	9067.43	9846.12	10077.5	14015.1	14122.9	10652.1	5422.4	5570.24	5417.72	5817.32
M220T271			0.451159	2.06538	2.95946e-07	3.01458e-05	220.04	270.52	9784.9	6437.38	4563.69	8296.45	7573.99	5697.36	9097.12	4190.86	5402.33	5566.15	15102.7	12196.2	16815.8	11358.1	13653.4	11500	13407.9	14758.4	16928.3	11854.8	4830.92	8220.77	7697.87	8217.02
M221T115			3.04668	4.53227	3.0348e-07	3.05169e-05	221.023	115.069	125006	45350.2	31470.9	45970.3	37260.7	57010.1	158664	15313.9	158695	169956	316137	339404	590895	341412	365370	369828	437311	455488	197456	415094	221902	208187	210788	213305
M242T35			2.28736	3.51866	3.07079e-07	3.05169e-05	242.028	35.397	123352	17994.8	43682.7	73861.1	127286	41075.7	117015	63787.1	9575.6	63396.6	235056	313044	251606	186700	301961	152250	283477	256406	173754	242045	79251.5	90366.1	93618.4	93584.2
M886T45			1.12207	0.265984	3.42053e-07	3.3583e-05	885.645	44.67	66667.1	48799.1	51359.8	58097	30914.1	35578.8	42569.2	53972.3	38650.1	73831.9	6289.28	18828.7	11524.4	10608.5	24664.8	10693.8	19698.8	12387.2	9876.77	8536.75	28790.3	26286.4	26953.6	28813.3
M230T80			1.96335	4.70958	3.5715e-07	3.44765e-05	230.028	79.9415	66078.5	35904.8	34194.1	25316.3	12127.1	30156.4	32426.1	25228.1	30966.4	41682.4	158880	205213	204384	110684	219895	142517	180856	172258	79519.1	99171.4	87431.5	85884.9	86213.2	94584
M247T156			0.930519	2.95172	3.59615e-07	3.44765e-05	247.038	155.753	8222.1	9799.83	9518.11	27447.7	22533.6	11404.5	15613.5	10992.3	14199.7	12706.5	34403.2	31840.5	48963.3	45629.5	33214.8	36408.5	32380	58109.3	49711.7	49775.7	22227.5	22689.7	22230.7	22505.6
M351T29			2.31244	0.359395	3.669e-07	3.47659e-05	351.017	29.137	181078	304006	282908	313157	251828	181627	285638	204989	227078	140249	51744.9	101883	103703	97752.3	90888.3	64515.9	94958.9	92455.4	70197.2	84586.2	113370	111887	111891	112650
M286T127_1			1.19433	3.27814	3.9665e-07	3.71529e-05	286.039	127.298	33649.7	27025.6	22866.9	19093.5	16118.6	17394.5	19055.4	9751.73	21234.1	17367.6	51732	49693.3	81606.9	81262.4	59417.2	57861	86493.4	78604.6	36188.3	84431.2	37757	36206.3	36917.1	38415.4
M473T128_2			5.09886	0.354693	4.45708e-07	4.12736e-05	473.325	128.144	1.68114e+06	1.20473e+06	1.45418e+06	1.03642e+06	1.09275e+06	1.0508e+06	1.22373e+06	664850	1.72449e+06	1.17936e+06	402290	397650	461419	305164	494028	462396	365133	551675	542875	384512	745550	745188	848527	745589
M282T61			0.914999	2.13726	5.05287e-07	4.6265e-05	282.028	60.671	27169.5	24331.1	33711.1	27463.3	11813.6	39856.3	35644.3	13267.6	30775.3	27727	70954.7	60228	69345.3	55064.9	49243.6	64780.3	58612.5	61303.7	43080.3	48208.1	34471.5	34469.3	35980.4	34477.1
M304T310			0.385201	2.3006	6.00855e-07	5.44041e-05	304.15	309.543	5503.35	5564.2	2833.99	3530.17	3308.36	4029.73	3921.51	3781.32	5571.19	3271.66	10666.4	13217.4	10530.6	7533.49	7107.46	11384.1	10184.4	8398.08	7304.61	8723.79	6537.9	6265.39	6238.23	7684.38
M312T89			0.600713	7.60466	6.55622e-07	5.87106e-05	311.946	89.2065	1349.03	1777.28	4181.05	1247.34	1683.32	3016.01	705.156	958.011	742.846	1898.39	15180.1	19702.4	10798.9	13194.6	17372.5	15638.8	14296.9	16153.6	3834.4	7353.78	9501.17	8515.43	9499.01	9267.03
M205T54			1.80634	3.31365	7.07216e-07	6.26424e-05	205.051	54.28	46591.9	66674.3	61111.2	82799.4	44677	32863.6	39134.4	9188.84	37775.7	44579.1	93557.8	163813	173840	168832	134172	132636	96287.8	160606	191443	226969	82500.5	91757.8	82452.8	82968.5
M128T321			0.968814	0.389178	7.55108e-07	6.61653e-05	128.035	320.755	36518.4	50331.8	32753.7	58235.8	52965.7	41580.2	57643.6	24879.4	43380.4	39502.1	12321.5	14349.5	17740.6	16213.8	13257.6	16563.2	22079.3	19743.1	21468.5	16641.7	25400.9	24783.5	23754.4	25351.2
M154T56			1.0297	0.386507	9.84473e-07	8.53454e-05	154.05	56.005	59948.4	60420.6	49327.4	69415.6	55171.1	45425.7	51369.5	23188.5	58203.2	36744.7	18466.4	20019.1	26541.9	15381.9	18459.6	16805.5	17964.6	22232.4	20479.8	20463.7	28317	27691.8	27678	29139.9
M597T250			0.467248	0.369614	1.03939e-06	8.86187e-05	597.304	249.535	10318.3	13488.8	10127.2	14652.6	5718.91	9499.67	10621.1	9307.69	8656.99	8781.14	2523.69	4223.34	1720.46	3322.31	4494.03	4140.23	6041.11	4683.31	3454.59	2791.72	6926.9	6644.76	5425.63	6919.36
M233T32_2			2.04176	2.10524	1.04398e-06	8.86187e-05	233.154	32.043	122769	159897	108036	170566	132803	97930.2	108316	183299	176256	104211	216932	382114	307666	305561	335669	238278	352545	257285	243424	232251	196934	191293	191698	239064
M260T205			0.587552	4.0115	1.0726e-06	9.01095e-05	260.077	204.816	3157.49	4204.74	2467.65	5237.57	4688.89	3992.52	4118.05	3565.55	2700.62	3160.35	8309.97	12010.6	19141.3	12747.6	9683.5	12910.7	23433.1	19361.1	18415.5	13589.2	8697.42	7067.5	7068.08	7070.05
M195T83			2.34702	2.89719	1.34521e-06	0.000111858	195.069	83.177	73538.2	130554	73917.2	130545	98290.2	72695.8	111090	43213.9	145845	84401.3	209838	240187	407134	198723	306604	301369	338332	364539	194804	231621	159497	158605	158651	166602
M266T59			1.6388	3.29999	1.39838e-06	0.000115105	266.013	59.427	58819	69289.1	49055	53261.3	18086	32331.2	40607	13413.9	28773.6	27731	92152.8	131866	173489	93097	143727	141272	180347	157615	87503.6	90440.1	81109	83739.3	79586.4	82287.3
M329T22			0.172216	2.99806	1.67796e-06	0.000135607	329.46	22.412	1034	346.776	280.259	328.496	305.396	206.636	261.767	580.807	967.544	801.768	1001.65	1929.36	1366.61	1569.82	1533.48	2005.27	1381.87	1591.4	1067.31	1883.65	834.086	861.413	844.202	929.46
M487T156			3.76491	0.427709	1.68074e-06	0.000135607	487.305	156.442	656343	866445	976356	909902	648712	834382	693531	425885	704645	654676	240914	502934	480617	215322	329610	308144	237740	330536	207408	299366	468542	437459	450448	440325
M221T74_1			1.46353	2.07771	1.74035e-06	0.00013904	221.046	73.704	79578.6	74117.2	70054	129500	81331.2	69721.2	87618.6	32620.2	44651.6	62502.8	159513	186242	173521	114003	186552	134867	148688	152488	124641	139733	75111.9	73857.1	74056.3	77618.6
M287T127_2			2.75722	2.7206	1.82975e-06	0.000144763	287.222	127.402	120155	147484	90481.8	139863	126253	162682	171372	147585	199680	137079	254645	340357	480756	596173	353367	300614	323893	469475	312983	492572	267444	267429	263728	248165
M285T36_1			1.10321	0.524135	1.89935e-06	0.000148825	285.04	35.545	75887	92043.5	71530.2	98778.7	58179.5	75528.9	81430.5	66171	72059.9	52879.1	42580.2	48383.2	45531.3	35844.3	46456.5	39740	42982.2	36873.6	30208.7	21612.7	40530.3	40267	36020.8	7357.17
M284T274			0.245944	2.4771	1.96525e-06	0.000152522	284.222	274.084	1850.83	1477.2	723.182	1228.05	1754.76	1162.12	1672.03	967.949	1806.56	963.906	2081.09	2432.31	4201.69	3162.76	3440.38	2644.52	3895.09	3719.81	4784.31	3342.94	1880.78	1912.07	1912.26	1785.04
M220T247			1.12873	4.78974	1.9884e-06	0.000152863	220.04	246.565	16219.4	12689.3	4734.98	12321.6	7194.5	8109.53	20790	4408.56	13788.2	11093.4	45786.9	37126.2	62178.6	52438.2	42251.5	42411.8	43642.7	42905.1	100074	64520	20796.7	25762.9	24937.1	25776.2
M446T433			0.302505	2.42847	2.11318e-06	0.000160937	446.096	433.267	1895.2	3036.97	1415.74	1789.15	3260.12	2021.99	1952.54	2066.34	1764.84	3031.81	4765.53	3622.51	6514.03	4649.72	4835.54	4948.6	5460.68	4931.51	8474.16	5794.01	3028.45	2763.23	2837.69	2769.43
M259T77			0.961533	0.400814	2.18474e-06	0.000164847	258.995	77.25	51370.2	52759.6	53919.6	42230	27110.8	31351.5	60194.3	37872.5	42103.1	52201.5	18355.6	12199.3	25571.3	17294.4	18114.7	26216.5	24891.9	19531.4	12211.5	6425.41	25667.8	24176.3	24189.3	24197.8
M557T38			1.52394	0.410107	2.3416e-06	0.000175061	557.456	38.155	120578	99347.8	103821	144233	140633	71609	117607	106992	170069	125436	32211	37462.2	29028.6	49262.4	49063.5	55038.6	76133.2	79731.2	56592.6	27738.3	73911.6	55827.7	56345.8	55938.6
M1020T193_1			0.525339	0.291852	2.64366e-06	0.000195847	1019.51	193.088	13366	13001	6814.11	6188.46	10640.7	13477.9	13472.6	14063.9	14053.2	19053.6	3511.58	2371.21	3825.82	2439.79	2323.37	3251.56	7200.27	6288.91	2136.73	2878.83	7491.13	7229.39	6834.79	7011.86
M315T40_2			1.07388	0.49067	2.67662e-06	0.000196502	315.232	40.127	70943.6	59638.3	61190.1	68534.1	37633.6	58226.9	79738.9	75854.3	76557.1	83010.8	17618.2	42500.3	29353.1	44835.9	24104.5	29974.7	41021.9	28512.7	39591.7	31887.3	36247.9	45862.6	42729.1	46592.5
M296T49			1.25045	2.75169	3.08871e-06	0.000222516	296.096	48.686	56589.8	52662.3	39267.2	25580.4	13646.2	24187.4	29234.8	12950.6	27464.3	27098.1	61987	93335	85038.1	61254.7	78025.6	73748	76742.4	124302	77859.2	117103	62484.5	58221.6	58383.8	64721.8
M224T53_2			0.403815	0.379854	3.10327e-06	0.000222516	224.304	52.58	7624.74	8830.96	6296.18	10040.2	7345.29	6925.98	10770.1	3119.59	8587.12	6593.69	2883.77	1997.95	3664.79	2580.28	2588.03	2450.39	3525.9	2758.59	2451.44	4018.63	4667.64	4566.15	4476.85	4854.57
M379T293			0.612695	0.366681	3.11288e-06	0.000222516	379.175	292.539	22928.2	20884.1	11984.3	18953.9	18988.4	14475.2	23534.7	8178.67	19582.4	17626	4044.43	4216.93	9165.91	4323.02	4962.52	6927.19	6266.4	7884.23	10642.7	6519.1	10466.6	9636.33	9687.4	10044.6
M485T36_1			0.767002	7.30796	3.25727e-06	0.000230813	484.966	35.529	1727.76	2192.45	3033.04	3787.49	1488.49	6590.31	2910.67	1038.35	4328.56	3599.1	7056.88	19794.9	21008.4	36672.3	22513.8	20815.6	18552.9	28599.9	13872.2	35440	27068.6	28038.9	26730.7	26794.6
M159T73			2.68724	5.95051	3.30619e-06	0.00023226	159.045	73.477	57458.2	59180.7	45431.2	67623.3	36055.2	38747.1	48416.5	20838.6	82180.9	46816.4	347929	229657	273079	468564	212005	217856	538578	286350	197279	220309	110928	111536	111027	113198
M440T321			0.778269	0.440741	3.35091e-06	0.000233389	440.14	321.309	27558.6	33953.3	25471.6	30603.2	29263.8	32689.1	36002.9	46196.9	28292.8	38717.2	10859.3	19082.2	18290.4	12949.5	15917.7	9593.1	28572.5	12114.1	10477.7	7036.82	20974.3	20798.5	19237.7	20975.2
M490T175			1.78281	0.232208	3.4483e-06	0.000238137	490.325	174.581	128861	175979	176573	122755	58556.4	156926	153169	41330.4	113074	146828	38728.5	37864.2	26437.5	23051.9	32711.3	18575.2	21116.8	21866.6	28627.3	46865.2	67279.4	63345.8	63314.9	64323.5
M254T357			0.733272	2.89521	3.78104e-06	0.000258922	254.067	356.613	12213.2	11003	6606.94	7005.69	8609.98	6615.51	15913.3	7456.78	10978.2	11449.8	17844.1	19974.2	32568.8	23781.7	22087.1	25845.9	36910.6	34255.7	44438.6	25596.5	15991.4	14825.1	14810.3	15250.2
M455T105_2			9.3728	0.386552	3.96584e-06	0.000267088	455.317	105.289	3.71115e+06	3.434e+06	5.23876e+06	5.19725e+06	4.3596e+06	4.09054e+06	3.01379e+06	4.09681e+06	4.42374e+06	7.02705e+06	2.49257e+06	1.4513e+06	1.81845e+06	946811	2.11531e+06	852067	1.91546e+06	2.88567e+06	1.774e+06	985753	3.02389e+06	2.78058e+06	2.82728e+06	2.78073e+06
M503T177			1.89524	0.32357	4.02509e-06	0.000268084	503.302	176.907	132681	270229	181964	141715	141262	184674	187657	123027	110868	116435	70799.2	74743.7	85607.1	44019.5	22596.5	34446.6	40755.2	48957.5	42393.2	50323.1	75895.3	71876.2	71842.2	73967.8
M213T220			0.422336	2.28772	4.04643e-06	0.000268084	213.124	219.618	6098.98	4051.25	1343.98	3119.58	7482.62	6214.42	4361.6	3759.97	6274.64	6128.45	9057.18	8081.79	12267.8	10987	12439.7	10915.6	8486.52	12507.5	16317.9	10660.7	7274.85	6884.19	5326.19	7299.13
M238T60			1.0216	2.62659	4.14747e-06	0.000272562	238.018	60.1	14721	38009.1	20519.6	33335.2	46171.8	18348.6	16825.6	16251.5	7629.51	11393.4	59340.6	50646.4	67309.1	46520.5	58786.2	47082.4	65956.5	80681.9	69285.6	40660	47577.4	42784.2	45483.7	43656.6
M199T263			0.584046	0.322607	4.31962e-06	0.000281605	199.072	263.115	21336	14853.2	14195	11225.4	11218.6	10875.3	22422	10216.4	19547	17368.9	3187.81	2911.9	7933.93	4764.26	2983.53	4053.81	5204.86	8576.97	6870.43	2954.56	10631.9	10345	11943.3	10359.5
M229T288			0.401871	5.18613	4.52354e-06	0.000291743	228.984	287.822	1148.37	2271.49	1284.77	928.571	1952.61	505.037	760.019	752.303	1965.52	1460.82	4481.71	4675.82	6279.2	4916.75	5712.92	5547.03	12436.8	8525.67	9610.8	5385.99	3228.84	2648.19	2746.6	2650.19
M440T412			1.03343	14.17	4.55788e-06	0.000291743	440.14	411.609	1648.08	2257.82	1410.47	3496.09	3455.95	3007.85	2841.25	2242.53	3553.01	2981.7	11525.1	22074.6	39441.6	55520.7	34541.9	24320.1	34993.7	42677.2	72432.3	43571	17560.7	16971	17278.4	17704.8
M603T354			0.21288	2.47733	4.58254e-06	0.000291743	603.411	353.793	760.12	1746.73	1291.62	991.438	758.504	1483.81	1212.99	784.114	935.787	1102.82	2335.55	3003.06	3624.56	2535.34	1233.55	3179.34	2214.2	2542.4	3661.38	3089.54	1678.9	1493.65	1493.78	1527.84
M500T113			0.586747	0.233738	4.7382e-06	0.000298517	500.38	112.95	13246.9	14821.4	7822.88	16337.9	14545	5171.82	14681.9	13899.6	15940.4	23575.6	3011.76	7026.18	2064.27	4082.37	5681.17	1059.26	2473.48	3517.96	1505.47	2311.56	11159.6	12013.3	11732.1	12257.5
M437T28_1			0.593528	3.68706	4.7622e-06	0.000298517	437.032	27.601	2967.55	7093.98	6626.34	9634.75	3956.37	2123.83	3186.83	4380.63	2438.9	3824.5	21313.7	23339.6	14969.9	19551.9	21352.9	9191.57	20412	18467.3	6064.57	15803.1	10959.4	11343.4	10631.6	12990.9
M351T264			2.69992	0.140601	4.83898e-06	0.000301014	351.176	263.877	265857	260629	192560	263114	552641	247844	266520	183279	272766	144254	13137.2	22611.5	70982.8	62486.1	20129.6	36867.7	27495.8	18830.5	53059.3	46915.9	40236.5	40188.1	41310.8	42784.9
M549T30			2.41882	0.313334	4.9569e-06	0.000306013	549.287	30.117	242718	429543	352171	281311	149324	228771	294728	164512	207736	223871	48081.1	102206	102910	72089.9	90435.3	80660.4	77946.4	98007.8	58025.9	76373.4	120131	115489	115453	115795
M530T332			0.451748	2.74326	5.12784e-06	0.000314186	530.253	331.539	2963.25	6641.59	2537.65	4499.28	3856.56	4079.34	4874.22	2648.06	5177.13	2569.98	6528.34	7941.59	11876.8	12262.9	6955.87	14946.9	9915.77	10009.8	13928.8	14944.2	7015.91	4427.88	7632.12	8044.13
M285T143			0.717296	3.26538	5.30668e-06	0.000322717	285.029	142.603	9140.53	10862.7	4152.37	6999.01	11812.4	5470.92	6436.7	6229.09	8973.68	6317.7	15160	27836.3	35404.6	36885.7	22568.9	12984.4	17723.2	26050.3	22999.8	31845.8	14335.9	13891.4	13877.7	16038.7
M830T191			0.425982	0.426104	5.43312e-06	0.000327959	830.454	190.892	10001.2	8639.57	12846.2	12943.9	6320.65	10359.1	7206.98	8251.9	7544.38	9965.65	3066.12	6211.25	5870.4	3308.82	4436.13	4202.14	5404.36	2021.23	2353.46	3213.78	5331.24	6144.79	6472.87	6677.88
M451T230			0.500892	0.377483	5.52514e-06	0.000330057	451.135	230.011	8598.85	12900	11572.2	12849.3	11710.2	13014	14044.1	12716.3	21531.4	7875.19	5463.92	3726.16	4820.35	3401.85	5558.92	5510.77	4970.56	6816.51	2071.51	5528.65	7864.87	6691.7	6187.77	6245.85
M209T70			2.13375	2.14824	5.54887e-06	0.000330057	209.085	69.5425	156902	178774	153172	179185	94768.7	111458	161393	74058.6	175197	139637	233304	208466	428740	255273	358106	289673	345302	378149	326466	236780	242571	235411	230956	230927
M397T221			0.482325	0.376837	5.69297e-06	0.000336174	397.306	220.966	15557.8	10961	8931.49	10421.2	9903.42	7189.75	8864.03	11760.9	16715.9	11975.5	5656.27	4643.49	2031.7	6517.89	6298.01	2062.49	3911.76	3921.18	1607.95	5660.83	6505.94	6073.71	6168.35	6317.04
M225T52			6.48256	0.319293	5.95056e-06	0.000347225	225.007	52.333	1.81827e+06	2.14509e+06	1.40445e+06	2.4463e+06	1.66812e+06	1.51317e+06	2.96415e+06	779980	2.12531e+06	1.45449e+06	418143	449264	715900	523397	617692	483410	664325	706557	615806	654743	945268	945169	945206	965661
M407T159			4.52532	2.97917	6.01975e-06	0.000347225	407.173	158.847	313162	458976	297899	351502	318428	323266	455648	209274	382245	374922	719036	796782	1.91394e+06	1.03687e+06	1.12992e+06	972661	954818	1.14811e+06	861427	849792	643321	495323	576809	554976
M300T321			0.351777	3.99834	6.02813e-06	0.000347225	300.018	321.192	1610.99	1423.87	1035.81	1218.71	1617.54	1672.01	1852.31	631.482	1428.83	1290.32	5540.35	4161.68	5059.3	4409.64	3676.42	5791.31	8488.21	9609.94	5081	3286.72	3127.19	2877.56	2877.53	2882.99
M287T324			0.497571	0.354039	6.05055e-06	0.000347225	287.075	323.656	10222.4	19778.6	6308.98	12606.5	12929.1	9520.38	14481.2	12425.5	9351.67	10072	2883.73	4063.96	4955.08	3158.32	2327.5	3872.76	5581.8	5171.66	4534.87	5119.36	3887.65	4881.94	3855.95	3897.69
M466T326			0.500436	1.98151	6.12191e-06	0.000348863	466.291	326.33	7575.09	8438.04	6462.01	8172.58	12387.5	13741.6	8407.37	8251.2	11959.8	6808.4	12817.5	20885.7	22381.7	19974.1	12467.2	17191.2	20207.2	16372.9	23534.3	16870.2	9648.83	9582.89	9154.54	9394.5
M571T252			0.999691	0.272646	6.36867e-06	0.000359552	571.288	252.446	54368.3	32390.4	32739.2	57244.3	26345.9	41113.8	34940	56375.4	21404.5	56224.7	9782.86	11938.6	5523.77	6895.12	17368.5	10145.8	24431.4	16490.4	5658.1	4408.09	24998.4	21240.3	21251	21260.8
M143T95			1.25072	0.357947	6.39773e-06	0.000359552	143.046	95.3365	96961.8	72895.5	69681.7	107843	66044.1	61725.7	97306.9	40385.8	75066.7	60708.6	40124.5	26830.5	9932.87	16879.5	45046.7	24390.2	35813.7	33249.9	4777.32	30920.6	46436.5	46859.5	45486.2	46854.3
M541T57			0.353459	2.22598	6.50777e-06	0.000363232	541.446	56.8365	4638.69	5008.24	3789.28	7092.18	1479.32	3361.32	2138.18	3164.84	1310.79	4504.91	5539.75	8438.67	9084.21	7710.07	7724.55	7581.25	8685.59	11036.2	7453.54	7967.29	7124.34	6324.16	6329.98	6329.83
M188T230			2.17287	0.242029	6.84266e-06	0.000379325	188.035	230.081	224259	200063	110731	256010	207166	161549	319941	68413.4	207912	145700	36171.5	39306.3	55059	33400.7	42362.6	39534.9	57174.5	53880.9	63556.6	39830.6	91933.8	90635.3	90542.6	91922.4
M330T30_2			0.956173	3.05925	6.97639e-06	0.000384126	330.046	29.843	16183.6	8137.49	8397.43	8152.94	21938.9	7434.88	16318.3	3456.03	29888.3	34927.4	21856.2	42914.7	56884.7	68980.3	43012.7	43820.6	41259.4	50316.9	51273.5	53360.1	21103	19929.4	22639.3	21775.5
M160T264			0.959029	0.441291	7.29789e-06	0.000399131	160.061	264.123	36580	39672.5	41890.7	39791.6	60569.6	42344.3	47973.7	44237.9	59713.6	57954.8	14439.4	5580.19	24733	42251.4	16044.9	20925.4	26668.8	14991.3	16722.6	25371.1	32122.3	28799	31272.9	32134.5
M233T105			1.61143	0.297612	7.46197e-06	0.000405384	233.066	105.253	102754	137101	155921	121518	145335	82823.2	150392	42361.7	125202	73895.8	27986.1	32219.2	64530.7	18473.8	44639.7	18119.2	37390.7	46909.1	37495.7	10711.4	53614.1	52946.9	53625.9	48458
M276T348			0.370493	2.80902	7.645e-06	0.000411309	276.119	347.709	1142.89	4420.32	3224.13	969.376	5133.02	904.007	1280.48	1030.49	4597.07	3322.98	5443.43	5712.96	9581.56	7956.01	5092.59	8393.54	5438.13	8356.92	8332.42	8796.59	3064.37	3396.53	1507.75	3813.23
M320T64			0.612242	0.301751	7.67198e-06	0.000411309	319.88	63.828	17414.5	17701.3	14594.2	6312.18	17806.6	22118.7	24466.5	22049.8	16933.4	18005.9	8821	12711.3	5844.77	1074.94	5854.29	8909.19	3791.48	3632.37	287.472	2604.7	10468	11451.5	11444.9	11445.3
M127T102_1			1.12832	0.391373	7.78762e-06	0.00041478	127.039	101.88	55792	82555.4	95168.8	87963.5	52740.2	61957	58269.7	51390.2	50058.8	41552.6	28428.4	24427.1	6085.88	24027.9	36373.5	27966.7	21741.2	31638.8	25638.6	23152	30852.8	30869.9	19098.8	30735
M283T172_2			0.480831	3.09395	7.98751e-06	0.000422664	283.227	171.995	3689.21	4293.65	3276.82	3705.68	7217.85	4048.93	3277.64	1929.74	2228.42	3285.31	7605.31	9120.29	10805	15107.6	6400.24	7360.91	12739.8	13118.4	16327.3	15746.7	5703.02	5886.08	5995.84	5561.01
M320T31			0.819532	14.1551	8.26004e-06	0.000434265	319.918	31.132	433.342	1044.14	2948.33	2365.72	1007.12	2861.33	488.824	2135.41	1879.25	1386.31	16993.8	26334.4	8310.6	40675	23661.2	22693.7	31729.8	37056	6796.38	20012.7	9662.28	10731.1	10741.9	10401.5
M296T58			0.672694	2.1892	8.51865e-06	0.00044499	296.31	58.1095	12851.1	14955.4	4318.09	26079.3	11802.1	17050.2	8769.95	12837.2	19460.6	9507.32	27873.4	24782.3	27039.6	30451.3	28701.9	25356.8	24443.1	41658.3	38226	32770.5	18755.9	19102.2	18946.4	19025.5
M181T106			0.77316	2.60662	8.72524e-06	0.00045085	181.098	106.219	21347	12592	8333.68	10818	4145.6	7543.29	28050.9	4864.68	18627.1	15604.9	26536.8	30197.9	46232	30684.7	46861.7	36207.2	39408.1	32917.7	23835.8	31002.7	20447.2	20436.6	13384.6	20468.1
M237T35			4.2188	4.20511	8.75488e-06	0.00045085	237.079	35.013	175147	214034	160424	221425	122628	179569	232106	112838	240287	236561	961306	919862	1.22336e+06	383294	1.08134e+06	925930	545092	1.0332e+06	377561	517817	476915	501408	496140	501148
M771T115			0.664043	0.432709	8.79731e-06	0.00045085	771.444	115.09	18279.4	39921.7	23847.9	20140.6	20951.9	17672.5	24672.6	20647.5	29300.6	26361.8	6798.61	12832	11168	7143.86	10346.5	11959.5	13373.8	13429.9	9378.08	8197.38	22641.5	23157.3	23158	22910.8
M683T116			4.04137	0.369922	8.85213e-06	0.00045085	683.392	115.758	563772	605573	1.00327e+06	429359	1.11425e+06	895191	843140	1.23817e+06	1.03147e+06	871379	236015	229743	418587	222591	366068	208616	326821	442956	505695	222596	641924	644472	639896	639190
M316T156			0.711558	0.38862	9.17532e-06	0.000464408	316.154	155.792	22863.4	31388	16339.1	28470.9	33029.9	20911	30099.6	13653.4	26775.2	19301.6	4435.7	5803.75	15232	7999.17	9610.29	5799.22	15311.7	9150.74	8268.14	12758.7	14368.7	12841	13291.6	12884
M793T243			0.294987	0.402486	9.30891e-06	0.000468261	793.439	243.203	5899.33	3898.64	4574.2	2787.96	3452.14	3418.05	3897.47	6887.51	4887.96	5455.75	1047.76	2437.28	1982.44	1747.9	1714.93	1620.71	3088.86	1680.19	1448.41	1407.39	3394.12	3291.1	3294.23	3404.58
M330T25			0.737351	4.3041	9.43507e-06	0.000471696	329.993	25.155	13162.9	1908.64	8735.01	3253.5	4564.13	4760.74	8359.26	7561.25	2454.28	4932.98	44035.9	19383.9	8763.79	25510	20312.5	19513.7	29087.8	31184.4	25393.7	33737.8	12191.4	9724.74	9550.55	9400.83
M433T36			1.66684	0.653927	9.63778e-06	0.000478892	433.331	35.5055	222242	189480	238860	247267	307919	233714	246398	194783	217835	206228	122064	151349	191446	152584	155032	128530	132048	143106	190829	140133	149504	146799	146850	149529
M549T409			1.20916	0.258723	9.88688e-06	0.000488292	549.112	408.752	70864.1	67513.8	81340	93255.7	25889	72350.1	66917	43360.3	24665.4	60565.3	11174.9	13186.4	13705.6	11511	24855.7	13415.8	23700.1	17539.9	6239.44	21643.9	28632.3	32100.8	31051.9	32060.8
M381T158			0.896832	3.08334	1.00246e-05	0.000492111	381.171	158.095	16866	9473.95	4676.65	6614.97	15441.3	11181.5	26061.4	5998.56	22472.6	18219.8	20451.9	48622.7	50689.9	35373.5	65268.9	30069.1	50716.3	47633.1	31926.9	41686.9	34596.4	34796	25117	32567.1
M351T228			0.610723	2.78757	1.10028e-05	0.000535971	351.111	228.147	7919.49	9102.44	7739.59	4221.38	5968.51	6961.16	8134.03	6250.94	10133	6191.88	16425.1	16537.7	34117.3	18311.4	21149.5	15129.2	15964.9	22374.3	28870.4	13559.9	14841	13953.6	13899.1	14850
M1027T174			0.244813	0.409499	1.10496e-05	0.000535971	1026.78	174.436	3254.64	984.912	2515.71	3820.3	3374.4	3013.42	3801.02	3346.79	3914.73	3512.62	1723.23	376.901	742.644	1442.04	1845.03	1341.97	1482.95	1633.39	1202.87	1124	2655.1	2631.04	2630.72	2734.99
M220T79			0.521668	3.76769	1.11377e-05	0.000537048	219.923	78.951	936.834	1947.07	4064.38	2036.51	4057.93	6676.23	4448.55	934.737	7095.38	1431.22	3176.99	13268.8	10996.5	20633.4	11149.1	14586.9	13497.7	13809.7	11191.8	14392.4	10122.3	10338.9	10227.1	10641.6
M269T268			0.425739	1.86497	1.13128e-05	0.000542282	269.041	268.053	5169.78	10779.5	7471.34	10609.6	9301.79	9322.86	9218.03	4516.89	6557.91	5787.7	14180.3	10997.5	16971.5	12849.4	16584.9	15614	18760	14289.9	9995.65	16595.9	8989.13	8038.56	8828.06	8616.93
M519T188_2			1.88504	0.228166	1.17676e-05	0.000560484	519.331	188.187	118336	247455	129377	129347	70112.6	113214	224200	93033.4	163197	114877	21658.1	29324.5	59474.3	30332	27518.7	31528.4	16911.2	30948.3	41919.5	30535.5	66920.2	64416.3	64406.9	65892.9
M361T108			1.34506	0.465562	1.19762e-05	0.000560484	361.14	108.225	118376	114878	95683.7	94913.2	98956.2	154785	84870.9	72451.2	117470	75074.5	30372.7	44195.1	75132.3	53774.8	36930.1	34818.9	33587.7	52138.5	45973	71422.6	68358.4	68088.3	71562.5	79716.1
M338T206			0.311789	5.50477	1.20025e-05	0.000560484	337.979	205.5	804.982	776.056	866.861	761.443	841.067	502.394	860.074	754.101	535.322	814.799	1956.92	2334.87	4195.86	7206.6	3433.85	2653.04	6409.92	5244.57	5031.28	2913.02	2184.27	1789.5	1785.04	1797.68
M212T49			0.534391	3.08104	1.20254e-05	0.000560484	212.071	49.365	3288.66	3542.82	3821.11	2948.19	7964.49	1311.59	8092.38	4228.72	8300.7	3468.33	10697.1	14630.7	16481.1	6564.37	15066.3	17706.2	19302.7	20191.7	8410.89	15656.1	6264.58	7715.25	6250.53	6678.31
M548T33_3			1.11045	2.79158	1.20364e-05	0.000560484	548.372	33.423	38040.9	16464.4	10538.3	19126.9	22617.4	10338.2	39938.1	46412.4	13133.9	20669.2	61858.1	32515.6	100123	70922.4	75718.7	67836.3	65060	75008.4	43366.6	69975.4	35136.9	31926.4	36341.7	36213.3
M794T244			0.203912	0.499815	1.2464e-05	0.000575181	794.439	243.554	3010.37	2454.34	2440.29	2410.33	1569.13	2165.75	2064.37	3170.88	2495.01	3360.56	747.745	1914.18	1529.85	1390.68	1040.46	1039.95	1796.3	1236.02	1013.61	857.075	2068.32	1679.63	2080.78	1961.5
M235T33_1			2.26018	2.22849	1.24932e-05	0.000575181	235.064	33.2155	172117	184457	134497	169562	127567	125938	227431	67308.6	141355	149518	338715	250961	496789	209177	408564	374003	316081	405088	253503	289289	228898	227523	230300	232293
M326T36_2			1.01773	3.25285	1.28735e-05	0.00058936	326.069	35.785	30511.3	19569.5	7561.46	7860.19	18257.5	13123.6	23487.8	10679.6	21573.1	10991.1	45776.7	65420	65171	71948.8	30780	37746.1	42105.2	50907.1	36066.5	86294.6	35981.7	35210.1	37721.7	35280.5
M223T46			1.46068	2.15499	1.3661e-05	0.000621919	223.101	46.0435	78183.3	79562.4	49356.1	85433.7	59908.6	63821.5	105535	24250.9	77688.7	51494.1	87013.7	150623	197586	196560	126521	133646	154312	159654	142126	107081	67239.7	66296.6	69515.3	64796.6
M294T205			0.256729	4.5209	1.39652e-05	0.000632236	293.989	205.125	793.336	534.627	380.266	1771.65	752.447	355.12	527.925	574.152	403.128	559.823	1880.96	1837.14	3068.19	3457.47	2329.52	2190.63	4609.99	4160.6	4794.84	1745.85	1791.64	1809.11	1082.65	1669.03
M314T25			0.841364	7.16853	1.42362e-05	0.000640944	314.016	25.27	5775.03	3876.44	5303.27	1382.75	4489.87	4722.02	5029.96	2247.34	3783.09	3305.9	14706.3	33723.3	43247.9	54506.5	22025.6	19504.9	18474.2	18224.6	23573.3	38150.2	15994.7	16561.7	13893	16544.5
M335T85			1.31739	0.492583	1.45462e-05	0.000651302	335.08	84.874	111408	94799.4	129888	89211.1	84709.4	78079.3	147950	75919.8	112901	111003	45143.4	62318.5	30261.3	70287.8	60955.1	38512.7	59579.7	64513.4	22985.1	55694.3	72422.9	70464.5	71206.6	72431.4
M675T99			1.38842	2.50892	1.4731e-05	0.000655972	675.422	98.7115	25600.2	44588.7	29351.7	26819.9	57546.8	35490	47711.5	59495.9	68099.3	60409.7	49472.4	75923.7	153056	131509	125659	108843	150183	142938	109094	95164.7	72702.3	72137.7	73479.2	71163.5
M475T459			0.241365	2.73911	1.48733e-05	0.000657977	475.075	458.887	634.45	900.377	1897.24	742.02	942.299	1541.34	2011.4	1264.5	1119	1084.56	3650.06	2439.76	4313.16	1837.69	1905.82	3841.08	2803.99	4928.55	3990.43	3534.5	1523.88	1630.67	1562.3	1429.75
M635T329			0.270836	0.532064	1.49375e-05	0.000657977	635.195	328.652	5699.33	4852.07	5332.11	4171.69	4106.17	3380.65	5568.86	5016.55	3112.32	3788.31	2371.17	1888.68	3691.36	3038.09	2367.63	1661.93	2534.39	2868.96	1553.84	1981.75	2562.28	2843.2	2843.33	2843.29
M353T41			2.37725	3.75333	1.56447e-05	0.000685423	353.22	40.607	53690	122953	47755.5	54574.2	70981.8	22656.8	120274	27011.6	96550.8	92163.8	190145	168977	300847	180754	293949	240672	425793	208503	206802	443208	145749	142994	142957	152700
M191T124			4.8794	0.35699	1.57493e-05	0.000686316	191.002	124.239	953171	1.65182e+06	1.12245e+06	1.50894e+06	1.17323e+06	1.04031e+06	1.30811e+06	350976	1.09983e+06	807567	294120	289930	684964	317985	335504	330730	454609	440808	328001	456088	544785	522038	540226	530869
M160T268			1.54909	2.82765	1.61005e-05	0.000697888	160.04	267.666	31380.9	53915.4	38853.4	70384.8	67507	48236.1	58007.1	24734.2	46243	27034.7	58310	183999	195465	104881	100055	110824	118447	163413	165977	117155	61755	60070.4	60053.1	61575.5
M268T228			0.564683	0.307591	1.67266e-05	0.000721191	268.013	228.046	14605.2	23262.2	6405.95	11884.1	9494.31	12728.1	20567.7	12680.6	15926.3	13101.7	3650.85	2488.27	6581.04	8623.47	4520.11	3250.01	3436.95	4348.39	4042.24	2323.26	4467.69	6745.96	6371.73	6732.43
M109T124			0.928728	0.436688	1.70921e-05	0.000733071	109.029	124.293	40321.3	62389.5	46697.3	62070.4	47528.7	38608.2	54534.5	16767.4	48311.1	37639.7	18880	19489.9	28694.1	16578.4	20614.2	15877.3	19325.6	19485.4	15694.9	23995.9	24412	22841.9	24435.8	24207.8
M394T25			0.767252	6.79849	1.79742e-05	0.000766868	393.991	25.307	1278.97	2308.19	5651.13	3210.23	1903.67	4304.57	4883.56	2162.91	4859.7	3564.31	35263.5	19647.7	11047	28621.2	21363.3	25951.4	33145.4	37460.3	6040.82	13473.2	10091.3	10286.4	13250.8	10092.8
M411T81			0.582416	1.69234	1.81741e-05	0.000771358	411.266	80.5255	20846.6	27872.2	19647.6	15173.8	16733.4	20718.2	19978.1	16797.4	18068.9	16022.4	22741.5	29089.6	37482.6	36267.2	30620.6	28183	44049	34411.9	35756.4	26088.9	27111.4	30447.8	26159.6	26139.4
M346T32			1.1914	2.33773	1.85622e-05	0.000783748	346.078	31.923	56912.6	39140.7	33258.8	46850.2	29820	26647.9	43620	33437.4	38494.6	29068.9	46571.5	64039.5	102166	108628	78023.4	60956.8	84353	97805.2	131119	108250	49085.8	48753.4	49383.3	49383.5
M392T30			0.957875	2.07907	1.88379e-05	0.000791289	392.083	29.909	42212.7	31182.9	22796.4	22237.4	23088.6	22143.3	45837.8	24144.4	35993.3	44569.3	49019.1	40857.2	78804.8	61784.2	59377.9	57088.5	63879.3	91477.8	85184.5	65781.7	40959.6	38899.2	40479.6	40955.9
M275T27_1			1.00944	6.55651	1.92232e-05	0.000803333	274.608	27.425	3559.94	4661.11	4785.3	11466.8	7873	9040.24	6453.83	2715.98	6858.13	5125.23	38820	43856.1	78887.7	25588.3	9323.21	35023.5	34302.3	39564.6	42231.1	62444.9	22206.8	19807.7	19776.8	21073.5
M567T29			1.68001	2.36365	1.94031e-05	0.000806714	567.298	29.0875	59676.2	75290.1	65111.5	113789	78934.7	93647.4	82214.9	55815.6	51616.2	67877.2	195707	197091	105503	238323	143572	110331	172570	261557	132396	201436	114501	107322	107228	110537
M130T168			0.280102	5.25247	2.02696e-05	0.000838462	130.032	167.841	478.863	391.924	658.635	729.798	927.424	522.958	994.828	481.13	376.546	796.575	2176.66	1359.45	5890.29	2511.39	4868.01	1663.41	4547.25	3306.9	3010.8	4064.65	1741.3	1747.4	1369.1	1735.11
M309T45			1.86678	0.172637	2.04812e-05	0.000841984	309.1	44.781	202110	98182.8	81361.9	120645	129404	80920	253118	74170.2	100973	175505	21938.7	18075.9	34589.6	18186.6	28423.1	25073.2	22115	32282.7	14996.6	11576.6	57825.5	48966.6	51376.2	64753.9
M291T432			0.645346	5.11419	2.05614e-05	0.000841984	291.119	431.991	2866.79	5704.09	1785.72	3944.53	3901.72	1978.34	4449.9	1882.9	3596.97	3916.87	12636.9	12362.4	28949.4	15378.1	11715.9	12462.8	14232.1	13680.4	33447.5	19159.2	8361.42	9134.06	9943.43	8649.77
M413T35			8.23106	0.343098	2.1573e-05	0.000876723	413.291	35.114	4.19977e+06	2.04343e+06	2.13074e+06	3.27463e+06	2.71724e+06	1.80096e+06	3.05492e+06	4.46012e+06	3.32651e+06	4.64987e+06	847338	1.932e+06	947502	557384	1.86428e+06	720255	1.66911e+06	1.10423e+06	756231	463509	1.76563e+06	1.80367e+06	1.76561e+06	1.76564e+06
M242T171			0.436095	2.24551	2.16249e-05	0.000876723	242.012	171.084	4570.03	8251.54	4493.14	6200.29	5737.67	5212.49	4987.74	3228.02	5577.38	3969.33	8631.49	6622.18	16510	14393.6	10529.3	7485.9	13251.4	12643.2	11948.9	15261.8	7800.56	7162.2	7527	7467.63
M589T279			0.176225	2.25047	2.2617e-05	0.000912375	589.431	278.6	553.143	1089.25	919.648	1239.84	1110.16	1151.9	1060.05	447.596	784.622	1247.31	1880.77	2547.95	2841.24	1747.5	1109.29	2451.42	2552.67	2055.41	2960.37	1465.82	1409.77	1351.09	1277.88	1288.53
M143T231			0.791744	0.191672	2.27282e-05	0.000912375	143.035	231.491	18049	26115.1	26216.8	26448.8	47189.9	34178.3	32236.6	9698.27	12027.1	18329.9	4245.62	6224.72	4436.27	2561.63	2896.48	7208.45	5679.3	6018.67	5544.89	3195.95	9156.82	10648.4	8554.32	9451.97
M256T317			0.634067	2.15021	2.34707e-05	0.000937562	256.191	316.587	16534.8	14783.4	9141.37	15635	11649.5	10318.9	17839.6	5584.69	14961.2	10383.8	17621.5	20819.5	31654.7	22441.7	24028.4	23938.9	29657.5	33522	42186.3	26845	16787.3	16199.1	15896.3	15913.2
M473T160			1.22663	1.68166	2.39333e-05	0.000951378	473.288	159.55	84570.8	94746.1	48487.9	63234.5	126417	120142	84539.9	103833	98739.8	90799.9	133449	193495	161325	196231	138518	145699	142780	113818	148621	165645	109980	110030	106227	108311
M412T75			0.688219	6.24937	2.49261e-05	0.000985427	411.932	74.9555	915.003	3943.58	5111.89	3272.41	1031.81	10741.4	791.399	419.698	1246.22	4042.03	15608	11544.2	13310.9	28392.7	11048.7	25697	20352.4	14782.7	17733.5	38481.9	12445	11630.4	9194.82	11958.1
M575T105_2			1.11681	0.310598	2.50317e-05	0.000985427	575.466	104.519	48809.8	48472.5	40385.8	48525.1	79509	87388.1	50738.9	65722.5	108409	35402.1	22315.9	14555.7	19533.9	17315.2	23572.7	19116.2	16544.3	17496.3	13520.4	26538.7	36520	36384.5	48398.5	36562.3
M190T168			0.6387	2.2763	2.55368e-05	0.00100048	190.018	168.085	11613.8	13468	6051.06	8620.99	16687.1	12401.5	15775.6	4188.78	9206.96	9510.53	15199.5	15461.3	35248.2	24041.4	22541.2	18556.8	26140.7	29688.9	27851	30028.8	13982.4	13226.1	10840.1	14128.6
M453T37_1			1.31887	5.93486	2.56622e-05	0.00100058	452.994	36.7545	2171.6	14571.5	17341.8	8984.83	3306.95	33321.7	16329.4	2182.21	14086.8	7319.9	17525.8	37749.5	61190.7	98492.5	64604.2	80215.5	64014.7	79157.3	71788.7	135169	72333.3	75191.9	74184.1	75199.4
M415T244			0.30094	0.454706	2.58302e-05	0.00100233	415.316	244.256	8129.6	5628.52	3617.85	6604.54	4679.45	3958.04	3867.47	3654.09	6558.51	5746.92	2310.7	2343.84	2331.49	2545.6	1762.01	3454.11	1816.57	2145.32	2333.6	2803.8	2934.61	3236.38	2911.96	2942.01
M299T208_1			0.676836	0.317802	2.61565e-05	0.00101019	299.044	208.233	16024.6	19735.5	13195.5	30026	28906.9	25869	23394.6	7296.99	23341.3	16591.9	4729.23	6098.98	13543.5	6639.03	3229.04	5244.82	3473.03	6260.35	10184.6	5550.43	9694.54	9420.75	9083.46	9686.51
M135T306			0.241472	1.87068	2.76865e-05	0.00106413	135.012	306.312	2180.8	4431.24	2196.28	2519.18	2529.99	3151.24	2328.19	1161.73	2323.3	3060.54	3449.11	5302.11	6795.04	5477.38	3995.06	5181.66	5035.72	4880.2	4389.55	3912.07	4746.78	4850.82	4762.31	4821.37
M275T228			1.07602	2.04779	2.78177e-05	0.00106413	275.186	227.602	42976.8	42575.8	28265.1	52990.6	42987.1	32581.7	53209.1	20765.5	52240.8	35832.1	50372.1	72128.6	107229	61776.3	103648	65043.4	87266.6	111214	97679.4	71820.8	53338.4	49923.8	50316.8	51050.2
M318T64			0.60688	0.311507	2.79449e-05	0.00106413	317.883	63.803	19811.8	16487.3	12989.7	4768.94	25866.7	22384.3	21584.5	23087.6	14960.6	21073.2	9294.13	11695.9	5083.27	1669.31	7301.01	9302.76	3528.52	4866.23	318.259	3951.01	10567.7	12148.5	11535.4	12574.4
M830T32			1.00015	0.504641	2.86803e-05	0.00108705	829.597	32.4655	61633.1	67329.8	47347.3	76112.2	68853.8	40861.1	61714.3	71133.4	81389.5	37668.6	37919.8	10477.6	25708	44901.8	32453	33422.2	27941.1	34165.2	30755.8	32127	60450.6	51710.4	62813.2	66217.5
M803T190			0.571289	0.379747	2.88637e-05	0.00108861	803.436	190.458	15301.6	20647.7	23933.7	24215.1	9093.71	18021.9	12622.4	13862.8	13372.9	14032.7	5380.25	13417.2	7949.03	4787.23	7165.25	7291.32	4909.11	4863.08	3388.74	3546.76	12774.2	12284.1	12985.5	12985.5
M402T185_2			0.671732	0.237305	2.89886e-05	0.00108861	402.311	185.408	26266.3	14012.8	9292.98	12431.7	11548.3	11316.4	27986.4	19703.8	31525.2	22282.4	4233.35	3597.78	6749.5	3532.16	4098.08	2701.22	3618.72	4515.73	6229.5	4949.61	9216.33	7799.25	9558.79	8965.29
M214T129_1			0.758382	2.56183	2.97846e-05	0.00111011	214.033	129.176	17156.8	9803.91	15135.5	14569.9	13211.3	9710.46	11941.7	11201.3	15618.6	10202.3	32495.6	33550.8	57890.3	18071.1	40789.5	21076.4	30904.4	35764	25069.7	33715.8	8890.36	10988.4	10539.6	10999.6
M310T61			1.23164	3.35785	2.98337e-05	0.00111011	309.984	61.252	29951.9	16783.4	24161.4	19352	28506.9	19822.9	21756.1	32331.5	9440.86	23222.9	98917.6	101053	76278.6	66938.1	98138	43080.6	123930	66969.5	30508.4	50809.2	41267.6	39431.5	39443.3	39758.6
M355T270			0.488178	2.2194	3.05504e-05	0.0011277	355.142	269.873	4895.15	8709.94	8061.21	9923.05	7936.1	7839.1	8068.11	3300.78	6313.46	4282.91	8534.04	10472.5	20294	14275.3	12158.2	14853.6	18164.3	17744.2	22406	14968.3	8588.08	8786.77	8120.91	8982.52
M253T375			0.217096	2.37595	3.05831e-05	0.0011277	253.13	375.2	957.181	1623.65	1179.81	1811.91	1268.47	1650.4	1535.86	1461.21	508.907	1522.55	3785.23	1198.6	3531.2	3600.53	1927.28	3699.99	2846.83	3034.7	4126.17	4372.2	1176.04	1223.36	1172.67	1251.02
M272T49			1.07499	0.47496	3.31037e-05	0.00121514	272.023	48.6685	79546	81887	43372.2	85835.1	65111	50620.3	84552.1	34486.9	67556.1	58970.5	28484.3	25281.8	37219	41645.5	29358.2	16526.3	36097.3	36833.7	22896.2	35302.1	47271.2	44241.6	47307.9	47247.7
M556T394			0.430511	0.515112	3.34562e-05	0.00122258	556.164	393.837	10283	12139.8	7892.27	14075.5	11988.2	13677.5	14875.7	17247.4	9630.08	13114.7	2855.5	8399.5	4148.33	5907.31	8068.44	6320.19	9805.1	8356.42	5504.95	4984.11	8441.63	8206.01	7693.29	8440.81
M299T409			0.327932	0.310751	3.52858e-05	0.00128368	299.044	408.935	1801.23	7606.03	5349.21	4696.49	6673.47	6347.18	4603.81	3496	4443.31	2587.94	1427.21	1275.16	2434.47	1353.93	1389.35	1170.54	659.401	1847.37	2269.86	965.911	2513.18	2384.78	2384.05	2392.15
M242T268			0.363632	2.09688	3.59461e-05	0.00130189	242.022	268.129	2897.72	6108.96	4620.25	6063.84	5975.13	5302.57	4565.06	2251.48	3588.21	2865.37	6977.99	7205.17	11935.6	8921.15	10311.9	7835.68	13349.4	9878.73	5596.72	10750.8	4955.53	4848.15	4848.45	5218.4
M612T37			0.593916	2.52635	3.63643e-05	0.00131121	612.225	36.732	15342.2	7259.59	5440.21	11020.7	7561.81	9015.46	11851.9	2626.45	13995.4	6140.42	15356.9	35110.2	17832.7	25730.7	22460.8	14893	30930.2	24669.1	15474.9	25555.3	13306.6	12594.5	14019.4	11592.9
M449T24			3.22248	8.13424	3.70331e-05	0.00132457	449.062	24.49	14335.6	18478.8	49930.3	17798.7	9393.28	237053	13328.1	11886.4	6009.53	110832	362314	340282	69693.7	672498	403281	419545	489219	538389	117054	565751	263870	282363	282678	273287
M517T31			1.99674	0.486897	3.70601e-05	0.00132457	517.263	31.122	234219	224396	318164	289137	136117	280955	301191	168196	180974	268313	116072	150167	187669	96118	128036	126919	132995	85469.9	77310.4	68605.3	130351	126516	126542	130491
M639T116			0.67821	2.09126	3.74379e-05	0.00133223	639.326	115.848	5442.79	15294.8	13451	16955.1	17863.1	27393.7	19865.9	11190.4	15184	12281	17700.8	22093.8	36992.7	33401.1	36819.6	37766.1	42453.2	35987.1	25047.8	35719	22231.7	21872.2	21870.9	23781.7
M312T44			1.82398	2.44127	3.94061e-05	0.00139618	312.227	44.1335	123543	61852.2	56081.1	76193.4	83930.6	86159.6	72413.9	101428	88507.9	79646.2	174811	285713	242435	106368	285825	120177	249321	240516	185968	134524	117096	96437.6	122529	122301
M200T362_1			0.200333	2.32687	3.96506e-05	0.00139876	200.019	361.575	723.269	1478.12	930.017	1747.36	1325.94	966.254	1070.74	526.057	1389.45	947.958	2205.95	1491.29	2345.16	2276.18	1737.63	2255.43	3500.26	3201.91	3943.14	2883.4	1680.58	1683.37	1331.74	1679.05
M332T392			0.40959	2.69719	3.99477e-05	0.00140316	332.146	392.231	2718.24	4222.74	2575.6	4676.98	4597.59	3508.61	2862.31	1493.14	5282.84	4182.26	4765.1	8931.97	9777.31	8906.29	4502.32	15503.1	9925.12	13519.4	10322.6	11270.3	5598.51	5143	5166.45	5494.09
M294T31			1.0076	4.01051	4.04285e-05	0.00141208	293.989	31.123	14771.6	15308	17330.8	9395.73	12429.5	12515.2	6851.52	16012.4	8863.28	10505.1	94011.3	69304.3	52474	36512.1	35170.1	44011.3	65539.7	45544.1	18097.9	36570.2	22443.8	22423.4	23998.2	23156.8
M212T272			0.331992	0.39255	4.07467e-05	0.00141208	212.022	272.249	6923.61	8931.23	3611	8194.13	6430.91	4019.13	3785.81	4192.47	6842.57	6954.72	1738.6	1471.51	1732.59	2142.78	2096.27	3615.12	1375.35	3497.46	3650.8	2187.62	2236.14	3058.71	3072.96	2808.12
M299T36_3			1.65114	3.48556	4.0934e-05	0.00141208	299.131	36.081	29578.4	24719.3	117323	17783.2	21261.4	112310	19408.1	15969.3	35202.3	17485	110975	144167	206341	189305	169048	102958	151444	139099	51593.8	167775	82112.6	83525	83552.1	77762
M247T33			3.88777	7.80948	4.10679e-05	0.00141208	247.064	32.958	79822.2	86950.9	91656	73981.8	34887.9	91694.6	87686.2	32267.7	93160.2	68809.3	241765	386015	727620	737986	303864	361914	388994	566114	959553	1.11235e+06	271614	283957	283913	280949
M377T45			1.21522	3.47235	4.1842e-05	0.00143265	377.108	45.411	15699.2	14903.4	23893.4	31035.3	25004.3	8872.86	22161.1	21381	23771	27472.4	75669.5	58787.9	139725	66569.2	49986.8	66617	57058.5	102479	33429.8	93432.8	30028.3	30333.8	29889.9	37489.1
M139T153			0.439769	0.292561	4.29721e-05	0.00146272	138.982	153.128	3638.95	8857.11	11473.5	7435.83	15101	4725.67	8984.71	6769.21	13087.2	8403.99	2844.46	1548.19	4624.5	2270.74	2959.48	2188.55	2423.82	2256.5	1325.98	3442.79	4232.6	3774.81	3773.99	3777.64
M346T278			0.303692	2.36927	4.30792e-05	0.00146272	346.161	277.968	2500.72	1789.48	1791.59	2302.12	2370.82	1752.3	2638.19	6947.59	2371.89	2405.59	5718.37	6732.68	7532.05	6395.08	4097.67	4303.1	6519.84	7107.63	9398.67	5858.01	4903.63	4088.71	4097.4	4118.47
M498T321			0.346457	0.445359	4.38633e-05	0.00148316	498.147	321.309	4418.16	6357.38	3660.93	7026.48	7950.75	5959.98	10380.8	9480.26	9775.42	7502.31	4744.51	4599.79	3306.87	2799.58	2845.46	2726.32	3241.35	2696.93	2855.46	2477.81	4718.27	4574.44	4565.34	4721.14
M563T198			0.496569	0.495123	4.40633e-05	0.00148377	563.32	198.292	13966.1	15907.7	13224.4	18540.4	14081.1	20653.1	9817.01	18205.1	11789.1	19870.9	4411.43	6154.87	4819.98	6704.53	11773.4	4872.95	12686.5	10039.7	8003.77	7799.2	8763.75	8318.02	9467.35	10909.4
M433T97			1.75026	2.16671	4.4824e-05	0.00150317	433.331	97.0105	70167.1	85741.9	93202.7	58957.7	132628	134471	114451	120118	135362	117873	215783	354251	273728	194843	322848	167389	143926	227588	227045	175752	115408	115408	117624	115410
M712T63			0.736351	0.482154	4.51769e-05	0.0015088	712.492	62.994	37197.6	23981.8	18222.7	43295.7	22791.7	24138.7	35883.5	38544.8	31618.8	33197.4	21351.7	7599.08	17064.2	18986.6	13059.7	11328.3	19903.9	17568.6	8596.99	13465.3	28331.9	27361.3	26871.1	26862.4
M482T325			0.326587	1.59268	4.6961e-05	0.00156198	482.285	324.888	8929.45	7095.79	5623.33	6691.16	7088.55	7310.13	7991.39	9526.98	8581.05	7862.62	9913.29	9472.46	10824.5	11156	11900.3	11068.2	14612.5	14732.9	17090.7	11388.6	7342.72	7372.56	7361.07	4800.37
M409T198			0.325255	2.16543	4.78982e-05	0.00158643	409.341	197.762	3162.7	3179.31	2609.99	4315.85	3699.6	3285.12	4299.74	2781.23	3210.85	2719.79	4574.7	6222.7	9071.77	12443.9	7271.33	5900.28	7289.62	6074.22	5557.21	7625.54	4333.09	4301.51	4279.94	5074.82
M383T175			0.566466	0.599701	4.80853e-05	0.00158643	383.125	175.412	29127.8	27372	19185.5	20698.9	30652.4	21965.1	33459.2	16144.3	26508.3	25507.8	13042	14236.1	17785.3	12022.7	14982.2	16614.7	18111.3	18061.2	12851.2	12591	18182.1	17962.6	17965.3	18181.6
M509T24			0.817654	27.4845	4.93843e-05	0.0016162	508.906	23.5685	771.341	976.711	349.471	3098.48	256.653	643.767	1450.77	442.42	564.881	934.663	24954.2	32311.7	14226.1	42183.8	49643.7	3626.14	35097.2	10492.2	14363.4	33906.1	7263.24	7598.54	8032.3	8393.36
M469T347			0.170918	1.93009	5.0008e-05	0.00163006	469.291	347.248	1287.14	1129.5	1025.27	1014.83	1040.84	1012.07	1579.89	934.683	1752.25	884.684	1322.71	1838.48	2661.29	2170.72	2453.8	1601.76	2185.84	2558.75	3375.65	2338.13	1497.59	1497.06	1614.57	2056.16
M409T157			2.73427	2.63659	5.08299e-05	0.00165025	409.188	157.044	166490	228004	97267.9	209062	210625	93948.6	120624	81698.4	289440	181145	293945	482758	707492	433470	219056	424826	569836	529329	267992	496298	250809	176252	248933	251201
M395T22			0.235953	0.240451	5.12396e-05	0.00165237	395.448	22.3165	4383.19	2226.89	2027.61	1721.79	957.028	1253.85	3021.37	3434.06	1940.93	2057.93	389.381	763.832	616.41	890.632	576.707	436.171	496.25	452.462	513.191	401.274	1074.06	1059.36	1073.62	984.804
M536T270			0.356838	2.24221	5.13007e-05	0.00165237	536.206	269.867	1890.07	4929.16	4560.04	3473.85	2313.26	5956.61	3540.71	3177.59	4439.04	2394.75	4799.25	7225.47	12810.5	7024.02	7283.41	8047.4	7941.77	6268.08	9334.93	11498.5	4398.26	4372.9	4363.91	4935.45
M416T24			0.252751	3.57886	5.21596e-05	0.00167342	415.777	23.835	358.326	548.028	853.451	728.478	459.994	2516.92	695.381	565.891	607.984	1515.67	4286.01	2052.27	1209.61	4095.7	3198.06	4084.49	4508.51	3302.16	1420.89	3515.64	1908.23	2111.01	2114.55	2077.87
M279T217			0.480965	2.30085	5.36936e-05	0.00171588	279.124	217.359	3193.62	7024.44	8380.72	10223.6	9540.69	5747.2	6150.85	8379.51	2824.39	4525.37	6687.23	13118.8	20755.5	13093.5	12195.8	13757.3	17928.4	17391.9	21931.7	14973.8	8366.64	8253.39	7390.44	8013.42
M555T160			2.13225	0.40503	5.42909e-05	0.00172819	555.352	159.592	244658	249881	175107	293440	380649	302671	322552	154562	281848	114643	80410.9	190046	131696	104419	88754.9	54423.6	111866	88031.6	87119.8	83914.1	156027	149574	153588	150825
M212T325			0.892263	12.7294	5.48209e-05	0.00173827	212.104	324.609	4337.13	1346.15	1911.08	2734.85	3251.52	3231.38	1631.27	539.533	3025.45	1997	3453.29	23697.6	54420.9	22314.6	22261.3	24750	56605.6	38529.8	42372.8	17167.1	14707.5	14701	14700.7	15713.9
M340T110			0.891723	2.67853	5.53689e-05	0.00174884	339.995	110.455	22988.7	21339.8	23105.6	5569.42	21095.4	19551.5	24028.7	8650.27	12817.3	15334.6	41817.8	44604.4	91124.6	47889	39491.5	45843.9	38788.3	37676.5	31695.1	48422.3	24238.7	23841.1	24705.3	23980.3
M368T188			0.439208	2.00206	5.61932e-05	0.00176802	368.243	187.754	6145.18	7518.73	5663.02	8652.74	10312.6	6377.18	6360.55	6555.41	8027.21	7048.42	5646.62	14246.5	17548.7	10783.1	16488.9	14482.2	19612.4	18767.5	15670.3	12225.7	9014.39	8665.21	9014.86	9014.78
M634T49			1.16429	0.418606	5.66399e-05	0.00177523	633.508	48.733	114282	53655.9	46915.9	67238.4	89564	49195.2	66667.9	102858	76674.3	67755	36140.6	46997.8	24170.9	23487.6	36407.1	20331.6	54914.7	26579	21396.1	17169.2	48674.7	49050.7	49322.3	50085.6
M176T25			1.75106	9.44389	5.82914e-05	0.00181999	175.873	25.26	2388.99	12653.9	16964.3	8386.54	5849.3	29195	9872.7	3492.08	12715.2	26575.7	67986.5	155279	46347.2	259139	80533.3	82628.8	140695	145979	64919.6	166195	85935.5	88505.1	85206.5	89716.7
M200T299			0.455187	0.459719	5.90278e-05	0.00183594	200.056	298.796	12666.7	14607.6	9422.64	12051.7	13152	11023.4	19313.6	8058.99	12155.6	10695.1	3029.03	4030.92	5040.39	4416.92	12308.1	4394.47	5350.79	5348.4	7440.94	5253.29	7387.26	7560	6949.55	7111.55
M813T33_1			0.710418	0.424259	5.92626e-05	0.00183624	812.591	32.7995	32733.1	22613.9	19052.9	45127.1	25565.3	17339.6	17640.7	34485.2	36297	31069	8990.96	6867.83	8931.43	8590.86	14559	14235.3	12389.7	16085.3	12844.6	16113.5	22434.8	23250.8	24786.1	20058.9
M630T195			0.311317	0.467776	5.95254e-05	0.00183638	630.412	194.913	4127.52	7029.27	3810.79	8233.72	4022.86	6081.11	4826.07	6615.75	5385.81	8434.32	2570	1537.8	3232.67	1604.05	2822.95	3413.83	3491.29	4060.37	2204.15	2459.21	6478.07	6478.72	6566.75	7008.81
M440T28_1			0.533062	2.53732	5.97177e-05	0.00183638	440.053	27.813	10140.4	2377	4341.59	4924.54	2919.36	5518.49	18345.1	10993	6303.71	4568.59	12399.1	21295.2	20784.2	13159.8	18355.1	25533.9	19633.9	18608.1	11395.3	17543.4	8040.78	7580.49	7755.38	8954.82
M546T35_2			0.442181	0.425642	6.07747e-05	0.00186185	546.489	34.622	8492.72	11591.3	8926.44	11898.9	6772.23	8299.45	12600.3	18183.2	9389.65	10365.8	5504.43	1914.77	3157.81	7797.07	4520.55	2986.61	4857.2	5437.58	2553.67	6609.65	8933.61	7063.98	4967.5	6529.86
M281T129			1.39061	0.103313	6.14021e-05	0.00187403	280.622	128.756	55632.9	70579.1	126198	107988	11786.7	76844.2	48301.5	54176.2	27703.6	95595.5	3267.61	3249.39	1255.12	32795.4	1569.21	5522.93	14225.7	4876.55	213.41	2740.55	37096.5	36596.5	36742.3	37097.8
M557T78			1.05142	0.332036	6.17444e-05	0.00187744	557.455	78.285	37783.6	49936.7	60638.1	67172.2	65268.6	21472	65802.1	56259.3	93586.2	26187.1	15256.5	15648.2	11151.6	23081.2	22395.9	10372.2	17208.7	25950.5	22598.8	16999.3	41360	32485.1	36571.7	41252.6
M286T227			0.529355	3.25502	6.20875e-05	0.00188086	286.059	226.518	4805.12	6552.41	4436.98	3676.06	2030.48	4558.16	6579.3	3525.41	4234.93	5331.49	15145.2	8627.07	25660.4	9325.2	7752.71	12655.8	14793	19223.5	23329.3	12341.1	7052.43	7041.92	7046.81	7749.83
M636T106			0.732278	0.433538	6.335e-05	0.00190021	636.382	105.909	45848.9	27230.8	30338	23270.9	29247.7	20266.8	25186.7	40828.6	50099.4	27056.5	11659	25044.4	13706.1	12740.4	14091.6	10507.2	13371.8	11825.3	16912.2	8602.91	23850.5	23855.2	23489	22274.9
M171T42			1.87239	2.87324	6.34044e-05	0.00190021	171.012	42.241	91219.2	53480.7	40574.7	89532	13367	96880.3	139877	68729.1	39555	67793.9	285935	271965	217148	159684	211772	194466	284420	158061	50767	179949	124264	116643	108037	130824
M337T179			0.46818	2.07054	6.34257e-05	0.00190021	337.238	179.499	5779.88	8150.91	3914.5	7185.53	12678.8	6357.24	4367.28	9649.41	9096.57	9088.43	9843.11	13645.9	16412.7	25920.7	13199.6	16178.6	13216.9	15579	16317.3	17603.3	9914.46	9288.21	9317.62	9549.85
M440T154_1			1.52005	0.299686	6.38814e-05	0.00190685	440.211	153.55	74733.2	129491	188367	131953	105998	118735	44451	89395.8	70415.2	106198	18668.9	31875.6	3389.2	42725.2	39456.1	2468.91	25909.3	27122.1	59703.1	66270.2	49354.7	44833.6	48471.5	49361.8
M841T141			0.878999	0.35802	6.42511e-05	0.00191088	840.576	141.4	57546.1	31712.8	25585.7	36690.7	26145.2	22310.6	25569.6	62185	39985.9	40992.7	15492	5797.3	12962.3	13536.9	21050.6	12597.9	18364.5	13750.9	8301.46	10156.8	28539.9	28080.1	30764.5	28833.1
M472T106			1.75178	0.557438	6.46909e-05	0.00191697	472.313	106.347	199454	201307	284069	245345	174439	258616	188743	196693	177959	228725	82179	183796	188300	77148.3	126210	135863	125190	142381	52360.8	88045.2	121093	104729	117100	111049
M348T244_1			0.823409	0.463647	6.5469e-05	0.001933	348.165	243.977	50448.7	64700	25936.5	53267.2	39563.7	42781.9	48741.4	21354	30300.5	42859.2	20998.5	20375.5	15369	14100.4	22040.9	26448.8	19187.5	18241.7	22125.7	15822.1	20652.3	25338	25057.1	25298.9
M126T144			0.264595	2.18744	6.6668e-05	0.00196129	126.066	143.749	2506.05	3463.26	1808.18	3238.62	1069.06	1248.72	3244.32	884.75	3128.59	2421.92	3656.49	3422.98	4745.6	5029.86	7179.29	3291.78	4567.07	6472.55	5633.07	6341.81	3540.75	3706.98	3548.9	3837.33
M248T170			0.955054	0.412439	6.9181e-05	0.0020279	248.093	170.037	49389.3	50109.1	30934.8	58558.3	67887	44647	76125.9	17493.4	52305	40997.4	16871.8	19596.1	31031.8	17026.6	23831.4	15495.8	20700.8	23604.5	16089.5	17206.2	27808.4	26655.9	27442.5	27043.7
M722T146			0.381172	0.521249	6.9737e-05	0.00203687	722.476	145.599	8450.47	11320.6	8943.97	9202.76	9031.29	8574.84	8059.24	5611.24	15435.5	12026	5747.22	4281.28	4642.52	6196.55	4632.68	5301.19	4692.24	5534.14	3049.75	6304.19	7000.08	6691.95	6691.11	7525.49
M559T106			1.38716	0.33437	7.01266e-05	0.00204093	559.399	105.612	125010	153371	88735.9	137857	93000.3	63365.5	69524.7	48001.5	53514	107497	26475	47397.4	46916.2	28167.8	48200	33786.2	30730.5	24583	14112.7	13897.5	108474	104884	110710	106683
M313T59			3.21045	1.95205	7.49411e-05	0.00217329	313.238	59.3045	519003	361941	364909	693633	381182	366569	409507	463673	513912	380152	573493	1.24273e+06	797531	742235	770156	592137	1.03805e+06	1.14274e+06	1.09979e+06	696502	475161	457470	457979	469399
M661T274			0.207419	2.15304	7.63418e-05	0.00220606	661.489	274.161	1710.97	1871.29	1329.69	1770.69	956.612	1619.44	1357.95	1289.08	1283.12	1311.05	1924.97	2996.25	4682.37	2357.24	2313.69	3003.6	4512.89	3103.64	4141.18	2182.94	2109.59	2068.43	2124.99	2016.28
M365T38			4.86823	3.21641	7.88139e-05	0.00226945	365.236	37.772	306676	282317	284830	200652	399982	176211	456422	234963	1.18696e+06	450897	818412	789844	1.60278e+06	1.96838e+06	1.29907e+06	1.52356e+06	1.06106e+06	937317	828076	1.97253e+06	677980	673128	684821	689746
M499T113			0.911447	0.215053	7.99981e-05	0.00229544	499.377	112.923	52643.7	51168.8	16049.3	47551.4	31920.1	8549.38	20096.6	30647	32328.7	54781.8	3658.52	13452.4	9528.95	7663.9	8973.63	11800.9	10175.7	2322.84	4036.31	2738.64	26769.8	26772.5	27037.4	27755.2
M541T177			0.656391	0.570566	8.18902e-05	0.00234149	541.277	176.984	31878.8	31835.4	38053.8	31648.1	34930	45921.2	22279.5	30937	22087.9	34265.8	18330.1	19404.3	27097.9	11430.9	10993.9	21180.8	12961.4	20088.8	20546	22736.6	21068.7	20853.3	20857	23868.8
M361T362			0.285007	1.47394	8.26949e-05	0.00234318	361.14	362.161	7726.09	10273.3	7472.95	8524.76	6548.34	6427.35	6851.89	5461.97	8216.27	8329.52	8992.24	8577.4	12711.6	11330.1	9758.71	11363.4	13424.1	13346.7	12408.4	9859.55	8475.52	7599.17	7597.59	7612.55
M338T428			0.274233	2.52902	8.2736e-05	0.00234318	338.108	427.623	1428.96	3082.32	1395.89	2684.25	451.611	765.91	1574.62	3337.73	1902.79	3353.03	2241.8	3047.4	5368.53	5779.15	7300.43	5960.41	5658.66	5171.25	6413.11	3581.68	3009.26	3486.23	3012.56	3011.53
M481T24			1.8291	10.1874	8.28362e-05	0.00234318	481.034	24.3715	5704.48	4160.48	12135.9	4302.85	4364.73	47591.3	4970.13	2023.98	6549.54	34427	102011	158171	21187.4	260046	139466	101127	166487	175604	27123.3	134732	92330.8	95935.9	98882.9	98771.3
M514T390			0.412912	0.295539	8.30997e-05	0.00234318	514.141	389.658	9162.73	5652.47	2758.13	6636.03	6803.14	8040.52	10797.8	5896.05	11971.2	14585.3	993.48	3625.43	2494.91	3916.27	3442.22	2316.11	1524.99	1626.88	3129.36	1254.24	4244.79	4253.92	4372.65	4591.97
M743T60			0.915322	0.447346	8.45052e-05	0.00236798	742.536	60.163	54428.5	41039.5	30158.1	60065.4	35172	32875.9	41444.3	65024.7	58232.5	53886.7	44295.2	7190.89	11834.9	21158.6	26225.9	14951.7	29633	22798.3	16467.7	16737.8	52218.9	52864.8	52611.9	52863.7
M908T157			0.453991	1.74679	8.45602e-05	0.00236798	907.723	157.04	12473.2	12886.7	7907.32	8439.62	8910.59	4626.77	16401.9	12405.9	15187.9	12818.7	12622.7	19733.5	22641.2	22894.1	21417	17522.5	15750.3	22535.4	24089.5	16536	14929.8	13074.2	13086.6	13092.3
M250T33			0.981733	2.38437	8.56915e-05	0.00239144	250.151	33.466	33648.8	25698.5	23897.5	30363.1	28017	25935	25719.3	16063.1	24334.8	30273.8	75830.1	86118.9	43295.1	63444.4	74108.7	37693.1	102908	63581.2	49432.7	32943.4	30550.9	30359.9	30485.3	35512
M457T227			0.72345	1.94151	8.65881e-05	0.00240821	457.226	227.217	20678.2	25394.4	22285.5	19288.2	20672.8	26396.9	24297.7	13341.5	16253.4	19575.5	19704.4	37797.1	38927	54829.7	34532.6	32369.9	46888.7	60679.5	42229.5	36233.8	26204.6	25649.9	24070.8	26220.3
M703T38			1.01274	0.343306	8.76261e-05	0.00242879	703.492	38.222	41728.6	72769.3	16969.6	43099.9	58542.6	40190.9	66746	33664.4	67879.9	69472.3	21381.5	2899.41	21294.5	13057.6	4335.79	24841.7	16678.5	13829.8	36772.6	20359.6	51122.2	51127.4	51038.2	71516.1
M582T31			0.648275	1.50112	8.82699e-05	0.00243834	582.283	30.583	29596.4	47568.8	43462.9	37863.6	28215.3	37137.9	32432.9	26151.7	25745.8	38227.1	49529.5	52097.5	48354.6	65182.7	37781	47684.6	57919.5	61837.4	46483.9	53119.3	32404.1	31580.1	34785.3	31557.3
M263T106			1.5492	2.65472	8.97135e-05	0.00246985	263.07	105.763	89976.5	48235.2	30077.7	57847.9	27081.4	36714.4	93326.7	24262.6	61453.9	62796.5	82576.3	112116	234291	102141	158035	139816	176836	186975	77338	141581	81695.3	79291.1	79304	80283.3
M411T196			0.230605	1.94115	9.15318e-05	0.0025041	411.358	196.329	2302.45	1959.32	1856.4	1344.24	1532.66	2580.94	1956.84	2867.88	3268.17	2646.92	3902.93	2438.67	4908.11	6244.61	3857.36	3509.91	3099.41	5135.57	4634.07	5587.77	3188.8	3016.76	3099.97	3019.18
M211T223			2.94267	0.257894	9.17362e-05	0.0025041	211.028	222.55	291041	503091	241844	543526	438134	346656	610763	98776.1	415619	174741	40378.1	63131.8	162214	58868.8	76680.3	76910.6	111383	106834	177749	70824.5	159620	162447	157221	163632
M445T328			0.416371	0.627365	9.18796e-05	0.0025041	445.155	327.736	12083.7	17448.7	11918.9	15634.4	16244.6	13185	18473.7	14508.8	12433.9	19114.5	6835.82	11869	9473.06	8675.01	9287.79	10986.2	13146.8	8906.07	10411.9	5169.48	10201.6	10198	10192.1	11147.3
M731T231			0.225319	1.83368	9.39975e-05	0.00253649	731.493	230.508	3071.96	3535.53	1609.57	3428.35	1716.21	2055.11	3658.74	1499.85	2158.62	2611.93	3339.04	5503.38	5792.1	4030.33	4612.67	3571.87	4899.1	5964.11	5511.4	3252.14	3836.43	3683.11	3655.72	3846.37
M272T345			0.276315	2.46785	9.40306e-05	0.00253649	272.186	344.724	3050.3	2154.98	899.388	1467.78	2067.5	1268.32	2722.64	1400.22	1943.97	1570.35	2265.19	3752.77	6466.1	4535.85	4091.87	2172.84	4687.67	5439.99	6961.84	5393.28	2416.16	2381.82	2500.21	2441.2
M268T37			1.05457	3.39015	9.40908e-05	0.00253649	268.046	36.542	16986.3	12739.5	14226.6	16446.9	13659	15851	9151.73	45756.3	6414.45	12709.3	51716.5	63087.7	81088.9	64947.5	61307	74423.2	57307.9	69318.6	13939.9	18647.8	39868.4	35645.1	43048.3	38248.8
M575T368			0.13057	2.01542	9.43939e-05	0.00253649	575.379	368.42	327.395	706.896	746.288	527.374	474.443	959.361	847.737	347.176	703.709	761.119	830.027	1247.88	1613.12	1165.17	596.293	1544.97	1305.33	1517.38	1721.43	1360.09	851.933	705.247	792.152	852.001
M741T60			1.5188	0.456151	9.46241e-05	0.00253649	740.522	59.903	180427	92259	72369.7	162002	103714	88444.9	119509	163948	141633	148607	91560.6	21952.4	49697.7	69138.5	61866.6	44634	93960.3	66143.7	32126.7	49560.3	109190	109995	109990	105372
M203T429			0.346743	2.61673	9.52336e-05	0.00254445	203.067	428.517	372.58	2576.04	2941.88	2350.91	3475.13	4248.95	1603.96	2263.66	6340.29	2034.17	5911.93	4704.5	6043.39	7034.98	4288.75	10867.9	11142.8	6619.91	9313.62	7883.8	3993.78	2869.62	4355.19	3436.3
M589T106_1			0.884796	0.488919	9.69771e-05	0.00257374	589.374	105.787	43766.1	50312.7	39165.2	51146.6	54499.4	32858.1	45347	58582.1	58064.9	53139.2	21780.9	27053.4	46273.2	15325	30489.2	9571.57	15523.9	15108.4	45725.8	11194.1	33402.8	34755.3	33406.9	33582.2
M231T363			0.488847	1.914	9.7371e-05	0.00257374	231.123	362.963	8329.18	11822.2	8223.31	13816.3	12583.3	7153.44	14791.7	4248.28	8839.36	7223.92	11672.8	12656.9	25973	17607.1	18710	17666.1	18167.2	23687.2	22472.9	17104.1	12785.4	13172.2	11444.5	13145.3
M364T127			0.571924	1.93921	9.77935e-05	0.00257374	364.252	127.389	18625.8	13701.1	8381.81	13165.2	13825.9	14111.1	11607.7	15687.2	12674.5	16302.9	28407.5	21546	32583.7	44316	22586.4	25537.5	18728.4	24861.9	18522.4	30682.5	23370.6	23137.1	23508.8	24169.1
M314T376			0.18065	2.25923	9.79088e-05	0.00257374	314.197	375.993	790.722	1129.77	643.837	1482.39	1000.32	627.697	1166.74	858.318	933.108	1381.82	1057.87	1512.78	2850.17	2117.5	1875.24	2119.3	3001.29	3024.85	3308.23	1758.27	1031.98	1545.06	1173.63	1052.27
M134T273			0.584808	4.01846	9.95929e-05	0.00260959	134.061	273.016	1598.48	5907.08	3943.99	7076.22	7392.38	580.183	4206.72	2290.92	3695.49	3439	5060.42	16191.5	22062.5	12229	10973.5	14632.3	10783.2	19401.7	31766.3	18162.3	8653.41	8504.81	8705.76	8141.48
M183T116_1			0.950485	2.14887	0.000100084	0.00261405	182.997	115.758	32539.8	26867.3	29534	40272.8	33775.1	38632.3	38093.5	19248.6	24562.8	28242.3	99503.7	98066.9	70944.5	50088.5	61946.8	50084.6	80267	75462.2	34069.7	49515.2	44027.6	41620.6	41618.1	41614.3
M174T191			0.452488	2.45438	0.00010299	0.00266994	174.022	190.99	6680.46	3227.97	1301.99	5078.81	5101.96	2898.8	3914.75	8999.03	5822.79	7373.54	9824.53	8345.34	18351.6	5659.02	13620.5	9410.91	16819.3	13533.3	16180.3	11956.3	7719.63	7431.63	7285.04	8509.25
M417T25			4.29954	5.09873	0.000103187	0.00266994	417.09	24.523	33446.5	68810.6	175897	82063.7	91852.3	707383	79493	119163	31494.2	216590	1.10892e+06	681766	190658	1.27239e+06	762460	940114	1.16933e+06	746896	253677	1.06332e+06	520781	532003	543035	542973
M515T24_1			0.740798	21.146	0.00010366	0.00266994	514.954	23.546	617.78	578.318	328.53	4223.68	343.578	512.199	1006.89	336.12	691.195	1796.61	23778.6	20660.4	13992.5	32203.5	43068.6	2804.46	23294.5	4938.46	16521.4	39394.1	7151	8393.87	8316.46	8378.76
M359T361			0.346154	0.397896	0.000103788	0.00266994	359.065	360.592	5595.84	7329.69	4793.24	9300.06	10618.3	4803.19	8600.62	5313.4	6029.33	4326.34	622.482	4143.45	2372.17	2193.48	2081.02	2196.87	2458.52	5688.38	2106.51	2680.79	3996.52	3955.62	4395.24	4717.68
M415T132_2			0.744732	0.44541	0.000104345	0.00266994	415.14	132.311	28912.4	30114.2	31329.7	40978.7	55842.5	30051.1	33774.5	21742.9	24847.4	30400.7	11478.1	19713.2	3749.35	20776.8	17683.7	8613.09	20702.2	22921.9	12807	7646.57	17987.7	18737.3	19497	19242.7
M162T268_2			2.67393	2.27509	0.00010466	0.00266994	162.056	267.507	135698	220668	168469	307313	272956	201109	251166	99892.4	197813	120581	227999	388145	701716	356367	368988	379822	444977	484506	682987	459306	203862	197576	197587	204059
M231T36			0.745998	2.20153	0.00010473	0.00266994	231.069	36.1315	8745.08	19131.9	16274.3	18144.2	17093.2	19884.4	24470	10500.3	12704.5	20137.4	24146.4	31303.5	55441.2	23212	23232.7	40162.3	35948.3	43609.1	36371.7	54415.2	27835.8	27834.6	28985.2	28436.7
M827T191			0.550693	0.389651	0.000104845	0.00266994	827.481	190.708	17419.7	17988	22604	21327.3	5295.5	13374.7	10816.7	17470.8	14675.5	13228.3	4359.1	11309.5	5622.59	9990.5	6077.74	5923.47	8804.23	1598.14	2268.41	4130.75	9674.54	8777.07	9693.65	9482.84
M506T244			0.441156	0.401516	0.000106392	0.0027009	506.26	244.457	7652.19	14388	6968.33	9089.36	13215.4	8756.95	14154.2	4524.58	12373.1	17727.7	3618.22	4194.04	5438.28	4597.22	3517.35	3938.45	4581.38	5805.17	4322.41	3692.48	5205.58	5110.07	5110.7	5385.19
M393T263			0.883426	2.00156	0.000108084	0.0027255	393.193	263.152	31981.6	31700	24624.2	28427.5	40209.9	25125.2	27303	16802.8	34423.1	20417.9	27728.2	52413.9	75634.8	44538.5	44645.7	48998	56346.4	58808.9	85074.8	68278.3	28051.5	27660.3	27560.2	27668.7
M190T125			0.305703	0.371934	0.000108182	0.0027255	190.406	124.808	4063.03	7895.72	4766.22	6551.51	3078.17	5024.16	6030.48	1211.11	5307.82	3687.37	1507.51	1413.21	1674.34	1413.47	1733.07	2062.2	2121.24	2346.84	1437.37	2000.61	2260.63	2272.07	1897.1	2236.27
M195T47			1.94216	2.76168	0.000108557	0.0027255	195.032	46.553	126082	76460.9	46924.1	136782	54390.6	46275.4	74587.5	44287.4	100474	116935	241604	108719	244998	278464	350565	248717	350289	163074	127456	159526	177088	183316	171716	159110
M513T24			0.731515	9.81245	0.000108699	0.0027255	513.006	23.879	1503.27	678.766	1308.77	2634.52	416.439	6326.81	2002.5	458.489	699.982	5866.94	10642.9	34711.1	3982.16	38336.2	21631.3	10842.2	27712	31289	8363.01	27348.3	17047.2	17117	17798.6	19054.4
M526T354			0.331599	0.48945	0.000111384	0.00278426	526.188	353.558	7200.52	9236.33	6840.29	6760.48	6065.36	10384.6	7482.71	3626.59	3584.79	6560.92	3386.36	3251.2	3586.95	4489.79	2373.25	2768.11	2906.57	2556.07	3842.54	3995.77	4281.65	4290.79	2959.83	4177.69
M812T33			0.877655	0.434314	0.000112762	0.00281008	811.587	32.698	50675.9	37062.1	32358.4	63422.9	34597.2	22248.4	27238.4	52415.9	67944.2	51368	14200.9	12273.6	16671.6	23959	24018.6	16811	17694.4	23715.6	21408.3	20054.8	27391.6	38457.2	38574.8	38514.1
M645T231			0.523238	1.86805	0.0001175	0.00289187	645.495	230.731	15902.6	14061.3	9682.71	13733.6	9988.61	9751.58	15252.5	15988.5	13777.8	12152.1	14487.8	26026.8	30448.5	23313.2	22015.7	17036.4	32353.9	28574.6	33106.5	16027.5	15773	15020.7	15024.9	15260.7
M380T85			0.920354	3.86914	0.000117799	0.00289187	379.96	84.699	2726.7	14616.1	15610	4410.39	9690.06	27521.9	8306.31	3732.48	9826.45	12742.2	43893.4	24165.5	33404.2	46343.2	25743.1	42574.2	51565.2	28965	36486.6	89302.9	21766.1	22655.8	21974.2	22510.5
M742T60			0.968033	0.474404	0.000117922	0.00289187	741.527	59.6895	71247.9	36973.2	31903.1	68974.1	43559.7	37001.9	56389.6	68155.6	64344.3	62575.3	43565.4	11407	18985.5	32826.1	26488.2	16591.1	37068.7	31212.1	16490.2	22077.5	48955.9	49002.7	44785.3	48133.4
M212T128			0.462624	1.97406	0.00011836	0.00289187	212.002	127.636	8162.64	12863.5	12779.4	12811.4	1040.9	7950.49	11094.4	6794.83	8354.52	9849.88	18218.3	13673	19259.9	22900.6	17224.1	15833.3	18310	18788.1	10317.8	26500	11531.2	11275.8	11569.8	10665.4
M482T33_1			3.41612	47.3625	0.000118519	0.00289187	482.099	32.8245	9479.41	3179.28	13734.5	3257.89	16708.4	12223.8	16068	8710.97	10389.5	2897.26	521472	577622	565541	1.01972e+06	181695	128252	205495	135576	571928	670240	166803	162878	164923	172524
M449T108			1.4623	1.89611	0.000118528	0.00289187	449.29	108.409	69537.4	99124.4	73858.3	86762.7	110209	142825	86541.2	101908	89648.5	74960.2	132855	193684	213597	212672	108674	96328.6	215139	203231	238358	159031	107827	104755	105994	107072
M152T183			2.33013	0.135842	0.000119627	0.00290609	152.002	182.675	292298	233891	180843	329163	37729.6	161050	277287	58535.7	126045	364267	64923.2	9639.17	22555.5	93162.6	13588.8	12530.5	24286.5	12301.2	12841.5	14156.1	107992	101382	105919	108020
M184T177			0.717746	0.187128	0.000119824	0.00290609	184.043	177.286	18792.6	15976	14999.7	18144.8	44173.9	18924.8	37644.7	9022.88	23789.5	11742.4	3848.11	4044.88	5038.75	2562.62	3432.51	3771.97	5389.3	3838.53	4037.26	3933.95	9947	8853.96	8862.04	9168.09
M329T163			1.11144	0.348343	0.000120257	0.00290794	329.123	162.757	105816	40749.8	53222.6	90032.3	84061.8	42191.9	81297.8	40654.1	47913.7	47003.3	11912.9	43784.5	18974.5	14961.3	30840.8	15828.6	36268	15823.2	13261.3	18826.2	28700.6	27018.2	28698.5	28704
M742T38_1			0.911916	0.517349	0.000122219	0.00293886	741.528	38.386	64150.7	39182.5	41240.5	55717	54994.6	48156.5	35542.2	75973.5	68418.6	75081.4	47700.1	26492.7	25041.4	22812.8	16004.1	28274	41555.9	31630.9	26601	22804.6	40522.4	40523.9	41727.3	41693.8
M363T25			0.910164	3.6757	0.000122257	0.00293886	363.076	25.0995	13384	14993.8	21117	5920.74	7035.36	9618.94	17002.3	6392.24	18695.9	3349.61	51690.7	17982.2	63565.7	64918	22131.6	27905.8	32725.2	26184.5	62352.6	62474.8	16890.4	19219	19242	19238.9
M653T247			0.116975	1.77633	0.00012652	0.00303239	653.48	246.587	1026.88	900.545	592.611	890.908	532.701	884.173	655.672	662.288	724.602	1000.86	838.106	1427.13	1162.78	1730.91	1674.51	1323.27	1511.64	1392.26	1992.35	928.941	1045	987.91	764.121	1060.87
M561T303			0.194567	1.74996	0.000127366	0.00304371	561.289	303.344	2712.34	2878.26	1649.6	1670.12	3150.6	1401.52	2864.49	2109.81	1250.7	1551.98	3141.44	2846.65	3651.06	4359.33	5113.61	4282.45	3625.37	3323.18	4121.35	2703.63	2251.44	3089.83	2885.91	3082.78
M665T69			1.38491	0.317136	0.000129092	0.00307594	665.426	69.439	119980	112993	101425	96576.7	27712.2	53808.3	64085.8	92530.8	101708	166164	15554	40785.5	34470.7	15800.7	36208.3	31544.7	52626.6	15071	50691.6	4397.59	52876.3	52631.8	52632.4	53764.6
M787T106			1.65629	0.479837	0.000130987	0.00311	787.444	105.606	225433	185734	166662	246039	226809	146550	191094	67615.8	149103	140357	89903.5	65051.6	98370.4	57404.5	83759.6	44542.8	72683.5	121923	130632	73235.6	126211	124426	124426	129204
M348T32_1			1.16853	4.02283	0.000131285	0.00311	347.985	31.97	17524.6	20484.1	21692.6	19709.8	9426.5	13570.3	27235.7	8960.61	6604.86	17826.4	45470.5	47720.5	50824.6	33386.6	108837	68781.8	121915	92657.9	33859.8	52410.5	35772.8	35770.8	36126.7	38207.7
M237T150			0.57383	3.24261	0.000131753	0.00311204	237.186	149.53	5710.8	7382.02	4220.99	5725.5	14715.6	3214.8	5727.67	1544.9	1280.68	4768.04	8877	21173.9	13685.3	27824.3	7604.66	13365.8	19403.6	21507.9	15473.7	27128.6	11734.3	10307	12033.3	11569
M312T37			1.18104	2.43761	0.00013355	0.00314537	312.091	37.365	53357.6	35178	31768	40759.8	41208.2	29569.1	31840.6	23636.3	49433	26661.3	68812.1	77575.2	115839	49695.1	105818	52884.5	145536	52629.9	108551	108515	62302.1	58976.2	59443.9	73792.9
M343T100			2.23586	2.56059	0.00013452	0.00315909	343.15	99.839	51383.1	176551	157783	72573	76465.4	221304	133275	113764	126174	117334	110165	198488	432100	350164	251696	521199	354299	342146	276167	355630	229598	226926	226987	229623
M235T225			0.241878	4.95179	0.00013606	0.00317804	234.886	225.258	86.0087	467.001	822.588	218.07	587.574	1285.59	447.988	300.165	101.078	709.808	2820.45	1911.21	1199.02	3106.08	993.924	2929.13	4151.68	4522.7	1025.24	2227.64	1245.63	1143.8	937.511	1225.36
M439T96			0.281496	2.08097	0.000136107	0.00317804	439.004	96.298	2481.07	3243.11	3174.28	3275.71	2243.73	3999.52	2382.21	2379.64	3084.91	3645.94	8484.65	3431.84	4801.47	7002.61	5638.82	5393.49	8262.31	6272.44	3615.33	9338.97	4531.76	4420.58	4264.69	5280.61
M311T33_1			0.991951	7.71809	0.000136922	0.00318794	310.791	33.453	2291.61	6238.58	10768	1857.71	3398.27	15960.4	3998.65	3584.11	1885.98	5452.33	57049.1	24421.5	18041.6	84545.5	17670	40732.7	73824.1	35663.6	20734.2	55174.6	20213.1	20547.1	21067	21266.9
M470T153			0.542079	0.266065	0.000138362	0.00321228	469.826	152.642	9323.65	17883.1	17596.5	19623.5	7290.24	21256	7572.51	3876.88	9242.47	14128.3	5658.47	3768.11	3471.51	3498.18	2563.59	2082.34	2983.6	4039.19	1983.77	3952.52	6414.63	6791.08	6080.45	4627.01
M161T60			1.06856	0.393515	0.000140586	0.00325401	160.991	60.3075	66810.7	65840.8	58413.9	114597	71905.7	57665.9	70301.5	18916.3	45545.6	52016.5	15222.7	26122.3	24167.9	20513.1	28204.9	22581.3	30830.1	34120.5	17253.8	25755.5	34676.9	33859	34361.4	34673.6
M471T153			8.85219	0.221661	0.000140958	0.00325401	471.31	153.115	2.31348e+06	4.04502e+06	4.8002e+06	5.25934e+06	1.36557e+06	5.2308e+06	2.39074e+06	846770	2.10204e+06	4.21823e+06	1.36331e+06	931248	565621	754445	416415	645003	590866	712634	293152	947306	1.61214e+06	1.5602e+06	1.56053e+06	1.56814e+06
M199T299			0.27165	1.72505	0.000141751	0.00326308	199.072	298.553	4535.2	4127.89	3214.83	4685.28	5114.52	3712.13	4976.61	4825.61	1861.67	5644.15	5655.7	9190.76	7896.5	4628.13	4885.82	7335.21	8504.41	8557.96	7800.18	9201.25	5022.03	4790.4	4697.94	5564.61
M311T44			3.78158	3.1892	0.00014223	0.00326488	311.222	44.138	407947	178340	160395	288079	371447	204077	249593	246107	203318	190684	779834	1.36845e+06	955886	453389	1.2707e+06	390816	434883	932437	887650	498901	415643	345186	429788	392160
M540T177			0.697078	0.469336	0.000143825	0.00329222	540.281	177.2	24589.9	30730.4	32235.2	24267.2	31685.5	39203.6	21064.8	52314.1	21414.1	24864.4	18187.5	21836.8	11962.8	11989.7	16336	14654.6	15714.9	15482.1	7189.53	8558.82	20955.6	19561.9	19559.2	19571.4
M390T187_1			0.566497	0.582161	0.000144231	0.00329226	390.202	187.255	17236.3	28662.6	20450.1	31170.9	32426.8	22075.9	23606.8	12906	21763.8	24132	8249.2	15373.3	13406.3	14461.6	12106.2	13227.5	14927.3	14586.7	16042.5	14096	13443.1	11825.8	12211.7	11837.3
M225T114			7.59918	0.4343	0.000146157	0.00332691	225.007	113.743	3.12715e+06	4.77895e+06	2.79102e+06	4.24188e+06	3.36359e+06	2.60745e+06	4.70894e+06	996383	2.93241e+06	2.45237e+06	973380	971445	1.90968e+06	1.24719e+06	1.39447e+06	1.23216e+06	1.67125e+06	1.74589e+06	1.17027e+06	1.58194e+06	1.76242e+06	1.68831e+06	1.75982e+06	1.741e+06
M388T33			1.39359	2.50128	0.000147316	0.00334395	388.215	33.447	48905.5	64900.5	11357.5	55715.3	43287.4	131414	40837.7	12535.2	24626.6	49484.2	84386.8	120240	160438	82841.4	93861.8	110472	153092	126825	97565.4	178554	77998.2	70855.3	70847.8	70768.7
M383T35			0.703565	2.03749	0.000150029	0.00338809	383.115	35.436	22559	40111.3	12686.3	13073.2	37335.5	19142.3	19973.8	5111.73	12137.8	7383.59	33339.9	32715.9	40389.2	34908.1	44654.2	33483	41529.4	48926.4	41270.4	34918.4	19348.3	21544	18300.1	17167
M457T221			0.399912	0.490723	0.000150092	0.00338809	457.327	220.966	13787.5	10001.8	7131.11	10597.7	8478.9	11236.7	8615.85	8064.7	19314.8	10410.3	4401.26	4760.94	5354.76	5523.37	5985.91	4054.96	4862.69	6138.91	5580.5	6157.78	6319.87	6258.36	5432.9	6038.98
M448T297			0.354874	0.431412	0.00015215	0.00342506	448.112	297.057	8237.46	4879.22	4801.11	10695.6	6781.87	8309.88	6296.47	4029.13	7050.03	11601.4	3746.86	1822.1	3189.41	4874.96	1611.86	3792.2	4634.79	2163.06	2928.38	2592.34	4331.98	4521.3	4523.44	5036.02
M308T48			2.94741	3.54353	0.000153595	0.00344806	308.005	48.057	165289	43204.1	116000	147070	89121.7	167793	185946	95079.7	141067	130935	595267	286610	973644	339837	361615	399619	340845	419372	264351	559886	144168	172632	172952	172839
M441T203			0.59178	0.475623	0.000155418	0.0034794	441.332	203.381	26635.2	28636.4	15988.6	18447.7	13972.1	9243.83	25643.3	22626.5	24668	22194.4	10019.3	11931.7	5960.32	12379.6	10768.3	5967.77	10370.8	8576.97	5362.78	17618.8	12036.4	10198.2	12046	12032
M351T39			10.6206	4.25362	0.000157349	0.00351298	351.221	38.81	900650	1.18264e+06	782518	1.71105e+06	1.00241e+06	650829	2.34789e+06	621275	2.28272e+06	1.71313e+06	2.02386e+06	3.42408e+06	6.46544e+06	3.77562e+06	1.08628e+07	7.64826e+06	4.12934e+06	4.3664e+06	4.50047e+06	8.93062e+06	2.84232e+06	2.85385e+06	2.89386e+06	3.10431e+06
M295T367			0.299885	3.18231	0.000163708	0.00364496	295.166	366.639	2046.95	904.998	1438.14	1778.87	2344.4	1881.09	978.008	909.392	2253.49	1084.84	1445.16	3735.02	3976.26	4555.7	3663.59	4707.86	6754.63	6212.93	9663.46	4993.65	2053.15	2052.28	1631.29	1986.23
M449T116			0.76193	3.02639	0.000167004	0.00370822	449.097	115.58	6324.99	12123.4	9558.77	10742.1	9746.61	9812.75	16169.2	8010.82	11643.6	15271.3	17885.3	25043.2	62949.1	35791.6	32429.2	35319.5	30651	42062.3	9325.02	39641.9	18767.6	17597.5	18355	18772.9
M189T87			0.866363	0.436907	0.000168122	0.0037229	188.986	87.085	37353.5	58589.8	51278.6	64983.9	45138.1	41105.8	51312.6	17651.8	31854	27874.1	14404.8	16269.3	26184.7	13785.8	16948.9	19017	30727.4	26756.8	12543	9983.46	25349.9	24370.6	24030.5	24040.5
M393T79			2.14397	2.27968	0.00016944	0.00374191	393.194	78.767	140870	7757.76	83814.8	157864	113587	102534	211652	171528	131853	222387	308890	194521	385809	240689	490185	262557	355301	386256	240789	198542	168558	168578	169095	175762
M388T172			0.247438	2.89993	0.000172993	0.00381005	387.961	171.617	784.878	726.709	2419.02	855.202	1103.15	2118.91	2018.18	1250.93	804.935	1343.21	6555.75	3383.17	4067.69	2772.9	1982.52	6661.42	3376.35	3899.66	2272.37	3960.12	2007.41	2008.41	1936.73	1940.8
M735T68			0.997951	0.269814	0.000174496	0.00381124	735.469	67.969	30881.3	56914.3	23046.6	30333.6	41020.5	18311	77974.1	38114.2	73933.5	43303.3	7045.99	9385.76	19043.8	26477.9	10371.8	5662.58	10916.2	8428.2	9862.72	9858.94	31502	31494.9	31484	34904.7
M409T109			1.01889	0.605204	0.000174582	0.00381124	409.267	109.41	78169.2	85705.8	60678.4	78624.1	83736.8	58352.7	83695.4	93669.5	95067.7	56307.5	22129.8	38946.3	48419.3	72225.8	49746.3	39930.7	32690	49184.9	48613.3	66545.8	56321	52812.2	55913.8	56081.3
M228T50			0.625011	1.92093	0.00017476	0.00381124	228.012	50.042	22749.5	23307.4	6304.96	11592	23622.4	19194	6572.73	20080.9	25977	6362.25	38846.5	33915.3	34004.3	29981.3	36283.6	33984.3	34407.2	35556.6	17829.3	23610.9	24875.1	28088.3	26547.1	23432
M168T217			0.586937	3.028	0.000175143	0.00381124	167.997	216.789	6005.98	7548.66	3808.03	6615.13	6474.2	4523.23	11588.9	2368.5	7606	4972.04	9553.3	12664.8	36025.5	12444.1	16777.3	16005	23756.5	25480	20282.1	13265.6	9313.24	8667.34	9196.53	9362.93
M310T23_1			0.337838	0.162836	0.000175706	0.00381124	309.517	22.911	8353.94	2744.24	2185.82	2994.1	2640.45	1876.53	7430.23	3182.02	7366.66	5616.66	632.289	767.752	1191.93	511.974	638.156	609.645	906.659	662.937	423.553	883.513	2044.55	1985.67	1985.99	2004.67
M307T35_1			0.944018	2.9726	0.000175853	0.00381124	306.996	34.851	23718	30531.2	11251.5	4024.91	7213.78	13098.9	29921.7	38185.1	13935	4558.13	92099.5	65111.8	50298.6	46859.9	68799.4	31468.6	64176.2	37490.3	27255.9	40919.9	28059	31178.5	29507.7	30799.8
M229T58			0.74637	1.79579	0.000176422	0.00381343	229.054	58.354	36260.2	44134	22813	26615.6	21391.3	18739.5	24403.4	17658.7	40079.7	32899.9	47989	35793.3	76448.9	49763.2	53325.3	44094.5	51460	66309.5	40015	46594.2	46340.9	44097.9	45268.4	43478.3
M298T33_2			0.60515	2.18704	0.00017695	0.00381472	298.039	32.8905	13893.8	10647.1	3885.81	19515	9485.53	4632.22	12515.2	12299.3	18421.2	13467.2	10514.1	26973.1	35510.5	35646.8	24030.7	26743.9	17882.5	21562.5	27059.7	33814.4	24336.5	23081.3	23074	23648.8
M244T54			0.893935	2.07157	0.000179276	0.00385467	244.044	54.3445	22167.3	37899.5	41477.1	38914.6	29959.6	38545.4	14661.7	11212.2	49275.8	11311.9	45920.1	63193	92289.8	58270.5	64082.1	55468.4	77331.9	71174.8	46076.4	38187.7	36456.4	35851.4	36925.6	35866.9
M402T163			0.351265	1.87008	0.000181806	0.00389878	402.102	162.841	5207.94	4487.62	4446.69	4445.8	5663.96	5660.22	4179.98	10715.1	7446.93	5251.72	6022.1	9745.8	9860.05	10437.2	8818.78	14180.1	10510.6	13514	9485.66	14966.4	6810.53	6829.12	6846.97	4451.11
M361T26			0.398881	3.08492	0.000182359	0.00390038	361.024	25.501	2622.63	2605.77	4071.67	4495.31	1799.92	3537.26	5400.06	2317.38	3255.69	3852.18	18976.5	7282.26	7461.95	18620.9	5902.2	9258.53	8751.28	8173.36	8511.46	11819	4093.4	5556.35	4112.39	4097.27
M631T105			3.66147	2.95605	0.00018435	0.00393264	631.36	105.1	98508.1	308262	235478	156312	386769	365797	378940	218685	268040	111664	123935	623391	1.00001e+06	644322	550192	805342	1.28972e+06	981587	609559	846190	333945	311650	311489	321998
M525T50			0.74559	0.534533	0.000185533	0.00394754	525.14	49.933	30981.8	25685.7	37469.1	42845.3	60501.8	56749.5	25584.5	51719.7	43383.4	36985.9	16895.7	30368.6	18826.4	23607.2	26574.5	19766.9	23473.7	22236.9	17880.4	20547.6	27243.3	26566.2	26727.6	27249.4
M854T42			0.789241	0.513458	0.000188185	0.00399354	853.657	41.565	51290.7	35867	36485.7	62112.1	31441.2	32212.2	30202.2	43645	41352	43042.7	37653.2	14741.4	5938.17	16030.8	26441.4	24084	25050.1	20982.4	26090	12300	47016.8	50677	50608.4	50616.8
M257T42			1.2432	8.92652	0.000190659	0.00403553	256.838	42.2	640.924	8029.99	17640.9	4835.98	4558.78	14901.7	7434.53	8818.05	4906.7	6607.94	96445.4	20609.5	30851.6	143752	29312.5	57097.1	105333	37575.9	70342.7	108300	24683.4	26839.7	23165.1	25529
M175T196			0.347893	2.16592	0.000192589	0.00406582	175.018	195.532	1885.2	3980.48	3760.81	5915.81	3746.83	4260.81	4344.02	3029.6	6436.61	5217.06	7376.25	7638.79	10012.7	14448.7	8307.65	5660.11	9860.28	8510.6	14417.5	5986.23	3862.26	4203.3	3009.59	4449.74
M279T42			0.868344	4.47211	0.000193089	0.00406585	278.82	42.22	6314.27	8305.9	14619.1	9922.23	6714.46	14742.4	6252.17	9721.92	1700.76	9682.59	55946.7	18819.6	17152.8	78307.8	20185.1	32988.9	51089.4	26738.6	35677.4	56530.9	23538	25016.9	23822	23536.7
M359T89			0.986164	2.11221	0.000194033	0.00407519	359.224	88.836	77450.6	25496.3	42664.8	33285.8	33470.9	23778.3	31837.4	18099.7	41966.6	20884.2	110396	72730.9	61220.6	76088.6	73520.3	68980.6	101964	66267.1	39450.8	66403.6	48759.9	49636.9	49522.6	49894.6
M295T33			0.641306	0.542343	0.000195315	0.00409157	295.12	33.3975	38013.9	35733.8	26839.1	31601.2	31570.7	28909.8	29065.1	22136.2	27052.1	34531.4	6917.76	12432.6	15186.8	10095	14232.9	28992.4	9161.58	13943.7	27364.1	27333.9	23517.5	23761.9	16585.2	22903.5
M225T296			0.559912	2.62739	0.000198883	0.00415563	225.088	295.986	8594	4261.32	5131.59	12535.2	2761.81	8342.26	6642.58	20032.5	4719.38	5433.02	11951.7	16279.7	26479.1	15829.4	17959.2	17230.3	22832.5	22205.5	36817.5	18543.2	10607.4	10184.8	10342	10200.2
M289T32_1			0.936508	9.41509	0.000202477	0.00421991	288.81	32.4775	773.709	2925.91	10254.6	1944.67	3265.65	11958.8	2631.67	2169.91	1381.99	2958.47	49183.3	24018.3	18541	77674.9	12909.2	40237	57881	29118.6	9672.43	59866	16174.9	17245.3	16178.9	16176.3
M843T158			0.565868	0.441529	0.000204025	0.00424133	843.42	157.654	26710.3	15281.9	15632.4	29635.6	21429.1	25316.3	16253.5	12976.5	29387.6	13259.8	4790.71	13605.8	11172.7	7913.32	8052.68	9177.16	3609.29	17373.1	8372.49	6836.09	12675.3	9006.75	8747.05	8799.58
M224T69_2			0.779835	2.03313	0.000206956	0.00427878	224.056	69.1025	24441.4	28546.5	23116.5	43067.7	26581.3	18400.2	15906.9	9383.89	34191.6	11537.4	33222.4	49108.6	27144.5	39914.9	45851.7	41866.8	51184.8	58737.5	68106.9	62999.3	23419.2	23377.1	23464	28058.4
M284T312			0.32151	1.86184	0.000207242	0.00427878	284.161	312.407	3845.78	6535.82	4271.02	3959.04	5131.41	4679.13	5912.25	6495.74	7507.26	2362.46	6375.8	6243.23	10658.2	14173.7	12891.4	9434.21	8084.75	8597.89	8942.22	8993.64	5355.24	5235.28	5208.51	5355.43
M224T114			0.458669	0.502045	0.000207402	0.00427878	224.303	113.853	13130.6	16913.3	10613.3	16791.9	12290.9	10000.1	18938.4	4642.44	14944.6	12857.9	4862.36	4854.7	8751.21	6283.87	7053.11	5046.94	8914.48	7434.51	4648.17	7980.53	7773.14	6806.22	7968.48	7986.84
M267T26			0.831766	4.01424	0.000211478	0.00435185	266.997	25.8295	5205.87	18562.5	16268	4028.69	6210.39	3674.99	9374.1	2718.57	13829.7	2422.58	21015	21591.8	45828.8	35375.2	25461.2	29315.6	14701.4	22987.9	66168.7	47907.7	16354.3	14094	14488.3	14087.7
M209T59			2.4262	0.514726	0.000212085	0.00435335	209.012	58.788	397247	423630	314340	480813	281220	361647	531889	150344	462895	326858	175987	151649	234152	168088	179956	146722	162579	207056	167268	326927	251071	221492	221430	221693
M221T55			1.11971	1.81485	0.000215138	0.00440492	221.012	55.281	64355.5	99774.2	49151.4	102214	60603.6	56216.6	87490.8	27358.4	39747.5	42186.7	86761.2	78606.3	145074	94664.8	123658	126871	108268	137949	99241.7	140628	68732.8	67526.4	68731	61457.2
M593T54			0.754423	1.56914	0.000218852	0.00446974	593.478	54.0245	63624.3	34968.8	29735	54716.6	31210.9	38679.5	39057.2	45897.3	35053.1	36825	49572.9	63351.6	60787.1	53480.8	73834	58921.8	67921.4	91700.1	64614.7	58797.5	54394.3	53232.1	53238	53329.4
M254T36_1			0.57061	1.72683	0.000220864	0.00449955	254.013	36.0095	22414.9	18296.8	25518.6	23838.2	12960.5	11274.2	26796.1	13415.7	23857.8	16755.6	29502.6	32849.4	40909.5	46986.4	30000.2	28466.4	29362.6	34213.8	21116.6	43545.5	21208.1	22439	23057	21798
M661T34_2			1.14643	0.516545	0.000221878	0.00450388	661.468	34.405	94246.1	62219.8	41492.9	102467	73086.5	80743.1	107252	89114.8	129141	116834	75838.2	23128.8	53583.7	41948.6	48420.4	53322	36030.3	47893.8	47814.3	35152.2	160358	162903	163771	158481
M649T37_1			1.12141	2.4121	0.000222324	0.00450388	649.341	37.415	22089.7	28321.7	34975.7	50195.7	25526.3	13756.3	50578.6	30444	68175.3	33560.3	32657.4	88660.5	97786.1	93299.8	74439.6	72536.1	142431	111169	51611.4	98034.1	55598.5	55641.3	60906.9	55573.2
M842T43			0.711338	0.502636	0.000223135	0.00450388	841.657	42.5175	38005.2	31334.7	27939.6	41749.8	35674.6	27121	23009.9	35772.2	22986.2	45395.3	35298.7	3481.05	15257.5	12795	12285.8	21201.6	20431.1	13399.4	14609.7	16601.7	42787.1	42783.9	42795.4	45034.7
M381T240			0.696509	0.485181	0.000223287	0.00450388	381.192	240.374	27884.9	40418.5	22914.7	37985	27930	26603	39394	13512.5	38570.6	22649.5	9216.28	10827.6	15837.7	10526.7	11765.6	13855.2	15844	15623.3	28541.4	12479.5	18239	16818.4	17319.5	17667.3
M596T229			0.762915	0.509895	0.000224974	0.0045267	596.322	229.092	30564.8	40663.1	25529.9	57696.7	42131.6	41500.7	35454.6	25908.4	35254.1	31011.7	14603.5	14210.5	13986.1	27947	9745.45	10344.6	24069	29763.4	27624.9	14182.2	22480.6	20790.9	20800.2	22550.4
M666T35			0.738223	0.6078	0.00022647	0.00454558	665.505	34.771	58805.2	30071.2	27629.3	39576.2	38662.7	34210.7	39577.3	54245	53059.5	48187.9	23631.9	17455.2	27347	23563.3	30224	23697.4	26459.3	26617	25843.8	32883.7	31674	27571	29092	24518.9
M357T33			0.601587	1.86786	0.000229954	0.00460416	357.206	33.418	18956.9	22844.3	18199	6543.92	35819.3	23243.3	17481.7	12127.3	14134.4	6696.11	27043.7	33246.7	33765.2	39905.5	41052.1	21988.9	38576.3	28459.3	31774.7	33017.3	18414.2	23263.4	16927.8	20351.9
M255T282			0.594894	0.48738	0.000232803	0.00464978	255.16	281.796	25419.2	28458.4	17056.3	21523.9	23853	25018.4	25201	29746.4	27382	11239.2	4410.66	12037.6	7739.16	14142.5	1961.87	9288.54	19575.9	21791.8	11479.1	12057.4	13028.6	10057.3	9904.76	10339
M163T374_2			0.233565	0.433868	0.000236727	0.0047166	163.112	374.108	2647.79	4781.64	1528.12	3665.03	2719.18	2546.59	3878.28	1789.28	4139.95	2318.95	774.456	693.402	1577.39	1478.22	626.495	1288.58	1282.53	1558.81	2269.45	1473.15	1613.94	1597.78	1597.7	1614
M319T33_2			1.35878	2.2417	0.000240432	0.00477873	319.194	33.453	59750.4	87892.5	62832.5	44243.7	71291.9	57720.5	76216.4	26079.2	34295.9	98486.8	182046	152880	192378	136378	103101	97261.4	182809	162862	37034.4	140437	86042	88311.7	84521.3	87127.1
M247T48			1.87919	0.274543	0.000241978	0.00479776	247.17	48.042	270543	97097.3	159477	123337	81913.7	99766.6	124419	207591	110601	303692	24186.5	47689.3	27505.5	40618.4	70489.3	41584.5	53325.2	72296.3	34816	20838.2	85248	83419.7	83427.8	83426
M279T291			0.270247	1.8219	0.0002459	0.00486369	279.09	290.615	4195.39	3157.71	4093.61	3138.62	4668.13	3086.77	2393.52	3424.92	4022.37	3876.59	5657.53	3655.66	9676.9	4783.63	4884.98	6873.13	6552.43	9340.38	7657.93	6610.72	5235	4211.11	5535.3	5488.24
M235T227			0.323032	1.91416	0.000246768	0.00486904	235.04	227.217	4295.29	8079.16	4913.2	5449.47	3651.59	2756.61	1986.64	10158.7	3329.65	4970.14	8689.34	7862.77	11440.4	7902.91	7786.47	7387.22	10633.6	11352.5	12916.5	8952.36	5833.93	6415	7585.12	6906.33
M289T254			0.838279	0.338194	0.0002479	0.00487956	289.056	253.836	26378.3	42042.9	22619.6	52888	46218.4	44895.7	51891.7	13071.1	21876.4	24716.4	17196.1	9653.74	28876.2	7269.94	6616.43	9519.29	8321.29	7048.98	13602.8	9112.7	18456.1	17255.1	17276.2	17855.7
M673T355			0.293376	0.558699	0.000249731	0.00490375	673.231	354.61	4902.56	7668.13	4819.19	5832.24	4599.61	5824.61	8232.79	9755.06	5858.87	6938.67	1839.17	3287.76	5430.91	3870.85	2319.66	3689.04	2997.04	4354.13	4272.94	3936.45	3291.77	3547.68	3571.27	3570.69
M533T38_2			0.616202	0.568406	0.00025888	0.00507119	533.456	37.7905	33581	26327.9	24302.5	24934.4	28750.2	27295.5	23057	39345.5	38314.2	30318.4	9716.61	22167	11365.6	14243.2	21140.5	27893.1	22187	21172.8	9876.65	8614.54	17837.4	18114.1	19012.9	17830.2
M855T42			0.629731	0.461712	0.00026008	0.00508247	854.657	42.194	24165.9	16297.7	18504.9	28671.6	27702.5	20303.8	27196.4	21910.1	16382	38131.2	24508.4	8648.14	6475.23	10390.7	13374.1	12857.7	9396.5	11121.3	1281.71	12418.2	31544	32239.1	31568.9	33587.1
M291T127			2.89444	0.217271	0.000262065	0.00510901	291.127	127.347	434361	324903	298883	413366	793231	175387	600757	137857	195988	373794	102542	83098.2	71054.7	3440.04	65982.9	63583.5	112448	120514	73978.6	117805	168038	151868	171139	166084
M401T163			0.842436	2.3949	0.000270214	0.0052432	401.1	162.955	10244.4	21808.2	13812.2	11282.3	18760.9	18178.6	38630.1	31316.8	24529.7	9735.24	12492.1	40616.4	52788.8	54736.4	53040.3	49244.9	30582	66066.5	44621.4	70716.8	34278	28038.6	34289	34239.9
M163T328			1.19604	0.513928	0.000270235	0.0052432	163.061	327.505	65814.8	117402	68790.7	118030	109245	64974.9	114062	42394.5	95947.5	99318.1	20040.8	46995.3	51324.8	53761.9	27941.2	42368.1	47556.5	47737.5	73063.2	49679	53493.8	51457.1	50673.9	53143.3
M655T34_1			0.605501	1.6611	0.000271469	0.00525463	655.424	34.18	27787.1	23629.4	17748.5	14544.9	20402.6	48704.1	36607.1	22073.3	28597.6	18069.6	50441.1	28493.5	43152.2	43362	43212.5	45588.4	44648.1	44728.1	37191.1	48018.9	30843	30206.2	30933.7	23918.1
M650T240			0.390403	0.428284	0.000272649	0.00526497	650.363	240.442	5324.02	13671.6	12401.2	8038.59	3274.28	8270.38	11230.5	8850.18	7947.65	6342.26	2075.44	2997.37	4717.18	4564.06	2572.56	3414.95	5903.72	3444.31	4438.66	2426.01	5601.76	4923.44	4891.77	4963.48
M1092T114			0.377974	1.98199	0.000273556	0.00526999	1092.39	114.418	6014.77	955.32	4968.91	8261.72	7264.96	7320.25	5993.82	3560.33	8685.36	5994.59	10426.3	14997.6	11719.1	9398.39	11631	6878.54	17620.1	15081.3	8090.19	11134.7	7161.81	7161.73	7153.7	8253.7
M573T104			1.06573	0.373873	0.00027689	0.00532164	573.451	104.309	46027.1	44924.6	69403.2	87359.6	96632.5	36229.4	51086.7	68560.4	98203.6	37095.4	12105.5	22552	49782.6	17025.3	27515.5	48502.1	15935.2	20861	9301.14	14024.3	49516.7	35726.8	35911.6	35991.7
M309T291			1.47456	3.62987	0.000281723	0.00540179	309.101	291.108	23834.2	48862.8	20786.4	41352.9	25167.7	36107.4	40640.4	13390	37755	26282.5	78614	58497.8	194471	40493.7	159344	168418	100811	185231	86211	68336.1	68803.4	66998.3	66930.5	71953.9
M231T39			1.83203	2.51278	0.000283286	0.00541901	230.997	39.484	85786.4	125425	129447	73277.1	38759.2	132761	69556	94446.2	81201.8	101069	194342	360814	175637	401483	110563	158669	211243	204000	200744	323734	192848	161070	161494	161361
M245T138			0.878712	2.76713	0.000285506	0.00544868	245.048	137.806	22148.7	24420.8	5928.54	28577	5919.41	3503.46	28786.4	14821.5	22743.5	31207.3	47173.3	72350	64731.5	85174.3	33137.2	21811.8	54663.7	39699.1	30557.5	71078	25862	26379.4	24279.4	25312.5
M188T122			0.804197	4.21736	0.000289643	0.00551138	187.951	121.751	2639.39	3685.53	7554.8	5147.99	8846.81	17040.8	8100	4781.5	15269.4	2588.68	15864.7	19891.3	22585.1	56598.1	23170.3	36976.8	38514	28510.3	15169.1	61784.8	18748.9	19649.7	20394.3	20098.4
M287T241			4.4829	0.369583	0.000290144	0.00551138	287.186	241.204	769926	1.18187e+06	691237	1.6504e+06	1.39585e+06	984541	1.48495e+06	278001	1.30415e+06	585131	273988	224221	630589	295047	342193	387609	460746	478686	309431	413824	499651	499405	499258	524658
M465T218			0.602438	1.60474	0.000299222	0.00565565	465.32	218.002	17497.7	30442.9	24624.2	29851	30266.5	24337.9	23883.3	20027.7	21052.3	30155.7	33639	39038.9	36992	53189.2	26508	26038.6	49824.5	49019.5	47762.2	42604.8	27961	28095.5	26284.1	26295.9
M388T243			0.295164	0.55742	0.000299767	0.00565565	388.269	243.327	5879.2	6631.9	4657.29	8523.93	5395.75	5332.76	8819.15	2596.75	6309.73	6341.8	3664.65	2310.44	3659.32	3600.06	3098.56	3514.94	2952.88	2788.59	4472.19	3655.76	4515.8	3979.8	4219.97	4123.17
M327T40			0.771282	4.45818	0.000300229	0.00565565	327.018	39.789	3743.67	6421.08	5665.79	3961.85	13999.5	15554.1	7730.88	6359.45	1881.39	1177.78	40202.5	29633	67621.7	18444.8	32103.9	25644.5	23050.5	23186.5	9910.21	26651.2	24576.9	26549.1	27150.1	23085
M470T131			0.394128	0.575787	0.000300515	0.00565565	469.826	130.887	11098.3	12658.7	16058.6	15602.1	8203.04	13910.3	11026.6	8087.63	10112.1	12700	7890.53	9419.45	8867.39	4993.51	3583.77	4846.75	5994.51	10629.4	7128.58	5428.09	8793.18	9134.53	10343.4	8820.43
M359T35			0.893595	2.08449	0.00030179	0.00565771	359.079	34.6815	22312.6	23541.4	42774.6	28956	14549.2	30495.2	41647.3	27895.3	40018.4	37317.7	61334.3	65557.5	89121.8	81856.1	71813.4	33349.6	78522.4	87448.5	27030.1	49131	52926.4	52959.4	55008.8	57770.3
M163T164			1.85707	0.236712	0.000302013	0.00565771	163.061	163.562	362113	111673	100334	142598	129044	109778	203903	139715	156177	83115.3	15323.5	59299.3	64258.4	24806	58832.2	11397.4	54038.9	38190.8	15403.1	22620.8	86316.5	88980.8	126135	88940.6
M330T242			0.357314	2.36275	0.000303778	0.00567772	330.166	242.38	2894.94	2084.9	3730.67	1418.22	2738.32	3885.54	6191.73	2894.82	7132.56	5306.27	6261.62	3827.56	7936.87	13644.3	5682.14	8500.87	11448.3	11100.3	12748.8	9290.66	6504.22	5757.81	7751.68	5111.91
M239T54			3.2815	5.13143	0.000305582	0.00569837	239.095	53.58	42573.2	190558	82936	136758	69684.6	82808.6	156898	20503	166267	71520.7	263995	155518	881247	305767	995632	638604	395368	843836	352294	404402	360731	321914	360951	360823
M481T252			0.607577	2.14877	0.000314307	0.00584769	481.279	251.599	10675.6	15711.8	15440.1	14909.4	8705.13	18468	9935.83	4613.23	8965.68	11313.4	17429.5	19225.3	20451.4	22057.5	21835.4	36412.6	35549.8	40987.7	16842.3	24349.8	17520	15871.8	27234.3	15975.8
M449T28			0.731758	0.521869	0.000318177	0.00590621	449.272	27.796	56809.2	34425.1	18389.5	33101.6	33610.9	19837.7	40788.6	47899.4	43942	33582.7	12826.7	18114.8	18655	14297.5	21552.8	21296.5	24169.6	22071.1	20036.8	16097.6	26392.1	24493	24737	28844.9
M399T88			0.728749	1.51886	0.000322357	0.0059702	399.184	88.2165	48960.5	68796.6	51382.7	52451.5	46023.3	42141.3	46546.3	24119.4	42715.6	49552.7	54666.4	87787	79462.6	69980.4	77500.5	62397.4	81291.9	89991.8	50692	64181.6	50504.7	45214.7	45312	46809.2
M444T33_1			0.17387	1.38552	0.000325951	0.00602307	443.965	32.778	3646.39	3255.2	2836.76	4570.2	4655.6	3515.54	3318.34	2970.76	4627.88	3095.32	4510.77	4123.47	5903.62	4067.54	6136.68	5402.32	5228.93	5424.71	5186.31	4576.14	3344.34	3332.62	4131.74	3345.52
M136T116			0.862839	1.76125	0.000328933	0.00606442	136.04	115.933	23328.7	48878.5	47499.4	31817.6	36108.2	39242.5	41209.1	29079.3	42455.1	29368.5	25937.1	54338.7	78934.7	84648.4	55860.4	52036.6	70824.8	76622.2	67037.5	83637.6	43564.9	43417.6	43522.1	52268
M328T267			0.266392	2.10735	0.000333632	0.00613717	328.248	267.219	5329.42	3711.6	1699.32	2940.08	1453.04	2712.63	3805.5	571.555	2566.44	1742.58	6396.25	4026.69	5849.5	3204.52	6956.44	8475.06	5333.39	6281.15	3846.99	5542.62	4521.11	4787.27	3619.52	4783.74
M573T243			0.469416	0.231878	0.000338032	0.00620411	573.362	242.617	9902.66	16132.2	5387.63	18622.1	9954.49	8345.44	14640.6	1157.15	8086.49	5775.09	1579.74	1216.31	3600.79	1396.78	1833.91	2955.27	2876.56	2763.58	2073.54	2428.52	3033.14	3012.83	3018.92	3350.36
M256T147_1			0.608805	1.69119	0.000339901	0.00622439	256.065	147.395	25222.9	24735.4	25599	40577.7	31862.1	26686.7	26579.4	12289.1	11643.7	23046.7	46277.3	56078.4	49093.3	37349.2	42374.6	33462.8	46006.9	32347.2	27724.9	49111.5	25989.3	25705.4	26656.2	27263.5
M80T25			2.2872	2.95375	0.000340841	0.00622761	79.957	25.28	43162.5	112191	237971	68491.7	163970	167435	79574.7	91286.1	38188	72156.2	510316	317026	153562	525238	168393	381767	357984	282812	141498	334985	186925	195505	202465	206937
M402T327			0.293866	2.20287	0.000346638	0.00631936	402.198	326.908	3425.57	1218.96	2740.83	3376.97	3836.64	3509.46	1424.86	3243.51	3016.99	4287.13	2121.73	6749.26	7364.35	10979.4	6580.72	5825.84	6299.46	4238.18	7087.13	9018.24	3842.85	3245.22	3141.89	3157.92
M459T168			2.18265	0.158849	0.000349046	0.00633383	459.128	168.031	165544	439634	103818	113566	336953	288848	154158	61146.3	177427	147405	29387.9	45600.3	62397.8	36123.6	15218.2	3118.94	12244.8	13929.8	39731.3	58118.6	92445.1	90985.8	90518.3	92445.3
M96T42			1.562	7.38986	0.000350018	0.00633383	95.9164	42.1975	4176.67	15604.8	35495.5	13320.1	9562.21	31451.1	10796.1	14875.9	6916.03	13250.5	154852	48149.2	51357.3	244560	40400.5	99251.7	171510	75041.4	72630.8	190992	50460	51511.9	55362.4	50460.7
M321T78			1.46213	0.531607	0.00035044	0.00633383	321.043	78.299	113419	195277	230370	199328	126950	106176	168399	111944	120547	99638.1	68794.8	59959.9	98919.8	80290.1	105767	60359.4	87526.7	74554.8	62303	84075.4	103818	92752.8	96094.1	92662
M285T244			3.87296	0.402437	0.000350541	0.00633383	285.171	243.762	1.09941e+06	1.3753e+06	459600	1.19799e+06	797007	726364	1.21891e+06	209625	761781	940086	226045	342632	343796	255892	401415	392213	524767	505579	216832	326671	441359	440995	440923	463810
M160T213			0.25372	0.407918	0.000354591	0.00639284	160.087	212.542	3464.29	2378.16	2483.8	6397.44	6118.52	4142.5	4703.93	2073.36	2391.27	3424.47	1326.73	1326.94	1432.22	1206.94	1183.08	1247.52	2118.1	1698.48	2103.65	1684.98	1531.61	1421.64	1299.34	1304.68
M271T189			1.05429	0.311705	0.000358557	0.00642495	271.191	188.783	44188.7	61879.3	39592.6	53352.1	96118.7	32229.8	93955.1	19548.5	63035.6	35254.1	9101.59	7686.9	15683.2	12304.7	13903	18172.6	11234.7	34667	26385	18918.7	25296	24951.4	24955.4	25297.8
M311T62_1			0.51651	5.07063	0.000360131	0.00642495	310.938	62.269	1655.34	1479.5	3529.21	1821.76	1589.19	8697.31	2743.28	877.664	1337.94	836.488	10419.6	5382.42	10576.7	19555.1	6402.65	9011.82	11402.1	11410.6	11819.8	28593	7445.93	6457.22	7445.2	7441.98
M347T175			0.66662	0.516133	0.00036061	0.00642495	347.15	174.548	38207.2	36798.7	14644.6	25225	31515.6	12991.8	37189.9	21896.7	33657.4	35374.6	13030.1	15789	20405.6	12558.4	16620.5	9638.48	16344.2	12278.4	18894	12830.5	16141.8	14511.2	15590	16825.1
M767T191			0.967359	0.346417	0.000361544	0.00642495	767.459	190.59	56654.9	61409.9	71712.3	76244.4	15274.4	44739.9	30909.4	50174.4	30669.2	33313.2	12248.1	38425.8	18482.4	17676.6	15876.2	17469	25785.1	7777.55	3530.28	5926.41	25023.9	23171.7	23125.8	23500.4
M285T436			0.207226	2.42874	0.000361601	0.00642495	285.028	435.512	774.141	1559.28	1180.07	1687.99	655.112	1391.93	978.02	646.34	1670.67	1102.91	2738.82	1047.58	2295.57	2538.87	2012.03	2983.27	4059.99	5201.69	2460.78	2947.64	1793.62	1756.65	1696.76	1794.65
M414T192			0.144173	2.27873	0.000361885	0.00642495	413.648	191.722	731.678	898.887	869.36	366.405	611.925	764.219	611.118	644.206	806.591	816.499	1680.06	799.477	1647.45	2750.44	1407.07	1265.45	2678.7	1035.64	1617.5	1344.77	1172.28	1066.13	957.882	951.188
M155T228			1.67537	0.296491	0.000361891	0.00642495	155.002	227.758	134069	254939	52015.4	133175	78653.4	104355	177745	62183.9	173976	166709	27921.2	37018.7	31308	74433.3	19537.7	26684.6	34857.6	9367.92	99607	35915.5	59943.6	59950.6	54773.6	59928.6
M395T208			0.697914	3.24139	0.000364203	0.00644324	395.194	208.482	9170.15	15885.5	9550.37	7773.29	5186.49	8166.74	12920.1	7395.08	7269.15	3850.63	11676.8	21306.3	26726.4	26489.9	32266.5	15818.6	31808.7	39747.7	58782.8	17920.1	20103.2	20139.7	17788.5	17560.4
M617T115			6.00695	2.67561	0.000364503	0.00644324	617.345	114.809	351169	1.00658e+06	667983	595819	1.45834e+06	1.101e+06	1.25763e+06	262724	805620	225841	586337	1.14652e+06	3.49411e+06	1.84972e+06	1.73394e+06	1.87058e+06	2.72703e+06	2.6635e+06	2.13308e+06	2.48489e+06	1.11759e+06	1.08274e+06	1.1185e+06	1.10464e+06
M320T269			0.423644	2.20556	0.000369979	0.00652589	320.117	268.952	4754.28	5920.18	7217.31	5769.78	7548.54	5504.3	5840.68	5644.98	6083.45	3882.68	5649.56	5519.1	15766.8	13209.2	10709.9	11222.7	15814	13352.5	22193.9	14851.3	7128.46	6473	6515.78	8550.41
M856T42			1.1895	0.426751	0.000372168	0.00655032	855.672	42.167	103760	59790.4	56603.5	112959	80735.8	66134.1	69984	93533.3	47989.9	116354	92434.6	17915	12052.2	18106.6	30327.5	42242.6	36559.9	42886.9	27538.8	24683.9	117177	121018	129955	117280
M490T155			1.36274	0.550354	0.000374076	0.00656971	490.323	155.45	133213	175966	189572	151662	91476	136350	161454	53567.3	168633	102096	73862.1	82895.9	72858.3	63304.5	59008.4	59254.9	95819	85700.9	70962.4	87009.9	91651.5	89602.6	89600.4	91914.2
M185T243			0.692459	3.06093	0.000377165	0.00660972	185.012	243.217	4254.61	14373.2	4892.93	11033.6	11059.4	7062.77	12521.2	5234.99	9173.78	3299.3	14930.6	14694.4	50299	20135.4	16198.4	24710.1	21460.3	26141.5	41839.5	23359.9	11602.7	12035.3	11719.9	12706.1
M317T370_2			0.322706	1.78933	0.000380072	0.00664637	317.16	370.249	8222.11	7328.86	5205.47	6837.18	6314.92	3290.8	5983.42	2465.26	6757.39	4031.43	7385.79	4786.81	12792.7	10942	8766.15	11995.6	9498.83	12255.6	13043.6	9517.3	6577.45	6467.38	6388.99	6675.02
M767T485			0.319549	0.6348	0.000382768	0.00667918	767.248	484.908	9215.8	10193.3	9512.76	10116.7	12693.5	9636.15	10434.1	9281.54	5482.24	8029.88	4101.19	8977.58	5052.86	5296.95	6787.8	6312.22	8286.87	6692.63	4394.22	4147.16	5499.19	5476.55	5271.44	5393.78
M321T244			0.83166	0.441233	0.000387968	0.00675545	321.146	243.988	54675.2	69706.3	27200.3	57655.1	38106.4	46673.4	55736.3	13157.8	31456.5	47183.9	15311.5	20460.6	18168.9	12135.7	26198.9	28832.8	21844.2	24878.5	8806.72	18189.1	20511	25660.6	26409.4	26298
M326T25			0.868926	4.75255	0.000389566	0.00676881	326.015	25.302	10614.6	9352.79	10659.3	3748.86	4791.78	4235.84	12547.5	4536.45	8671.65	4136.27	17887.8	28775.6	49876.3	51969.1	22970.1	23425.5	10709.3	20177.7	71115.8	51431.7	14218.6	15384	13443	16933.4
M241T394			0.33224	3.10919	0.000393615	0.00682262	241.129	393.637	1434.18	1032.73	3803.13	734.437	1016.62	785.776	4733.06	3435.01	1175.41	4188.11	5669.28	7236.62	1430.86	10622.7	7395.89	7632.67	4249.5	4551.23	9720.51	10945.2	4165.76	2345.17	4163.05	4141.68
M222T177			1.04895	0.336353	0.000394337	0.00682262	222.044	176.907	46317.6	55503.1	60819	92141.4	56830.2	94212.4	29562.8	17184.2	55148.5	36836.7	22764.7	14489.6	10295.3	21387.3	14393.6	15602.2	38878	26180.8	5233.05	13938.2	42974.3	31621.5	31719.8	31824.7
M247T314			0.263724	1.97324	0.000401446	0.0069309	247.094	313.989	2940.91	1884.87	2221.09	2761.46	2402.58	2416.32	2186.18	5235.56	4815.66	4427.97	3272.22	4000.97	5730.01	7969.63	7311.56	4489	5857.61	7080.43	9163.05	6873.24	3775.33	3798.84	2643.57	3790.61
M155T59			0.637814	1.66287	0.000406942	0.00699715	154.984	59.205	17785.1	29343.6	17261.6	41190.4	23425.4	29251	30033.4	12211.3	21605.6	25209.1	28193.2	38161.5	38364.2	43545.6	32167	38189.5	42086.3	58243.2	40841.1	51463.5	27565.3	27042	27856.7	28320.4
M208T125			0.719846	2.89257	0.000408334	0.00699715	208.047	125.031	11863.8	3038.16	9792.52	7975.44	2208.61	27539.7	33330.3	3083.06	7908.44	13372.6	14334.9	39168.9	44976	36680.9	30180	60531	34766.9	18498.7	34297.4	33999.4	27917.3	29867.9	29178.8	29850.4
M385T263			2.5711	0.283969	0.000408464	0.00699715	385.161	262.918	224745	341159	293999	160134	627638	391776	257878	625272	327546	151864	37154.3	61816.2	173161	197351	43753.5	86801	70683.4	44451.9	130191	120702	169405	166033	165302	169348
M708T247			0.211679	1.89754	0.000408718	0.00699715	708.49	246.903	3409.94	2743.63	1377.93	2488.97	1644.97	1877.4	2377.45	2294.08	2163.05	1937.96	2952.39	4786.85	4637.38	4125.34	4206.1	3823.71	4256.35	3895.51	7395.5	2265.15	2815.68	2357.37	2752.98	2906.31
M365T420			0.271508	1.89529	0.000410168	0.00700725	365.089	419.812	2485.28	5774.92	4871.6	2220.32	2883.89	4120.61	2843.7	3761.24	3114.64	2743.06	4157.87	5765.66	6658.06	8164.68	3187.78	8682.88	8831	6412.39	8577.04	5555.38	3375.46	4012.83	1564.43	3052.63
M142T111			0.81822	3.88766	0.000412783	0.00702467	142.087	110.513	8298.93	5491.9	7322.81	5668.1	5450.17	3605.8	4979.43	14777.8	11501.8	24677.4	31235.5	67065	17719.3	50047.7	19800.9	19275.7	57312.2	43825.6	14978.8	35525.8	22335.7	18332.4	21669	22442.7
M449T144			1.30331	1.90752	0.000413474	0.00702467	449.325	144.369	45897.6	88465.9	71653.7	61546.5	99502.3	83883.2	71123.1	35001.5	117887	78440.8	129114	156050	131875	242131	85903.1	96991.8	146538	147886	124214	176423	107238	93713.6	93727.6	93672.4
M226T319			0.486563	0.443407	0.000414017	0.00702467	226.039	318.716	15561.9	12003.7	8450.58	10384.1	8576.15	11120.3	14883.6	19368.5	22537.8	25530.1	6679.8	4256.91	6694.89	6669.44	5852.53	5758.04	7784.42	6387.47	8753.56	6972.07	7915.5	8519.4	8397.16	8844.47
M245T367			0.756744	0.453679	0.000414986	0.00702467	245.012	366.618	18761.8	55227.5	38258.6	34824.8	53544.5	39050.8	30375.1	19448.9	23191.3	27778.1	11995	8464.79	18467.3	11031.4	13680.2	17546.4	14588.4	18864	23910.9	15912	15957.6	16361.2	15332.4	16576
M583T33_2			1.38363	1.69542	0.000415498	0.00702467	583.294	32.6725	56627.7	147038	126139	155065	116526	145232	131813	48829.4	67992.7	140691	191760	233201	151039	211301	156673	157483	201279	267157	137755	218268	134138	131207	131195	134171
M491T249			0.621504	0.592552	0.000418578	0.0070621	491.285	248.563	37422.5	34061.9	29486.8	36721.3	21436	23434.8	42352.7	16474.4	27606.8	38347.2	13273.1	15677.1	19727.6	15243	19563.2	17141.6	22910.5	17319.7	25109.8	16151.9	19980.3	19530.2	19538	19987.4
M435T268			0.420536	3.53792	0.000423479	0.00713002	435.079	267.565	1298.36	3768.47	1314.29	3409.6	3575.55	2584.11	3241.46	1294.24	4532.98	1577.61	3652.6	6092.14	13039.6	7187.92	5631	5609.92	18314.4	13291	13754.1	7524.2	3847.31	3317.04	2955.75	3002.42
M833T107			0.765007	0.338097	0.000425602	0.00715099	833.45	106.784	35923.8	56310.8	35675.6	22973.7	25649.4	22286.9	51972	13662.6	21309.7	18815.9	11977.7	15493.7	11141.2	13012.7	3160.19	11063.4	7755.34	7570.11	14988.6	6814.71	15717.8	15207	14943	14948.4
M148T25			0.259993	2.60904	0.000428828	0.00719037	147.892	25.266	1033.91	1394.76	2610.01	747.021	1719.18	1150.25	769.938	2400.47	1328.77	1792.67	3489.95	3527.33	1739.54	4503.06	2757.19	3729.04	6618.48	6431.24	1934.86	4266.58	3034.72	3169.33	3201.28	3199.92
M690T199			0.261464	0.630763	0.000431396	0.00720731	690.47	198.966	6290.15	4429.83	5120.48	6587.13	4026.33	4883.76	5485.42	7065.37	5516.51	6635.92	2390.81	3722.5	3590.08	4758.57	4039.16	2054.96	4172.16	5517.43	2503.25	2599.58	4712.79	4731.49	4065.01	4275.05
M221T76			0.470653	3.25047	0.000431607	0.00720731	221.191	76.243	4743.48	1834.19	1270.95	5172.5	5902.64	2956.34	4026.79	3352.66	6913.11	2933.18	16014.9	21534.5	5133.63	16934.4	6971.59	7186.22	17520.3	18258.4	4534.11	13024.4	8237.94	9714.14	8714.14	8276.8
M244T287			0.459737	0.28036	0.000432975	0.00721536	244.046	286.7	9109.04	10310	3780.51	8466.2	10478.8	5877.81	16967.1	3359.21	18233.4	9293.84	1828.76	2322	3316.54	2781.39	1774.67	2070.48	1978.71	1513.14	5513.94	3780.17	5609.47	4378.9	4384.11	4387.89
M617T66			1.14575	0.517837	0.000434739	0.00722998	617.369	65.821	75506.7	70789.5	97123.1	137460	66476.2	89190.1	113484	54262.7	65748.1	85861.4	42339.3	46784.3	83651.2	31616.2	31156.1	27269.5	33646.3	39848.8	44920.4	61984.9	40425.5	44061.3	32856.6	50507
M243T374			4.51254	0.402416	0.000436719	0.00724811	243.124	374.192	913723	1.75036e+06	691737	1.70304e+06	876290	1.01974e+06	1.44814e+06	339513	1.41916e+06	825308	297827	207510	598069	428611	289220	478795	424058	575901	635600	485763	581612	581266	580933	623867
M435T207			0.620997	3.06939	0.000444	0.00735398	435.155	206.94	6085.69	11223	5013.18	6952.29	7657.79	5777.5	7369.25	5515.43	3527.68	7279.39	17151.8	31363.2	18028.7	9970.74	25155.3	21839.7	29898.2	34808.4	6858.89	8736.24	10212.9	9427.68	9955.04	10223.5
M191T26			1.33589	13.3176	0.000446264	0.00737648	190.896	25.915	605.357	5194.7	7088.93	1824.37	8289.85	20458.3	5800.65	1267.56	1170.16	4937.75	73672.3	42978.7	47339.6	176348	28894.8	47677.7	66993.5	45742	62738.9	161890	38241.6	38253.9	39332.2	41719.1
M463T244			0.309915	1.85917	0.000450064	0.00742423	463.29	243.721	4086.48	3040.09	2779.79	4818.6	6761.33	3749.72	4790.87	5719.77	5794.58	7035.91	12574.8	10590.1	8845.01	9657.85	7265.15	7752.67	12252.5	8930.19	9367.78	3077.19	6766.3	6776.37	5694.4	6755.54
M517T161			3.82079	0.16881	0.000451432	0.00743176	517.315	161.447	500557	1.54456e+06	885535	382181	387746	528398	747214	417723	322800	414083	86624.8	138135	182806	103621	36447.4	204991	25033.1	63972.9	90726.5	102586	304387	288707	304407	300837
M162T268_1			0.167337	2.19813	0.000452446	0.00743343	161.551	267.535	788.759	1025.03	648.8	1318.98	1221.2	1042.73	1191.92	560.092	737.038	710.641	997.674	1786.84	2777.67	1823.11	1750.01	1490.08	2160.52	2573.91	3614.63	1347.67	960.635	961.607	1080.79	985.814
M475T25			0.489861	3.87638	0.000460706	0.00755391	474.986	25.2665	560.877	3833.19	2677.9	2127.76	4867.49	3471.81	1686.08	3923.84	5563.19	4207.55	8437.21	15805.5	6716.07	29925.1	7607.4	8138.07	15515.4	10823.7	11132.4	13508.2	7244.02	7529.28	6838.51	7537.85
M429T438			0.452819	2.60325	0.000461796	0.00755658	429.096	438.276	2052.15	7862.69	10299.3	2659.42	3879.18	7891.61	2369.56	1191.22	5492.49	3170.65	5904.74	6742.19	12359.7	16695.8	6483.69	11795.2	14888	15633.7	12013.3	19493.6	8422.34	7470.74	7926.5	7505.14
M220T68			2.1196	2.2974	0.000465301	0.00759867	220.028	67.8165	218151	193137	121049	157566	23612.8	105651	250791	69977	187943	194017	330784	309863	471614	620649	286931	286534	357248	332445	129146	371192	211095	208986	209913	212510
M327T105			1.38373	2.55758	0.000470077	0.00765739	327.088	105.253	30842.7	54622.6	58542.5	60096.7	28420.5	38187.8	41293.3	23591.6	142867	41678.3	51854.1	120561	218678	143140	188551	139503	123636	146857	67087.8	130440	70603.9	65052.9	60766.8	62931.3
M245T372			0.907644	3.10253	0.000470776	0.00765739	245.113	372.099	3154.71	11911.2	22373.7	1543.54	22731	8859.37	2032.19	20821.8	41424.9	16382.2	30501.1	35278.2	43088.4	37519.8	29585.3	78359.8	76985.1	69530.5	27403.7	40957.2	30919.4	31449.6	28044.9	31070.6
M711T213			0.403434	0.405942	0.000484657	0.00786747	711.495	213.315	13904.4	5841.57	4189.04	13226.8	10868.2	4493.83	13822.6	7611.28	9227.57	6480.15	1566.96	4888.59	4474.41	3323.12	3714.05	2764.29	3873.7	3443.76	5411.58	2938.48	4879.6	4337.09	4396.47	4346.32
M290T34			1.02081	2.58531	0.000487217	0.0078933	289.979	34.3315	32890.9	26139.3	28721.9	16692.1	14809.5	23442.3	23881.5	37416.5	52462.3	24076.5	42445.7	96293.7	89716.9	115518	40781.9	55721.3	66389.8	55970.6	39723.2	122703	28057.5	41738.4	41917.4	41917
M274T463			0.311857	2.23094	0.000495665	0.0080079	274.141	463.214	723.858	2610.77	3848.51	2302.09	4324.09	4602.85	3512.38	1835.24	3755.83	1973.12	4461.58	3861.44	4930.38	5753.23	5295.22	8718.05	8694.56	10355.9	4451.98	9265.12	4671.62	4299.1	4297.44	4294.15
M501T144_2			5.01095	0.158002	0.000496256	0.0080079	501.319	144.078	990103	2.57939e+06	1.62268e+06	579814	330357	693559	1.34137e+06	807219	541065	1.07064e+06	129522	211428	178941	206426	142925	267795	128345	154485	104784	143245	491131	483733	483710	489522
M363T49			0.375377	2.37391	0.000498454	0.00802747	362.945	49.299	1122.53	6138.08	4659.3	1641.24	1705.65	8027.75	8993.25	4422.65	2918.45	1815.53	8485.67	4192.65	9774.69	14357.5	6584.99	9700.08	10921.7	10037.2	9447.47	14883.3	9595.31	9578.81	9911.89	9908.94
M306T239			0.359256	4.39155	0.000499552	0.00802929	305.924	239	381.813	673.489	1779.88	733.339	1140.19	3318.05	1473.75	1080.42	3303.97	1443.58	6263.45	2846.76	4090.53	12839	2726.07	5362.22	7549.15	5357.31	13528.1	6753.29	8136.63	6736.51	6728.91	6748.19
M228T75			0.756936	1.86308	0.000502891	0.00806704	227.997	74.877	28263.6	42418.9	33216.1	35180	24736	28551.6	24124.6	13370.6	15313.6	16879.2	39940.3	40895.2	43692.3	46475.6	43728	45133	76961.8	72527.1	34429.9	44443.5	29766.1	28197.9	29766.4	29410.5
M537T48_1			0.577006	3.67815	0.000504118	0.00807084	537.078	48.232	2446.22	8049.48	7328.65	1913.69	1827.47	9077.89	8264.09	2790.24	3588.66	3138.78	25203.7	16224.7	8463.49	19411.6	6137.56	14030	15119.1	32054.3	9709.86	31760.6	10436.1	10390.7	6644.1	11621
M635T40			0.835586	0.427427	0.000507016	0.00808614	634.511	39.915	75224.7	23116.4	26269.1	43545.6	35930.5	26107.2	34018.1	44711.2	40286.9	43836	6106.71	27036.2	8872.66	21465.9	28007.9	18529.8	20204.4	14013.8	7050.32	16710.5	23706.9	22331.3	22398.4	26642.3
M358T347			0.448648	3.92614	0.000507058	0.00808614	358.163	346.996	3995.66	1743.43	2411.92	4577.16	994.226	3095.33	1849.76	2237.18	2506.46	3113.86	4167.45	4154.13	13796.8	10300.3	6915.19	10135.1	8904.47	7684.61	23072.7	15010	4879.25	4645.18	4512.63	4518.43
M297T30			1.47763	2.8735	0.000511784	0.00814556	297.152	30.3495	31789.6	34287	85494.8	47835.1	38904.9	24266.8	91029	55328.8	36107.7	42922.2	84517.1	212682	285010	106649	127678	78928	166764	100074	112263	127605	102236	104129	110145	106707
M559T76			0.847291	0.337647	0.000520485	0.0082679	559.471	75.6365	32589.1	33703.1	37386.4	23255	73786.2	33951.6	31302.9	31118.5	76525.6	22642.1	9850.79	6073.17	12403.1	18437.2	14244	18416.1	13623.7	12955.2	17203.1	10589.9	32024.6	32007.6	23117.7	31920.7
M569T55			0.429493	1.83445	0.000524905	0.00830885	569.475	54.958	16255.7	5774.41	7100.88	12611.7	4435.53	6271.18	7368.95	10751.2	7916.37	10473.4	11218.6	13058.6	12463.7	14889.8	16956.2	24122.7	20815	20807.5	14019.6	14839.3	11490	11475.9	13903.5	11497.9
M354T195			0.445321	2.17688	0.000525102	0.00830885	354.202	194.942	2983.89	9346.85	6433.51	5076.17	10336.1	4980.45	9082.53	5315.85	6557.53	9748.97	9026.17	19473.2	10388.1	15976.5	10329.9	22675.8	24911.1	16564.9	12367.9	10366.9	10956.7	11568.9	9459.67	11510.2
M561T220			0.394782	2.68626	0.000531022	0.00838624	561.224	219.952	3778.6	4553.19	3234.17	4202.43	4694.76	3228.68	3083.26	1600.81	2679.84	4074.57	4205.63	6599.28	17363.2	7668.68	7383.25	6750.21	8846.16	10994.4	16681.2	7877.26	4688.24	4408.97	4129.03	4248.94
M288T33_1			0.919311	4.55212	0.000534034	0.00838811	287.946	32.683	1706.14	7879.25	7583.17	8804.85	11403.9	30090.2	7607.13	6678.79	2085.82	4373.07	72814.6	23684.3	14448.4	43668.1	23239.5	59700.1	61862.8	59384.7	11576.6	31174.1	17985.1	18009.2	24328.7	18858.9
M159T28			1.01011	3.42235	0.00053471	0.00838811	158.924	27.8045	2503.69	21572.9	33651.2	14486.3	25577.2	19924	21648.9	7111.04	4705.83	9727.07	33027.7	32316.7	52072.4	107753	26854.3	50471.1	50200.9	35826.7	65652.4	96509.1	33938.9	34451.8	36206.4	35432.2
M1048T107			0.463152	0.382663	0.000534765	0.00838811	1047.75	107.239	24320.9	9608.68	9944.64	12810.4	9770.11	13328.2	8497.15	10815.9	5512.4	13072.1	8949.44	2998.51	4909.07	1699.73	5147.96	3425.7	6136.88	5893.81	3993.48	1877.39	7560.14	8093.67	8489.58	8496.66
M208T25			0.554341	17.2066	0.000535258	0.00838811	207.845	24.536	80.0683	703.508	988.143	561.999	60.6342	1619.46	695.83	53.7395	1163.57	1668.79	4152.42	23827.8	3775.2	33630.8	8427.66	9440.09	10727.1	13587.8	8437.48	14690.1	9372.14	9747.52	9677.49	8801.18
M221T262			1.0616	0.498773	0.000538262	0.008419	221.086	262.084	43367.1	65514.1	74220.3	40149.8	87439.9	72970.9	89930.4	62376.3	105580	49114.5	16327.7	26415.9	46117.2	67365.5	26740	27183.5	20580.2	42373.1	39650.4	31731.1	37050.4	35670	39769.3	35616.7
M253T168			0.892226	1.65242	0.000540063	0.00842082	253.108	168.295	100547	66580.3	33613.4	46212.3	45460.3	65057.7	70785.8	22013.9	53619.7	53069.8	77093.6	59945.1	114616	86721.9	83055.4	86981.4	102586	108149	105762	95421	64892.2	62429	62547	68378.5
M193T268			0.229857	1.86772	0.000540445	0.00842082	193.036	267.716	1918.23	2876.58	2779.31	2696.63	2975.58	1895.51	1369.64	3000.72	2946.53	3793.23	2593.86	3716.42	6603.96	8247.21	4554.96	4941.2	5092.91	4743	3907.9	4630.03	3068.82	2832.03	2828.66	2958.59
M534T36			0.746718	0.521807	0.00055258	0.00857994	534.387	36.485	51850.3	46826.5	25525.2	33952.7	25261.6	18592.2	27397.6	47283	51966.9	53746.7	21403.2	17885.9	20161.5	16380.7	23726	22466.3	19563	14357.8	24627.8	18968.4	25997.3	27420.2	25955	27456.1
M307T412			0.280896	1.65852	0.000553652	0.00857994	307.085	412.156	4583.93	6903.74	5781.15	5226.85	6526.95	5288.63	6526.94	2385.72	4140.18	2803.71	6927.53	5515.1	10332.4	8828.67	5979.64	9449.56	7747.94	11940.4	8009.76	8473.08	4880.34	4893.96	2895.77	4867.41
M626T112			0.632963	2.18812	0.000553816	0.00857994	626.277	112.008	8914.46	9908.46	10416.2	18323.5	16831.2	12875.8	27220	5653.28	15831.3	9269.35	14259.5	22992.1	33955.4	38347.3	19043.8	31925.5	38690.2	33757.2	17771.1	45187.3	20593.3	19525.8	19580	19999.9
M324T25			0.404129	4.45047	0.000555185	0.00858482	323.898	24.5665	1163.61	1998.52	2954.5	1016.09	881.182	3104.48	498.507	801.974	2481.2	2930.19	5200.24	17988.7	2227.41	6606.01	5471.81	8578.07	10917.5	11561.6	6021.34	4780.41	5802.77	5905.19	5832.54	5905.61
M246T164			0.649417	2.16343	0.00055638	0.00858701	246.007	163.819	14158.8	25960.4	18640.5	23906.1	12300	13396.3	16295.4	2916.36	6659.71	8796.04	20148.3	27015	22259.9	30226.2	24612	27432.8	44759.7	49687.4	23125.3	40167.1	18249.3	17963.4	17258.4	18751.5
M368T79			0.397414	1.82985	0.000562831	0.00864092	368.316	78.61	10138.5	9493.82	4193.24	5243.19	6241.84	8159.47	5655.87	16825.6	12932.6	7530.12	14601.7	10656	15987.5	24925.9	15378.3	11932.9	16182.9	15713.7	17350	15395.9	12977.7	12987	13274.4	14246.2
M323T413			0.818225	5.40456	0.000563054	0.00864092	323.08	413.378	3406.47	8540.66	7535.92	5394.77	4553.2	6958.06	3878.66	6259.54	7115.99	3553.13	23402	12262.8	40438.7	13313.3	18827.8	53838.8	45835.5	65530.6	17511.1	18160.6	25390.3	17937.9	17875.9	17967.4
M251T35_1			0.434584	4.6121	0.000581895	0.0089101	250.917	35.243	98.2334	1433.78	3712.15	888.077	748.937	9507.21	2765.28	395.39	433.91	804.643	8352.34	7814.18	8098.6	12023.1	7692.53	11128.7	8675.76	6230.65	3810.75	22047.9	4999.29	5003.39	4942.46	6272.68
M259T231			1.15635	6.61771	0.000582781	0.0089101	259.129	230.559	5038.19	2391.53	10460.1	16973.6	6756.62	2254.52	3208.1	15404.6	15105.5	13982.4	37219.3	23586	64326.9	39843.9	33993.9	41747	55179.2	67996	157142	84983.7	30645.8	25359.9	25355.4	25525.2
M645T247			0.796863	1.84832	0.00059686	0.00906755	645.495	246.565	57677.9	32905.7	19686.8	34240.9	20843.1	20199.1	35575.4	31749.9	33507.4	31283.1	35630.7	62805.7	80013.1	52601.1	64135.5	42387.5	66320.1	61046.1	86422	35791.2	36995.3	35115.6	35355.6	35157.7
M299T34			0.533055	2.24352	0.000597032	0.00906755	299.023	33.646	7558.38	13612	6298.87	5584.78	3932.61	11190.9	7148.1	9949.13	10097	13438.3	25334	18046.1	26535	13375.1	18381.1	27881.9	28931.5	21707.4	4386.47	14668.5	16618.6	16725.8	14678.4	15783
M233T42			3.56942	2.968	0.000597527	0.00906755	233.012	41.54	172773	518180	336188	244841	114457	255480	281962	57155.3	265807	141104	230105	438739	1.15028e+06	1.11547e+06	433070	490055	631098	569304	1.035e+06	994319	388027	387975	388008	396765
M485T436			0.708876	0.361063	0.00059753	0.00906755	485.15	436.093	17227.1	15540.6	11266	18952.9	32243.4	27225.4	50589.8	45558	45295.7	33309.6	7930.03	9087.04	8228.2	9073.47	17404.2	7806.18	14538.8	12093.9	14084.4	7064.55	15860.3	10814.7	15844.1	15252.5
M246T298			0.383671	0.504465	0.000599447	0.00907973	246.044	297.803	8272.55	9815.49	7662.2	10678.4	12458.8	7911.05	13467.1	3689.24	10258.9	8011.77	2985.08	3034.78	5151.21	1976.44	3551.53	4540.09	4183.53	4636.72	8200.77	8264.37	4884.5	4847.35	4814.67	4768.09
M170T149			0.228301	1.62154	0.000601365	0.00908876	170.093	149.476	4924.68	6131.9	2346.45	5707.52	3557.38	2959	4243.59	1271.19	4167.68	4643.27	6424.89	4325.45	6964.05	6422.5	5716.36	5812.59	7042.88	7536.38	8564.87	5974.95	4371.39	4222.74	4216.13	4371.99
M241T228			0.600397	1.81	0.00060366	0.00908876	241.119	227.885	15642.8	19567.5	9325.02	20403.2	22498.6	18309.9	23312.4	21869.2	14335.3	20111.7	17385.4	32176.6	28359.9	29719.4	22177.3	44308.7	48759.8	48342.6	30201.6	34097.6	24653.5	20998.5	21154.6	21269.2
M82T25			0.462703	3.89786	0.000604677	0.00908876	81.9527	25.207	971.587	2955.98	5852.43	1448.56	2834.8	4250.24	2336.13	4673.7	1027.57	2547.54	17869.6	11489.4	3337.08	16848.1	2160.33	16084.8	17357	11068.3	3531.5	12896.3	8642.65	8462.37	8641.19	7563.39
M698T161			0.634706	0.504247	0.000604817	0.00908876	698.476	161.425	36843	27229.1	17644.4	17375.4	24305.6	20168.8	32922.7	34447.1	42128.9	22168.4	21330.5	12006.6	14283.3	14934.6	13697.4	4673.67	25253.2	10308.3	11834.6	10463.5	15447.2	12652.4	11334.9	11554.3
M177T75			0.549924	2.45929	0.00060562	0.00908876	177.092	74.6965	8553.65	5396.78	7423.17	7409.7	7178.04	6962.77	5235.98	8469.8	10058.5	7474.95	29218.5	18531.1	8965.77	12432	20007.2	28215.3	25498.4	22181.3	8414.04	8925.69	9999.81	12588.5	10093.8	9951.09
M457T362			0.179923	1.61542	0.000606821	0.00909004	457.326	362.075	3170.87	2280.09	1767.89	2097.1	1839	1404.59	3010.86	1606.67	2428.6	2211.57	2898.11	3022	4234.9	3408.63	3260.86	2795.59	2527.65	3699.06	5379.06	4018.23	2536.53	2433.46	2427.04	2533.87
M209T97			4.68313	0.342779	0.000613277	0.0091699	209.012	97.1415	999897	1.43803e+06	981875	1.29859e+06	1.02236e+06	912867	2.45459e+06	328556	1.01708e+06	780870	302351	303589	606899	310696	387273	381728	467940	455266	217795	417492	555494	531194	555826	555352
M194T148			0.419888	0.352624	0.00061784	0.00922121	194.118	147.577	8065.82	8517.5	11470	9812.93	22564.9	9217.36	11825.7	7807.88	5051.58	6210.44	3693.81	3392.07	2622.6	1955.58	3810.71	4077.32	4651.84	3314.29	2608.42	5327.66	5507.37	5563.65	5508.19	5612.81
M260T384			0.748291	0.329323	0.000618973	0.00922123	260.035	383.927	42910.6	18562.7	13140.5	20557	18534.3	20611.3	50648.2	18785.1	50889.8	36579.6	7368.79	7114.97	9674.58	6172.6	5712.78	9011.02	11945	13359.9	15341.3	10204.4	12519.7	12268.3	12093.1	12515
M376T189			0.550844	0.469668	0.000634081	0.00941876	376.296	188.804	26306.9	12374.1	11752.5	13479.8	10437.7	13867.9	29646	20226.8	26400.6	23713.1	10168.5	11587.8	10893.8	7593.66	8801.76	2759.46	8069.77	8633.86	10077	9808.45	11296.3	11166.6	10706.5	11296
M262T49			0.962813	2.16594	0.00063477	0.00941876	262.001	48.746	30903.8	34213.7	66457.4	29688.7	70577	27681.3	9965.51	9316.35	13674.1	39856.7	88780.7	66390.3	67911.1	97515.2	72119	60770.1	61261.5	108788	39883.4	56398.4	58890.7	50254.6	50297.9	53946.6
M227T347			0.379101	2.30227	0.0006357	0.00941876	227.129	347.166	4711.89	6101.42	3562.3	4220.24	6723.62	2523.48	4461.18	2125.39	3164.02	4252.14	4294.62	6164.39	18416.3	5950.77	10265.5	8956.68	9686.97	11847.2	10526.2	10231.4	5790.36	5458.63	5686.38	5788.53
M214T114_1			6.80203	2.70712	0.000653803	0.0096694	214.018	113.558	1.09148e+06	916475	947513	1.58863e+06	1.11175e+06	938714	2.01971e+06	616025	785671	722051	1.26664e+06	2.6061e+06	3.8461e+06	4.83941e+06	1.58176e+06	2.61039e+06	2.39393e+06	2.71201e+06	1.91466e+06	5.29807e+06	1.54729e+06	1.49798e+06	1.54392e+06	1.54762e+06
M269T420			0.323007	2.72172	0.000655872	0.00968243	269.034	420.242	1996.26	3240.41	3098.65	2565.44	1758.2	3174.35	2777.34	2127.81	1059.13	1694.36	3065.54	3895.17	2699.92	5003.56	4117.06	7952.11	10175.5	10924.6	8886.38	7218.56	3746.6	3446.45	3247.24	3284.66
M281T360			0.340378	0.51388	0.000659564	0.00971933	281.033	359.532	5139.55	11199.9	6670.21	11096.8	6234.67	8458.85	6293.43	4744.73	6454.78	5034.24	2156.97	2669.16	3385.93	5962.03	2691.54	3448.79	5682.29	3497.49	3799.06	3360.36	3961.25	16361.5	52284.9	37896.1
M144T253			0.545602	0.357226	0.000669599	0.00984939	144.103	252.909	21827.2	20619.7	11385.2	22204.2	15117	10196.2	24524.5	5028.89	20525.1	4858.71	2745.64	3290.35	7245.39	4971.81	3551.07	3808.85	7117.34	6654.22	10759.7	5685.31	7672.66	7703	7672.45	8038.84
M359T227			0.53925	1.47969	0.00067251	0.00987439	359.207	227.472	29072.6	36572	25027.5	34248.8	34120.4	24498.1	34809.6	33032	28011.1	24775.8	64291.5	35547.1	39152.2	31637.2	44549.8	34375.1	55914.9	46796.5	50272.7	47536.7	27675.4	27588.1	27416.5	31658.5
M261T407			0.438235	0.507799	0.000674405	0.0098844	261.072	406.653	6620.32	11483	10732.6	10894.7	16096.8	13297.8	12098.2	18590.7	18010.4	10659.9	2713.04	3764.32	5875.03	12608.1	2759.91	5602.16	9689.84	8696.44	7037.06	6498.35	5761.28	5620.18	5620.09	5769.46
M536T415			0.57824	0.515459	0.000677016	0.00990485	536.147	414.941	23193.3	23190	15231.3	35873.7	31731.2	18893	35948	18182.1	16337.9	24357.7	17589.5	22029.7	9018.08	12117.5	16199.8	10130.9	7095.15	7675.83	10872.9	12495.1	10148.7	13713.2	13759.3	13680.4
M269T410			0.835978	2.72801	0.000684622	0.00996934	269.15	410.37	28110.7	1741.63	13887.1	19322.7	21401.9	11986.3	14451.9	7108.34	35928.9	6894.16	7446.09	28011.6	54743.9	43088.9	36523.7	41277.4	51025.7	54282.9	79389.5	42965.9	23531.3	23193.8	23194.8	23413.6
M567T125_2			0.509417	0.511359	0.00068479	0.00996934	567.387	125.198	18995.6	25708.3	22562	24772.5	7258.01	17043.6	12273.1	11279.5	15745.8	17070	12995.3	9173.4	11307.6	8617.6	9035.19	8159.84	7989.75	10299.9	3142.73	7594.64	10966.6	13155.8	10746.9	10527.6
M462T329			0.699965	0.177189	0.000685094	0.00996934	462.091	329.039	22121.7	22494.4	16985.4	14123.8	19794.8	56112.2	12657.9	36715	8213.17	14696.1	6338.7	3622.5	2483.51	4801.71	1803.74	3184.26	4652.56	3574.82	6596.37	2616.91	10268.6	12097.4	11671.8	12096.5
M258T253			0.30593	3.19468	0.000687174	0.00998178	258.017	252.567	2007.64	2261.92	2550.96	3545.42	1482.51	605.218	1761.88	658.283	926.138	1586.72	6604.22	1987.39	3436.15	2959.05	4757.49	5681.45	11276.8	8407.21	6640.77	3794.41	3054.29	2669.26	2817.32	2691.86
M1062T112			0.358754	2.13047	0.000692474	0.0100409	1062.38	111.806	4937.63	3232.75	3225.62	6884.6	3542.25	6796.99	3725.89	2138.04	4798.78	5446.52	7252.77	11487.5	9357.74	8378.77	8719.95	7085.35	14668.1	14359.7	2766.3	11217.5	6363.98	5262.85	6314.73	6383.86
M344T35_3			0.649202	2.0412	0.000695966	0.0100726	344.118	35.356	17044.8	16074.5	13242.5	7723.33	18417.1	11957.7	19531.9	6889.5	21065.5	26101.4	17765.5	20626.6	46978	32834.1	32524.9	30630.7	24846.6	32108.4	29434.7	54859	24490.7	23663.3	21854.1	24492.8
M468T106_1			0.250247	0.428256	0.000697133	0.0100726	467.814	105.532	4659.2	1997.77	6893.72	3212.82	2443.29	2576.34	2720.7	4974.71	3329.19	3450.5	2229.31	1192.63	1571	1641.1	1721.8	2659.27	1646.12	1481.29	578.644	806.659	2114.43	2036.91	2286.39	2041.84
M350T95			0.428103	1.97173	0.000699561	0.0100898	350.269	94.936	10156.1	6760.08	5559.16	7861.38	7767.29	3003.92	5838.81	16813.4	9042.02	6177.88	11045.2	15469.8	21669.9	21572	18737.7	8005.58	17087.5	16213	10045.7	15880.8	10251.9	10370.5	10395.6	8044.63
M417T33_2			1.80932	2.77229	0.000703418	0.0101151	417.161	33.4465	81127.2	138052	52295.6	33655.1	139444	85399.8	99500.6	33399.5	52990.7	77191.1	307405	162023	367666	222764	119152	199650	339547	253481	35423.2	191469	117813	117876	118991	123725
M301T43			5.8956	0.381994	0.000703802	0.0101151	301.217	43.4865	1.90505e+06	977748	1.77456e+06	1.74902e+06	600495	1.62237e+06	1.84716e+06	3.73184e+06	1.95764e+06	2.7333e+06	765573	943934	408802	1.07033e+06	1.03752e+06	736314	441543	853188	274305	687866	1.42222e+06	1.42149e+06	1.42089e+06	1.0884e+06
M225T374			0.390854	0.465641	0.000708839	0.0101617	225.113	373.69	8000.72	16049.8	5724.29	13624.6	8280.98	8046.8	11273.5	3961.19	11818.6	7770.23	3286.4	2568.15	5624.16	4057.18	2407.46	5896.17	4241.77	5800.85	5694.8	4449.72	5855.94	5772.59	5611.2	5856.02
M439T34_3			1.32311	2.67821	0.000709539	0.0101617	439.143	33.5	10143.6	80449.9	41810.7	44776.4	78864.4	36468.7	68182.4	18904.4	15124.1	57927.6	179779	60494.3	149963	133550	100111	103464	200369	158016	30900.4	95649.6	84815.3	87224.4	87231.7	86756.7
M223T358			0.287112	0.661168	0.000714302	0.0101966	222.991	358.022	6802.37	7847.26	9645.08	7535.99	10701.7	9610.06	7877.77	5470.35	5312.01	7526.77	5935.19	3310.33	4876.59	4833.04	4059.36	5934.94	6852.4	6288.64	4939.14	4759.22	5174.54	5303.85	4877.77	5302.01
M393T208			2.50394	2.6961	0.000714492	0.0101966	393.194	208.256	130118	251074	175774	206536	65248.4	181167	198630	37906.3	184618	155188	193396	310140	489477	306331	593617	620834	304312	376013	823211	259392	238960	254530	254523	184284
M213T114			0.369798	2.19333	0.000715724	0.0101966	213.349	113.557	3995.51	4996.63	4034.37	6809.43	3939.89	4766.28	8422.77	3067.57	3226.61	2973.61	5535.09	11951	12731.9	9335.23	6442.53	7565.67	9194.53	12134.4	7729.08	18784.1	4140.87	6153.32	5847.17	6147.6
M592T149			1.22616	2.35332	0.000719833	0.0102372	592.261	149.236	42066.4	65713.4	80822.7	63671.5	22654	93648.7	40239.9	12859.9	11020.3	31185.8	54181	107011	194820	100493	99993	122089	111652	136469	57619.6	107334	65245.7	60758.6	60782.7	60814.5
M612T33			1.24312	1.93126	0.000722908	0.010263	612.468	33.49	60896.9	81170.4	62381	97177.1	87650.8	70240.5	69375.7	90188	65892.8	68967.3	123261	26950.8	174399	226667	112556	178576	129612	154885	173196	155949	138012	134619	134579	134607
M300T315			0.347269	2.2176	0.000727689	0.0103129	300.155	315.461	3936.54	3651.37	4224.63	5957.73	3443.07	7153.84	2189.2	7072.35	3743.61	2863.25	6801.53	8500.12	8580.02	9711.7	8065.76	9281.85	8202.83	10239.5	20347.7	8365.79	5492.07	5486.64	5496.89	3901.42
M295T179			0.332193	3.03973	0.000729457	0.01032	294.889	178.75	451.255	1017.16	3296.81	1508.23	2493.77	6506.12	1869.59	726.898	565.165	1543.25	3534.23	4642.53	2284.53	10645.7	5141.42	7439.94	8429.72	7004.31	3838.15	7768.03	3847.25	3436.65	3774.98	4025.32
M357T82			3.07167	2.56679	0.000730769	0.0103207	357.078	82.3615	128504	279402	299581	249905	170452	390242	284716	70501.7	372091	130887	486923	363763	689931	573378	715567	647611	834753	1.13869e+06	148855	499952	350808	343725	345735	359293
M1154T196			0.278467	0.412639	0.000734544	0.0103514	1153.68	196.244	2345.74	6247.1	5387.07	3377.07	3826.56	3958.9	2560.15	7914.75	2870.55	5813.39	1788.13	834.921	1402.18	3885.21	1405.84	2207.76	1661.29	1736.2	1001.41	2357.52	2515.22	2515.29	2497.52	2437.3
M909T265			0.393196	0.204191	0.000735486	0.0103514	909.487	265.344	6758.45	6774.96	6484.36	4313.27	2942.35	2861.8	3888.15	16197.4	6910.6	11991.9	970.613	2975.95	800.102	1411.36	1513.75	1522.05	2338.93	1156.72	740.114	684.793	6234.55	5167.51	6587.57	7547.33
M567T55			0.749845	1.57323	0.00073988	0.0103953	567.462	55.493	63837.6	52374.4	31394.3	55057	31207.6	40138.1	44386.8	41589.9	29756.3	44850.8	49838.5	74999.4	48919.4	55613.1	78033.5	59374.8	75396.4	101601	71006.2	68931.6	50962.9	51461.4	50146.9	53561.1
M934T105			0.896339	0.332063	0.000743289	0.0104252	933.623	105.337	75150.7	50788.4	30189.6	55408.4	91245.9	28640	26093	29407.1	24627.7	42573	16599.3	10243.4	11398.3	9892.08	12533.7	9986.09	27174.7	23325.6	18490.3	11154.2	29420.2	26450.8	26478.9	26454.4
M588T268_2			0.345138	0.494822	0.000754134	0.0105592	588.301	268.049	11155.4	12538	6162.77	5462.35	10234.4	9710.15	8648.56	4617.25	5213.4	11317.4	2661.08	2557.55	3290.77	5312.3	3084.64	4186.16	7643.21	3440.26	6199.56	3713.94	4677.5	3625.48	4713.12	4568.95
M503T292			0.352194	0.417433	0.000757746	0.0105915	503.3	292.085	16025.4	7001.48	6768.58	6561.32	6056.21	6329.56	8659.5	4559.68	5608.58	6290.28	2349.37	2624.22	3004.97	5820.63	2362.01	2970.27	2777.68	3299.04	2884.37	2739.23	4676.31	4943.55	4948.58	3603.96
M163T81			3.01741	0.537668	0.00076849	0.0106978	163.007	81.0795	631954	751533	641726	1.08346e+06	647817	569553	885037	215600	575527	511975	292562	340782	449928	286587	336372	306099	361874	424767	325683	377814	389570	369631	389552	389569
M132T267_1			0.238112	1.88263	0.000768857	0.0106978	132.046	267.399	2610.12	2636.01	1487.46	3729.05	3033.51	2950.82	2462.67	3500.79	2604.96	2409.43	4387.12	6394.4	6194.96	1562.6	3418.95	5414.93	7491.97	5500.88	6973.35	4291.64	6041.84	6138	3421.55	5554.9
M308T253			0.237212	2.44854	0.000769288	0.0106978	308.026	252.655	1255.61	2114.04	1607.19	3394.88	1250.08	1169.31	2100.49	717.113	1824.27	726.716	1354.81	2316.56	2824.38	3976.98	3877.01	3283.35	6785.85	5854.99	5241.75	4052.02	2221.12	1880.2	1880.39	2049.39
M550T143			0.230887	2.05176	0.000782239	0.0108594	550.419	142.859	2571.11	2955.26	1868.98	1766.78	2432.55	2209.99	1840.84	1505.18	2482.08	3705.93	4461.27	5685.37	3280.66	8552.65	5333.64	5683.9	2384.35	3552.32	3140.98	5810.3	4308.45	3736.31	3950.9	3740.44
M747T37_1			0.765827	0.560152	0.000784935	0.0108783	746.508	37.4875	48012	30364.5	32411.5	34287.1	62187.2	26989.6	43230.9	51114.9	55664.3	45199.4	38230.1	14930.6	35523.4	25469.5	24564.8	20675.9	12666.9	15006.3	33573.2	19922.7	31635	23703.4	33338.2	33370.7
M330T30_1			0.39559	3.62959	0.000786749	0.0108849	329.922	30.4205	633.563	2772.86	4907.19	1127.92	1627.81	5262.19	1759.06	378.652	1083.36	2654.34	6510.44	6465	3301.24	10376.1	5779.48	10172	17650	8858.27	2815.28	8674.36	5584.97	5937.13	5594.87	5776.35
M267T48			1.59052	3.00923	0.000790499	0.010906	267.089	47.9785	42664.6	63227.4	54889.6	69496.8	42888.9	50658	68730.8	27033	48635.3	50578.7	127276	110329	229478	89096.9	347936	152608	110723	190249	105184	98318	104996	106997	109591	107271
M715T63			2.06268	0.4194	0.000790951	0.010906	714.508	62.978	340498	174612	121412	342098	130289	164601	195966	342227	238952	291214	225175	22495.8	52923.6	102316	81120.5	87057.4	165230	106034	49229.5	90599.4	240360	242586	243115	240996
M487T173_2			5.07222	0.270021	0.000812247	0.0111807	487.306	172.827	778929	1.65281e+06	1.74635e+06	2.12237e+06	606270	2.03795e+06	867187	469395	401455	1.1134e+06	576898	476983	222581	341439	135876	304674	200913	222669	119713	583450	579121	546984	547066	559647
M143T70			0.64769	0.479141	0.000818525	0.0112482	143.035	70.3055	33943	22243.9	27334.6	48534.9	16613.9	25801.4	20442.9	14840.4	22475.6	41136	13379.4	16265.1	10305.2	12887.6	15352.5	9779.21	15374.8	17306	8478.8	11852.5	15611.6	16284.6	15200.4	17268.3
M273T255			0.224952	0.626955	0.000838059	0.0114779	273.029	254.94	3312.7	5757.24	4633.32	4968.68	4371.08	5059.97	4277.14	2450.83	3336.74	3888.29	2539.93	2847.88	3048.94	2419.89	2535.57	2467	4173.75	3127.41	1355.75	1851.07	2191.52	2613.74	2286.36	3056.43
M220T259			3.548	0.45602	0.000846723	0.0115758	220.083	258.969	453915	702965	561302	423869	1.35902e+06	774272	991156	668590	899304	535316	185953	225910	511141	584820	243160	289996	264257	217967	427661	409868	339803	346459	339849	356340
M664T268			0.209708	4.22427	0.000848049	0.0115758	664.112	267.579	224.039	796.595	456.841	734.659	826.907	525.76	622.467	302.963	766.486	239.404	914.077	1330.67	3080.53	1961.27	1374.1	1026.71	5524.26	3092.23	2650.95	2262.26	1024.16	802.748	783.271	794.526
M139T83			1.81061	2.52898	0.000855318	0.0116555	139.006	83.0195	91126.9	124639	92573.6	124701	85243.2	75773.5	120385	32131.3	70430.6	74739.1	101148	206921	428142	124970	248309	317856	295574	257423	139693	135162	125324	123875	123884	127558
M206T90			4.22414	2.12435	0.000857179	0.0116614	206.013	90.299	1.06997e+06	612308	353602	495863	302914	349317	1.28511e+06	313448	672964	961984	1.44899e+06	1.45313e+06	2.36274e+06	1.36034e+06	1.04814e+06	824202	1.23341e+06	886222	1.24579e+06	1.77002e+06	843028	820753	834908	843094
M391T91			1.98361	0.619783	0.000863516	0.0117225	391.178	91.4505	330721	363995	249443	461072	303443	245207	357855	191988	368667	282960	141485	152872	324538	174965	199476	151912	221188	236071	159768	193358	201687	198363	198462	206169
M443T34			2.89064	3.34842	0.000866618	0.0117225	443.177	33.5	79683.1	240956	144922	109220	191925	182472	188288	97138.4	63527.2	140215	346274	259439	669616	517466	200033	563990	555478	367994	256255	1.07965e+06	249284	243519	247415	249523
M244T268			0.214959	1.8041	0.000867845	0.0117225	244.02	268.125	1863.66	2912.63	1734.09	2591.42	2024.45	2608.63	2892.53	698.97	2730.28	1983.95	2528.5	3012.12	5416.73	3548.7	3203.73	3337.54	4606.28	3605.38	3934.96	6569.57	2829.57	2663.76	1873.27	2839.57
M882T191			0.607979	0.324754	0.000869078	0.0117225	881.613	191.357	7398.89	20889.9	15763.8	23801.1	9907.77	37695.5	11661.5	12089.1	15247.9	27802.1	8438.73	5215.28	3648.03	8817.8	3175.26	3039.8	9448.12	8057.68	2313.48	7034.66	9813.71	8456.19	9817.17	9628.61
M133T291			0.967793	0.470227	0.000869236	0.0117225	133.05	291.389	43188.6	61630.5	47557.1	86068.5	91681.6	55427	73951.5	18728.6	65689.1	37284.7	14151.2	18811	36444.4	19668.4	25951.3	24174.2	35923.3	28079.6	45668.9	24427	31485.4	30140.1	30183	30900.4
M356T34_2			0.629685	2.59961	0.000871107	0.0117225	356.081	33.5585	8454.57	11502.4	8976.64	4369.07	6368.17	20702.6	23944.8	5054.1	8934.88	9947.06	29086.2	18268.1	43333.7	21135.2	35478.3	14110.4	48806	20193.5	15777.8	35230.1	29307.5	28601.8	28612.6	29578.7
M191T101			1.34307	0.56279	0.000872686	0.0117225	191.001	100.823	137829	190416	126582	178327	137474	121535	174542	44624.4	136528	95445.2	45997.7	59196.6	101067	57856.8	76529.3	71506.6	75179.8	91623.7	101655	75385.3	80740	78481.5	80025.6	80744.3
M309T72			1.4131	2.12205	0.000873183	0.0117225	309.206	72.048	126058	46504.3	43604.6	82215.6	64744.4	52710.6	60577.8	66278	66861.8	62535.2	137297	180490	136999	75351.5	233606	85787.3	162580	214419	116745	82933.5	101254	98244.9	100377	101264
M437T241			0.388878	0.37139	0.000875686	0.0117368	437.237	241.105	4572.99	9616.14	3416.01	8985.02	10084.1	7646.82	18259.8	7485.62	11088.4	5106.9	2359.77	4849.98	4000.17	2482.99	3410.98	3637.37	3411.77	2689.47	1970.8	3223.5	2962.85	3516.1	3661.1	3649.58
M207T100			4.68466	0.292726	0.000882621	0.0118011	206.997	99.594	1.5759e+06	671251	492388	847544	478674	523727	1.90701e+06	906981	2.03134e+06	1.13007e+06	219782	215702	500429	240586	261537	240767	336044	397100	313694	366981	426147	419574	419681	424601
M473T36_2			1.13951	0.643431	0.000883873	0.0118011	473.326	36.197	140152	134598	115178	88228	87529.5	120551	78390.9	127159	166353	153979	78359.2	79056.6	79632.1	70657	105606	93953.5	64899	93156.6	41195.6	73399.5	76930.2	71275.8	68456.5	74589.5
M361T330			0.52445	0.481487	0.000886155	0.0118011	361.091	330.305	12662.9	15879	9716.99	22961.4	16656.3	15651.8	36481.8	22549	18326.2	16380.5	5527.59	8771.52	9736.44	7492.27	6577.42	9041.17	9364.56	13412.9	10684.6	9557.56	10273	9980.21	10479.7	10707
M293T23			0.218737	0.324053	0.000886278	0.0118011	292.537	23.118	4850.22	1583.01	1235.39	1522.63	1408.81	1163.12	3330.27	2595.45	3607.91	2694.19	489.638	1741.52	882.426	805.703	765.931	442.432	661.951	561.777	643.213	779.768	1353.91	1183.74	1295.59	1361.6
M344T256			0.468487	3.20904	0.000891329	0.011849	344.243	256.042	4831.14	5494.67	3414.42	3953.37	3397.78	3781.08	4230.93	2482.26	5185.62	3571.47	19647.9	7287.3	25732.1	6839.5	16561.8	11563.1	8393.54	20126.4	7368.84	5940.8	9940.53	9041.54	9028.19	9594.45
M717T62			1.00168	0.44143	0.000897233	0.0119081	716.52	62.4625	78004.1	51017.8	30942.7	87711.8	33749.1	36815.4	49030.6	83539.6	67467.5	63538.5	62616.6	7604.9	14752	26452.6	25736.8	22457.4	34264.6	26120.7	12260.2	24565.3	73376.4	75287.3	76344.8	76328
M412T377			0.202708	1.96522	0.000900592	0.0119332	412.207	376.797	1183.69	2469.78	1447.18	2364.84	2051.44	1760.26	1056.52	1904.05	910.705	2902.06	1707.99	2498.13	2705.24	2714.94	3903.11	3822.08	5193.87	5384.85	4534.43	3008.61	2439.93	2457.01	1258.88	2353.1
M197T90			2.10642	0.519279	0.000907474	0.0120049	197.012	90.331	265535	431844	358222	435160	368019	349528	417474	110959	139231	278872	167478	164901	229452	104280	150832	150863	176339	180105	123836	190160	186345	162718	186491	186260
M583T407			0.188952	1.80214	0.000915301	0.0120888	583.128	406.925	2914.86	1893.83	2436.75	2249.44	3376.8	2174.91	1440.81	1681.21	1146.45	1079.22	3798.52	2537.56	3539.19	3071.28	4369.84	3449.66	1802.13	5376.6	4975.97	3832.5	2489.28	2393.11	2560	2709.35
M210T222			0.17269	0.310076	0.000917399	0.0120903	210.369	222.128	1294.79	2625.2	728.443	2246.36	1439.31	869.267	2355.87	538.162	1813.78	766.284	172.175	219.009	807.558	201.778	332.578	357.989	687.967	514.706	997.046	260.328	697.211	674.691	676.291	759.33
M270T109_2			0.626663	1.64988	0.00091931	0.0120903	270.044	109.01	25980.4	26791.5	31803.6	37787.2	23775.2	16813.9	56417.4	11818	25509.2	25564.6	35579.2	45832	61715.9	40194	40501.1	44571	48970.4	57334.9	41269.8	49727.8	30060	28224.6	28226.2	28625.9
M499T88			2.47268	0.334677	0.000919867	0.0120903	499.305	87.596	238101	473847	504876	257480	123349	574250	291213	192568	299598	153688	104047	116853	117912	105556	55648	249184	71772	108759	53990.6	56778.1	274846	222427	223134	222074
M265T374			0.401531	0.473222	0.000925322	0.0121424	265.105	374.127	8097.08	16637.1	7107.46	14815	8283.35	9959.68	11643.7	3649.13	10715	8180.33	1660.73	2639.17	6162.06	4911.44	3361.39	4247.28	5394.15	7177.4	6546.86	4790.06	6525.44	6105.56	6091.06	6280.87
M653T27			0.713601	0.439559	0.000932166	0.0122113	653.373	26.534	36313.8	56341	31152	33225.8	14521.5	14995	29517	18118.7	32052.6	39462.2	15196.3	5637.76	12812.3	25772.4	15019.5	12065.8	12951.1	14847.6	11068.7	9001.55	44206.8	38033.6	38054.8	38074.6
M621T135			1.02548	0.578833	0.000935957	0.0122113	621.364	135.291	58293.4	83663.6	117206	95118.9	60249.6	104408	69503	113631	54989.6	99949.7	67019.6	77465.2	66421.5	32978	50406.9	35455.4	50476.7	41936.8	48522.2	25385.1	79601.3	79598.6	80618.3	82577.9
M547T107			0.657347	0.46303	0.000936089	0.0122113	547.362	106.749	30604.4	16308.2	29823.4	32117.6	18293.1	22281	13527.9	34082.4	17621.6	47081.2	12628.1	15063.1	12568.2	7183.08	18621.7	8474.83	16627.6	14557.3	9895.59	5574.29	16543.8	17537.7	16545.6	16541.6
M635T163			4.11164	3.91604	0.000936567	0.0122113	635.355	163.01	63203.8	321098	107922	68798.3	120641	216730	509201	328016	394383	84191.6	109859	496075	860233	1.46651e+06	548998	512477	908836	1.12951e+06	870567	1.76776e+06	456569	449942	449976	456664
M304T64			0.280773	0.506111	0.000939661	0.0122321	303.885	63.857	6008.86	6206.79	5063.78	1652.31	6045.84	5075.7	7746.97	9219.23	4974.79	5506.02	5292.64	3512.34	2957.88	1907.5	2707.69	3883.17	2671.63	2210.44	1126.86	2831.35	3446.87	3577.42	3708.67	3466.94
M607T171			1.00786	0.488445	0.000943031	0.0122547	607.349	170.677	33181.9	79797.2	46898.6	72534	59701.9	89915.9	84588.4	27031.8	55921.7	42927.8	19262.5	23133.9	42153.6	37596.4	18445.3	17058.8	20845	32926.6	33330.4	44650.9	39234.7	35923.4	37199.4	35918.7
M480T192			0.188496	2.20216	0.00094635	0.0122547	480.379	192.371	951.967	583.003	1054.25	1263.99	1077.68	917.04	1989.11	1882.78	988.132	2025.53	1907.46	2960.47	1961.12	4372.93	4103.72	2246.86	4241.83	2347.45	1088.92	2810.37	1855.99	1955.17	1195.87	1948.23
M569T34_2			1.13056	1.8175	0.000947109	0.0122547	569.312	34.405	23010.5	67858.9	67968.2	66159.9	98491.8	59322.3	64367.7	65480.5	80918.4	29649.4	103908	117214	64265.6	158019	86883.4	101869	106121	165906	79058.7	149474	81645.3	82143	80522	80521.3
M329T23_1			0.320172	1.98707	0.000947741	0.0122547	328.961	23.014	6570.77	5432.67	3940.49	2208.61	3036.45	4252.33	11481.4	5280.28	4790.66	1789.95	6776.37	11588.7	8785.02	14082.7	10959.4	8077.58	10013	9690.72	4853.6	12109	7304.8	5944.01	7546.02	7520.35
M205T86			1.47651	1.75219	0.000950915	0.0122547	205.017	85.7225	145925	141207	105883	188375	114648	92037.5	241908	40826.7	107166	87638.7	142742	171953	213700	204748	203362	204946	240121	308625	227573	299827	138099	131669	138103	138092
M79T64			2.72976	0.207488	0.000951565	0.0122547	78.9183	63.834	389721	275076	382423	112872	198946	466847	193029	835485	163474	378207	147922	102815	45012.1	14987.5	82238.3	147901	70266.7	65473.7	9428.86	18598.8	153286	152243	154599	156413
M223T61			1.8424	2.31979	0.000954144	0.0122547	223.101	61.481	126799	124802	96255.3	140014	85439.6	96865.4	146395	35422.3	143776	84280.3	187590	181632	519040	297408	263431	197188	251029	274042	111746	222379	147913	147910	154950	149478
M485T108			1.06965	1.50267	0.000954408	0.0122547	485.256	108.249	100755	109206	69728.6	124328	183879	123398	98387.1	84919.6	83991	62932.9	175235	156597	171541	144126	152385	148590	193399	176716	112926	133550	145580	145641	186460	145624
M597T25			0.217863	2.74909	0.000954935	0.0122547	597.058	24.644	2047.39	632.314	638.989	897.765	1071.63	833.32	1069.46	871.299	1369.44	1454.68	3333.71	1560.96	1592.24	4156.71	4503.55	2391.46	3639.22	5427.05	2463.47	859.038	1695.36	1703.82	1575.71	1018.02
M536T36_3			0.423847	2.19344	0.000959499	0.012294	536.397	36.485	2432.46	10452.7	634.942	6921.6	11318.5	8814.19	7452.64	1952.28	3625.63	10569.7	17827.5	9596.43	23778.8	7672.58	14022.8	14344.1	10994.8	11332.3	13677.8	17516.2	14282.3	12993.3	10334.4	14435.8
M708T34_1			0.933593	0.502895	0.000972344	0.012439	707.544	34.236	44460	39060.9	31769.5	59337.1	78333.1	39759.3	75006.5	50658.8	93732.9	55008.6	32628.7	18900.8	30787.9	26749.8	22806.7	21361.2	20077.7	18660.1	44870.6	48361.9	51700.7	46152.7	46144.8	46194.3
M574T105			0.765026	0.433883	0.000990815	0.0126547	574.453	104.748	53598.3	18334.7	23407.5	61135.5	39251.6	25641.1	27443.3	33279	55935.3	24929.6	8144.43	19129.3	18299.1	15498.3	14003.4	11655	12360.6	12743.2	15091.7	30555.3	19473.3	17334.7	19109.6	19474.8
M505T56			0.604116	2.2	0.00099231	0.0126547	505.107	55.65	16923.6	17520.6	8069.5	20366.4	8370.69	17217.4	20178.2	11439.9	8919.23	16499.1	53893.6	25854.6	27125.7	32098.3	20652.7	21881	29438.2	24211.7	26512.5	58441.8	28863	26798.8	22189.6	28669.3
M422T263			0.504378	0.550939	0.000998748	0.0126924	422.213	263.334	12102.8	21959.8	18623.1	13529.9	24091.3	25131.1	14590.5	20447.6	27616.5	9617.01	7949.49	12129.8	11234.3	15831.9	6025.02	13346.8	11264.9	8365.36	7156.8	10112.2	18111.7	17942.3	17943.8	18259.7
M179T162			2.18758	0.494921	0.000999938	0.0126924	179.001	162.02	262832	422719	223745	450794	341846	286422	481959	98801.7	264461	215594	107054	108739	185322	153059	131283	125134	152048	188732	154402	203327	198588	193243	187771	190379
M203T129_2			0.332599	1.83214	0.00100164	0.0126942	203.083	129.147	9393.85	9607.34	8440.68	12344.8	3034.26	2863.02	7800.5	5065.36	2804.47	2088.56	7792.18	12305.5	11231.8	10860.1	14874.5	8687.91	12616.4	14640.6	11918.8	11308.1	7411.25	7021.83	6551.49	6798.51
M706T259			0.47393	0.248639	0.00100829	0.0127586	706.38	259.499	5231.25	14226.8	15137.6	12968.7	5400.5	21041.4	8713.04	3367.29	8526.76	3540.07	1395.03	2113.97	4750.93	2779.32	979.276	1700.94	2384.05	2584.04	3595.26	2121.99	7162.19	6713.28	6289.12	6331.32
M451T113			0.613038	3.89564	0.0010122	0.0127883	451.024	113.096	5660.36	3942.87	4126.48	8124.35	5430.5	4824.71	10382.3	2334.74	3023.17	2279.09	10103	14314.2	17044.7	34312.7	7583.34	17281.9	12452.8	14059.4	24431.3	43699.6	8669.08	8583.37	8772.1	8933.97
M827T485			0.21974	0.628485	0.00101585	0.0128008	827.268	485.392	5026.73	3872.98	3344.95	4006.62	5931.35	3689.79	4512.9	7186.05	3130.93	4238.94	2164.91	3771.48	3134.16	2444.59	2908.62	2668.22	2963.06	2812.16	2140.11	3237.57	3350.63	2924.14	2923.18	2933.15
M365T42_2			0.797547	0.666657	0.00101634	0.0128008	365.032	42.126	51139	80273.6	68510.4	73182.4	57209.3	55539.5	74831.3	40180.1	53244.3	37702.8	32747.8	40109.7	55057.5	39602.2	43500.4	33689.6	37330.9	35267.3	41033.8	36197	48048.6	45365.1	45474.2	46783.5
M323T241			0.650755	0.481374	0.00102222	0.0128551	323.162	240.543	19327.3	28341.5	23930.2	42799.9	38297.3	38238	35232.3	9786.32	26738.2	13649.2	11931.9	8704.35	19647	9900.53	13078	16835.4	10923.7	14354.2	13001.3	14646.4	12977.3	16670.8	15967.8	16676.1
M724T145_2			0.491437	0.528145	0.0010255	0.0128764	724.492	145.493	12917.9	16698.1	24100.1	18571.5	23293.3	16065.3	11521.4	10761.2	27890.9	16743.4	12799.1	3194.72	7846.52	11364.2	9887.46	11793	10304.6	12050.5	2516.19	12551	18120.8	17953.4	18231.7	18267.2
M257T404			0.360146	2.29298	0.00102861	0.0128956	257.078	404.008	1860.78	4904.1	2897.74	2248.72	9975.05	4622.32	3757.73	5018.43	3139.33	2694.26	8126.11	5019.18	7890.37	13730.5	4710.94	14375.9	9730.1	14363	7481.45	8856.16	5521.13	5322.79	5320.09	5482.51
M417T52			0.282733	2.33233	0.00104236	0.0130479	416.99	51.581	4232.57	2057.99	1462.51	1688.21	3139.42	3301.17	3736.38	2377.99	1198.13	2186.67	3687.12	3015.44	6349.96	8297.86	2988.8	6834.3	5254.41	6507.1	5048.75	11213.1	5105.55	4167.84	4425.09	4241.97
M402T51			0.429576	1.86861	0.00104738	0.0130493	402.112	50.682	9801.12	6599.6	12742.6	12444.5	11949.2	5070.32	11322.1	6153.85	13234.7	8231.88	22340.1	15959.3	18236.2	21842	30984.5	19194.6	9620.95	15868.3	10264.3	17973.1	15820.2	15142.2	13183.6	16102.4
M453T227_2			0.725082	1.90564	0.00104785	0.0130493	453.285	227.138	15721.2	37718.9	25624.5	28236	22393.5	34745.8	18744	21489.9	26211.1	19432.6	55142.8	34743.8	30912	56039.4	22111	28001.1	60645.6	55221.2	67872.8	66324.7	33018.4	27950.4	34578	34515.4
M189T31			0.29132	2.43424	0.00104853	0.0130493	188.935	31.244	619.738	3278.13	2468.15	1448.8	2466.36	4969.47	3941.21	1257.85	1389.52	1015.76	4355.4	4060.34	6193.7	8460.49	2079.35	4748.87	6305.14	3285.03	7079.26	9067.04	2372.78	2653.63	2684.78	2684.21
M197T99			1.11539	1.70823	0.00104888	0.0130493	197.048	99.212	95212.8	84601.3	43697.7	93048.7	45735.1	97012.7	57408.3	98451.2	123670	43633.8	75376.4	127412	198944	98996.6	151190	129324	165590	149675	124788	115345	76002.5	63953.2	85069.5	73919.8
M154T214			0.511931	2.29433	0.00105723	0.0131332	154.061	213.518	4753.7	8088.4	4869.38	4031.91	5912.21	8473.84	7529.7	25578.8	9637.28	14200.6	23327.3	39813.2	19447.3	17244.7	15999.1	14654.9	21297.2	19169.9	25922.6	16670.2	9715.76	7593.74	9728.38	9710.31
M373T313			0.460779	2.13788	0.00105939	0.01314	373.186	313.084	8746.95	9148.28	5865.03	9466.81	7218.21	7304.42	8313.41	4871.97	13907.6	6012.19	13111.6	10346.2	19603.7	11153.8	34373	17898.2	15902.3	21720.7	15818.2	12930.2	10299.3	9866.84	10166.6	10298
M135T38			1.4197	0.357183	0.00106211	0.0131444	135.045	38.2515	143769	75972.2	87886.1	120126	253095	87064.5	131953	55901.7	154622	54249.6	30867.5	36908.9	45755.3	28148.5	47753	36151.2	41634.4	41400.2	70702.1	36667.6	83351.3	79794.9	91353.3	79921.8
M344T184			0.405094	2.09105	0.00106297	0.0131444	344.14	183.567	8672.2	6132.62	4859.03	6962.4	7095.96	6071.35	9915.29	4901.89	3862.44	5787.89	9435.83	11447.7	15546.4	9922.96	15380.3	14338.6	27215	11362.6	10475.6	9248.29	5351.51	5941.43	5341.81	5479.52
M233T292			0.86064	0.513398	0.00106977	0.0131911	233.066	292.481	41165.5	64463	40760	71255.2	82398.3	61288.7	61659.1	20775.7	38828.5	33812.6	19407.4	20051	24702.6	21177.9	19726.7	30827.4	31426.6	32128.5	39049.8	26624	30681.5	30706.9	29563.2	30690.3
M81T64			2.74394	0.207792	0.00107031	0.0131911	80.9163	63.8155	391634	281453	389033	110722	197307	465083	217316	879211	174802	371813	150542	103519	49526.2	16825.8	85443.7	138953	72123.4	64835.9	14911.8	26097.3	163145	163176	166534	164649
M145T349			0.482097	2.23085	0.00107161	0.0131911	145.061	348.673	4778.77	6859.69	7194.75	6257.45	7447.79	10544.9	7122.08	10425.3	13645.6	4192.24	6476.23	8441	11528.6	17527.9	15944.7	18429.4	22761	19177.5	29764.7	25000.6	10757.9	10771.4	10118.1	10714.5
M379T57			1.18449	1.99969	0.0010793	0.0132658	379.096	56.673	73192.4	64112.8	52615.5	50637.6	91287.8	72938.1	66779.2	28775.7	77183.5	39907.9	156204	55312.7	106817	104838	126777	134093	105616	103453	108090	233469	56318.8	56636.4	63493.3	59260
M289T32_2			1.74017	0.43219	0.00108876	0.0133583	289.074	32.097	292260	177398	79867.1	221312	144419	121114	298074	62396.3	222319	175852	41784.8	58197.9	98029.4	83860.8	82622	71312.1	62703	100253	98136.5	78886.2	105520	105601	94225.1	105545
M304T29_2			0.672119	2.06447	0.00109011	0.0133583	304.041	29.063	14627.7	19470.2	23563.4	14292.7	24907.5	34125	31968.4	10220.5	20913.2	16519.8	48647.5	82972.8	47995.3	54112.9	37112.6	31588.1	27146.9	42002	33721.4	29495.2	23377.5	23405.4	24765.4	23404.9
M195T371			0.578688	2.115	0.00109811	0.0134291	194.996	371.349	8706.51	13456.8	21861.1	12269.4	13055.1	15042.2	12789.2	10072.9	15161.8	10715.1	21689.4	13748.8	40343.6	16366.5	24430.7	48613	31336.2	39450.2	26901.7	18689.9	17962.8	18303.2	16098	18293.5
M489T37_1			2.27119	12.9067	0.00109918	0.0134291	488.952	37.163	441.532	8844.4	24994.5	6181.7	4070.78	66874.6	2331.62	2796.54	2997.01	27328.2	159408	224075	12252.2	141861	112533	352122	285959	456352	28828.3	122094	97617.3	98807.5	94374.4	98835.8
M432T152			0.939446	1.94697	0.00110086	0.0134295	432.278	151.666	31013	65410.3	51713.3	56299.8	20374.1	48418.5	29285.5	13649.9	38281.7	48998.6	37320	81589.3	100268	101511	78576.2	67273.7	107022	102814	33705.2	75415	59376.4	59370.4	59378.2	64371.4
M168T126_2			0.55082	1.59392	0.00110997	0.0135204	168.066	126.1	27685.2	21290.1	21450.1	9420.28	29314.8	19374	33260.5	12726.8	26932.4	23255.1	25259.3	31538.1	52832.1	34663.9	35611.6	30260.8	42093.8	38505.2	27689	39715.5	25256.5	24785.1	24341.1	25262.9
M406T26			0.822743	2.29064	0.00111753	0.0135767	406.132	25.917	23897.8	26180	19649	29230	17562.6	19769.9	17925.9	23164.8	36495.2	14878.4	22481.4	68611.3	50586.3	94549.7	34452.6	21406	47132.2	53333.7	54437.9	77000.7	34176.4	33891	34173.4	31116.2
M227T116			8.83656	1.74564	0.00111792	0.0135767	227.068	115.895	1.8874e+06	5.08794e+06	5.3535e+06	2.94833e+06	4.27822e+06	5.80121e+06	5.02828e+06	3.72745e+06	5.30041e+06	3.69238e+06	3.27636e+06	5.50462e+06	1.21316e+07	8.27761e+06	7.6508e+06	7.77982e+06	5.94772e+06	7.86201e+06	8.35746e+06	8.45792e+06	5.69414e+06	5.65306e+06	5.6658e+06	5.69411e+06
M549T32			0.308325	1.76304	0.00112403	0.0136143	549.135	32.126	5707.25	6595.45	4106.38	3616.76	5150.27	7311.93	4387.84	7069.91	2836.67	5238.73	6850.25	10628.7	6411.16	7540.52	5802.58	10706.2	10796.3	11080.6	7043.91	14855.1	5335.26	4576.92	4929.44	5373.01
M967T130			0.684077	0.383169	0.00112436	0.0136143	966.579	129.685	16647.3	29098.1	35979.8	48801.1	13857.1	33554.4	26919.7	7598.14	13524.6	34870.7	14229.3	10966.3	10832.9	10295.4	4682.38	8139.71	11716.5	11767.1	8065.61	9254.8	17460.6	17347.1	17564.4	17036
M1018T71			0.376241	0.40675	0.00113847	0.0137647	1017.74	71.0705	8151.07	8729.36	6561.68	9196.04	5851.94	6152.45	4178.15	10903.4	7994.23	15678	9639.33	2885.68	4036.31	560.369	2621.89	1980.81	4280.42	3685.43	2461.05	1770.11	9220.22	8579.01	9626.08	8981.82
M223T31_1			1.28773	2.84203	0.00114394	0.0137899	222.594	31.153	6723.24	47897.8	43011.6	31687	62169.9	62214.5	41778.3	10578.4	10075.9	57292.7	71700.2	66937.9	179828	101211	32278.9	103844	173673	75734.2	81927.9	174161	60340.9	57075.9	61160.2	61162.4
M294T25			0.34125	2.49416	0.00114746	0.0138018	293.922	25.261	1614.4	3436.72	4964.4	1446.83	5748.64	4599.14	4078.33	3177.28	3482.32	3542.25	7161.11	17351.9	8971.35	7774.61	9865.71	12892.7	10122.4	2208.42	4400.8	9265.92	9939.77	8975.66	8992.85	9938.01
M258T49_1			0.96748	2.71703	0.00114831	0.0138018	258.044	49.311	18337	42030.3	31959.1	32098.3	14937.4	12964.5	34399.2	8390.33	24012.2	15636.2	35069	55718.9	67429.1	125747	45143.1	67357.4	38626.4	88052.2	23439.6	91278.9	46982.9	45204.6	51789.3	55936.5
M245T89			0.816158	1.63933	0.0011585	0.0139037	245.102	89.463	60559.8	48503.7	39122.2	57486.8	46798.7	42845.6	49266.8	14278.5	45195.1	38863.7	57879.8	70118.9	117317	54569	60406.9	55305.8	74029.5	72189.2	71469.5	92809.5	45384.6	40892.5	49890.5	46396.6
M247T207_2			0.4278	1.62352	0.00116737	0.0139673	247.112	206.649	8682.8	13822.4	10814.6	12145.1	14476.4	20771.2	18288.2	7878.74	14458.3	5068.15	12087.7	23793.4	21089.9	17686.8	17278.6	24677.9	24404.4	24426.8	16548.9	23227.7	13348	13393.5	11588.4	13400.5
M181T375			0.223493	0.511417	0.00116925	0.0139673	181.123	374.695	2322.59	4833.26	2397.93	4917.6	3118.54	3000.12	4191.78	1458.59	4448.99	2394.71	1316.49	1059.7	2147.64	1821.67	1234.4	2404.63	1108.17	1829.11	2563.57	1434.41	2230.09	2205.61	1897.1	2127.87
M311T69			4.76664	3.34309	0.00116952	0.0139673	311.223	69.318	647470	718872	224457	469058	235108	196770	244924	353171	241538	307087	1.46572e+06	1.57569e+06	911356	644118	2.45134e+06	610988	1.32753e+06	2.05309e+06	670346	453528	700482	697139	701415	701412
M292T25			0.715046	2.44564	0.00117065	0.0139673	291.926	25.263	7157.7	12971.7	23630.5	6645.25	12446.3	14472.4	3458.05	17211.1	14869.1	15121.5	27055.1	52715.6	8884.73	30431.5	24922.8	35080.4	51635.1	40201.8	16980.4	25094.7	24314.9	25710.4	26221.7	26218.2
M112T25_2			1.08334	2.80223	0.00117812	0.0140358	111.947	25.28	8910.83	46359.3	54169.1	440.386	37793.6	38785.2	19673	24339.6	15996.3	32102.9	138559	69306.2	44896.6	116620	31150.3	77179.7	121610	72046.2	30521	78729.1	53761.7	52769.5	52776.9	56469
M550T427			0.528524	0.39542	0.00118479	0.0140912	550.161	426.813	16463.6	13164.6	3430.02	17429.8	20318.4	11509.4	26161.5	8098.06	12549.5	14428	3398.66	3934.92	10210	9606.72	6997.6	2033.23	2935.97	1631.5	9472.27	6542.84	4409.11	6201.13	5813.04	6163.46
M369T34_2			0.634828	0.676339	0.00118623	0.0140912	369.278	34.19	50281.8	26331.5	28432.7	44757.9	45172.9	36395.1	37688	39351.1	53225.7	32220.3	18243.1	25402.2	27766.6	36336.3	29054.8	18365.5	28973.7	25709.8	26044.1	30484.6	22934.9	24345.7	24897.7	24894.6
M130T349			0.537256	2.28317	0.0011923	0.0141314	130.05	349.335	10597.9	11051.1	9895.58	10864	17975.9	3603.57	7687.32	13879.6	6495.79	8391.92	14778.2	29646.6	26161.3	32493.5	21163.4	15899.1	43314.7	14135.9	13437.8	18297.7	10161.1	12470.4	12360	12496.6
M266T257			0.842824	2.36561	0.00119308	0.0141314	266.089	257.466	12701.5	12522.5	35283.6	9535.7	10814.6	31048.1	11986.6	17126.5	34074.7	30256.9	26587.2	31635	39958	36764.4	53205.9	70955.2	66212.7	88462.1	31682.2	40316.1	30575.9	30763.3	29547.6	16171.5
M476T328			0.815313	0.284757	0.00119949	0.014176	476.125	328.139	58704	34468.6	19699.2	16019.4	32885.4	19185.5	25035.5	70038.1	15436.6	31660.6	14113.6	17473.8	10380.7	11443.2	9255.42	6459.9	10001.9	575.154	5748.63	6562.26	17035.2	18536.8	18585.7	18542.2
M350T241			0.76126	0.519127	0.00120239	0.014176	350.181	241.083	32248.9	46199.3	29436.2	60047	53041.3	47710.8	50070.3	12495.5	38849.1	26218	17921.1	12597.4	23090	14260	20066.6	20857.4	18391.9	18707.9	26152.3	33693.7	22116.4	23547.4	22344.6	26413.6
M116T229			0.479849	0.503561	0.00120364	0.014176	116.05	229.322	19686	18806.3	8747.7	23386	22655	14127.1	24495.4	5225.52	16446.8	12413.5	7472.82	6886.45	7814.79	4028.85	10168.2	8000.59	10924.9	8840.11	11255.9	8193.1	10091.7	9552.4	10249.1	10293.6
M802T110			1.19509	2.36456	0.0012038	0.014176	801.529	109.936	40663	42744.5	27479.8	58951.1	81410.4	62609.5	58931.2	10967	32452.5	10302.8	40808.7	54806.2	103765	66613.6	95420.5	91975.1	184890	135567	122144	112523	63734.2	60447.2	60450.3	60487.5
M524T203			0.396324	0.641757	0.00120747	0.0141987	524.203	202.795	16061.4	17966.2	13028.7	17624.5	10591.9	16104.5	13294.2	9663.61	12092.2	20146.1	8663.43	8502.2	8674.47	6421.13	9127.79	8854.86	12722.1	15028.5	6538.07	9531.96	12002.3	10848	10414	10327.4
M290T116			0.828042	1.45093	0.00120926	0.0141992	290.063	115.858	43200.8	69030.4	76372.9	66586	70780.9	77588.1	74386.7	52393.5	79658.1	60545.1	48511	79815.7	130238	113168	98003.1	102370	87696	99620.6	104390	109098	76688.6	70962.4	76727.4	76714
M319T269			0.62004	0.649346	0.00121517	0.0142279	319.065	268.993	33925.3	56963.8	27051.4	45163.5	38721.3	35895.6	31964.5	54157.4	38555.5	29428	21942.6	27666.1	18743	21820.9	21505	33819.2	33182.9	28335.2	26038.4	21377.6	27349	27348.4	28090.8	27564.4
M598T227			1.33066	2.51241	0.0012152	0.0142279	598.338	226.887	16383.2	69692.1	22222	79295.5	103151	50520	22783.3	30971	47338.5	21222.5	91439.2	58149.5	87797.1	182905	61033.6	79168.2	181543	176368	141534	104762	68491.1	62282.3	62284.2	62722.2
M292T23			0.19254	0.284451	0.00122043	0.0142583	291.537	22.994	3722.02	905.031	838.046	1228.98	855.117	779.829	2752.38	1784.24	2552.31	1996.03	380.653	936.528	693.978	530.063	451.477	312.829	450.867	520.034	233.468	443.539	973.001	1005.85	848.738	1003.2
M634T405			0.335776	0.574433	0.00122226	0.0142583	634.219	405.37	3904.69	9551.24	6152.37	9712.78	9353.66	7630.93	11539.1	6285.14	8121.6	5942.65	2993.04	4156.93	6939.63	4236.35	2164.12	2800.84	4627.15	5348.8	5796.54	5853.9	5426.9	5616.76	4668.34	5233.44
M289T63			2.01104	0.586699	0.00122304	0.0142583	289.111	62.933	389947	401831	313194	343079	164565	476335	360749	221654	235657	358514	201891	122284	164624	229718	210321	292905	258004	170790	101664	163681	199465	219807	225722	211046
M113T30			0.946881	4.86631	0.00122755	0.0142749	112.937	30.1585	4684.51	11106.3	16549.5	6342.24	11821.1	13395.7	13587.3	9157.24	8348.2	9098.74	82300.3	38064.9	26586	128227	21939.4	48027.6	46936.4	36862.9	19437.2	58156.6	31263.4	30013.4	28592.8	28620.7
M578T397			0.295555	2.27241	0.00122797	0.0142749	578.241	396.778	3652.6	3567.2	3043.29	2978.71	3058.58	2377.73	4544.93	2901.34	1238.21	1959.01	4232.93	7987.97	4934.39	8905.65	9999.66	3205.69	9377.55	10480.2	3517.91	3988.81	4203.55	4165.42	5234.38	4171.97
M110T197			0.451637	0.22021	0.00123672	0.0143562	110.035	197.003	12177.6	4669.44	9739.43	17404.4	22652.9	8822.34	2792.55	11152.9	2541.78	9680.85	2477.82	6434.72	4120.21	1269.07	1684.57	2008.09	1019.81	947.742	1398.68	1020.19	4443.05	4528.9	4526.49	4075.83
M219T260			0.243353	0.489479	0.00123934	0.0143662	219.394	260.339	2190.17	3574.82	1600.57	2553.29	5279.77	3575.79	5115.58	4355.59	5983.94	4333.82	1408.44	1287.34	2135.53	3400.75	1241.64	1487.67	1239.53	1337.92	2523.96	2813.17	1563.55	1564.3	1216.86	1551.58
M251T268			0.187922	1.62129	0.00124359	0.0143862	251.031	268.053	2062.85	1683.65	2796.75	4122.05	2942.72	3422.7	2802.8	1816.85	2107.42	2340.16	2044.2	4384.39	3762.74	4680	4095.89	2881.21	5587.32	5359.38	5078.62	4438.56	2264.69	2045.82	2102.64	2058.52
M304T352			0.233374	0.667109	0.00124461	0.0143862	304.103	352.09	4869.19	6752.65	5605.95	7021.35	7240.58	4833.53	5128.83	5954.6	6858.35	8047.69	3695.19	6586.85	3255.93	2940.66	1968.41	4848.73	4987.91	3754.15	5010.74	4520.78	6353.33	5401.95	5403.62	5375.98
M715T38_1			1.85284	0.397731	0.00125128	0.014436	714.507	38.1635	274863	163768	77438.4	231481	110144	123763	168608	303837	165029	239687	216835	23539.4	38318.5	71429.6	54717.2	66268.4	104310	76409.8	28921.6	58480.5	180010	154463	186466	192273
M261T235			0.635297	0.322028	0.00125245	0.014436	261.048	234.701	5843.79	22900.1	23588.7	8378.39	10646.3	28440.2	27799.8	44789.6	32974.8	31354.7	16710.9	15807.2	11472.1	4008.73	4777.22	6531.12	3398.68	5324.44	4076.95	4122.06	17812.6	16226.2	13665.6	7152.6
M555T399			0.321104	0.586793	0.00127315	0.0146538	555.155	398.902	8750.99	9158.39	13299.9	10176.9	6535.32	7387.34	10690.5	7111.88	3945.94	8040.42	5524.76	6965.48	5508.59	3589.83	6471.27	4416.08	5871.22	4888.54	2278.05	4420.85	5858.93	5849.91	5850.62	6522.01
M391T229			0.560886	1.52368	0.00128037	0.0147162	391.178	228.656	22672.3	38879.2	25905.7	32817.7	28495.3	27701.3	29281.2	17598.6	27585.5	22727.6	33951.7	27033.7	53308.6	32561.3	39599.7	35804.4	44387.3	51907.9	59399.3	39023.2	29553.9	28739.8	28060.4	29468.4
M319T310			0.733109	2.61746	0.00128738	0.0147759	319.114	310.423	7933.29	12749.3	12875.8	15906.2	15323.7	11638.9	17594.6	9534.7	12308.5	15642.3	11928.4	26136	45138.9	42715	12594.7	23502.4	41064.9	28539.1	69261.9	43333.2	17614.6	16945.9	16958.5	17650.9
M243T86_1			1.21962	0.504794	0.00130053	0.0149058	243.018	86.053	77293.8	182827	94101.6	119093	52062.4	51875.1	149578	120440	95319.6	113321	38163.5	40820.5	71159.1	42384.3	52354.2	59863.3	74942.8	58756.5	61755	32818.9	65246.9	66216.2	63110.2	66237.9
M711T455			0.300062	0.457111	0.00130576	0.0149448	711.166	454.513	4042.93	7229.3	3685.61	7112.63	1562.03	7669.85	6074.76	6405.12	4885.26	10644.7	2200.4	3375.91	1946.24	3516.51	2936.01	1390.28	3175.68	3644.31	1400.79	3526.09	4166.79	4115.93	5224.4	3893.81
M429T38			1.59173	0.370076	0.00131162	0.0149908	429.249	37.7785	216940	125998	132438	4321.79	140666	109850	145673	190191	186898	159005	22229.2	16743	119510	31485.8	144325	8157.97	43918.6	28261.8	70246.3	37662	38518.7	29281.9	49924.2	52776.3
M531T381			0.447987	0.354386	0.00131696	0.0150282	531.102	380.562	8122.85	14023.8	17706.3	19553.2	8962.2	15452.9	7787.43	4016.54	4286.17	7289.51	3050.35	2592.92	3035.4	2169.51	4950.13	4524.94	5249.72	6954.43	2131.12	3332.04	5617.77	6222.16	6072.39	6218.98
M560T123			1.8184	2.63343	0.00131858	0.0150282	560.272	122.95	76136.6	131979	188637	121112	26835.5	145929	105638	19034.5	16033	59243	134180	234807	483987	167418	265625	264376	236702	276857	105129	176193	160255	158877	160256	159778
M385T30_1			0.314357	1.63442	0.00132605	0.0150921	385.042	29.661	9611.04	9637.42	13358	6697.1	6694.99	3098.12	5744.92	11642.4	9612.43	6377.34	9846.81	12473	9829.34	15251	11158	15720.4	14286.8	10965.5	16194.8	19071.2	10865.1	9777.92	10877.7	10728.5
M484T321			0.444324	0.433996	0.00134658	0.0153045	484.166	320.83	8119	11062.5	4777.16	15916.8	13293.6	7716.98	21515.6	8045.04	13045.8	9458.49	1977.49	2618.63	4014.73	8981.37	6440.33	2557.11	6134.23	4368.78	6663.57	5264.04	6499.64	6712.9	6712.85	6712.76
M213T310_2			0.393494	0.584408	0.00135765	0.0154087	213.088	310.394	13771.9	16781.4	10934.7	21307.1	9674.54	11496	13454.3	5221.93	13734.8	12849.4	7373.72	5670.09	8217.43	5931.11	7727.6	6260.63	9364.64	8292.58	9942.94	6739.99	9286.23	9438.95	9281.15	10314
M263T116			2.47241	1.52971	0.0013663	0.0154854	263.044	116.006	265391	584832	628927	323336	596091	619567	598327	484173	630379	427324	391920	671450	1.12069e+06	814012	837855	824792	689125	825592	862586	852766	655514	625150	626291	625175
M453T467			0.26391	2.26018	0.00139383	0.0157636	453.135	466.64	1204.09	3512.95	1440.4	2902.36	2081.26	1246.87	2912.75	1489.71	2470.39	2267.61	2531.92	4264.3	4931.18	6581.11	3994.7	3083.55	1962.11	5855.48	6656.4	8797.42	2748.11	2751.8	2475.66	2693.69
M302T64			0.244975	0.562086	0.00139472	0.0157636	301.887	63.851	4631.34	5334.5	3631.62	2271.05	6456.9	5443.48	6081.5	8554.74	4043.11	4661.3	4347.55	3560.47	3266	3119.3	2977.38	2566.17	2321.41	2035.32	1834.61	2699.75	4068.53	3216.5	4238.72	4414.62
M708T267			0.283725	0.408214	0.00140437	0.0158507	708.375	267.204	3054.29	9042.94	2877.89	5981.79	3119.72	4608.07	6028.6	2035.32	7660.08	3790.66	1497.71	1349.16	2347.48	1358.23	1321.04	1971.36	3301.19	2873.69	1915.38	1740.42	3380.73	2720.26	2966.39	2770.25
M162T109			0.335508	1.38728	0.00141023	0.0158949	162.02	109.01	12592.3	11704.8	17409.1	18238.6	15114.4	9721.35	12509.7	15044.9	8471.48	12977.5	19061.3	21058.9	20647.6	18781.7	16197	20753.1	22055.1	19380.5	12442.2	15218.6	14828.3	16191.7	12661.6	15472.4
M144T103			0.903708	5.27205	0.0014346	0.0161302	143.901	102.859	636.062	7243.23	15201	4288.87	4316.71	17299.4	6990.92	18585.3	5532.88	5056.8	71738.4	20272.4	24899.6	93170.7	17595.8	42157.5	82909.7	26548.5	9468.12	60160.2	24375.5	24761.9	24767.8	24379.7
M494T164			0.437804	3.05877	0.00143507	0.0161302	494.12	164.276	2686.99	3563.12	1496.33	2048.27	2740.78	3436.71	6225.59	7025.45	7349.53	2371.31	1162	5874.9	10465.4	21014.3	11182.9	7867.41	12043	18383.3	10812.5	20315.3	6764	6615.71	5965.61	6240.35
M442T114			1.0962	2.81057	0.00144795	0.0162526	442.092	114.484	16631.4	27113.1	25936.1	32459.3	30722.8	30847.6	53917.9	14120.8	28316.5	5980.92	27063.3	55964.1	116929	120828	45826.9	67414.5	58528.7	75787.5	38828.2	140572	39751.8	39189.8	38388.2	40721.5
M209T351			0.21002	1.73249	0.00145063	0.0162602	209.079	351.49	2953.03	2415.36	2269.12	2429.44	4679.49	1268.11	2292.91	2898.96	3619.45	1643.36	3875.05	2678.5	5926.19	4650.24	4762.8	3711.48	4856.79	5051.96	7143.04	3201.49	3699.82	3638.77	3331.57	3521.48
M545T368			0.83255	0.229215	0.00145567	0.0162808	545.171	368.162	60771	33321.1	20449.6	11470.2	36532.5	21115.3	25767.9	79235.3	16415.6	25260.3	9207.63	11204	11696.4	8365.37	8562.71	4250.47	8356.09	4575.42	5023.22	4477.37	16044.9	16037.1	17999.4	16255.8
M265T60			1.00897	1.77255	0.00145646	0.0162808	265.146	60.124	50369.7	58301.8	46429.8	54295	57126.5	106239	54930.1	110884	46808.3	62941.4	150339	132693	56608.2	131477	93685.3	65637.9	126177	96066.4	138789	157715	84123.4	84883.5	84876.9	80404.2
M183T98			0.626407	0.519391	0.00146975	0.0164068	183.064	98.455	54097.9	35561.9	41247.9	28655.4	23723	35971.2	32077.7	12184.8	23368	24028.5	12138.9	19529.9	24555.9	11387.6	23877.9	14443.8	13074.2	17831.8	12797.8	11849.4	14137	15479.1	15078.5	12355.2
M331T329			0.343586	1.893	0.00147471	0.0164397	331.111	329.288	5505.99	6327.15	3940.87	6447.56	7077.98	5191.54	8664.98	3459.21	6000.63	4697.85	5407.51	9106.04	12008.3	7315.74	8452.3	10725.3	15299.4	13356.1	18669.5	8154.47	6720.03	6759.03	4135.76	6354.92
M375T96			1.2184	2.12966	0.00147879	0.0164627	375.184	96.446	55344.7	68781.6	57921.2	61499.9	46400.1	59525.5	86814.4	38913.2	57036.5	45215.8	69467.7	124807	202643	74343.5	216916	84420.3	154847	121214	72529.5	108593	96250.8	80147.4	93378.3	81690.3
M282T146			0.70897	0.546351	0.00151331	0.016824	282.028	145.586	41400.6	61543.8	35844.3	34519.7	22447.1	23229.6	43441.8	33199.4	41579	53168.9	11084.9	25214.3	19499.1	17862.8	27428.1	19321.7	40059.3	26276.9	10706.5	15827.7	23258.3	22663.7	23465.3	23467.3
M415T30			0.904665	1.83991	0.00152255	0.0168806	415.215	29.662	44445.2	41588.2	27735.3	52309.5	32007.8	38004.9	37554.1	21896.1	52064.9	40013.2	34183.5	60435.8	103348	63053	70749.5	45570.3	51562	74587	111370	98324.8	45130.4	45090.4	45011.1	38467.1
M166T148			0.338203	1.58016	0.00154663	0.0171243	165.981	148.006	8644.12	12098	15331.1	7572.94	6053.45	8802.41	7696.54	6889.69	7809.41	10495.4	14710.4	15152.5	16947	15962.9	13428	14742.4	18860.6	14527.8	5375.93	14707.6	11228	10152.9	10149.7	10146.1
M398T31			0.608268	2.33698	0.00155182	0.0171439	398.084	31.25	13220.8	8080.61	11318.4	16728.7	12247.6	6728.73	8301.95	9306.25	15238.1	8429.1	23034.4	25345.3	46968.5	17654.6	16519.9	15313.4	14058.8	20031.9	44736.2	32470.7	17229.1	17224	17229.9	15145.3
M176T253			0.563022	1.98055	0.00155261	0.0171439	176.035	252.892	13315.3	16117.5	13994.2	23299.6	18231.2	13250.7	14916.6	6913.81	5857.4	10146.2	27616.9	18607.7	21444.5	18217.9	24799.4	34720.7	49969.3	33769.6	18813.4	21479.4	14901.8	14525.9	14533.4	14952
M242T49			1.62593	0.354695	0.00155512	0.0171484	242.015	49.138	103557	152133	118773	176004	168510	274893	128879	62585.9	257150	83202.5	24623.3	66773.7	69430.5	44971.7	32800	118824	144435	11281.2	15500.9	12513.9	103412	103276	124790	103432
M481T34_1			0.732937	2.0397	0.00157662	0.017362	481.132	33.659	22465.7	27805.6	31373.4	16387.2	37807.2	12878.2	24554.8	19726.5	15056.6	21309.7	40694.6	25159.2	42985.2	79364.4	25581.3	41739.1	46456	38355.9	48527.8	78971.2	30047.3	30403.1	30042	31370.2
M955T422			0.117356	1.5037	0.00159101	0.0174969	955.35	421.978	790.571	1796.39	1144.11	1350.39	1593.96	1469.28	1427.2	2304.47	714.067	870.971	1971.43	1978.08	1863.07	2250.53	2223.62	2148.28	1580.13	2629.09	1898.88	1698.84	1579.26	1513.67	1534.8	1660.2
M153T109_2			5.93309	0.332085	0.00159385	0.0175028	152.986	108.959	1.22463e+06	1.81779e+06	1.20515e+06	1.45015e+06	1.53452e+06	1.18815e+06	2.87489e+06	583059	2.89125e+06	1.18663e+06	233409	155374	779258	971028	174193	154142	174980	156668	847337	1.65244e+06	762083	733698	756642	762079
M225T411			0.183014	1.93958	0.00159585	0.0175028	225.113	411.39	1493.51	2698.79	2276.88	1112.72	1086.28	1442.89	1053.76	966.036	2375.39	1472.01	3324.22	1600.68	4597.98	1486.73	3448.41	3734.18	4067.87	4154.79	2000.2	2576.09	2121.02	1366.52	2041.55	2272.17
M396T74			0.252441	1.80038	0.00160191	0.0175457	396.346	73.668	4717.2	1242.67	4083.56	5673.65	5052.46	4531.53	702.837	6647.85	5207.93	863.846	7220.98	5845.39	9998.62	7198.29	4746.09	5161.56	6712.37	7154.39	8579.08	7100.2	5704.62	4342.16	5894.21	5885.3
M198T77			0.741067	2.34959	0.00162341	0.0177573	197.99	76.9025	8064.3	11309.9	13905.3	21674.8	55078.1	14625.4	10474.9	20317.1	6110.48	8202.84	27278.3	37895.9	71975.3	28337.1	31785.5	45676.6	37176.5	49481.8	31939	37327.9	20694.5	21152.1	20677.4	22245.3
M455T139			1.59016	0.468389	0.00163537	0.0178641	455.315	138.739	106249	190909	200956	275342	72854.7	229177	137905	70130.8	132002	255225	101356	65534.1	77799.9	72866.7	72758.3	63312.1	73396.2	116031	78185	61321.7	120684	121153	119149	121910
M540T196			0.926147	0.429988	0.00164642	0.0179607	540.366	195.553	49599.5	57959.2	58174.3	32265.5	23148.6	74448.6	27112.1	105856	35868	62544.6	25068.8	32964.5	22160	27357.2	22008.8	20174.3	23642.1	21737.2	13674.8	17806	35789.3	33086.9	35812	35815.7
M144T26			3.49948	2.61427	0.0016561	0.0180422	143.901	25.9045	122381	215015	479175	107023	430240	295887	136535	476902	218311	329887	563513	1.05793e+06	248955	822168	439194	755528	1.42511e+06	996284	335587	705376	591450	566727	604546	604231
M680T267			0.126501	2.82996	0.00166984	0.0181676	680.084	267.403	248.289	586.836	313.218	589.801	540.272	317.419	464.368	87.5395	358.299	197.604	482.754	440.3	1528.53	815.755	715.542	745.242	2219.65	1491.63	913.295	1128.49	593.312	518.579	550.752	511.059
M96T243			0.419263	2.38843	0.00167823	0.0182346	95.9756	242.826	3195.42	5456.45	6190.37	4603.16	4005.75	10499.1	7323.55	1898.83	3956.99	5353.4	6290.41	14610.5	8542.4	21294.8	6357.29	10948.6	13397	11138.1	9670.23	23102.3	6842	6951.76	7036.67	7351.02
M820T157			0.674598	1.66653	0.00168774	0.0183134	819.544	157.021	23384.5	40219	23837.4	32903.1	31547.8	41854.1	25142.4	37371.9	29490.9	20498.1	41764	61309.7	53044.7	63840	37989.5	40222.9	56306.7	50410.8	24669.1	80815.8	49890.8	40638.6	43439.1	37125.3
M878T22			0.13166	0.522731	0.0016954	0.0183721	878.106	22.2455	1635.38	781.414	785.504	938.693	738.345	771.095	1944.74	1138.82	1889.93	1550.7	450.782	649.567	766.472	614.662	648.4	509.922	649.007	708.279	727.468	639.499	758.616	755.098	822.28	795.323
M226T344			0.548723	0.500982	0.00170228	0.0184221	226.035	344.356	14426.6	15462.3	10781.5	21311.7	23843.1	16616	25852.3	17884.6	33155.4	15921.7	5425.95	6918.13	14813.5	8730.25	5253.44	8526.41	8004.6	6793.13	21984.6	11369.3	13161.3	13241.9	11177	13156.1
M405T22_1			0.293538	0.482957	0.00171674	0.0185369	404.503	22.048	9497.17	3700.14	2719.12	3651.93	3531.56	3323.07	7175.6	6618.22	7229.14	6098.62	1754.35	3193.17	3812.21	3294.13	3119.69	2051.35	2565.86	2368.08	1745.75	1955.15	3336.72	3333.92	3429.95	3492.73
M257T39			2.85993	0.203357	0.00171743	0.0185369	257.082	38.91	448146	143337	310967	274106	1.13516e+06	144966	380262	442950	360782	461392	63493.3	136861	51682.8	71570.8	111371	66647	63682.3	84146.1	100816	83914.4	177688	177754	167792	174779
M545T28			0.571051	2.67121	0.00173869	0.0187416	545.187	27.8065	3408.24	4541.2	7505.15	12156.2	7157.14	10035.4	10393.8	7901.26	7650.68	11386.9	21309.3	14990	29478	23498.4	8388.58	11815.7	16449.5	16235.8	47873.2	29363.8	8366.65	8293.02	8302.53	10733.6
M866T158			1.23062	0.489795	0.00174585	0.0187939	865.615	157.674	78735.9	152118	134479	145610	85258.5	141548	68977.2	28728.7	72430.7	92397.2	62311.5	81296.8	47107.6	49472.7	22229.6	45243.4	44329.4	53798.6	36944.9	47199.4	56526.9	53920.3	52585.1	55237.2
M341T66			1.47004	2.01874	0.00175101	0.0188246	341.196	65.871	146787	50822.3	73488.2	146869	144555	129559	64104	2642.08	133350	118606	204785	70494.9	148399	234250	205444	126275	307210	200444	254509	288694	128552	128499	131229	135058
M183T405			0.557691	2.86297	0.00177321	0.019038	182.997	405.461	1693.43	10662.2	10737.1	5823.36	8272.59	10065.4	6508.02	2707.47	8529.29	1945.92	6279.13	5877.06	20023.9	14728.4	11003.1	22032.4	36605.1	31567.6	24888.4	18656.1	12350.9	12137.9	11381.2	12542.1
M359T159			5.77082	2.29622	0.00177718	0.0190555	359.189	158.653	921880	1.56414e+06	867528	1.31691e+06	1.38954e+06	777255	1.63463e+06	292081	1.58873e+06	583913	778728	1.98955e+06	4.71957e+06	2.11258e+06	3.69321e+06	1.58239e+06	3.21103e+06	2.82524e+06	2.12425e+06	2.07637e+06	1.55048e+06	1.47413e+06	1.51959e+06	1.55103e+06
M377T230			0.469592	1.58876	0.00178139	0.0190757	377.09	229.678	15433.7	20802.7	12454	16777.7	15731.1	18877.3	26259.7	8056.87	16515.2	15307.2	17249.1	21279.5	30047.6	22942.8	25110.6	26789.3	22104.8	30134.2	42606.3	25813	15246.6	16811.9	17217.6	17214
M336T87			0.797759	2.57212	0.0017927	0.019148	336.189	87.2015	13577.9	10807.3	15498.1	11218.8	19592.4	10748.4	9053.83	19381.4	15256.8	19523.5	44365.9	49655.6	31902.1	21546	28855.9	41496.3	67557.5	61800.8	10177.3	14721.2	20393.4	20092.9	22185.6	20098
M293T35_1			0.445658	3.41122	0.00179285	0.019148	292.929	34.964	948.367	1834.54	6333.74	3191.16	1437.89	10483.1	2012.14	1844.46	1609.2	2907.25	12066.4	8402.09	5134.29	18863.8	4209.07	11905.7	12724.5	14246.7	2590.61	21068.8	7163.17	7161.05	6450.37	6983.29
M765T237			0.768644	0.177293	0.00179584	0.0191549	765.443	236.704	44059.8	14819.8	20416.6	9539.23	11090	9600	28864.1	68191.4	28025.2	26695.5	2444.83	10463.7	3628.82	3485.03	4348.65	4022.17	8918.8	3236.38	3793.8	1984.62	15096.3	12853.3	12848.5	13093.3
M611T88			0.538615	0.531317	0.00182211	0.0194096	611.333	87.699	17721.7	38942.8	35256.5	22623.8	16901.7	16935.8	25316.6	15177.9	25066	12849.5	10755.7	12843.9	17687.8	5635.47	13240.1	12942.2	11000.8	11983.3	13703.1	10706.1	18841.1	18459.6	18083.7	17262.4
M187T128			0.635155	1.63027	0.00182645	0.0194305	187.007	128.31	27897.9	49488.4	35307.8	39682.4	17517.9	34265.7	40790.2	19196.2	23468.6	25240.2	44178.5	39554.7	78937.4	47066.1	46897.6	49879.9	62321.6	58065.7	29016.8	54119.1	36305.1	32955	32980.3	33369.6
M827T22_2			0.136104	0.473599	0.00183146	0.0194583	827.001	21.926	2108.87	734.23	670.304	939.361	928.39	742.04	1911.2	1182.5	1720.84	1053.85	306.89	654.594	630.603	686.068	408.617	333.415	604.904	693.325	651.135	709.647	657.146	940.723	686.506	729.827
M363T290			0.311528	0.596157	0.00183859	0.0195084	363.145	289.849	6384.08	9447.73	4980.19	8419.01	9342.97	6089.19	12069.9	4472.46	8822.63	6152.27	2619.53	3747.65	6161.72	3671.53	3777.25	4889.99	6081.07	4123.7	5930.61	4412.48	5953.43	4831.9	5094.51	4933.88
M449T182			0.944777	1.71686	0.00184247	0.0195084	449.325	181.934	59093.4	39189.5	61253.9	39339.7	99724.9	39890.5	56287.2	43280.1	72940.2	65581.8	82196.9	81465.6	109662	130633	69157.5	95664.9	84401.8	77170.2	169059	90498.7	57358.5	54575.1	54585.3	55724.6
M126T332			0.105905	1.78864	0.00184335	0.0195084	126.067	331.99	464.852	551.943	801.381	554.341	419.584	813.298	784.757	665.462	878.011	498.916	1238.35	830.184	1335.81	749.683	880.521	603.52	1180.54	1134.9	1649.97	1902	561.888	592.39	528.437	607.904
M247T103			0.855834	5.61468	0.00184765	0.0195285	246.848	102.891	875.143	6843.32	10781.4	3439.18	3447.56	12491.9	6368.43	21471.3	4279.28	4725.78	81720.6	16503	22339.9	86296.5	15934.7	31978.3	73310.1	22649.9	13242.2	55572	22385.8	22074.8	22077.3	22386.4
M152T281			0.354128	0.306243	0.00185871	0.0196199	152.012	280.84	3223.63	10352.1	3393.58	9898.9	12702.5	6248.66	10286.9	1904.38	7611.72	2150.07	3121.16	2849.95	2219.59	1243.94	2197.62	413.693	1635.58	3359.34	2997.77	716.196	4233.67	3489.97	3456.27	4265.1
M533T33			1.50413	0.469209	0.00187668	0.019784	533.257	33.342	137020	186266	243967	205475	58056.8	230754	133672	78379.2	100779	112337	59469	94295.6	113418	45585.7	70142.9	67138.8	82621.9	73563.5	35929.3	55410.6	91292.6	85540.4	85552.2	85589.2
M223T34_2			1.20268	0.449762	0.00188101	0.0198041	222.991	33.909	71332.1	59693.7	103640	92106.5	78003.3	62993.2	140613	116060	209889	62677.3	40763.3	46022.2	41176.5	51376	35945.5	42628.3	37518.9	59251.7	34895.9	58838.2	64630.1	63493	64626.9	58260.1
M246T85			0.732837	1.55321	0.00189065	0.0198799	246.044	85.222	58347.7	69836.5	34028.7	59511.4	24246.6	39407.6	48994.9	30474.2	54292.4	54057.8	60093.6	62878	96768.2	67881.3	74815.3	75092.4	76805.3	85657.7	38895.4	96088.1	33005.7	32972.1	38916.1	33020.9
M145T103			0.787527	5.64416	0.00189829	0.0198958	144.909	102.65	569.229	6323.19	11340.2	2758.1	3842.17	10790.4	6216.6	13660.2	4095.24	3746.01	64421.4	15087	20655.7	81130.1	11311.5	25859.7	57638.5	19256.6	12246.8	49901.1	16003.8	14444.3	15957	15486.9
M442T371_1			0.606481	0.525761	0.00189866	0.0198958	442.155	371.409	13679.4	32740	23105.1	17095	31131.8	39953.3	23291.3	25826.2	15937.4	29100.6	12168.7	15863.9	17912.3	27419.4	6290.67	12442.6	5811.34	8837.98	12657.2	13014.1	15217.6	15242.7	14859.9	15241.6
M215T164			2.04579	0.282093	0.00189948	0.0198958	215.049	164.128	380288	265772	69112.9	90221.5	155680	166658	429583	78418.8	338227	167719	51516.4	52279.7	123129	50522.7	30424.5	69570.5	46504.7	84099.1	38067	58039.5	125305	125727	93357.3	124183
M225T103			1.20451	5.33434	0.00192247	0.0200922	224.866	102.902	1315.73	13951.7	26369.7	9969.4	10169.1	29159.2	15182.1	31370	11379.1	10881.7	155206	31633.3	51980.4	182646	31693.3	71447.3	146767	36993.5	26997.1	116783	39173.5	38191.6	38726.7	39168.9
M624T353			0.821335	0.320769	0.00192317	0.0200922	624.251	353.13	14633.5	56005.3	41271.6	30636.2	64445.5	50185.5	31728.5	14687.3	16119.1	13749	8082.38	11891.3	14997.5	22424.9	6038.24	8564.54	3653.85	5045.44	15079.5	11186.5	13650.5	13384.5	12716.7	13659.1
M177T37			0.929072	0.578187	0.00193866	0.0202281	176.986	37.2275	60729.6	78476.7	82296.6	93288.5	57324.1	72555.9	79581.7	17881.1	95194.4	54109	37063.7	24333.3	41637.8	40504.3	31128.3	39527.4	59793.2	55886.3	28246.1	41659.7	44717	38140.6	39369.9	38206
M954T27			0.694803	0.611917	0.00194592	0.0202503	953.601	27.173	42460.7	53481.4	42060.8	35204.6	55359.8	36888.2	25380.8	61538.3	34489.6	51510.1	41987.2	10148.2	17329.2	39904.1	24575.2	24037.1	25072.7	28435.4	32753.4	24005.9	39782.4	39959.5	46228.2	35851.4
M681T220			0.864691	2.23749	0.00194616	0.0202503	681.318	220.293	16460.3	39584.3	28395.7	25262.7	27079	28575.7	30787.9	8662.41	23431.6	22475.9	8690.07	38116.8	97689	75891.2	62889.7	47101.6	46244.6	55501.1	85894.2	42955	27602	26479.2	26452.7	27244.3
M108T337			0.428666	0.388279	0.00194837	0.0202503	108.045	336.638	12740.9	19299.2	3108.29	14866.6	6605.2	13291.6	13717.7	1862.32	11136.8	16639.1	2279.93	3197.93	9288.68	3172.86	3915.46	3387.85	4787.72	5101.06	5027.58	3820.36	4825.07	4645.59	4644.2	5114.1
M412T47			0.755874	0.473212	0.00195073	0.0202503	412.349	47.032	43199.9	30533.2	26462	35044.5	71269.3	26309.1	49145.4	16827.8	53608.3	28701.2	9372.21	19173.4	22504.8	16025.4	15844.5	13386.9	8077.72	25492.6	23026.1	27438.1	42305.8	34742.9	40075.7	42253.2
M803T485			0.197967	0.693466	0.00195528	0.0202717	803.223	485.35	4227.7	4907.71	4100.48	5049.67	4711.61	6234.03	6067.75	3768.37	2902.92	3989.23	2719.29	4472.31	2730.68	2715.3	3374.1	3686.5	3294.33	3422.22	1991.33	3465.24	2289	2436.3	2477.4	2476.98
M856T158			0.474372	1.93825	0.0019732	0.0204315	855.631	158.326	6229.28	13941.4	7527.81	13008.9	14570.7	16999.7	6416.67	5109.74	9747.55	18520.2	19066.9	36479.5	16889.5	25428.3	13714.6	9916.66	19705	27247.2	20088.9	28687.2	12328.6	11908.6	11888.3	13189.2
M323T46_1			0.819057	3.36876	0.00198769	0.0205554	322.938	46.115	122.122	11502.6	24656.2	5941.79	5525.25	35039.1	10992.6	4801.95	6044.65	3936.81	35874	20509	12550.2	69675.1	19234.3	54126.5	44802.9	51215.5	12036	45699.5	27794.6	27993.5	27787.2	30253.3
M533T38_1			1.12783	0.523695	0.00199181	0.020572	533.382	38.057	143423	113080	40380.8	79962	72770.5	25550	97584.5	113810	94132.4	111752	29771.8	62550.2	46231.4	43743.2	48362.6	50342.8	48051.7	35127.1	61763.1	41424.5	58992.3	60295.4	59729	59326.6
M428T37			0.799623	2.01264	0.00199495	0.0205783	428.246	37.3745	30545.8	34851.1	30975.4	29484.4	52778.3	29298.2	40598	7102.25	27839.6	38907	97800.3	52967.7	48863.1	87259.6	43259.9	21412.4	104315	66979.8	52221.3	73756.9	36479.5	36494.5	36533.4	40765
M601T105			0.26911	1.81543	0.00200694	0.0206758	601.468	104.506	5237.79	4885.29	2960.23	9811.93	2467.94	5143.99	3334.12	1345.68	4994.82	2999.91	3638.34	8662.36	8788.83	6871.59	7077.15	10722.8	6021.26	9606.02	8422.47	8582.46	6691.14	6578.09	7270.79	9199.26
M626T374			0.544259	0.414914	0.00201112	0.0206796	626.266	373.68	9309.9	33650.7	12696.4	14838.4	17624	29282.9	18921.7	10100.4	10978	11874.1	8065.11	4821.79	11250.2	10443.2	4055.37	6152.48	4192.88	6891.7	6724.05	7638.56	9174.03	9582.46	8274.64	8893.6
M303T199			0.877865	1.85349	0.00201238	0.0206796	303.217	199.094	38692.2	33161.9	31471.7	42371.7	53355.9	23640.3	62839.9	27322.4	56508.3	34774	40529.7	62084.7	85718	108975	67249.3	42291.7	70278.4	127266	81036.1	63638.2	51698.6	45839.8	51889.7	50059.5
M247T164			0.506078	0.604891	0.00201689	0.020686	247.058	164.38	26692.7	19352.9	22889.3	23435.8	21771.4	12123.1	23514.6	20774.6	15381.1	32422.7	7644.17	12548.5	17709.9	6610.27	20296	11233.5	17559	18232.1	13041.5	7207.94	16577.5	16599.2	14766.8	16599.1
M730T38			0.661251	0.61049	0.00201808	0.020686	729.506	37.8735	35838.8	52941.2	27552.2	40209	24980	32829.2	31915.6	33899.4	60960.9	39425	27063.3	18724.9	31525	30365	16112.6	19859.5	13177.8	19633.7	31411.2	24449.9	42713.2	42879.2	53650.1	44917.2
M159T290			0.4599	0.573148	0.00202189	0.0206989	159.03	289.871	31198.2	12558.9	22341.3	23389.6	24986.7	15742.4	16778.3	9176.99	16648.8	16365.1	8592.23	17613.1	9110.67	10186.9	9931.52	9644.68	13883.3	8877.39	10577.3	10014.8	11929.1	12561.6	11969.1	14668.3
M467T158			0.424902	1.67639	0.00203324	0.020789	467.228	157.625	8770.91	16782	9322.77	9057.94	18148.1	5378.7	9929.27	10615.6	18639	16732.3	18545.3	21747.5	27803.8	22404	15115.7	20874.8	15310.3	11770	28983.8	24272.5	17610.7	13034.5	17691	17619.8
M138T209			0.687642	1.62253	0.00204281	0.0208608	138.056	208.548	36507.8	40667.8	37392.9	46284.1	46111.3	37135.2	32934.7	18194.7	20635.7	27564.5	32048.2	50405.6	60355.2	55051.8	51957.5	51667.7	83300.7	81598.7	50386.9	40452.3	37467	36692.7	36067.9	37673.7
M173T141			1.03768	1.74563	0.00204671	0.0208744	173.118	141.396	70260	53088.4	22486.8	59481	84282.8	49611.6	67512.6	61309.9	58442.5	70119.5	128726	85607.6	161533	83732.9	148710	66537.5	109585	105701	47303.9	104000	85643.4	89641.2	83070.1	90794
M256T388			0.194854	0.451038	0.00209014	0.0212907	256.003	388.362	4207.99	1872.29	1326.93	1845.68	1575.34	2004.86	3718.95	1660.78	3372.35	4182.64	554.05	799.846	984.268	1206.05	966.618	1069.7	1731.21	2208.82	1010.15	1091.56	2517.19	2141.12	2123.15	2208.73
M211T344			0.323882	2.57254	0.00209312	0.0212944	211.061	344.445	2550.5	1556.77	2910.65	3974.89	2200.87	3816.73	5480.5	1612.81	1826.68	1245.1	2601.12	5282.89	4407.15	4836.67	4839.26	6258.09	6907.29	9423.05	13672.6	11681.8	2121.57	2370.54	1824.59	2260.1
M94T116			0.349049	1.58688	0.00210742	0.0214132	94.0294	116.122	3460.16	12767.2	10489.1	6145.42	11804.7	10532.7	13359.4	9800.01	12073.1	7461.67	7799.59	13253.2	22694.9	18303.7	19134.8	14777.8	14404	15406.2	14414.1	15157.3	10768.2	9218.43	10363.3	10946.9
M337T94			0.800292	2.05066	0.00211563	0.0214698	337.238	93.5895	28683.1	37282.5	35518.6	32524.5	31744.9	23479.7	27495.9	26394.2	29030.3	12157.4	33485.9	34976.3	75028.4	115609	51282	56717.6	69182.9	36338.8	41041.3	69363.5	36393.3	35105.2	36424.9	36408
M311T30			2.5037	2.30337	0.00215735	0.0218659	311.168	29.7195	166576	164318	431075	204333	158187	104519	471779	223369	181892	211452	366555	811298	1.03034e+06	412463	470061	382303	732004	346665	351954	434414	392060	418407	406621	418612
M406T22			0.190821	0.434999	0.00216201	0.021886	405.501	22.044	4398.65	1890.88	1071.01	1471.04	1503.25	1016.47	2504.36	2679.49	3511.76	2266.5	813.544	1319.19	1045.02	947.399	995.79	900.061	1103.63	1306.64	539.038	735.995	1403.34	1009.92	1405.21	1410.92
M229T161			1.25926	0.531915	0.00216482	0.0218872	229.002	160.782	86153.8	91103.4	114716	184297	100316	53841.7	126940	101215	99742.6	166135	47415.6	58965.5	37723.9	103476	79725.5	41621.1	86005.6	78253.3	17706.4	47225.6	71438.1	68387.1	70837.5	70096.6
M286T36_2			0.869538	2.84126	0.00219182	0.0221328	286.076	36.5	42925.1	11123.8	19958.3	21799.7	13307.7	10569.2	14045.8	17524.9	17108.3	17316.5	24829.2	30394.9	54973.9	90996.8	29034.6	42968.5	65416.4	26859.8	52389.9	109699	20657	19301.1	20047.8	20842.2
M313T79			4.67443	2.00854	0.00221032	0.0222919	313.238	78.6195	1.10117e+06	833543	600058	2.28352e+06	668443	646306	532528	925026	961341	842541	1.51418e+06	1.82369e+06	1.63672e+06	1.61947e+06	3.52631e+06	1.19422e+06	2.21714e+06	2.33929e+06	1.53089e+06	1.46725e+06	1.28251e+06	1.26673e+06	1.27683e+06	1.28349e+06
M824T109			0.342395	1.80971	0.00221685	0.0223301	823.608	108.697	3976.57	4093.77	4404.24	6641.34	9803.94	5903.48	5862.35	4447.75	15928.1	6529.7	7176.93	15054.8	17134.2	12184	10326.7	8533.85	16257.9	12121.4	11692.6	11838.2	7200.91	6602.86	9966.9	4755.46
M596T189			1.42654	1.73146	0.00222014	0.0223358	596.323	188.656	118509	125878	101046	183696	122401	127597	226460	39505.3	117136	180417	204236	290367	272608	129921	350402	167451	247061	259840	261012	141835	148667	140817	140777	143177
M477T34			0.980449	1.31688	0.00222679	0.0223623	477.357	34.2235	157068	182616	191448	191491	206114	148967	167924	124575	158872	184874	175048	230171	307601	216701	253245	230027	255605	231598	179955	177119	197245	187812	187870	192557
M196T239			0.906485	0.513065	0.00222899	0.0223623	196.028	238.94	70150.2	77078.6	56471.3	92120.9	26386.1	85044.9	75944.4	16841.7	62693.6	50025.4	23429.1	21031.8	37923.5	23930.3	27604.1	27347.8	33304.1	32891.6	56021.5	30900.6	33301.7	35584.1	34852.2	35557.2
M285T352			0.33682	1.69307	0.00223101	0.0223623	285.134	351.921	6849.11	7360.88	12505.2	8524.13	8941.06	5267.9	8946.46	3781.02	10068.7	5045.55	9545.56	6981.1	13390.3	9365.4	12820.3	12557.8	15257.8	14630.5	21271.1	15037.5	8351.98	8227.83	7136.14	7504.11
M473T190			2.93534	0.258196	0.00223759	0.0224006	473.326	190.084	283288	423912	318687	636592	348888	1.1258e+06	331980	114777	314710	371711	146947	90843.7	74084.3	88391.2	61340.5	62979	211929	143084	119287	103698	170803	166561	166597	174690
M211T208			0.95491	0.348797	0.00224641	0.0224614	211.028	208.346	20792.2	65185.7	31148.7	66427.6	63660.3	36657.6	100838	16212.4	70363	26813.3	5230.07	9540.25	29665.5	7686.5	19465.3	20919.3	29902.1	23848.8	17691.9	9785.48	24954.7	25157.4	22296.8	25092.9
M333T442			0.332986	0.545602	0.00225719	0.0225415	333.059	442.442	5829.67	7046.34	10422.8	8447.15	9090.89	8059.62	7817.67	9065.13	4943.87	8100.84	3251.32	4455.74	1823.77	3819.38	5364.57	5496	10158.9	6304.38	1215.66	1116.78	6230.85	5635.91	5603.64	5952.5
M455T116			1.70524	2.2871	0.00227573	0.0226988	455.141	115.824	25965.4	124608	116959	51905.6	76697.5	154985	107475	83789.1	155634	78143.7	71483.4	124193	455665	248563	240454	263941	151086	248294	191555	237347	168169	167032	166794	167488
M264T152			0.978026	0.380076	0.00229776	0.0228905	264.087	151.666	91268	44340.3	48192.1	75149.8	23553.5	90631.6	33900	37689.6	28470.8	115643	24581.4	33057.6	10988.3	15944.1	16416.3	23276.3	25066.5	29952.1	25433.6	19087.1	34442.6	33969.1	33790.4	34861
M712T37_2			0.621704	0.645225	0.00230854	0.0229632	712.493	37.075	42207.7	24430.4	34854.1	48987.4	27676.7	39353.5	47310.7	54227.3	36893.4	31216.2	20850.9	19706	13492.5	26078.4	28465.9	18182.6	30071.6	21117.6	36559.2	35278.9	40670.8	33071.3	43821.7	39854.2
M259T50			0.421192	1.91901	0.00231069	0.0229632	259.173	49.969	9279.73	8725.83	11433.9	17561.9	10711.9	13336.3	6693.95	3328.96	2613.14	6494.58	8707.16	13030.7	18298.7	21961.9	16361.4	13443.3	16433.6	15146.2	30153.6	19520.4	14503.3	14629.7	14620	12879.8
M457T45			4.57791	12.6365	0.00232489	0.0230762	456.979	44.779	11321.9	60559.6	88645.6	25228.8	51699.2	268172	15284.3	19215.2	6151.87	109657	1.12934e+06	507441	55432	465296	393046	1.76483e+06	1.06737e+06	2.09621e+06	171996	637761	370456	427263	382607	371599
M411T47			1.24619	0.351651	0.00233284	0.0231269	411.347	47.3705	66231.3	62362.9	137821	89590.7	202363	76617.7	64245.2	47507.1	169648	52408.6	15945	20751.5	34455.5	32308.9	59482	38878.5	32354.2	55063.2	11927.7	39512.1	105561	106072	106094	127458
M122T89			0.621806	0.633326	0.0023397	0.0231633	122.024	88.518	47082.7	36704.6	27068.3	37754.9	27918.1	22160.3	52844.4	26170.9	40441.8	41716.9	16749.3	26882.7	16717.5	16423.6	30638.7	21124.4	23203	28397.7	15959.9	31813.7	20806.8	20785.9	22907.6	21392.1
M332T189			0.175637	0.471637	0.00234388	0.0231633	332.305	188.61	2728.7	1091.1	980.374	1142.72	1391.57	1012.87	3150.79	2205.44	2797.44	2734.24	1213.38	650.257	1209.66	913.161	686.803	625.472	780.495	840.474	1129.15	1023.2	1205.46	1312.01	1273.73	1312.24
M461T357			0.336834	0.595193	0.00234504	0.0231633	461.096	357.178	7710.18	11064	8799.63	12240.8	11209.3	10726.6	10902.6	2853.83	9192.94	5648.4	4670.07	3532.54	7099.13	4529.37	5177.85	4196.68	4714.09	5401.88	8418.73	6034.34	5358.98	5833.16	5795.23	6177.6
M135T108_2			0.737465	0.729957	0.00235237	0.0231954	135.045	107.546	81712.6	49411.5	61877.5	74057.3	48787.3	73941.3	53408.4	63121.7	64886.1	68896.5	44128.8	59286.3	56330.5	33891.5	52684.5	60207.2	42183.1	51222.9	29952.5	37358.5	51803	52304.6	53740.7	53384
M866T38			9.45789	0.231765	0.00235398	0.0231954	865.505	37.6915	5.10252e+06	2.86384e+06	3.31871e+06	2.04082e+06	3.55605e+06	2.93867e+06	3.25833e+06	1.23067e+07	2.95226e+06	5.37456e+06	1.54486e+06	537690	588656	1.3981e+06	953834	1.43804e+06	1.49849e+06	1.04118e+06	275790	854385	2.58235e+06	2.6164e+06	2.58247e+06	2.72947e+06
M309T31			0.497554	1.66737	0.00237224	0.0233404	309.039	30.592	24119.6	16869.1	21457.5	27074.8	12120.4	18143.3	12687.8	9199.14	21580.3	12994.6	14708.6	23778.4	47071.8	30604.2	21885.2	27926.1	27361.2	30680.7	35510.3	34342.4	15961.3	16370.5	15929.3	17109.8
M97T32			0.75916	1.88676	0.00237442	0.0233404	96.9596	32.039	26307.8	44112.5	55500	37292.3	34832.8	16202.8	25047.8	26358.7	25167.1	10305.7	84379.6	81369.6	56578.4	49575.3	40846.9	42016	55918.1	82934.9	26658.4	47878.3	36648.4	54606.2	41155.1	36680.5
M203T208			0.339953	0.541718	0.00238147	0.0233551	203.056	208.012	5694.05	10541.2	5809.11	11899.9	11498.1	8347.52	13988	9807.05	10136.6	3331.97	2823.01	4453.59	6285.16	3548.15	3074.93	4013.68	7631.39	7237.86	6317.41	3940.12	6937.09	4914.31	5071.94	5388.96
M187T52			0.395153	1.75253	0.00238165	0.0233551	187.04	51.648	8476.5	4251.83	7449.79	13564.5	8935.04	14519.7	14649.1	8325.69	8777.94	6820.79	12767.5	16110.7	27125.3	11787.2	12909.4	13590.1	23878.7	20998.7	12035.4	16638.4	9908.05	10518	9971.18	11649.7
M519T40_2			1.34632	0.491633	0.00238898	0.0233733	519.367	40.118	127719	145331	86649.6	178921	94485.2	86367.5	174479	64709.2	146433	79106	30150.9	63112.1	85822.7	31466.8	68669.7	30307.5	42994.5	31808	139595	58264.1	54923.8	54710.7	48170.2	52845.3
M501T265_2			1.21594	0.237338	0.00238925	0.0233733	501.321	264.509	52381.7	190690	53839.1	56478	39690.6	51377.6	83426.3	26001.5	137957	58796	7214.26	16679.7	24065.8	9610.46	31665.5	19393.6	11927.2	16045.9	22399	19153.6	48137.3	44727	44722.5	44748.9
M301T192			0.490661	1.37579	0.00240157	0.0234657	301.201	191.742	33914.9	31888.4	22566.3	36026	32115.5	22021.1	32050.8	25734.7	36463.4	31626.6	31257.3	40947.3	60163.7	47902.1	49258.7	38872.9	43761.9	32704.9	40037	33895.5	33386.2	32186.7	32188.6	32878.3
M471T173			5.60256	0.321138	0.00241718	0.02359	471.311	172.921	1.04336e+06	2.06496e+06	2.54903e+06	2.66741e+06	611677	2.92822e+06	864194	583641	553771	2.21137e+06	858261	746981	388159	437156	305166	471736	507090	613485	348603	486494	963124	940613	963615	913099
M632T187			0.697277	1.71361	0.00242774	0.023646	632.3	187.159	25964.2	27994.6	22981.4	32182.4	38067.2	36790.5	51861.6	14319.5	22133.5	37777.3	73602.3	59503.1	39579	26404.6	71756.3	66992.2	64661.1	53856.2	39621.2	35368.3	38547.4	38561	43290.4	40027.6
M311T322			0.821855	5.62796	0.00242873	0.023646	311.117	322.394	3945.8	11981.2	4721.18	8165.38	6507.72	3629.19	9826.47	2542.52	6427.69	4997.33	7948.54	10012.5	51941.9	8535.99	74662.8	62547.1	32790.3	64378.9	25213.8	15091.6	16952.9	17315.3	16906.9	18482.7
M180T125			0.331469	1.78527	0.00244189	0.0237458	180.066	124.808	7417.16	9690.9	5000.5	7537.32	4165.13	5327.58	9527.24	5420.06	5674.52	5148.81	6856.09	6757.16	19282.6	9821.28	14847.7	11275.7	14274.2	12650.9	6679.57	13435.1	3784.93	7772.92	7252.4	7654.99
M461T33_2			2.18373	1.45382	0.00245109	0.0238068	461.363	33.4765	484086	671464	597506	683055	685967	539540	505545	318798	502770	459438	583542	805327	1.22623e+06	689172	901441	833089	814109	821091	679827	566829	640083	605597	645788	645819
M249T102			0.349723	5.57985	0.00247246	0.0239858	248.843	102.327	440.523	1714.26	2840.51	371.809	569.75	798.905	956.376	3430.95	969.102	753.07	14401.1	2007.81	3640.57	12133	3318.92	5940.05	14941.8	3165.91	2135.8	9989.56	3771.25	3457.77	3393.9	3389.03
M395T347			0.973251	0.389985	0.00248349	0.0240641	395.119	347.166	32039	58660.2	44653	69013.8	123468	75598.5	58436.5	26642.6	34943.1	33397.2	19787.7	18074.6	24772.6	24699.4	5281.6	21553.9	11809	25354.2	40345.2	25485.7	29395.4	28735.6	28874.5	28428.9
M615T116_1			0.598677	1.69699	0.00249579	0.0241546	615.328	115.921	16619.6	19601.5	24400.8	25338.8	25631.6	26848.1	23444.6	18774.7	22473.8	16740.7	17900.7	29533.1	68536.9	43529.5	28018.2	34019.3	38666.6	38012.8	33235.2	41671.8	26713.2	26714.9	25136.9	26441
M242T374			0.246586	0.444671	0.00250208	0.0241868	242.363	374.165	3720.85	6818.55	2121.87	5991.68	1851.22	4200.55	5399.18	1377.09	3818.57	3107.61	1131.36	1042.75	2581.18	1590.67	669.599	1538.88	1745.61	2486.25	2168.08	2124.18	2154.49	2229.28	2093.94	2177.38
M965T305_1			0.10823	0.7	0.00251545	0.0242872	964.769	304.729	755.941	1229.53	1443.32	1395.62	1489.27	1519.32	1381.28	862.29	1429.62	926.526	1049.77	674.819	896.908	818.052	706.309	1027.81	878.08	1004.31	565.592	1081.25	991.942	978.872	953.118	962.537
M234T87			0.585664	1.71432	0.00252544	0.0243548	234.078	87.107	18940.1	22090.5	42150.3	32313.3	19386.5	20900.7	39728	14534.2	24465.3	24204.6	58526.9	70260.2	56052.6	24944.3	45470.1	41792.9	32938.1	37479.4	31344	44710.2	29693.1	30337.7	29691.9	29877.2
M673T101			0.396455	1.35883	0.00255296	0.0245911	673.405	100.799	16386.8	25616.8	23528.4	20641.2	23849.1	26385.2	22016.4	24024.7	23833.8	28493.6	18597.5	25095	30872.7	38035.3	32363.6	38673.7	39633.4	37282.8	31574.7	26892.8	24802	24970.8	25247.6	25350.7
M221T253			0.204701	2.22853	0.00257162	0.024707	221.346	252.812	691.657	1560.16	1825.63	2441.67	1723.25	1596.18	1647.59	504.734	611.166	1261.24	3765.84	2307.34	2236.26	1883.99	2877.33	4324.99	5751.68	4140.51	913.9	2692.95	1635.62	1331.54	1636.74	1593.35
M513T322			0.337347	0.499611	0.00257236	0.024707	513.163	322.046	8499.2	6545.19	3421.43	7981.42	7818.48	7938.27	9626.85	17367.1	10871.3	10283.2	4160.28	5812.69	1775.42	6825.11	4630.2	1887.8	3644.82	3784.85	7829.02	4790.93	5326.46	5546.12	5376.5	5326.48
M406T297			0.289266	0.528761	0.00257409	0.024707	406.101	297.484	5243.73	4141.96	4019.36	7143.13	6669.59	4349.39	5256.49	12197.4	7177.01	8490.27	3501.91	2022.5	3683.59	5768	2820.67	1891.89	3986.64	3879.36	3968.36	2681.76	4913.4	5062.67	4922.46	5132.15
M308T33			1.77858	2.62848	0.00258819	0.0248131	308.005	32.954	153742	7388.35	18105.4	69816.3	8026.02	66424	169676	193068	92266.3	101332	412939	291183	329042	208098	130120	73880.1	303678	234323	78988.2	250403	74949.5	112259	105401	112101
M457T164			1.26727	0.562842	0.00259702	0.0248685	457.294	164.001	63210.5	138672	157471	166535	103641	179757	80692.2	85781.4	128950	82666.5	60199.8	94190.3	91500.9	51628.5	39463.3	57554	49448.1	86777	40982.1	96561.3	67266.5	62649.1	64836	70413.7
M286T309			0.3469	1.64452	0.00260542	0.0248913	286.116	309.024	8882.04	11998.1	8500.85	10133.5	8330.01	7796.38	9024.11	2476.96	8630.57	6456.47	8424.16	8513.07	17939.7	14956.9	11696.7	11395.3	10503.8	18029.5	19988.6	13779.6	7895.55	7649.51	7460	7479.41
M286T241			0.200282	0.495513	0.00260551	0.0248913	286.285	240.805	1948.57	3334.6	2375.89	4240.79	3774.29	2873.98	4314.56	914.808	1986.66	1517.36	1028.73	808.698	2020.44	1285.55	1293.34	912.617	1705.75	1962.39	1032.44	1468.4	1802.47	1589.59	1624.26	1588.54
M649T240			0.640646	0.351085	0.00263988	0.0251872	649.358	240.267	6945.02	34487.4	32840.1	19786.8	8216.42	21393.9	28022.7	10689.9	16320.3	29962.2	3392.74	7683.8	6713.35	26104	5012.5	5134.73	7540.73	4746.6	4014.69	2915.84	11622.2	9950.61	11776.4	11044.1
M562T125			0.662525	1.63643	0.00264267	0.0251872	562.278	124.835	29285.8	46346.7	48357.7	38081.3	28106.1	36789.8	46379.6	16864.3	32688.2	18970.8	39808.3	61594.9	84117.3	48561.7	50767.7	57228.7	67836	71461.1	27401.8	50668.6	45874.4	44608.8	44634.4	46562.7
M338T36_1			0.45696	1.733	0.00265306	0.0252568	337.905	35.824	11502.8	14706.7	8861.26	11675.5	13935.9	10025.4	12829.6	25982.4	9616.58	15718.3	21757.4	21952.1	18545.3	22060.7	15441.3	13309.8	37298.3	30851.5	21458.8	31028.3	27959.5	28091.4	25479.8	6442.14
M348T198			0.911896	0.444429	0.00266373	0.0253288	348.165	198.405	40769.2	34559.1	42874.8	95219.7	90988.8	48093.1	61978.4	21378.3	74457.1	23483.7	19808	15452.6	29207.5	30029.4	24808.1	24116.4	16082.6	20527.2	26775.6	30430	33007.5	34631.1	33109.6	34703.7
M139T405			0.3856	2.53988	0.00266906	0.0253499	139.006	405.387	1003.67	5820.99	6378.68	3151.98	5364.75	6411.36	3381.86	2294.32	4374.89	929.139	3061.24	3355.55	10365.1	7808.43	6098.93	11199.2	18368.8	16014	13205.1	9862.61	6285.38	5873.51	5876.76	6348.69
M921T241			0.499096	0.159164	0.00268418	0.0254638	921.487	241.484	22318.9	2357.78	4834.72	5754.32	4649.83	4749.63	12509.9	26002.1	16174.7	8422.79	1849.37	2670.87	2209.8	1282.85	1586.15	1148.66	2534.67	1473.2	1123.19	1275.1	1656.07	2022.33	2062.46	2348.95
M233T416			0.452813	2.19993	0.00269474	0.0255342	233.077	416.318	1474.84	4323.61	10074.5	2412.5	10881.9	9608.6	4384.84	11083.1	10953.2	4190.51	14979.4	13470.1	10742.3	10799.1	8392.64	27374.5	24467.4	20089.2	10956.2	11376.7	12348.9	12661.8	11420.3	9847.37
M265T224			0.266952	0.652405	0.0027	0.025544	265.038	224.095	5492.4	7087.37	8604.81	9229.55	7809.55	6822.17	8045.41	5752.09	7302.28	4166.63	4292.57	3245.58	6990.14	4153.8	4835.25	6112.07	1265.97	5260.42	5685.09	4031.19	3543.45	4890.02	4594.15	4906.09
M327T194			0.321332	1.92468	0.00270409	0.025544	327.135	193.601	2769.22	2648.55	7911.48	3226.51	4880.44	7606.71	5228.48	5442.87	7092.39	1909.04	3114.91	10626.3	9403.5	7150.17	7981.12	14628.3	11770.9	13676.3	6432.18	8978.44	6171.71	6444.42	6203.86	7272.52
M313T105			2.60347	1.91225	0.00270518	0.025544	313.238	104.509	339846	202813	126835	352083	457250	165553	507790	245577	391620	218070	311453	565931	1.0949e+06	691574	577577	380185	479348	607671	466614	575709	395352	403915	407276	410389
M425T48			8.44904	6.44457	0.00272538	0.025705	425.008	48.095	132462	468904	858912	140068	492134	1.59482e+06	156914	224606	42745.4	712173	5.72567e+06	2.40308e+06	183897	1.55123e+06	1.47244e+06	5.5689e+06	6.76271e+06	4.57101e+06	630617	2.21738e+06	1.22816e+06	1.22827e+06	1.22994e+06	1.26074e+06
M571T395			0.33471	2.03887	0.00275152	0.0259215	571.198	394.904	3484.33	3481.2	3963.93	3718.27	6807.55	5704.41	6298.37	6451.7	5165.17	3097.01	5611.34	9086.37	13720.2	10858.9	10499.8	5514.45	15771	16002.6	3825.04	7326.68	7413.14	6939.49	6941.2	7119.6
M497T35_1			0.407497	1.93914	0.00276709	0.0260382	497.115	35.266	6182.77	4417.02	7591.46	11236.3	5560.04	12658.3	12298.1	10095.2	8346.33	12982.6	22299.2	16752.7	15441.1	33213.7	15780.4	17122.6	14016.1	11969.7	7136.99	23443.4	14674	14238.1	14263.4	14240.2
M218T106			0.442976	4.00219	0.00277618	0.0260634	218.104	106.494	2350.1	2973.21	8857.91	1215.16	1520.18	2656.45	2475.91	905.194	2107.47	2612.73	7543.26	5561.21	3715.38	6305.64	12530.6	15609.6	28705.1	10976.8	7011.79	12798.6	4300.22	4942.64	4382.73	4987.22
M510T283_1			0.379839	3.10796	0.00278088	0.0260775	510.125	283.32	2087.86	2309.57	1522.45	4800.28	3544.79	2474.89	3782.87	1796.61	2974.65	1575.47	5263.89	6172.27	15775.2	5934.12	5419.05	3418.29	7200.31	8034.06	19265.1	7026.81	3614.95	3615	1887.04	3603.39
M619T315			0.240521	0.556704	0.00278888	0.0261215	619.276	315.298	5571.48	2580.54	3748.46	5378.53	6601.74	5265.36	4152.45	4808.99	8195.85	4177.09	653.146	718.693	3675.09	3039.35	4343.37	4064.78	2135.74	3748.54	2422.31	3301.68	2297.33	2298.16	1429.11	2144.67
M427T46			0.779277	0.65185	0.00279198	0.0261215	427.268	45.828	79310.8	41346.6	52938.3	82947.8	59583.3	47317.2	44274.2	58170.5	42491.9	49548.2	39314.8	45667.1	27166.8	25808	50361.4	29178.6	51776.5	36245.8	27386.3	30780.6	46701.1	46727.1	46714.3	53126.8
M635T350			0.25948	0.558981	0.0028239	0.0263899	635.271	350.13	3248.99	4290.58	4613.02	7367.28	5257.5	5527.86	8432.32	2871.75	7738.22	5263.97	2996.79	2742.76	1626.18	2902.68	2328.21	2258.11	3702.05	3325.91	5946.65	2697.45	2312.85	2177.25	2370.16	2490.9
M208T192			0.534043	1.66335	0.00283069	0.026423	208.028	192.066	21397.4	31118	15088.7	24358.9	12563.7	22356.2	28643.3	12618.5	24014.9	33573.1	31270.9	27961.4	41816.3	62533.8	26214.9	25773.5	49385.3	39977.9	34499	36038.2	26939.7	26322.8	24998.3	26948.3
M558T34_2			0.712175	1.85166	0.00284207	0.0264989	558.417	34.062	31269.1	29621	21086.3	38491.1	36571.1	32550.2	20995	20971.6	30784.7	34538.3	64297.4	22879.9	103050	65840.9	40297.7	64626.9	49023.6	50021.3	32165.3	57514.7	60134.9	53037.5	55338.1	53141.4
M409T226			1.75952	3.58596	0.00284886	0.0265318	409.189	226.13	33567.5	69711.2	40042.5	70969.4	75349.6	45924.5	54521.5	29699.8	38791.9	41966.5	92802.8	94548.1	456905	91252.6	136808	131399	297029	189260	203137	101791	85791.8	81182.5	81143	94905.7
M284T34			0.927303	1.79613	0.00286243	0.0266278	284.059	34.2295	58610.5	50288.5	70358	49402.6	48341.7	33064.2	59722.6	88498.7	47084.7	11456.9	60841.6	80309.1	163233	123764	79190.5	65287.4	65311.5	87531.8	98529.7	104294	75683.7	70770.9	70833.5	73487.3
M339T77			1.52767	2.6584	0.00287071	0.0266744	339.101	76.8275	87464	58617.7	35217.2	71718.4	57978.9	40743.2	76141.1	43209.6	55471.5	81781.2	91908	102761	128479	173460	146019	118226	202595	402738	121362	129668	88114.3	85282.7	85330.1	87291.5
M225T68			1.85691	0.516105	0.00288291	0.0267572	225.007	68.497	216619	329135	165271	277813	303611	159922	327559	88517.8	302922	142819	57236.2	80307.9	148248	103617	105835	87983.7	118182	123963	253994	114996	130331	128900	131515	133300
M164T192			0.373179	1.89188	0.00288907	0.0267839	164.002	191.714	5996.46	12030.8	6925.9	10051.6	5291.17	6882.08	10793.1	2133.5	5930.65	6333.9	8749.17	7256.67	15285.5	14941.9	10121.4	9273.97	21656.6	22077.7	14845.6	12705.2	7514.95	7303.97	7397.54	7516.45
M646T34			0.591278	0.602327	0.00292298	0.0270206	646.379	34.233	43468.2	50577.7	29032.6	37020.3	24925.9	25524.8	35257.2	22264.5	28580.9	21961.5	10989.1	26192.9	23777.2	15600.2	27257.7	11564	19730.6	14745.8	13931.4	28120.5	25813.9	21792.4	17834.1	23433.7
M456T104			0.248202	0.537112	0.00292792	0.0270206	455.891	103.599	5651.61	6379.34	2183.64	8044.45	6888.37	5036.71	3031.49	6244.16	8521.86	3347.58	2935.91	3262.02	1195.91	2782.6	3687.53	2464.19	4007.04	4282.46	3529.14	1571.17	2960.36	3452.23	3849.84	2639.45
M130T311			0.48458	0.510484	0.00293092	0.0270206	130.05	310.716	18852.4	14730.2	12070.2	26020.8	21078.9	14857.1	30173.2	5757.27	12688.5	15247	5161.98	7704.38	8105.99	6752.07	8762.16	8566.18	10286.3	8031.02	16325.2	7840.31	10654.4	10170.9	10170.5	10301.2
M304T418			0.342244	3.37652	0.00293118	0.0270206	304.114	417.741	2916.26	2464.2	1866.32	684.71	2731.3	696.531	4208.84	1474.85	4295.97	641.015	6377.9	3838.01	3126.9	10826.5	5354.34	13810.3	4846.26	16102.4	3005.01	6928.21	3548.64	3541.37	4361.79	4668.97
M697T33_2			0.49632	1.69581	0.00295556	0.0272145	697.362	33.44	27351.7	20027.2	9567.67	13581.5	9694.57	17026.3	26947.3	14529.7	16161.4	15847.2	14918.5	32062.7	39842.9	30873.1	25849.8	28799.5	34927.9	13911	40419.4	27928.1	24258.2	20509.7	20539.1	20407.1
M648T105			0.672213	0.559896	0.00296367	0.0272584	648.377	104.595	32744.4	64243.4	54293.1	39805.7	22303.4	27700.7	24938.4	24908.8	38867.8	35155.6	13239.2	12793.4	25517.1	18912.1	26292.3	15694.7	25851.6	19746.3	17476	28817.5	25766.1	25773.2	25087.8	21932.3
M184T116			1.80961	1.52429	0.0029712	0.0272968	184.061	115.87	148614	357029	336295	203742	269863	337048	342588	233940	341892	238127	200813	322764	637629	469146	440083	429007	365351	477214	459444	480475	345354	335961	339578	333734
M256T64			1.00126	2.31808	0.0029977	0.0275093	255.992	63.803	29919.4	49836.6	57494.4	51509.3	42211	36309.9	23952.8	23725.1	42321.7	28401.7	48003.1	180294	54745.5	155008	65692	55601.3	76018.3	68417	77495.9	112767	50158.3	47924.6	51004.8	49444.1
M416T28			0.943274	3.72157	0.00300912	0.027583	416.192	28.443	2479.04	16950.4	9981.03	21609.1	12677.4	6118.12	12488.7	10079.1	23514.2	22615.4	19650.5	55650.2	20396.9	31807	28780.1	32937.5	54423.2	72902.5	131990	66946.8	34998.1	32680	32704.3	33396
M403T327_1			0.232894	1.84518	0.00303136	0.0277557	403.103	326.872	4427.42	2399.31	1846.03	4282.44	2071.93	3353.71	3186.8	2220.23	4062.29	2339.87	3627.75	6343.59	3831.28	4292.1	7609.79	2771.46	9949.97	5920.65	4942.44	6416.99	3690.54	3716.44	1977.9	3448.82
M228T176			0.684822	0.573219	0.00304461	0.0278457	228.029	176.364	39572	32670.1	29229.5	32516.6	74498.5	42545.5	65086.8	33559.2	53478.1	24586.5	22519.4	29798.9	20062.5	24483.2	29930.1	25108.1	24922.5	22875.3	18490.1	27000.2	29898.3	29905	29059.8	29903.7
M269T314			0.753063	4.03725	0.00307881	0.028127	269.139	314.498	9562.44	6597.62	5241.21	8662.8	7559.55	2419.75	14627.4	6913.77	6278	13470.2	4162.49	18111.2	12507.2	10697.1	62375.7	54867.5	57168	46388	46881.1	15202.4	18098.8	19248.5	17930.3	17930.8
M361T431			0.249366	2.73053	0.00309571	0.0282497	361.045	431.152	1803.15	899.657	1437.44	3112.09	3012.28	1467.08	605.747	634.782	1176	794.557	2883.07	2078.71	2046.95	2956.2	2183.36	5883.84	7902.66	7416.11	4209.66	3241.18	2178.31	2566.26	2049.36	2047.22
M558T57			0.996567	1.83325	0.00313944	0.0286082	558.256	57.28	61634.9	58766.5	85760.1	76365.4	49810.2	84821.9	112866	9649.12	30701.8	36108	117822	130406	179396	71174.3	129834	118292	106872	121038	51763.8	85237.7	77280.7	76090.9	74304.9	75379.9
M200T332			0.455627	0.493299	0.00314202	0.0286082	200.067	332.446	19242.5	16302.2	6714.58	12482.6	9254.91	7684.94	22489.9	8957.19	26048.9	17608.3	4423.72	5472.97	8381.98	5468.19	7009.41	6726.05	7693.38	9597.6	9402.84	8233.29	9589.52	9610.97	7625.85	9593.21
M850T192			0.245355	2.94259	0.00315238	0.028611	850.289	191.742	1153.58	2143.67	1430.05	1412.13	766.618	641.337	1796.83	1915.5	940.289	1589.37	3953.95	2198.7	2779.93	8008.21	2593.2	3431.04	8396.99	5408.08	1553.68	2252.72	3259.27	2525.94	2780.32	2522.71
M743T102			1.32771	0.388325	0.00315286	0.028611	743.412	101.873	64705	201624	173915	39831.6	49736.2	75264.4	174240	182865	89653.2	93336	18414.2	59145.3	58458.2	38085.3	36204.1	90973.8	36169.3	45768.4	25720	35759.3	71497.8	64974.4	69900.3	67027.9
M222T227			0.485531	2.52247	0.00316176	0.0286598	222.077	226.548	3746.52	6687.68	9403.42	7320.31	8742.41	3584.39	10054.4	6750.51	5924.39	10446.5	28855.5	4885.68	20023.1	18061	19237.5	8632.73	9580.27	12611.5	23884.2	37512.1	8582.2	7987.79	7963.77	8349.36
M101T100_2			3.31853	1.7797	0.00317234	0.0287238	101.061	99.708	430816	749908	1.05528e+06	543050	673319	1.1406e+06	1.37553e+06	289866	551024	502194	1.23961e+06	1.31568e+06	1.92692e+06	1.36215e+06	896996	1.7855e+06	894289	796999	1.08568e+06	1.70864e+06	927274	846506	914519	927179
M573T102_1			0.343859	1.38845	0.00318477	0.0287742	573.208	101.743	17782.4	21208.4	17908.2	16125.9	17600.4	19150.1	15702.2	11825.8	18629.8	18650.5	14452.5	16675.6	29215.7	23275.7	23459.9	33072.5	23925.6	30707.7	24702.8	22912.4	20962.3	20388.6	21586.3	20609
M298T33_1			0.466197	2.20829	0.00318497	0.0287742	297.948	32.6675	2142.08	15569.1	12417.2	11485.2	4561.37	17438.4	4036.7	2764.61	1803.72	7836.79	23743.9	12617.8	13298.5	25224	10338	26972.1	23043.7	12348.4	8793.01	20406.2	13231.8	13204.4	9210.45	13214.8
M380T77			0.371211	1.65557	0.00319224	0.0288079	380.316	77.392	6990.99	11388.1	8599.28	13662.2	11142.7	12576.6	6647.26	23714.5	13072.9	5599.23	15188.8	11803.7	22376.9	28305.1	18904.5	18485.6	15399.6	19758.6	20758.6	16749.4	14059.7	14660.4	14921.2	14924.4
M283T209			0.414491	1.93992	0.00319842	0.0288318	283.191	208.96	4730.65	8734.04	8466.61	8295.36	7953.94	10889.2	11181.7	6095.58	8756.67	9398.15	10513.6	13707.2	9354.63	20765.3	9798.61	14928.9	19058.6	18223.3	33311.4	14265	11999.4	8970.02	8956.73	8993.03
M354T84			0.353627	1.74674	0.00320239	0.0288356	354.3	83.517	10650.9	6308.58	4333.88	10532.9	7287.14	5571.31	4050.8	12106.6	18452.2	4504.61	11316.8	12783.8	14513.3	22036.8	17471.3	9965.43	11101	16660.6	15140.2	15385.4	15261.9	15264.2	15117.4	14423.8
M264T386			0.225657	0.596541	0.00322425	0.0290005	264.062	386.254	5404.32	5765.52	5260.33	5632.67	4624.79	5920.68	4597.3	3152.7	3384.56	5744.09	1417.89	3493.69	1773.05	2943.07	2640.92	3226.98	3308.2	898.535	6639.55	3179.15	3315.45	2852.14	2772.42	3338.18
M609T171			0.588651	0.493791	0.003236	0.0290741	609.363	170.83	19680.7	21413.4	4393.63	33560.2	25022	21824.3	28633.4	22769	42742.1	45360.5	11616.3	16798.4	15647.6	17309.8	11325	9714.93	12966.4	11359.6	5914.77	18399.1	15928	14695.9	15930.5	15716.8
M630T265			0.198551	0.59615	0.00324615	0.0291331	630.424	264.997	3590.3	5741.43	3199.96	4351.7	2496.87	4576.41	3621.37	1636.11	2814.96	3796.54	637.914	2493.45	2782.31	1906.97	2407.71	2490.09	1196	2582.64	2226.52	2633.87	1949.34	1711.92	2039	2034.07
M149T215			2.77269	0.605901	0.00325718	0.0292	149.045	215.04	649495	731912	503209	640895	909309	726034	1.0956e+06	1.26084e+06	902127	652551	476840	765357	719783	160414	412123	384173	545739	431860	641077	353456	493016	492958	492887	216919
M199T244			0.360899	0.53855	0.00326241	0.0292147	199.028	243.644	16513	15840.7	8218.72	10321.6	13258.5	8325.51	11564.4	2944.43	11552	5867.35	4888.95	3559.57	8219.43	4304.21	4702.6	5763.21	5325.7	5681.89	7701.53	6080.85	6447.91	7395.18	5339.79	6764.08
M172T313			0.143587	1.51839	0.00326684	0.0292223	172.108	312.569	1504.86	1537.29	2593.48	1879.84	3977.7	2019.85	1362.31	1454.37	2577.59	1610.2	3342.86	1926.17	3720.17	2762.48	2927.75	3175.15	2724.24	3861.68	3621.24	3091.8	2585.21	3050.36	2372.23	2364.97
M363T210			0.51348	0.560493	0.00327085	0.029226	363.144	210.447	21674.8	23279.5	13399.8	26262.5	23510.5	14869.8	30435	8909.76	30501.9	17980.7	6451.72	7603.1	16167.2	15330	11949.8	12085.2	19063.7	16159.9	5905.4	7449.52	12526.1	11958	11956	11995
M1020T227			0.306959	2.92706	0.00328368	0.0293086	1020.21	226.513	476.607	2330.81	2695.02	2392.3	2393.83	4957.17	1270.23	47.8114	2490.8	539.523	6707.47	3717.49	2840.31	8452.21	1108.56	2180.7	6791.69	9467.03	5528.29	10559.3	2794	2661.69	2962.42	2662.49
M183T103			0.462636	6.29134	0.00329763	0.0294008	182.886	102.698	147.218	1654.84	2597.88	344.138	753.669	3932.35	1800.97	6367.42	862.899	1263.21	24785	3809.71	6974.58	25734.5	3779.63	11993.5	22116.6	6509.94	138.202	18252.5	6250.47	6255.57	5562.95	6198.52
M226T116_2			0.485842	1.57932	0.00331596	0.0295208	226.357	116.254	8139.6	24049.7	19686.4	15001.2	18199.1	21033.9	25538.5	15893.5	21071.5	15990.2	13818.2	23044.3	47086.5	33055.5	32314.7	25225.1	24626.6	32918.8	30721.4	28737.6	23234.5	22672.5	23799.9	22789.4
M317T45			1.05043	0.146339	0.00331833	0.0295208	317.249	44.8	101707	6382.44	5349.85	3696.46	10048	53290.7	72930.6	89132.6	63148.1	80933.5	6090.26	3694.18	8647.18	3350.89	12129	9640.35	3184.84	9086.3	6198.21	9190.48	12408.4	11877.3	24341	11142.7
M319T246			0.975269	0.521268	0.00332788	0.0295735	319.067	246.487	107400	116584	47675.2	122294	93021.6	80486.3	56175.6	30335.1	59722	56821.3	64900.3	36919.9	27796.8	61258.7	36115.5	46598	21113.7	37313.7	37756.6	31871.3	64920.4	58164.8	57188.3	57312.9
M892T110			0.643867	0.38225	0.00334329	0.0296781	891.6	109.558	34799.2	41072.3	31689.1	18136.4	20696.6	14362.9	50192.3	10498	18153.6	8158.64	6416.95	4845.26	16835.2	9300.13	10841.7	11420.8	8592.94	8302.05	8549.9	9600.91	15175.2	14566.4	14835.2	15142.5
M513T246			0.27259	0.706803	0.0033582	0.029778	513.341	245.608	7270.61	9296.54	9753.66	8605.88	6364.77	8218.08	10379.8	5468.19	9930.99	7341.94	4065.17	5506.42	5647.54	6050.44	4213.13	4798.24	8322.23	5370.31	8821.67	5608.32	5886.34	5918.78	4877.25	5649.57
M383T331			0.289271	2.01907	0.00337771	0.0299185	383.091	330.897	3486.96	6989.48	5022.81	2832.41	3338.84	4759.01	3484.59	2750.88	4038.32	3621.13	3201.47	11985.9	11629.2	14227.9	4640.33	4736.76	7763.55	7746.36	6006.5	9479.78	4828.67	4870.35	4621.67	2495.89
M451T227			0.366674	1.67748	0.00338802	0.0299771	451.287	226.863	4267.94	8494.88	12571.4	15932.6	6133.05	11878.8	6511.58	10094.1	7104.03	4141.02	15195.6	12175.9	12821.8	17452	9625.69	9546.35	17583.4	21141.9	12037.5	18578	9290.91	8747.9	9393.56	5233.63
M427T206			0.387166	2.02203	0.00341917	0.03022	427.106	206.077	6212.48	15052.6	6442.85	9950.36	1982.91	5192.96	10185.6	3699.64	5210.78	4951.57	5930.58	10483.1	14637.7	11291.3	12243.6	20237	17590.1	24180.2	9932.4	12754.8	8158.39	8157.74	7694.44	8192.15
M633T370			0.294809	0.352721	0.00342466	0.0302357	633.294	370.071	4207.16	6872.89	3981.84	2204.07	1528.04	1325.53	6483.71	9617.93	5063.4	9875.63	1535.76	1461.8	1625.65	2675.36	1905.7	1627.74	1955.92	2144.63	1563.17	1549.52	3721.45	2958.15	2963.08	2973.69
M226T209			0.585998	0.614998	0.00342899	0.0302411	226.083	208.997	22050	33827.4	31315.6	20648.7	35633.4	35769.2	30404.5	53120.3	36421.1	29844.7	9398.19	16139	38876.2	20366	17133	19531.9	26508.5	16407.6	18317	19678.6	22496.6	21342.6	21342.1	21360.9
M321T133			0.870458	0.564272	0.00347584	0.03059	321.007	132.731	46894.2	98890.9	66625.9	74027.3	50354.5	67117.5	56631.6	19848	50964.9	37231.2	20312	27354.4	42369.3	40898.9	30488.9	28601	40239.6	37162.2	17058.5	36352.7	37766.7	36649.8	37377.6	37773.9
M547T62			0.827602	0.437078	0.00347605	0.03059	547.236	62.112	71939.9	36170.3	38036.4	29488.4	32764.3	31072.7	43420.3	101308	50212.3	29695.7	13108.6	20582.4	36490.7	26578.1	5166.2	19370.8	19470	21601.1	20340.9	20142.3	27846.9	29822.7	26672.9	36091.9
M457T129			5.39004	0.215939	0.00348271	0.0306155	457.331	129.06	1.43248e+06	854738	736126	1.10221e+06	4.11665e+06	794035	1.34272e+06	1.17131e+06	3.19281e+06	964545	311912	62646.5	397251	156815	633007	187678	432659	549388	515433	145100	751939	753810	757714	757715
M169T201			0.887967	2.13353	0.00353894	0.0310763	169.017	200.607	20496.8	61814.8	29351	47591	24287.4	35695.1	38360.3	5843.55	25386.9	12384.3	30425.1	29838.3	114979	49211	56857	67860.3	73989.4	73542.3	98848.1	47092.4	36855.8	37497	35857.1	37656.2
M335T360			0.195556	1.49424	0.00354779	0.0311045	335.146	359.623	4432.84	6261.05	2502.81	2153.64	4880.51	4690.81	2405.27	5084.85	2412.12	5485.39	5377.76	4827.69	4360.09	6957.52	4523.67	6730.53	6951.29	7026.72	6846	6630.59	3230.37	4263.55	3090.56	3445.62
M351T45			0.838065	0.302305	0.00354979	0.0311045	351.038	44.7815	81193.5	49034.8	22651.7	19534.8	5218.84	22376.1	64727.1	21698.3	46301.3	30739.4	7790.48	6258.11	14463	21155.7	11901.2	7792.31	13361.9	5973.79	9134.67	12049.4	19704.9	18942.9	17920.3	19755.6
M596T37_2			0.698343	1.52079	0.00355939	0.0311552	596.362	36.7785	36098.1	46788.6	40860.9	44083	29301.3	30995.1	34119.6	38671.5	67221	54773.8	80965.7	65317.6	47520.2	68709.4	70044.5	71059.7	81318	70226.9	23217.6	64780	44268.5	43122	44234.6	42361.2
M983T192			0.315257	0.525994	0.00356474	0.0311685	982.639	192.284	5542.6	8526.52	6971.75	11321.2	2966.07	8552.19	5323.12	8857.39	2678	7677.84	4143.64	2702.68	2758.39	6930.05	2263.97	2999.24	4335.57	3840.2	3725.25	2287.81	4501.98	4254.44	4363.68	4511.82
M752T81			0.703116	1.78903	0.00358161	0.0312824	751.587	80.803	28911.6	55191.5	36977.8	31827.2	37411.3	36161.2	15799.3	12051.1	23817.7	26599.9	42053.2	48209.2	97050.5	68928.3	51307.5	50693.4	54999	62721.7	44479.5	24760.6	48010.8	48382.4	49638.9	48019.1
M498T241			0.218431	0.250669	0.00359007	0.0312846	497.732	240.536	1061.9	5423.42	3868.14	2133.24	748.237	3634.32	2353.56	614.124	1321.14	1316.5	372.586	532.861	638.346	597.759	460.276	641.839	525.858	625.485	685.929	552.736	1139.24	1127.41	1110.46	1056.84
M163T103			0.867413	0.555384	0.00359215	0.0312846	163.061	103.006	48326.9	47105.3	47147.3	45102.4	105681	52256.1	97406.8	59777.9	94664.7	40299	30670.3	54056.9	44013.5	44971.4	31351.8	35621.1	28089.3	24797.9	32384.6	28249.1	44965	42758.4	42757.3	42766.2
M220T34			0.591015	3.21744	0.00359337	0.0312846	220.394	33.5675	2217.73	12933.6	7408.65	8403.94	14631.3	8577.7	11011.4	866.835	614.777	5749.69	16135.9	16785	26246.4	26765.4	7474.79	35206.3	28364.9	14450.9	6976.64	54586.2	14097.5	15850.4	15812.1	15290.2
M154T51_1			0.448819	0.611121	0.00362334	0.0315118	154.014	51.433	16410.3	18514.2	17124.3	28842.1	26781.1	14677.3	16235.5	13939.4	16606.9	18773.1	15180.3	4144.58	16758.2	8861.83	18490.7	11450.3	4614.22	13224.6	9822.65	12284.9	14127.7	13732.6	14243.9	12425
M306T164			0.987725	2.39841	0.00365556	0.0317581	306.057	164.2	10304.5	46264.2	11767	19013.8	9236.57	23744.3	60977.2	56612.1	50666.7	11928.8	15107.1	36632	69867	86961.9	80782.1	53218.6	65381.2	79418.4	94088.2	139302	55405.2	54590.4	58769.5	56474.8
M206T268			4.25271	1.64413	0.00366342	0.0317925	206.046	267.679	922182	1.43758e+06	1.16932e+06	2.02179e+06	1.76929e+06	1.15809e+06	1.73482e+06	624327	1.26507e+06	879450	1.56312e+06	1.37708e+06	3.43935e+06	1.82838e+06	2.1095e+06	1.93848e+06	2.9923e+06	1.83559e+06	1.72723e+06	2.53296e+06	1.16595e+06	1.08228e+06	1.08319e+06	1.10442e+06
M510T268			0.433035	0.285527	0.00367397	0.0318423	510.163	268.172	9896.17	9365.52	6769.8	2985.58	14277	5303.94	8503.93	30168.3	12301.8	11721.4	2688.34	3213.04	4369.6	3003.64	2900.64	2740.08	3245.45	3579.56	4457.11	1579.8	4102.02	3831.39	3545.86	4060.88
M437T34_1			0.490335	1.86856	0.00367811	0.0318423	437.127	34.24	16565	14987.4	9607.37	11492.8	12040.7	14121.6	23833.9	6889.57	14385.8	13311.9	40176.4	21663.7	33138.6	19518.4	20276.2	18805.2	38990.4	33532.3	7791.31	22541.4	18730.4	18439.4	18260.2	14518.9
M429T304			0.121971	1.43052	0.00368088	0.0318423	429.296	303.945	1680.64	2033.25	1538.66	1933.51	2106.37	1719.37	1685.7	1027.63	1824.99	1188.21	1837.3	1323.07	3020.83	2084.65	2021.3	2391.35	3014.76	2467.34	3165.14	2618.76	1651.21	2103.5	1636.53	1644.74
M353T185			0.550742	1.48552	0.00368646	0.0318568	353.233	185.125	31574.6	31192.2	17789	20811	37326.2	26616.2	40375.6	17267.4	29259.4	24207.8	37504.3	34584.3	63400.3	41266.8	36453.4	43834.3	35847.3	28773.5	52312.1	36651.1	2575.01	31101.1	26349.2	30371.2
M175T350			0.888383	2.45091	0.00369452	0.031865	175.072	350.233	12416.2	25120.4	21574.3	31789.5	24874.8	27646.3	19981.2	22729.1	35744.5	14031.9	12915.1	22364.3	26113.7	54633.3	53680	60241.4	76918.4	66212.2	114123	90988.2	34601.5	32725.3	32299.1	33707.5
M371T165			0.202844	1.90244	0.00369523	0.031865	370.973	164.734	1052.71	2577.93	1153.31	1484.09	2406.99	1322.7	2698.45	3926.35	3812.63	1220.77	2056.98	2073.68	3932.21	5669.09	5585.34	2365.88	4402.98	4146.13	5052.28	5914.43	2892.78	3188.22	2947.05	3180.11
M348T220			0.986466	3.94369	0.00371117	0.0319686	348.246	219.621	14990.6	7976.7	4943.09	9694.75	10863.3	18821.3	11804.4	5700.57	45047	7721.78	21646.5	12962.3	104246	12224.9	75952.1	12784.3	76161.7	85689.2	90815	50025.5	11117.8	27035.2	10359.7	10745.5
M722T264			0.880607	0.148643	0.00372032	0.0320136	722.412	263.752	23030	103586	21523.5	14533.3	18321	23023.6	48876.9	12481.2	65211.3	28638.9	1880.14	2508.09	6792	5219.56	3566.62	6894.69	5304.86	6580.69	11638.7	3010.91	20606.6	21863	20315	20321.8
M547T259			0.216557	0.416606	0.00374186	0.0321548	547.363	258.569	3934.73	3320.87	2833.19	1552.56	5812.56	1679.39	2073.43	2654.59	6750.28	2494.5	756.937	1641.45	2298.38	1034.31	1282.64	997.081	2269.83	1077.45	1813.39	620.721	2059.52	1989.43	2039.5	1989.59
M407T338_2			0.364118	0.540553	0.00374462	0.0321548	407.116	338.127	11836.9	13133.3	11999.5	18072.2	10406.1	13620.5	7156.76	4591.33	5551.83	9340.78	3831.82	6012.37	4052.26	8369.13	5214.53	10153.9	3189.21	5508.79	6345.9	4463.54	4513.04	4849.04	4546.83	4509.91
M245T347			2.36377	3.08667	0.00375806	0.0322362	245.14	347.196	151149	216132	85872.7	142330	77282.5	98886.7	85060.1	40399.4	84488.6	123791	116324	182221	816411	45598.7	392532	330298	316464	444942	428100	339089	178460	175396	175400	179293
M450T227			0.469014	1.64345	0.00376268	0.0322419	450.285	226.803	8064.7	17494.3	16350.2	16956.1	14298.5	18128.4	9689.92	10896.5	16016.4	10612.4	21015.6	19075.4	16956	31676.2	12305.5	18110.7	21390.5	33485.2	19270	34345.1	19616.2	18587	18242.4	17751.4
M455T27			2.00785	3.25897	0.00377791	0.0323384	455.246	27.1735	66982.2	43576.8	53900.3	80827.6	79175.2	77296	86592.1	33795.8	82209.2	94580	128873	210884	525946	134663	103399	131056	192933	123594	458876	267583	109770	107924	105564	108827
M372T197			0.29546	1.67986	0.00378325	0.0323502	372.213	197.311	6315.97	5311.94	4563.89	9214.69	7224.67	3199.74	8393.68	10095.3	8011.34	5940.55	10280.8	14293.5	13296.2	13576.1	5753.06	6491.8	7477.45	14719.9	17162.7	11635.3	6382.93	6224.17	6137.31	6709.43
M300T376			0.35517	2.14473	0.00379634	0.0324193	300.181	376.351	5893.32	725.065	5877.32	9446.33	7899	5023.04	2208.63	1808.9	8933.67	1510.16	1811.87	8155.19	18113	10547.8	10095.6	10076.6	10300	12425.7	15147.5	9116.49	7835.47	7638.18	7632.5	7837.67
M465T203			0.545928	0.590374	0.00380085	0.0324193	465.129	203.479	16110.1	33520.7	24541.5	10743.1	21051.7	30023.5	24063.7	41545.9	27208.6	28577.1	19410.5	13046.8	16872.3	26659.7	10565	15246	13559.9	14988.6	9234.91	12370.3	19267.2	19259.5	18029.4	19272.4
M356T275			0.288764	1.71124	0.00380326	0.0324193	356.207	274.945	5815.8	6462.1	4318.97	6373.66	5756.44	5630.51	4108.67	4912.02	6174.88	4311.05	6030.38	5956.78	14125	4619.02	11136.4	10792.9	10211.7	14732.6	8133.33	6436.27	7505.9	6259.55	6248.13	6277.4
M721T27			0.395507	0.707838	0.00382018	0.0325295	721.296	27.184	21482.4	14713.3	14905.8	11863.7	14291.2	16871.8	14856.9	15615.2	15844.6	19578.8	17568.7	9767.62	12694	15946.5	11554.1	10944.5	11084.4	9398.94	5250.29	9061.8	11556.4	14619.7	14570.1	13901.7
M690T123			0.643961	0.50453	0.00384051	0.0325803	690.332	123.339	56763.6	18236	31056	20748.7	22196	14655.9	30531.3	21760.5	26088.5	35409.1	22971.6	19923.5	6816.17	11022.1	17061.9	11091.4	16916.6	15321.8	8772.92	10081.6	19443.5	18652.4	19190.3	16578
M455T30_1			0.347441	1.7872	0.00384062	0.0325803	455.042	30.3165	5168.5	10101.1	8864.9	5697.76	6232.8	10116.3	7383.8	3681.81	2281.43	6007.47	9086.23	11804	9495.87	13907.8	14685.2	9531.74	15436.6	17962.4	3130.94	12084.9	10555.4	10046.8	11376	7980.12
M710T452			0.239689	0.596628	0.00384239	0.0325803	710.201	452.112	5073.34	4019.25	3861.92	4982.25	4250.3	2852.01	4115.14	7477.17	2998.21	7943.61	2814.29	2735.65	2533.86	4325.06	2451.48	1862.13	3308.98	2611.11	2924.11	2816.87	4035.49	4040.96	4310.63	4213.44
M664T183			0.415667	0.458761	0.00384316	0.0325803	664.454	182.59	23124.5	11883	6627.3	14491.1	4159.41	7906.4	12396.3	5207.34	12200.3	16635.3	4453.22	3247.77	6835.84	4037.2	5517.3	4514.85	5925.18	6821.37	5063.66	6171.76	9345.55	9221.82	9349.89	9534.94
M380T106			0.545525	1.99337	0.00384614	0.0325803	380.279	105.579	13600.7	12640.2	8207.71	16526.1	10017.5	6712.92	11654.9	30124.9	13386.3	10199.5	40538.3	30677	40873.5	29064.9	32274.3	9864.79	29780.1	20911.5	11873.1	19401.7	23361.8	23853	21647.3	23939.4
M942T192			0.149224	1.42868	0.00385619	0.0326315	941.728	192.066	3053.67	3623.66	1944.83	4022.59	2328.27	2220.44	2863.43	3377.92	3070.74	3542.88	3808.32	6347.13	3779.01	4221.87	3583.44	3088.24	4991.2	5045.82	4941.59	3122.94	3524.74	3396.78	3119.02	3526.18
M487T220			1.60405	0.414239	0.00387112	0.0327238	487.305	220.314	92111.7	203781	206246	270958	71305.5	285169	127641	54277.6	60942.7	184373	86398.2	66008.6	62429.8	55892.7	45313.6	67921.6	59676.2	78985.3	66139.1	56125.4	86620.7	83686.9	85390.2	85129.7
M274T298			0.298869	1.57383	0.00389925	0.0329275	274.14	297.897	10170.1	8619.04	8656.26	2847.32	7372.04	9100.91	7403.89	5330.65	15150.9	8177.99	8483.11	12546.5	13336.4	11240.6	8209.58	17761.7	15569.1	17229.2	12676.7	13305.7	8096.58	7918.85	7471.4	8112
M348T232			0.287972	1.84574	0.00394189	0.033228	348.092	232.031	4779.44	7171.84	3244.07	1991.68	5454.02	4340.07	7306.02	3696.75	3440.09	5574.32	5524.64	4068.81	7159.54	5585.04	8216.01	11752.5	13056.3	14294	8140	8949.93	6549.03	6710.85	6495.93	7723.23
M955T50			0.443249	3.40032	0.00394299	0.033228	955.303	50.129	3281.39	3273.02	4272.81	2759.56	2010.41	6570.15	927.295	1464.19	1357.88	3363.62	8493.8	8950.54	4354.65	6261.42	7006.3	19203.3	16929.7	20500.5	2013.25	5849.08	4191.87	3320.17	4009.35	4190.54
M1149T143			0.261096	0.552593	0.00396507	0.0333216	1148.85	143.407	4662.03	7260.87	4362.7	7022.99	5553.19	4591.5	2564.45	7102.09	5493.45	4743.28	6103.42	541.842	1855.76	4947.68	2449.19	2276.81	2824.34	4386.47	1055.16	3043.78	7448.13	7442.28	7444.11	8658.08
M202T260			0.545021	0.640892	0.00396676	0.0333216	202.072	259.616	17158.5	26172.8	18424.2	16926	35215.2	22960.6	32023.1	24532.9	30600.7	20703.8	8377.03	10214	21971.7	23980.2	9728.46	14201.1	16221.4	13635.1	20231.6	18277.2	16339.8	14187.7	20238.1	16491.5
M237T25			0.28876	2.79004	0.00397006	0.0333216	236.884	25.103	448.724	1143.58	3100.01	1507.02	5763.38	3784.76	875.762	345.327	334.564	472.886	4267.92	6263.82	1515.43	7516.27	1905.46	5838.81	3828.43	9202.61	3429.14	5827.84	3358.2	3359.22	3293.9	3148.54
M271T390_1			0.207564	1.94809	0.00397046	0.0333216	271.056	389.664	2186.7	3391.57	1531.07	1042.5	1807.22	1472.36	3187.95	2898.5	4322	2472.25	7079.97	1453.61	3956.7	3796.42	3000.22	3698.25	7733.57	6069.9	6080.52	4493.16	3549.81	3455.92	3054.04	3107.14
M704T34_1			0.956027	0.484446	0.00399231	0.0334705	703.529	34.326	46523	131232	34355.4	52800.2	104032	76197.2	88899.3	67056.2	69511.3	35541.2	49208.7	21118.5	21283.6	21207.4	37176.9	32089.3	35517.4	14963.9	68653.2	40871.7	46338	58460.6	42155.5	41512.5
M287T116			1.86758	1.53045	0.00401019	0.0335858	287.088	115.778	156408	362169	362959	226405	285494	368674	357617	300015	367111	251531	238312	325903	745956	476857	462775	474997	375523	505433	531986	512340	358692	347713	358768	358734
M492T288			0.327547	1.67852	0.00402765	0.0336752	492.294	288.407	8336.48	8266.07	5980.34	8841.49	7525.38	7026.43	8953.24	5251.4	8412.98	9108.6	14532.1	10933.8	12530.4	9204.96	8744.24	16468.1	9514.51	25028.5	13071.5	10396.6	6306.31	6928.99	6145.79	5716.81
M284T701			0.214492	1.55542	0.00402913	0.0336752	284.267	700.745	6188.6	4226.49	5103.65	1040.18	4557.88	3896.47	4902.5	5369.29	5856.53	4352.63	5271.92	7454.74	9705.08	5608.07	3994.75	8468.2	6748.76	9771.15	8135.83	5604.14	5392.34	4962.47	5248.92	5403.81
M107T407			0.157286	2.63944	0.00405956	0.0338948	106.981	406.989	304.198	862.274	926.31	315.305	995.807	1150.81	630.342	443.417	140.332	430.694	658.735	413.09	905.636	1962.69	930.978	2119.57	2993.69	2956.99	1491.13	1930.67	1082.39	979.05	925.764	917.779
M451T267			0.121861	1.84571	0.00407893	0.0340217	451.052	267.45	1698.05	507.411	540.551	825.252	974.626	657.026	1009.4	369.786	646.632	1337.73	823.179	1493.33	2355.48	1316.36	1090.82	1145.11	1938.92	1991.64	2438.58	1217.79	1064.29	989.329	985.393	1225.9
M770T44			0.649635	0.624056	0.00410241	0.0341825	769.562	43.518	30540.5	49649.9	62412.8	39217.9	42987.4	45734.6	46553.4	37481.2	42479.5	8579.44	22313	29650.8	31485.2	22448.6	18304.1	20168.6	27986.8	28919.5	26338.4	25525	30265.6	24479.3	28879.4	26936.2
M410T28			0.572068	4.96368	0.004108	0.0341942	409.993	28.3165	2968.81	1092.17	3534.25	5506.88	888.323	3207.55	4026.1	7222.18	7941.81	3143.63	16754	21810	12135.9	56292.2	12725.2	6329.62	8900.62	15605.2	12637.3	33032.6	8178.66	6414.56	8172.68	7923.53
M454T227			0.485358	1.50088	0.00412166	0.0342729	454.282	227.138	11894.6	22379.3	23387.9	23799.3	19376.1	27575.8	11709.2	16089.6	24006.9	14657.3	29159.2	26359.9	26740.5	37357.5	15473.2	22445.2	29200	41640.9	28304.1	35804.9	20054.5	17152.5	19675.6	20069.3
M204T253			0.246324	1.39413	0.00413241	0.0343272	204.029	252.754	8612.15	10814	10755.7	16027.9	9372.88	9355.63	9107.58	5113.8	7431.05	5779.84	15896.8	11868.6	11031.5	10948.4	11830.5	13616.1	15664.4	12373.8	12494.6	13051.9	9103.47	10396.8	9110.59	9689.38
M421T81			0.466756	1.52758	0.00413809	0.0343394	421.294	80.9985	28069.8	16240.5	24947.7	13361.7	19587.3	21368.5	6114.56	19568.7	9361.88	16594.7	30051.7	32115.7	28071.2	18153.7	25215.4	30798.3	33658.8	28100.5	25836.6	15653.8	29120.8	23079.7	23508	23406.6
M91T137			0.935121	2.1629	0.00415205	0.0344202	91.0551	137.087	24358	58152	60364.1	20181.5	26795.2	78877.3	26776.2	18350.1	35663.2	28847.6	107704	99770.6	86579.5	90369.1	25823	156362	39061.8	62852.5	62362.2	87481.3	57600.2	56749.4	57093.1	57607.1
M365T348			0.653403	0.50986	0.00415974	0.0344489	365.197	348.248	20461.8	14576.2	26779.5	30724.5	45516.3	24959	39696	15619.7	39692.6	19935.2	10500.5	8191.97	23008.5	17579.1	4113.69	10613.5	12694.4	10275.4	29249.6	15494.4	15623.2	15253.9	15245.3	16347.1
M99T273			0.309605	0.494181	0.00416798	0.0344821	99.0447	272.646	7900.01	8683.08	6678.73	9993.73	8625.15	6964.54	15270	3461.21	7559.38	3080.26	3474.19	4574.48	2687.35	1804.49	3830.01	4719.57	4536.14	7559	3766.78	1700.87	5431.34	5475.06	4384.6	5234.06
M167T126			1.65448	1.62908	0.00417486	0.0344869	167.002	126.49	208871	373980	291973	287289	118329	292549	176194	91134.4	126671	177830	399724	391190	428771	335967	337045	270280	408900	405744	127703	388763	243283	240023	234938	243357
M169T352			0.256224	1.5829	0.00418287	0.0344869	169.087	351.705	4434.48	5225.76	4143.11	5721.42	8224.68	4312.6	5099.94	3765.85	5708.49	3471.73	6213.99	4063.01	13092.5	6697.66	7130.33	7960.77	8673.35	8341.26	10353.6	6789.6	5391.07	5018.1	5028.2	5234.9
M309T107			1.13485	1.98183	0.00418343	0.0344869	309.206	106.954	68815	35645.6	33503.5	43042.2	75206.5	38204.3	86660.6	102968	107263	40281.5	63256.7	91204.7	139202	255955	140835	111746	100813	103788	144713	100192	97894.9	91860.1	92359.6	97738.2
M724T39			0.740305	0.55114	0.00418549	0.0344869	724.492	38.697	53505.4	42997.3	36632.4	46357.1	58774.5	35301.7	36214.5	28764.1	101477	58399.1	21085	23010.1	22500.1	27581.4	28895.1	34836.3	26471.3	36136.3	21245.2	32940.1	35593	44658.3	44680.4	44593.4
M456T195			0.505029	0.500582	0.00419691	0.0345461	456.271	194.929	18448.1	15348.4	8556.93	15160.9	12587.2	11123.2	34366.5	21113.4	16576.5	31506.9	9578.43	12208	14027.3	10243.9	7364.79	11547.8	5931.48	8480.67	8265.33	4854.02	11370.9	13768.3	12993.1	13931.8
M396T121			0.290845	1.89145	0.00420378	0.0345677	396.31	120.638	4770.13	1227.35	2732.21	3251.86	5597.65	2576.42	5128.34	3177.14	5114.08	4059.96	4174.95	4103.28	12442.6	10201.1	4704.5	5118.28	6009.35	6045.92	8774	9610.92	4524.93	4651.16	4909.77	4021.84
M189T222			0.173035	0.500634	0.00420891	0.034575	189.458	221.552	2287.3	1570.37	1722.29	3430	3307.68	2014.43	4511.26	1398.05	2623.56	1183.02	1174.65	1552.66	828.522	977.911	1914.44	1481.79	1822.82	927.401	751.57	607.458	1721.19	1532.47	1516.12	1606.59
M123T344			0.159935	1.46937	0.00422636	0.0346834	122.967	344.307	2578.53	2785.28	2406.22	1904.74	1668.96	4248.14	2395.07	3896.44	1463.11	3274.28	3940.25	4305.2	3381.8	3739.76	5318.36	2709.16	3810.97	4875.67	3967.59	3066.97	4119.6	4152.06	4371.92	4118.79
M241T100			8.23522	1.67134	0.00424877	0.0348172	241.084	100.063	2.04928e+06	6.39638e+06	5.77687e+06	2.81315e+06	3.58589e+06	6.32978e+06	5.66517e+06	6.95813e+06	6.39265e+06	5.35984e+06	2.5899e+06	5.44514e+06	1.07173e+07	8.32209e+06	8.72389e+06	1.15345e+07	1.07801e+07	1.16265e+07	7.80991e+06	8.23604e+06	6.7289e+06	6.58304e+06	6.7822e+06	6.7817e+06
M205T342			0.305613	1.73752	0.00425121	0.0348172	205.083	342.425	2255.23	6097.43	3649.16	5969.93	8144.85	4427.67	4939.3	5734.72	10342.5	2545.46	5780.4	6873.12	11721.5	11340.4	4493.03	11567.7	9118.94	8250.95	13340.8	11523.9	4936.94	4816.29	4814.47	5070.9
M273T346			0.379387	1.95206	0.004281	0.0350259	273.133	345.933	4682.96	9297.3	3815.6	7870.59	6644.7	3975.93	8183.03	3153.12	7363.61	2446.26	4756.8	5906.63	16273.9	9396.77	10373.6	8991.59	8723.39	12913.5	19653.2	15123.7	6001.08	6686.61	5358.76	5832.39
M557T396			0.464143	2.32013	0.00429164	0.0350778	557.23	395.526	6215.35	3533.52	12498.8	3552.14	9781.07	16220.5	7833.6	9918.53	4918.44	5999.07	7453.38	21269.3	36213.2	32883.7	18794.4	11485.3	13322.3	20157.1	13484.4	11640.2	14595.4	14635.5	14120.2	14805.7
M285T309			0.785878	1.67265	0.00431564	0.0352386	285.113	309.221	41261.7	67348.9	36499.5	62144.1	33675.6	35371.6	48459.7	12008.7	46833.9	34224.3	43289.3	52500.3	94476.2	65607	63423.4	55311.6	48602.9	97651.2	106561	71456.6	41437.2	40212.7	40183	41358.9
M253T46			3.75409	1.55157	0.00433171	0.0353309	253.217	46.038	1.33467e+06	1.08988e+06	956476	983882	1.60242e+06	1.01408e+06	1.22329e+06	1.8719e+06	2.67035e+06	1.15624e+06	1.88007e+06	1.20134e+06	1.94487e+06	3.1036e+06	1.74797e+06	2.05263e+06	2.30709e+06	2.51628e+06	2.42463e+06	2.39327e+06	1.44484e+06	1.44481e+06	1.47267e+06	1.45314e+06
M519T33			2.11221	0.569558	0.00433562	0.0353309	519.277	33.4095	274402	447144	517623	489606	189624	550873	382066	160668	290719	378706	161084	218186	330988	153793	266419	158999	259961	277678	109047	160633	222724	215236	218894	222831
M241T352			3.94562	0.482426	0.00434073	0.0353373	241.109	352.457	796120	1.20074e+06	1.21113e+06	1.56984e+06	2.25553e+06	1.06531e+06	1.07963e+06	410661	843906	667009	322039	448708	620136	476530	481447	453970	557920	411229	1.08612e+06	496764	636461	619851	609173	636998
M235T66			1.18503	1.77752	0.0043466	0.0353497	235.1	66.059	81827.2	167830	23474.3	128927	70329.7	119525	138623	25750.6	80627.8	103371	81756.3	145181	168094	141318	215901	235189	220880	179667	89018.5	194376	115388	115413	122174	138690
M340T76			0.441357	1.77538	0.00435964	0.0354205	339.995	76.185	18743.7	15742.7	12554.9	8623.85	7546.44	10019.4	9403.09	12254.4	13148.9	15761.1	16363.3	21957	41966.8	31250.3	19535.1	15901.5	14480.9	15624.8	19381.3	23327.8	15238.1	15222.3	15090.1	15306.5
M495T165			0.764948	2.60778	0.00437483	0.0355085	495.116	164.533	12197.8	26915.4	3109.34	3883.64	15547	18931.7	23571	29316.6	23153.5	7881.67	4174.02	22929.6	38132.4	73463.5	39191.3	27355.2	48336.8	57324.5	33953.6	84139.8	29779.5	29245.6	28416.3	29638
M260T428			0.302186	2.58294	0.00438672	0.0355695	260.087	427.996	808.258	1775.39	4410.67	1670.43	3497	3624.14	1285.22	2273.02	1571.72	1789.56	3397.55	3779.63	3307.88	5442.38	2131.62	10954.3	9461.01	10738	4008.65	5425.63	4392.73	3921.15	3895.65	3872.33
M295T278			0.318476	1.97809	0.00441866	0.0357806	295.049	277.771	6105.8	6954.98	3892.11	5075.14	3307.82	3749.04	6679.57	2317.65	4174.48	6139.96	4800.57	7258.11	5096.23	5493.61	9879.04	10320.1	17774.5	15452.2	10431.9	9226.39	6228.57	5622.74	5614.93	5623.66
M205T268			0.230955	1.61298	0.00442153	0.0357806	205.403	267.701	3013.95	4552.3	3742.89	6702.25	3600.57	3527.36	6611	2933.51	4815.01	3440.07	5648.84	4613.41	10887.8	4985.97	6044.67	6252.05	10445.8	6776.64	5871.63	7732.8	3916.35	3778.29	3789.76	4090.7
M190T177			0.58489	0.528715	0.00445585	0.0360225	190.073	177.274	43509.6	21597.3	12571.9	14869.5	15577.6	15121.5	37803.9	20991.2	27446.5	29289.1	11792.4	11827.6	11651.2	20704.6	13863.4	11026.2	14173.5	9969.83	9860.71	11376.1	16729.1	15964.1	15968.4	16321.8
M280T125			0.634244	0.374066	0.0044761	0.0361354	280.109	124.807	24527.6	13321.3	18272.3	48672.1	6129.67	31210.9	10541.5	42136.2	19007	40436.1	7460.48	6610.8	2703.04	3808.24	14035.1	4305.62	9671.86	16017.7	16479.4	14015.6	23044.5	23075.5	25866.9	23662.4
M642T30			0.579919	1.88809	0.00447868	0.0361354	642.383	29.9225	33727.1	15986.5	12517.3	23243.5	18603.9	22071	20657.7	5028.45	20431.2	19952.3	23693.4	19597.3	26143.7	66402.6	41587.1	32313.9	21664.4	40483.5	38470.3	52570.3	35637.7	31102.1	31101.9	32447.2
M301T178			0.372953	0.6427	0.00448453	0.0361469	301.07	177.98	12782.3	28272.6	11827.2	15595.1	16113.6	13978	20852.2	14713.7	17271.3	11334.3	11242.7	12839.4	6946.38	5316.65	12869.4	12341.3	11600.6	9626.23	11773.6	10037	13474.1	11427.6	13941.7	13911.9
M279T164			2.4106	2.60381	0.00451641	0.0363175	279.038	164.105	62589.6	175213	49444.3	13838.5	74462.9	109667	387329	409552	274390	59528.1	65969.3	210547	437376	510028	471562	274214	456540	424927	522903	833728	300364	300466	302808	308206
M230T366_2			0.378457	1.92286	0.00451786	0.0363175	230.066	365.939	8644.69	1560.32	7311.54	1418.2	7371.59	8743.97	11725	7885.63	9093.53	15472.3	8229.04	6954.61	14264.3	13721.4	15924.1	15457.1	24958.1	23656.9	17075.4	12101.1	8741.85	8843.7	6638.22	7833.07
M736T258			1.49887	0.133593	0.00451908	0.0363175	736.393	257.971	37353.8	269634	180300	55785.6	24983	131217	138601	28810.2	52967.2	44726.2	4707.28	10418	22165.6	15116.4	5991.41	22946	9980.75	10524.7	17276.5	9707.44	48450.9	47041.9	43058.6	48568.5
M471T35			0.536599	2.31021	0.00452392	0.0363206	471.099	34.863	16430.8	7460.39	13453.3	6306.76	5673.32	11753.8	22413.9	13113.1	9499.94	8145.22	28567	14153.9	18450.8	47582.6	22958.2	15544.6	34889.4	25490	8140.02	48166	17706.4	18817.8	19528.1	21418.7
M1176T191			0.304679	0.446043	0.00453538	0.0363768	1175.74	191.092	3530.89	7401.32	6218.47	6603.63	1493.4	7187	2682.11	6140.9	3943.27	8025.64	1639.88	3259.69	1575.61	6222.33	1338.79	2498.25	4562.67	1167.15	544.539	932.463	2896.74	2825.08	2826.01	2886.81
M804T170			0.483449	0.528585	0.00455294	0.0364817	803.532	170.03	14561	15937.2	19459.1	10934.9	29337.9	14182.9	15064.8	33548.8	33728.5	18618.5	15775.2	11849.4	17079.4	10277.9	8561.88	4704.19	11466	15183.1	6547.58	7112.72	15683.4	14976.5	14973.4	15265.4
M473T169_2			2.35172	0.437088	0.00456381	0.0365329	473.325	169.176	330163	432241	858579	494415	220122	340671	245536	230257	264449	281712	220104	193343	294800	167739	85322.9	104907	146756	126999	112726	163718	195015	187054	195147	192005
M285T93			1.18641	1.74512	0.00458213	0.0366436	285.206	92.619	140100	81881.1	75038.6	212674	46483.5	62296	107207	42052	122685	34538.7	212288	194244	209699	102450	175178	136906	181360	154748	129589	117694	140254	139684	146155	156162
M282T383			0.231107	1.96574	0.00460045	0.0367435	282.028	382.83	3105.95	3316.62	3387.85	1220.81	4887.62	1079.64	3578.58	1180.08	2447.77	2645.52	3150.14	4126.26	4149.11	4677.15	2754.45	5744.12	9430.28	8198.27	6731.25	3820.08	3293.11	2666.25	2620.2	3084.11
M247T383			0.263732	1.60018	0.00460365	0.0367435	247.119	383.096	3073.45	6378.21	6112.7	6446.5	4724.51	5746.39	4654.66	3262.13	6161.19	6185.97	6804.33	5455.62	7987.55	6188.16	6684.15	11843.2	10350.9	14277.3	7151.04	7660.42	6110.93	6009.68	5211.88	6114.21
M471T132			5.68055	0.579555	0.00463715	0.0369747	471.311	131.817	1.89675e+06	2.96144e+06	4.34759e+06	3.52198e+06	1.72228e+06	3.17993e+06	2.30035e+06	1.52894e+06	2.14402e+06	2.89841e+06	1.47871e+06	1.95394e+06	1.84079e+06	976720	1.15063e+06	1.04952e+06	2.9127e+06	1.92445e+06	1.18557e+06	886152	1.94404e+06	1.88338e+06	1.94441e+06	1.92846e+06
M357T241			0.287675	1.61601	0.00467375	0.0372301	357.214	241.289	5873.96	6756.64	7644.28	4117.92	6862.11	11937.6	5138.53	7210.02	7717.11	7278.79	5961.08	9850	15610.6	7231.59	12581.1	14240.9	10522.9	12645.7	17283	8061.66	7030.72	8020.12	6420.98	5493.39
M337T225			0.337285	1.98911	0.00468286	0.0372663	337.132	225.208	6954.67	5237.06	6443.72	5382.08	5164.63	4769.47	4918.2	2403.96	5663.76	7036.67	4616.41	7529.59	9667.1	8224.09	12446.8	10055.2	11779.1	23629.7	10812.4	8600.14	5548.12	5078.32	5312.94	4901.62
M124T274			0.236667	1.46199	0.00469721	0.037344	124.04	274.084	5080.05	2761.4	5816.49	4674.6	7127.72	6869.08	5308.49	5665.35	5383.56	9869.87	9807.02	5940.44	7618.24	6907.79	10938.3	8483.47	10589.9	9776.72	5785.39	9762.14	6654.96	7280.57	4398.89	7176.48
M537T34_3			0.788045	1.74604	0.00470538	0.0373725	537.378	34.232	29718.4	61663.4	36867.8	38096.4	64359.3	25651.2	33784.4	37374.3	44659.5	25264.7	50309.7	69532.6	132468	84125.9	79357.3	56542.3	63041.4	44585.6	65729.3	48254.5	76852.5	76049	71955	76863
M464T160			0.365483	1.59662	0.00471782	0.0374348	464.296	160.168	8280.25	14447.4	13473.6	5340.67	13728.4	6716.17	15858.5	11289.2	16663.3	7187.03	13191.7	5685.89	23100.8	22835.8	18565.9	17632.4	18987.3	21094.7	20132.8	19166	14267.2	14305.2	6660.38	14236.3
M578T191			1.17368	0.438557	0.00472859	0.037459	578.345	191.081	139838	63829.5	52350.2	181050	41788.1	72832.9	72506.9	86576.7	39151.5	114651	29495.3	55282.2	38112	30065.5	43863.1	31059.4	61840.9	41966.6	19293.8	28186.6	54846.6	52211.9	53326.4	54918.2
M445T33_3			1.91435	1.36028	0.00473209	0.037459	445.367	32.904	715277	424923	531756	799051	666627	691291	630107	358740	674847	477091	582211	667319	921572	673395	940022	816055	848747	937104	1.06193e+06	672100	528702	543716	538384	543747
M522T352			0.117655	1.61305	0.00473466	0.037459	522.305	351.913	409.9	1203.9	1838.67	1000.14	775.255	1036.29	1726.73	1238.84	1680.8	1438.63	1521.97	2048.01	1987.7	2581.15	1190.58	2466.01	1671.16	2242.12	1237.46	2973.69	1643.77	1441.41	1438.29	1439.68
M251T49_3			1.15405	1.99286	0.00475479	0.0375757	251.095	49.365	73555.2	95886	54461.1	73461.7	64696.2	61507.1	67031	35362	59106.7	37335	77096.5	68093.2	168896	91364.1	113380	115139	120586	258327	72104.1	155377	73675.6	73623.9	75449	85885.1
M303T36_2			1.24424	0.760259	0.00475863	0.0375757	303.09	36.066	252048	231636	185823	239053	193701	159230	226906	159369	160603	211843	94147.5	140023	201085	161616	131700	131176	160180	193094	176645	146217	145384	146738	145386	145704
M463T156			1.24671	2.16117	0.00479108	0.0377953	463.341	155.752	64476.3	32992	88461.4	23734.6	204870	36522.1	39827	45784.3	59944.3	106988	99550.6	259557	188332	192731	103796	86272.7	169239	89280.9	124891	206953	76509.1	36477.9	114935	91523
M282T264			0.98889	3.89883	0.0048015	0.0378409	282.084	263.963	5553.23	25358.6	15620.1	3991.27	6235.51	11697.6	39703.7	35474.5	17798.4	6056.25	4582.53	24822.2	52917.5	92524.6	77344.9	25344.8	167742	54361.3	66714.3	86657.8	32937	31714.7	31721.7	32323.2
M254T293			0.188005	1.41622	0.00487152	0.0383556	254.012	293.111	3186.56	6565.16	4230.31	3897.17	3364.23	4004.06	5795.84	2745	5169.56	4722.67	4657.22	4492.19	8338.3	6042.6	4828.65	6444.3	6297.91	6475.65	8181.62	6102.86	3978.98	4063.96	3845.4	4107.58
M838T34_1			1.0727	0.61025	0.00489606	0.0384976	837.516	34.1065	108761	87095.3	55400.5	145610	65650.2	76988.3	122104	85794.7	149540	91476.5	69670.3	18190.3	80859.4	52936.1	90892.8	46544.3	55608	52398.8	75129.4	60954.1	107649	103204	106512	105330
M94T383			0.197317	0.674493	0.00490508	0.0384976	94.0296	383.352	4760.12	4132.39	4594.01	6584.9	7213.08	3695.72	4621.87	3596.94	5685.86	3909.28	1625.75	4889.79	3048.63	2599.65	2747.45	3298.11	4195.01	3607.74	4242.44	2656.73	3100	3051.99	3051.72	3100.66
M377T391			1.40452	0.624881	0.00490767	0.0384976	377.085	390.693	178905	174108	68680.6	264002	197935	150895	264653	293004	201440	218861	81680.1	172395	83106	153758	155651	90309.6	96257	153859	111032	159515	145750	160902	153197	160454
M244T288			0.539343	1.72888	0.0049094	0.0384976	244.082	288.35	14160.9	23287.7	27194.5	24935.1	26077	22409.2	19862.1	29061.5	28835.9	20361.8	48039.3	81229.3	36390.6	48659.1	24332.7	25903.6	35211.6	30826.8	40334	37409.4	25377.1	24385.3	23862.6	27707.4
M181T353			0.555953	0.534333	0.00491318	0.0384976	181.087	352.51	16549.6	26623.7	25648.4	33683.6	45135.8	22356.6	24405.5	10495.5	18566.9	14326.7	8383.96	10145.8	14608.6	13096.6	11662.4	10795.7	13542.1	9856.81	23523.9	11444.4	14563.9	14199.9	13206.4	13865
M781T259			0.393274	0.265406	0.00492316	0.0385045	781.439	259.046	4518.61	8835.12	6986.49	2796.03	1728.57	2142.65	13825.3	15857.6	10186.3	18532.8	931.102	1479.69	1344.95	2283.92	5895.36	1633.98	3696.07	3117.36	1299.42	986.333	4848.42	4624.46	4581.23	4579.49
M449T329			0.625986	0.316077	0.00492638	0.0385045	449.106	328.618	38060.6	23303.2	13153	9490.92	19799	11637.1	13785.7	52474.9	8918.9	21747.5	10421.5	12144.1	8105.47	7805.5	5250.06	2391.06	7321.71	4826.38	4967.98	3891.79	11012	12393.5	11870.5	11413.5
M285T198			2.56976	0.392217	0.00492823	0.0385045	285.171	198.352	275121	249133	275408	832156	715484	375092	510089	132702	594148	139125	126364	103653	229137	165483	148018	132759	136242	158130	184637	223064	233409	220586	220535	227314
M473T37			0.524473	2.16636	0.00493841	0.038547	473.115	37.377	19980	10345.6	7882.58	5341.64	9411.67	15821.3	8064.4	4816.8	25662.7	21889.3	32774.5	10607.4	20738.8	53986.5	21712.9	26768.6	35103.4	17994.5	18994.1	41247.9	28608.9	26773.1	25933.1	25947.1
M555T374			0.330814	0.513397	0.00497853	0.0388063	555.228	374.108	6797.09	7321.06	4190.64	8143.82	11991.9	8833.25	16302.9	6327.75	14105.3	4356.75	3855.85	5170.68	2937.17	3935.98	3696.05	3141.35	5211.65	7118.91	5214.52	5086.95	5131.52	5341.62	4782.48	5484.58
M336T253			0.40207	2.71126	0.00498115	0.0388063	336.033	252.792	3630.74	7404.27	4134.75	5276.24	4078.93	4172.08	4621.75	3676.28	2115.19	4018.83	24886.3	5838.57	5281.4	13213	7389.57	8905.75	17332.6	19886.2	2429.82	11770.6	4996.72	4925.27	3732.37	4016.46
M430T293			0.174123	1.91571	0.00498926	0.0388323	430.28	293.245	2011.66	1470.08	1008.14	980.872	4129.62	1019.21	1386.44	993.395	1762.72	1952.63	1043.29	5649.43	3119.92	2636.45	2911.58	2630.52	2905.37	3487.1	4078.35	3558.57	1733.71	1360.6	1753.96	1941.57
M213T198			0.925695	1.81351	0.00501435	0.0389904	213.007	197.693	23301.9	64231.4	30858.2	56867.1	60110.7	45066.7	50943	8832.49	47142.2	23767.4	40753.3	39854.1	94958.2	91621.8	52183	68032.4	67177.4	85781.6	129546	75666.8	39219.3	42188.5	40902.9	49257.9
M617T355			0.266	0.626927	0.00502627	0.0390458	617.205	354.842	2304.03	9359.63	4913.97	6402.74	5920.86	8343.29	7094.73	5515.22	5231.05	4636.94	1680.63	3443.96	4814.32	3964.69	3454.89	2878.83	3758.76	4228.92	4493.52	4723.12	2672.14	3421.78	3426.51	3425.73
M566T268_1			0.187135	1.75634	0.00509149	0.0394795	566.162	267.608	705.741	1997.25	1897.64	2760.05	2753.53	2432.95	2059.75	1071.01	1410.92	2003.48	2233.71	2470.18	5897.08	3601.25	2973.44	2298.67	2171.68	2822.31	4405.43	4658.89	1416.63	1417.59	985.022	1365.04
M522T334_1			0.177788	0.275925	0.00509178	0.0394795	521.769	334.348	1804.09	2413.24	1334.48	1123.26	623.025	975.106	964.453	2463.99	667.466	4304.23	169.792	1001.74	217.938	429.949	793.208	272.032	1114.33	395.817	112.509	93.2888	1829.22	1855.77	1806.86	1992.08
M633T206			0.872317	0.288558	0.00510845	0.0395711	633.4	206.376	52878.6	17007.4	20000.5	18382	17723	18875	52250.2	103687	56811.2	56803.9	5455.45	29874.2	13831	9337.81	12559.4	10723.1	14844.4	10084.1	5951.76	6922.56	25078.4	23839.6	23843.3	23869.1
M242T100_2			0.155671	2.07822	0.00512182	0.0396369	241.858	100.201	466.603	1167.07	1678.6	691.784	1173.52	1604.71	695.501	1287.91	1384.12	1254.4	887.474	1376.05	2967.45	1435.19	3998.64	2816.06	2908.73	865.754	2639.47	3805.61	1556.48	1616.74	1392.01	1700.2
M466T227			0.411953	1.62344	0.00515927	0.0398556	465.828	227.035	6345.4	13087	11614.3	13387.8	14354	19712	9897.75	9684.19	13497.1	8783.02	21916.6	14174.2	15389.1	29798.1	8927.27	13909	17996.1	23487.1	24157.5	25646.1	14171.8	11962.9	14179	14174.2
M163T224			0.572738	0.501683	0.00515985	0.0398556	163.061	223.563	17718.1	20758.8	19516.3	20308.9	62686.3	28621.9	27737.4	32680.3	24638.5	25259.7	10096.1	17217.8	10896.5	15366.1	11083.3	12136.5	23113.8	9894.99	19967.5	10661.6	16484.1	21825	16571	16594.3
M359T350			0.362142	1.82352	0.0051676	0.0398687	359.206	349.617	10952.9	7515.27	4488.41	4078.41	6878.53	4871.83	11809.8	2357.52	8147.02	7226.06	6134.02	6912.83	17041	9852.54	9386.68	11420.6	15173.7	12971.1	21428.8	14272.1	8157.04	7286.59	7626.09	7314.86
M286T355			0.219195	1.57334	0.00517134	0.0398687	286.188	355.394	2474.01	4090.94	3413.3	4878.21	5078.23	5274.17	4985.07	1618.05	6822.89	1839.03	4405.25	8773.21	7121.13	6226.7	5680.91	4156.01	5361.48	8284.25	5919.12	7751.18	4298.34	3830.98	3321.88	3670.01
M349T332			0.292573	0.556365	0.0051803	0.0399	349.202	332.38	3613.99	6646.87	6540.8	12250.5	9688.15	6434.24	8146.7	2723.07	5626.4	5423.16	2186.38	2455.56	4643.77	4292.23	4773.44	3451.27	3683.88	2796.3	4924.42	4121.43	3901.32	4047.71	3890.01	4623.7
M264T217			0.322404	0.648945	0.00519685	0.0399898	264.088	216.81	9527.68	11936.3	8272.81	14071.7	14317.2	10989.2	16114.4	6944.43	5366.36	15810.1	6518.4	7720.57	5922.61	8084.26	9515.48	7886.49	5857	5908.91	8106.6	8037.75	7188.78	5988.02	6003.92	6478.62
M795T249			1.04477	0.136548	0.00520952	0.0400494	795.454	249.377	77681.6	25324.9	40121.7	18541.2	20421.4	13787.6	35145.9	153120	49894.8	52708.9	3846.85	17523.6	4030.6	6461.75	6997.38	3996.5	14665.1	4310.72	1461.06	3170.71	24853.1	24323.4	23768.7	25980.7
M315T193			0.428053	0.649424	0.00525825	0.0403859	315.144	192.634	15929.8	23199.9	9740.99	24891.6	13862.8	16871.6	22559.8	9144.83	17272.1	18701.2	7823.34	7815.94	12380	15347.1	8115.59	10045.6	13368.8	12893.1	13570.8	10453.9	12053.4	10433.1	10350.4	10477.8
M369T195			0.489956	1.53621	0.00526701	0.0404151	369.227	194.826	25733.9	31992.1	12472.2	21597.6	21358.1	32011.5	26277.6	22629.5	23306.5	41772.8	19606.9	31054.8	44085.5	62849.6	33973.1	38477.6	41948.7	40544.3	48712	36859.3	28518.2	28427.8	28434.9	34052.8
M740T40			0.772443	0.507369	0.00528106	0.0404688	739.585	39.774	49380.7	45157.3	43753.7	75641.8	58907.8	41412.1	23788	29642.2	107655	50157.4	20401.6	23629.3	27227.3	11629.9	44475.5	32224.9	25534.3	34801.9	18385.6	28310.1	41053.9	38837.1	38541.6	45577.3
M454T105_1			0.532203	0.49001	0.00528393	0.0404688	453.881	105.212	16110	13955	21550.2	23757.5	13977	17242.1	38921	17683.7	12049.2	42835.2	12561.9	7814.07	13462.2	9266.71	11865.3	6776.76	12078.1	15612	10621	6803.92	13840.2	11836.5	13836.2	13842.1
M725T159			0.667207	2.05738	0.00530222	0.0405707	725.424	158.921	19895	39049	13387	30904.4	13795.2	14959.5	12770.6	5638.91	20518.2	29137.6	21981.8	17681.8	60943.2	66840.2	26499.4	41824	28325.9	37756.2	41851.7	67885.5	42162.8	42222.9	42231.7	35818.9
M846T109			1.25371	0.566322	0.00531066	0.0405843	845.594	109.16	176594	126985	143343	210373	208998	162766	183863	70936.2	103227	75240.3	66776.2	56418.7	88810.5	51902.9	85012.4	38880.6	150431	142936	83405.3	63573.5	103097	98121.2	103118	103099
M998T283_1			0.255506	2.47912	0.00531395	0.0405843	998.37	283.157	1235.79	2890.8	1604.96	3486.07	1452.89	2300.38	1183.4	1104.2	2504.97	1693.17	1880.69	4787.39	1956.29	4170.08	9424.75	6144.16	5574.21	7793.12	628.817	5875.81	3770.57	3774.09	4136.66	3850.44
M515T258			2.49149	0.124023	0.00533945	0.0407366	515.301	257.543	136493	746596	600242	216871	48715.3	335320	311432	68942.1	108283	124844	15988.1	36896.4	47406.7	28921.7	18018.7	61151.9	26739.9	34209	42143.4	23104.5	132847	123713	121729	121968
M418T227_1			0.28829	0.604474	0.00534698	0.0407366	418.101	227.39	5766.31	12458.3	3741.38	3863.11	6434.15	9106.41	7993.57	8897.37	10318.7	8655.26	3917.05	3335.02	6383.11	6738.09	3569.3	3221.83	5479.97	5013.03	4035.16	4993.75	4969.62	4966.8	4166.19	4969.42
M968T266			0.168661	0.658388	0.00534889	0.0407366	967.529	266.039	3396.43	3450.12	1988.82	3083.6	1954.54	2085.6	4450.2	3446.16	3720.92	4056.37	1346.26	2329.76	1165.66	1887.13	2121.77	2243.39	2801.58	3236.88	1961.78	1732.43	2735.92	2877.78	2581.86	2826.11
M234T393			0.226807	1.60612	0.00535645	0.040756	234.061	392.518	2869.84	3777.3	3916.39	3545.98	5622.25	3867.11	4330.89	2180.36	5246.46	2776.61	3409.29	2799.99	6777.84	5942.98	3804.26	7062.69	8180.47	8212.13	7571.19	7485.62	4567.55	4161.2	3930.97	3928.5
M400T33_3			0.397717	1.83436	0.00537771	0.0408479	400.083	32.7455	6102.82	13468.8	11810.9	7565.69	3308.95	9648.66	12039.4	3435.88	10168.4	15260.8	17606.1	12732.8	29968.1	7021.31	20417.8	13378.3	12052.2	14262.8	19626.9	23181.2	8862.19	12776.3	11729	12779.7
M261T297_1			0.321971	1.57342	0.00537855	0.0408479	261.046	297.44	11625.5	7945.46	4755.04	4400.27	7247.77	3406.26	13539.8	6055.98	14282.3	9046.12	8710.2	13686.3	12780.9	14991.7	13205.3	10633.1	9489.14	12796.2	17187.6	16019.3	5358.64	10001.4	9299.44	10022.8
M110T165			0.42044	2.77811	0.00539848	0.0409611	110.024	164.865	2151.5	5015.42	1835.86	1163.74	1970.13	2398.98	9174.32	9572.27	8216.88	2224.66	976.125	3655.4	13627.1	15346.3	14463.8	7749.96	12845.6	11563.3	14941.6	26300.3	6917.35	7255.6	6742.25	6761.12
M475T471			0.43396	0.599747	0.00540384	0.0409636	475.166	470.662	9679.59	20807.4	10808.3	22110.1	16690.8	18062.7	24240.5	10149.6	10321.4	13104.5	5543.93	7753.01	7222.69	10296.3	7525.74	6760.55	10222.9	10178.8	14348	13693.5	9378.13	9157.14	8643	9382.67
M209T107			0.250722	1.40781	0.00541337	0.0409639	209.118	106.894	12685.7	10849.5	16760.2	13608.7	8880.2	10995.3	7877.55	10854.5	6323.14	10797.1	13528	17511.7	13494.4	17030.8	16248.7	11280.8	13178.7	13889.5	23256.5	14921.7	11696.5	11704.2	11695.3	13639.6
M553T60			0.935917	0.646567	0.00541393	0.0409639	553.247	60.3335	77323	73409.1	81652.8	100657	71147.6	61102.8	54776.6	73266.4	98018.6	96232.4	38481.3	33842.7	47273.1	102491	73889.2	37605.7	59478.5	55851	33921.7	26393.1	57156.9	56134.8	54665.7	57160.2
M473T115_2			1.53849	2.77955	0.00542183	0.0409856	473.257	114.751	43690.3	64067.8	74399.7	73423.3	41883.6	129854	72698.5	35402.9	22430.1	59281.6	5363.39	109010	111981	160810	277311	183770	85557.9	381537	176965	223044	94243.7	304329	304714	301748
M181T104			1.04311	1.50468	0.00542755	0.0409908	181.053	103.716	118882	127209	97821	114114	116596	95406.7	164043	44729.8	123489	91761	124115	81625.6	248451	140274	179152	170068	190415	196805	137470	177822	110305	107375	110578	112436
M391T203			0.75007	1.73112	0.00543368	0.0409991	391.179	202.78	26998.3	97621.9	29982.4	34756.8	29160.2	35317.7	44346.1	17965.3	31896.9	29727	40352.5	45755.1	96452.7	59548.8	60554.3	61046.7	79090.5	76873.9	74863	59433.2	42292.2	40979.8	40046.9	41448.5
M499T188			0.538985	0.704885	0.00545911	0.0411342	499.27	188	31657.1	40545.4	43442.2	46894.8	24526.5	32733.8	29623.2	23142.2	36932.9	24018.6	28082.9	26844.3	34061.9	26403.9	19327.2	17343.9	21368.1	21239.8	20394.1	20024.8	21658.5	21264.5	21229.5	21668
M188T268			0.367618	1.50433	0.00546167	0.0411342	188.035	267.532	9611.8	13847.6	10770.1	19033.8	17582.1	11135.9	17170.1	6930.09	13911.5	9895.79	14786.9	13474.7	29847.7	18330.9	19623.9	18633.3	25075.2	16909.7	14920.4	23792.6	10991.4	9975.48	10741.8	10480.6
M175T379			0.270565	0.637293	0.00547467	0.0411403	175.025	378.551	7933.8	6269.19	7255.21	9852.36	12945	4439.53	9506.34	10422.1	9317.97	4746.99	4630.35	6449.84	5399.2	4143.33	4154.06	8086.33	5679.82	5628.83	5461.72	3063.26	4324.72	5967.39	6257.69	6283.83
M188T382			0.334718	1.67515	0.00547551	0.0411403	188.056	382.281	4902.37	6586.04	11921.5	8793.24	9248.12	12098.7	6014.18	5529.4	7313.09	6446.53	18739.7	12512	9852.48	8278.9	5155.71	12931.6	17801.2	18111.7	17365.8	11341.8	9697.75	8492.38	9017	9503.34
M601T34_2			0.804904	0.73359	0.00547763	0.0411403	601.431	33.8545	104796	79534.2	53943.6	80602.6	91926	76441.8	72158	74589	74354.4	85586.2	60311.7	33188.4	90947.9	47874.7	54277.3	72815.7	47349.5	70591.8	46538.3	58524.9	80389.7	79526.1	74006.7	78209.4
M291T25_2			0.717554	2.55484	0.00549506	0.0412332	291.036	25.493	20067.5	4280.7	26262.2	16782.4	17599.8	6015.99	14987.2	11979.2	16302.3	7209.3	19266.5	22080.8	65632	35874.3	24309.7	22160.9	29550.8	25086.7	82005.9	35507.3	16040.3	16040.1	16659.6	16039.5
M583T467			0.214068	1.37002	0.0055021	0.041248	583.119	467.271	7535.76	7626.19	5194.03	5450.27	6276.29	6557	9066.53	4132.28	4865.28	7057.44	9416.27	8653.56	8069.86	7279.37	10715.4	8909.78	11746.6	9721.12	5318.34	7523.77	6316.29	6506.54	6315.71	6956.94
M379T104			0.296484	0.577887	0.00551593	0.0412698	379.028	103.686	5938.42	10824.2	3554.51	9792.78	5841.01	10522.8	7209.26	11044.3	9420.73	7623.77	4645.53	3214.67	3476.25	2181.47	3758.18	7553.32	8142.21	4008.71	2121.46	8153.06	6818.06	7544.23	6463.12	4070.76
M301T174			0.410343	1.79727	0.00552231	0.0412698	301.167	174.024	9611.05	7392.44	17238	22925.7	17255.7	6334.14	6656.48	6194.3	13505	11285.8	8449.97	28318.2	27591.8	27974.4	27887.2	11436.2	22741.5	19162.2	14241.7	24990.9	14156.1	12622.5	15420.1	12778
M340T36_1			0.266268	1.59155	0.00552366	0.0412698	339.903	35.574	5875.77	2917.43	4645.12	6969.92	7965.51	5770.12	7803.89	6751.87	5408.87	3717.48	9641.7	14233.9	4001.91	8433.38	7179.18	11992.1	9608.53	11064.9	5807.17	10070.3	8421.94	10857.5	4673.37	6887.55
M89T136			0.794594	0.709441	0.00552526	0.0412698	89.0239	136.106	67510.3	92811.5	72430.2	53223.8	76483.5	79524.1	63137.5	121570	79368.4	73091.8	57753.1	70953	60805.2	47433.2	69293	43862.7	73892.7	48406.5	39375.8	40986.3	68138.2	66573.4	74049.9	64621.7
M186T228			0.202984	1.67135	0.00555004	0.0414169	186.113	228.068	3353.68	3424.98	1598.19	4796.47	3404.74	1806.46	3362.33	2324.42	3648.48	3678.73	2881.35	3124.23	6412.78	5116.64	5864.6	5853.11	8564.5	3258.17	7178.84	4223.63	3804.15	3371.32	3434.36	3393.94
M237T231			0.446392	0.59799	0.00558941	0.0416725	237.097	231.068	17459.7	22290.1	11900.2	25880	24542.7	20447.9	22964.8	9253.87	14928.7	10367.2	7898.89	7093.29	11804.5	6550.88	6655.51	11744.6	8747.93	17362.9	15435.6	14365	11455.9	11460.4	12578.2	11451.4
M427T261			0.861074	7.64491	0.0056059	0.0417573	427.135	261.497	2379.44	6897.84	1975.82	2000.2	5089.41	2941.8	9373.84	2550.9	8208.54	3083.31	4007.21	27778.8	64117.2	30382.6	14575.6	19815.4	14753.3	35578.7	104648	24550.4	8281.25	7725.92	7409.55	9041.55
M304T101			0.853965	1.4065	0.00565598	0.0420919	304.078	100.954	68134.7	107248	114827	74702.6	89098.9	109127	114214	119787	112943	98042.2	77651.2	100617	166686	123582	134859	186755	171140	191875	126876	137890	122509	116838	116865	119079
M719T310			0.159768	0.640276	0.00566366	0.0421105	719.413	309.956	2922.44	3900.79	2483.29	2727.22	1381.88	1818.36	2777.48	1888.05	2502.37	4066.8	1166.26	1575.01	890.408	2018.44	1950.7	1427.78	2064.18	1627.34	2160.35	2066.81	2160.93	2459.59	2091.32	2055.35
M612T227_2			0.69801	2.75521	0.00567925	0.042188	612.426	226.76	2552.12	12122.9	15115.7	12796.1	16705.7	23378.6	4992.13	6206.36	13493.6	6315.23	33068	16892.9	13090.5	47055.1	6982.07	12468.5	34723.9	62247.8	31568	55111.4	15098.7	14434.6	14425.3	14629.3
M609T70			0.557729	0.666208	0.00572852	0.0425152	609.392	70.312	28815.6	30126.4	22705.8	44620.6	41228.3	24611.8	27527.1	42776.8	43008.6	37326	42236.6	13358.9	27188	20094.1	20362.8	23584.5	17255.6	19506.9	18920.9	25832.6	55180.5	59016.8	57575.5	57743
M229T310			0.19911	1.49574	0.00573967	0.0425486	229.083	310.318	2465.14	3746.78	2945.99	2774.48	4393.18	6699.95	4310.48	3103.87	6212	5798.01	5061.65	5844.35	4584.65	5698.18	6290.97	5820.45	7427.99	8427.29	9056.56	5281.81	3999.96	4194.77	4352.08	4076.84
M387T35_1			0.658131	0.771155	0.00574346	0.0425486	387.289	34.903	80555.5	51624.4	42118.3	77468.8	73446.9	59314.4	67465.3	53470.4	54013.6	77662.3	42966.1	56440.2	54559.2	47464.8	39168.8	46239.8	50098.2	44300.3	57885.4	52210.6	44732.2	42655.6	43559.6	42640
M552T193			0.323645	0.762257	0.00575853	0.042599	552.327	193.181	16426	16670.2	11831.8	17907.5	10725.2	19978.3	16382.9	15751.6	16894.4	11742.1	9206.54	13412.3	10308.4	11750	11760.6	14208	14497.9	13951.5	9552.57	8976.27	13372	7512.98	14525.8	14542.5
M228T365			0.227519	1.72542	0.00576072	0.042599	228.051	365.127	2843.01	3672.2	3719.42	3027.06	4636.57	2887.37	4629.66	2433.95	4901.68	3651.96	6008.35	3418.55	4054.86	3860.08	5042.06	6902.49	10096.6	9240.96	9515.03	4671.37	6674.95	5941.81	5755.58	6816.34
M248T132			0.601573	1.50423	0.00578994	0.0427763	248.023	131.879	54459.3	62542.2	44966.8	59352.3	44039.7	47054.9	58101.7	27250.2	43084.9	45055.9	127683	60231.7	74292.6	68897	54189.2	48802.6	61324.5	68200	88580.4	78716.4	61459.8	67050.5	77046	61456.5
M739T188			0.290775	0.520659	0.00581978	0.0429578	738.512	187.505	7084.4	6025.42	5121.72	7411.6	4119.05	7035.45	3861.32	13607.7	5741.96	4577.18	2040.34	3278.33	2003.83	6097.26	2513.08	3183.4	4710.39	4332.92	1779.34	3688.29	4353.56	4347.95	4349.3	4599.33
M157T57			0.886314	1.73163	0.00585807	0.0431419	157.123	56.6105	54974.5	71380.5	60899.7	55525.5	41114.2	61656.2	28969.5	48851	63026	40502	66636	140359	125174	60249.7	78323	55805.6	79912	158523	87864.9	59545.5	69916.5	92817.4	68296.8	68216.5
M243T164			4.44854	3.0423	0.00585813	0.0431419	243.062	164.208	129038	438770	173698	91004.2	161212	229479	1.1821e+06	895029	787001	153703	108971	497576	1.37522e+06	1.5841e+06	1.37968e+06	671872	1.55341e+06	1.28858e+06	1.43541e+06	3.00768e+06	820862	796604	798020	796606
M411T182			0.464127	1.50214	0.00586444	0.0431419	411.203	182.244	26047.6	30909.5	24419.1	29765.2	18920.3	22650.5	31344.6	15883.6	22580.1	23026	20312.7	32059.8	56578.9	48592.5	44365.2	32559.9	40905.9	39575.6	21899.4	31995.5	24658.7	23434.3	24433.5	21382.5
M229T36			0.637823	2.08653	0.0058659	0.0431419	229.019	35.61	14519.7	12679.3	18926.1	20502	29753.2	13246.2	31207.7	13922	24913.1	7861.62	26749.2	69224.9	67773.1	28171.9	25167.3	19427.9	23435.3	59670.7	33344.3	38325	22445.5	22179.8	33123.8	21994.9
M393T340			0.417193	0.600756	0.00587391	0.0431618	393.102	340.185	12625.9	12883.4	8272.32	25339.8	18146.1	12646.1	21648.5	11461.2	19441.6	9598.58	8029.1	10466.4	9739.37	8558.62	5940.45	7281.18	8164.8	7250.88	14699.7	11222.4	10336.3	11351.3	10178.6	12452
M291T35_1			0.962532	0.615755	0.00588375	0.043184	291.09	34.6405	130830	57513.5	58205.3	82165.3	65492.1	75683.9	109038	47917.9	101412	99453.1	64008.8	25269.3	74289.4	51414.8	43715.7	59628.4	28001.3	63873.8	30921.9	68544.5	52277.3	52283.9	52276.7	45651.4
M371T377			0.179061	1.92135	0.00588752	0.043184	371.216	377.072	1497.42	1478.57	1337.06	2236.51	1338.44	1042.25	1003.39	1305.1	2374.82	1754.88	2849.86	1294.47	4431.06	1457.71	3871.56	1275.81	2508.17	2728.17	4992.48	4118.81	1393.64	1402.67	821.651	1379.84
M529T221			1.65876	1.70693	0.00591128	0.0433193	529.284	220.763	189066	349062	266064	219046	174153	245029	241563	75576.7	169624	244014	42110.5	365876	517534	431285	482189	383775	392272	432372	426183	235893	222436	216906	217026	221478
M274T425			0.251971	1.84804	0.00593321	0.0434409	274.104	425.038	1644.69	3132.34	2972.55	2552.71	3215.05	3354.64	3589.58	4305.57	9178.87	2688.11	3764.36	3602.77	10003.6	7969.59	3545.53	8549.57	6918.44	9318.37	6976.31	7052.73	5746.68	4435.23	6055.17	6042.63
M167T124_2			0.382216	0.52048	0.00595403	0.0435403	167.143	123.527	11761.4	9943.58	7251.75	13783.5	4803.72	7856.64	16382	21920.6	9500.08	9444.62	4862.94	6993.86	5513.91	4076.98	8719.68	3950.65	8835.98	8313.49	2170.8	5192.68	8308.28	8109.39	8475.28	7462.48
M349T298			0.277346	0.689402	0.00595747	0.0435403	349.095	298.38	6145.3	8915.1	7903.04	8914.41	8758	7306.57	10742.7	8275.13	9632.11	6194.39	3786.22	5333.62	2218.37	8793.48	3861.21	5901.75	7042.64	5947.09	9053.16	5135.81	10415.5	12939	9323.79	9511.06
M127T136			0.401937	0.679283	0.00599471	0.0437729	127.04	136.469	20043.8	20901.5	18681.8	19391.1	25044.2	19531.9	22003.3	7454.95	18260.1	12719.8	5205.68	15338.3	12304.7	16733	14190	11827.5	12104.1	12311.6	15669.6	9325.51	16227.5	16859.8	17737.4	16218.3
M612T227_1			1.04026	2.87778	0.00600004	0.0437729	611.926	226.727	4017.6	27252.5	30193.4	33612.4	30816.3	53168.5	10217.4	6929.79	29224.8	9065.41	73319.6	35328.7	33926.3	102087	14460.9	31420.3	58745	148741	68681.6	108123	30859.2	30695	29661.2	29661.9
M262T116			0.15247	1.4798	0.00601217	0.043786	262.219	116.234	2096.11	3649.66	2375.27	1507.67	2607.65	3009.12	3327.39	3073.81	3426.31	2754.63	2850.48	4486.62	5617.3	4623.12	4965.33	1926.17	3137.15	5496.75	4149.4	3927.04	3649.81	3619.23	3649.11	3483.66
M200T164			1.12633	2.70847	0.00601258	0.043786	200.056	164.329	12363.7	40307.4	18506.5	9279.33	19548.8	17662.5	74034.8	57052.1	58929.6	12897.3	7356.6	34981.2	105792	118989	89743.1	49901.9	94127.9	81673.1	94169.6	191551	63627.4	60945	60970.3	63049.6
M337T424			0.454212	0.532754	0.00604486	0.0439817	337.077	424.364	12079.3	11366.5	12820.7	15966.1	31669.6	16825	31572.8	14494.6	15106.9	9259.02	6988.51	9937.93	12280.8	7629.41	8843.58	7221.52	9695.73	10512.1	9015.12	9061.78	10043.9	10037	10089.5	11022.1
M287T328			0.593235	2.9732	0.00608258	0.0441734	287.149	327.768	5732.03	8096.88	5838.43	12085.9	6387.03	9543.24	7971.18	8193.47	5989.65	13578.3	5226.48	10926.6	10047.7	9395.92	46038.2	50694.4	35952.9	33620.6	30110.5	15999.4	16677	14646.9	14628	15174.3
M414T221			0.201441	2.04116	0.00608646	0.0441734	414.052	220.991	2009.97	2547.79	1785.59	2667.02	2352.03	2229.6	3028.31	975.323	1155.48	2408.53	5153.24	1945.75	7468.6	6973.4	2677.94	2105.64	5422.92	5337.92	4646.05	1458.76	2578.96	2323.8	2015.56	2018.57
M605T54			0.48552	0.523342	0.00608746	0.0441734	605.18	54.473	28218.3	11911.8	8243.73	18141.7	15985.1	25734.4	25863.8	9625.46	21656.2	33873.2	3772.54	10486.7	8943.44	13099.1	12594.1	5715.74	6347.49	13268.5	10978.4	19071.9	10748.9	10714.4	4660.04	10761.7
M605T321			0.218955	1.7539	0.00610754	0.0442797	605.223	320.833	3906.85	2142.8	930.011	3990.22	1187.66	3301.95	4609.98	4003.95	4264.65	5374.91	3131.7	2983.64	6303.62	6243.18	8077.87	3432.36	7722.59	8971.46	6625.1	5637.56	3001.41	2993.08	3191.91	3758.03
M497T326			0.233173	1.70457	0.00611347	0.0442832	497.198	325.759	2290.87	2893.81	2938.94	4237.92	3847.35	5043.19	4432.66	1453.1	6117.18	8155.79	8998.15	6542.48	10106.9	4095.37	7615.52	6711.32	5638.13	3916.94	10261.6	6701.16	6349.86	6946.41	2138.02	6934.6
M487T129			3.3472	0.240075	0.00614265	0.0444532	487.34	129.087	472460	1.18318e+06	1.18729e+06	212495	92914.8	140007	1.28585e+06	452075	301361	679776	216610	188374	118321	208720	88366.7	236169	85403.6	75875.5	54641.2	169744	262567	251987	252035	256380
M207T211			0.326893	0.701697	0.00614784	0.0444532	206.997	211.236	8090.96	13765.2	10099.2	15876.5	12947.6	15536.8	14460.1	7957.21	9462.73	11642.9	6422.06	7194.46	10473.3	6595.86	6163.38	7662.35	10327.2	8991.27	12536.9	7723.92	6701.26	6840.2	7030.65	6706.78
M405T34_1			0.7603	0.621821	0.00615486	0.0444645	404.739	34.151	70049.6	39033.7	28306.5	93667.9	61447.9	70772.1	70791.3	45616.4	67350.8	58204.9	53367.8	13282	33340.3	26458.5	41342.5	46509.3	37064.9	58333.8	23739.1	42913.8	34575.1	31337	31330.5	31829.5
M321T35			0.913655	2.89982	0.00616116	0.0444706	321.136	34.9735	11316.1	37495.5	11817.3	10124.8	12739.7	8482.03	31847.4	12822.2	39130.7	33995.1	28851.5	32916	46181.5	127173	18517.2	16013.1	102876	71912.1	67998.6	95858.8	25818.2	58488.2	52067	60341.2
M514T272			0.396252	1.88799	0.00618072	0.0445336	514.337	271.722	9881.43	8779.48	6017.87	8496.6	7888.24	6418.53	7371.04	7252.14	9596.85	7685.52	12065.4	8632.18	23373.6	5380.73	24085.8	20032.9	13398.7	23360.3	11250.1	8303.75	10397	9923.58	9923.26	10139.9
M897T312			0.130569	0.610819	0.00618082	0.0445336	897.486	311.914	2133.52	1830.02	1396.07	1212.24	885.129	1113.51	1102.13	1508.73	1577.45	2345.76	676.672	1352.03	923.62	794.928	921.733	872.169	1763.99	741.844	575.121	604.045	1837.91	1740.81	1811.76	1838.11
M727T202			0.183353	0.613348	0.00619671	0.0446087	727.241	202.24	4540.65	5023.31	2728.74	4104.35	2126.82	3057.6	4279.11	2250.89	1858.38	3164.56	952.064	1255.61	2441.24	1826.23	1508.27	2101.25	2829.04	3038.09	2609.94	1761.2	2682.06	2205.29	2202.56	2224.43
M701T38_2			0.758933	0.567447	0.00622702	0.0447873	701.479	38.366	50166.2	49303.3	40057.3	39303.3	52805.1	47323.3	80088.3	20412.3	56492.1	78955	35893	3690.06	51767.7	9612.23	25777.3	33824.9	36951.4	37959.3	32130.1	24575.7	38972.1	39198.4	30429.8	37444.3
M339T154			0.741661	2.29163	0.00626774	0.0449836	339.252	153.727	4070.86	12417	11276.8	10466	32560	8105.38	17228	13970.4	52474.7	6069.74	25403.9	28596.4	47345	34638	26267.5	22413.8	24262.4	51416.3	71531.7	54582.5	26129.4	21040.8	26132.5	25204.7
M361T280			1.80477	0.55857	0.00627796	0.0449836	361.223	280.207	264897	470736	191493	508439	272619	251579	265836	131318	243428	307030	86242.9	127009	186145	119028	111870	306923	185972	162168	187761	150852	154080	150689	150736	158443
M348T411			0.135002	1.853	0.00627822	0.0449836	348.14	411.311	1739.35	951.956	793.431	683.088	756.087	1143.96	2231.53	752.424	1075.97	1776.76	2136.78	1706.81	1634.78	1705.98	777.046	3581.26	2364.33	3398.08	3024.18	1729.88	1674.59	1143.46	1462.41	1695.89
M870T37_1			0.970359	0.507457	0.00628046	0.0449836	869.526	37.371	69148	59908.4	57339.7	38662	61530.4	48285.5	50099.1	151718	55243.6	91573.3	41951.6	23122	29016.8	58189.3	39691.2	33643.5	41668.3	30484.5	18297.1	30786.5	51558.5	42858.9	53757.4	53110.8
M219T36_2			0.842842	2.0223	0.00628475	0.0449836	219.069	36.197	90803.2	60546.3	25513.5	27105.8	19633.3	27813.6	32305	14790.6	32064	29185.7	77215	43381.1	109915	40835.4	34752.7	46995.6	102146	106108	67354.7	98841	43302.5	43415.8	42689.3	53323.3
M547T33			1.85738	0.276414	0.00629222	0.0449836	547.273	33.414	145220	421184	397212	141269	64792.5	258613	218705	67626.9	60229.2	91241.4	31903	43115.6	101470	44748.1	85060.5	53909.7	22378.7	89950.8	22982.1	20294.6	96475.8	93159.1	88781	88686.5
M195T116			0.981795	0.685029	0.00629296	0.0449836	194.997	116.193	95850.9	150970	123336	108446	82855.3	129342	143999	63368.5	98865	91514.4	69795.6	80134.4	91779.2	59558.3	76658.6	87127.6	96395.3	95118.2	26140.8	62978	75579	73602.7	80232.7	76366.8
M260T462			0.207641	2.06706	0.0063011	0.0450023	260.125	461.72	782.525	2021.25	1382.02	1377.49	1965.8	2191.82	2398.03	1222.66	3626.08	1392.37	2651.97	2017.87	2319.55	3540.15	3668.05	4481.4	7648.48	6175.29	2303.14	3145.51	2715.23	2154.95	2430.4	1903.11
M809T38			0.617002	0.646265	0.00631514	0.0450631	808.518	37.859	56101.6	35490.3	26838.9	36099.1	26696.3	27770.5	34956.1	66208.1	43191.1	29649.2	23037.9	22800.3	24370.3	27469.5	17659.9	31456.7	24053.7	29095.1	22368.7	25208.3	28504.2	28654.5	27762.9	30424.3
M729T116			1.92064	0.375703	0.00632635	0.0451036	729.396	116.059	116927	509042	400253	83551.3	100230	160975	368553	208394	209580	163767	47610.4	90732.4	152084	90840.2	66544.6	144356	57361.9	70194.7	73024.2	79360.2	193146	187866	193144	193155
M321T198			0.648875	0.577286	0.00635811	0.0452017	321.146	198.214	24926.1	34735.3	30311.1	59620.4	55486.7	44382.9	43897.5	14966.3	42792.1	16850.3	18313.7	11823.6	23007.3	20638.2	26965.6	17271.6	28642.8	21031.1	21216.9	23512.2	23311	25866	23345.3	24159.8
M160T253			1.07985	2.00844	0.00636607	0.0452017	160.04	252.892	44388.1	64861.6	60509.4	95311.3	64915.2	54519.8	52120	15003.2	22754.3	41042.4	126103	67061.9	68375.4	58582.9	102456	131437	213562	125821	60183.1	81617.4	52219.7	52319.1	49492.7	51951.1
M448T350			0.232046	1.61132	0.00636612	0.0452017	448.206	350.296	4697.06	3610.74	3433.23	6702.46	6871.42	1299.57	3766.31	3456.37	5657.89	6790.71	3397.99	6769.27	10677.3	9235.58	5946.51	6015.34	8559.46	8568.44	9641.25	5770.09	5246.64	4493.75	5003.38	5143.22
M494T196			0.371513	0.619521	0.00636619	0.0452017	494.359	195.706	11432.7	15773	13026.7	11837.5	6543.05	14483.2	7104.76	16193.5	10380.5	14261.5	10436.8	4285.74	3412.37	3508.36	7646.04	10681.9	12341.9	10604.9	6523.99	5542.71	20196.3	18258.9	19124.1	17710.9
M464T297			0.737346	0.436437	0.00637542	0.0452017	464.107	297.216	33124.1	15992.6	17425.2	56228.5	27760.8	37196.8	30724.3	53611	71475	30189.7	17814.3	17510.3	5409.56	48118.1	8219.23	14420.2	18712.3	14808.7	5000.73	13095.1	32035.1	37735.2	37825.8	37671.9
M611T166			0.203895	1.67597	0.00637757	0.0452017	611.486	165.546	2921.23	4033.64	2382.04	2567.22	2222.87	1848.99	4376.61	3369.74	3788.07	2755.49	3575.15	3521.38	5280.22	6671.1	6611.06	3232.27	4578.09	3645.63	9254.95	4354.74	4520.01	3080.79	4621.56	4112.62
M474T223_2			0.243326	0.554298	0.00637894	0.0452017	474.127	222.631	1776.8	7496.65	5364.34	3468.86	5528.02	6939.43	6557.51	4115.2	9334.87	3137.29	2182.97	3924.52	3154.6	2192.36	4500.84	2507.45	1753.71	3801.11	3044.95	2713.77	3027.35	3879	2953.54	4837.29
M425T33_2			0.390615	1.24681	0.00640953	0.045379	425.305	33.407	52400	40429.1	41427.4	60022.1	55838.3	41345.2	45703.5	36137.1	40163.7	43363.9	47072.2	61849.2	47537.8	59856.1	59307.3	43041	56561.8	62627	70827.1	60902.3	38557.6	38550	38948.3	40023.4
M387T31_2			0.936004	1.80957	0.00642507	0.0454496	387.183	30.922	43941.4	40764.2	64522.8	48888	43713.4	50638.7	54031.1	30059.1	68737.8	33242.8	51345.7	71552.6	178289	74134.3	48349.9	63453.1	74558.2	100902	103963	99401.1	61427.9	61949.1	62239.7	60900.1
M688T58			0.792556	0.593847	0.00646325	0.0456582	687.556	57.569	67025.8	56691.1	49193.1	51036.5	71874.5	46356.2	95804.8	70008.1	32492	44732.9	41117.1	18851.7	34381.8	42245.6	46303.5	40859.2	25419.6	67280.9	12152.1	18916.9	45712.7	40800	46969.4	46917
M385T374			0.143103	1.70163	0.00646577	0.0456582	385.221	374.12	1646.41	1689.98	1548.42	1613.57	1577.35	1044.22	1754.98	940.019	1539.87	1021.04	1990.57	1210.2	2515.91	1319.76	2509.15	2300.01	2151.52	3485.25	4589.91	2390.04	1730.19	1477.27	1564.93	1494.29
M319T113			1.8953	0.467471	0.00648718	0.0457697	319.085	112.924	251204	542229	294010	349202	137345	292458	378521	70887.7	182844	139123	73016.4	152307	173275	117482	168918	113279	127606	120488	58699.2	128035	134592	132510	132571	134622
M482T248			0.297099	0.609064	0.0064983	0.0457771	482.251	248.376	5654.08	7767.57	11471	7550.17	5238.4	13194.2	9222.32	9630.38	13577	8233.55	3570.74	9164.14	3901.03	6812.45	9479.77	4557.77	6527.94	4430.98	3981.06	3327.06	5961.23	5479.11	5353.26	5329.45
M832T36			0.74208	0.521829	0.00650231	0.0457771	831.577	36.483	29526	45389	32980.2	33546.2	103521	38966.8	53962.9	42731.9	39776.3	36465.1	26735.7	12610.1	21965.2	25640.1	18142.8	23166.4	20503.2	27936.3	24534.9	37170.8	38476.6	39812.3	47038.1	38486.5
M751T58			0.880675	0.438055	0.00650508	0.0457771	750.533	58.349	52106.9	65445.8	48358.5	67864.7	20143.2	7244.98	21776.7	69681.7	51913.4	75833.4	13790.3	19172	49719	30465.9	24202	12748.7	36350.6	12857	6450.89	4671.78	20556.6	23260.1	21259.7	20600
M266T385			0.361346	0.58953	0.00651728	0.0458234	266.078	384.531	13516	15574.9	13567.5	13627.4	15236.1	12628.3	11479.8	5653.64	9134.48	9684.97	4564.61	4287.23	11339.9	4196.24	4338.87	6481.43	8548.72	6489.3	16387.5	4170.62	7060.7	7067.76	6986.09	7189.63
M291T311			0.263914	1.74646	0.00656381	0.0461108	291.181	310.775	5607.29	4822.72	3574.92	8427.85	3145.66	2577.35	9157.07	1554.1	5545.27	4775.65	4140.44	8651.88	6825.66	5379.16	8373.84	11258.5	8948.32	14145.9	10454.5	7726.73	4411.09	4729.45	5333.22	4418.12
M939T278			0.406554	0.265667	0.00658718	0.0462351	939.498	277.968	8042.78	8838.47	7171.47	6060.49	3145.68	3944.01	5432.49	23241.5	3766.73	15915	1549.37	4721.14	1090.09	2125.1	3663.04	1937.16	3468.15	2368.9	750.956	1056.17	7202.41	6826.17	7108.56	7200.82
M216T290			0.350723	0.520571	0.00661324	0.0463781	216.045	289.686	13590.4	4804.44	4123.02	8234.39	9221.62	6311.01	14325.6	6270.22	14859.3	13549.2	3516.14	2288.51	5629.51	4342.02	3583.37	3887.45	5058.35	7709.87	9408.62	4180.97	4996.65	5009.74	3253.22	4999.02
M595T251			0.351698	0.518423	0.0066331	0.0464773	595.288	250.996	15408.6	5981.51	6895.61	16727.1	5620.6	9192.45	10333.7	9208.03	5406.84	13821.8	2625.3	5695.94	4124.08	4351.63	5930.92	2838.31	9175.58	4591.48	9588.2	2193.1	6097.99	5507.38	5505.41	5512.77
M232T353			0.289672	1.52776	0.00664355	0.0465106	232.093	353.219	3236.46	8782.78	9722.42	10270.5	9388.44	7970.07	10626.3	6712.31	14748.2	7508.36	9086.09	18226.1	20052.9	14437.4	8340.22	16732.5	11177.4	12299.4	13416.6	12149.4	8256.04	8233.2	7905.85	8257.59
M218T369			0.197936	1.56451	0.00666309	0.04657	218.078	369.309	2421.02	2106.94	3414.98	3585.53	4626.66	3663.69	3286.23	3921.41	2428.03	2938.51	3346.15	5194.04	4383.35	7528.97	3280.62	6764.64	7118.15	6027.12	2778.59	4257.41	2565.4	2563.54	2558.61	2842.43
M390T44			0.750999	2.39859	0.00666347	0.04657	390.126	43.514	22590.4	23578.4	16117	40148.3	15190.8	21530.2	27334.8	10735.6	15866.5	15587.2	48831.1	61796.2	27015.1	108960	18174.3	88260.2	43279.7	42578.9	36549.1	25091.7	15564.3	15291.8	15246.6	20187.4
M107T60			0.406005	1.96129	0.00667579	0.0466041	106.98	60.1905	9541.38	6623.78	10051.4	7594.7	3712.95	10536.3	10032.6	2960.54	6531.48	5045.97	17152.4	17278.3	7009.35	9091	12432.7	12917.8	27223.2	20102.5	4543.15	14700.2	7156.83	7160.56	7782.41	7160.12
M728T163			0.489933	2.11478	0.00667979	0.0466041	728.346	162.95	4557.1	10563.2	7042.99	7138.93	9258.57	8710.28	14015.6	9580.93	17472.5	5276.71	5322.39	11576.7	34111.8	26559.5	13050.9	12569.9	28759.9	15134.1	17929.4	32964.1	13220.3	12332	14227.8	12409.2
M354T30_1			0.410874	1.98856	0.00669681	0.0466829	353.959	29.6565	13046.1	7086.82	9490.16	5471.04	9397.24	18629.8	17696.9	3639.23	8892.68	6347.63	30866.1	10330.8	10814	27916.4	5305.37	21221.8	24861.8	14655.9	26725.6	25556.5	16416.1	16644.6	15620.3	16644.2
M373T385			0.316158	2.41239	0.00671845	0.0467937	373.175	385.452	2263.3	2680.26	4814.89	4274.27	3734.04	2617.01	587.885	3333	3244.81	2790.08	3761.38	6218.24	6075.91	4983.02	2556.85	9428.42	10024.9	14086.9	2464.48	13590.7	3153.75	2959.81	2725.2	3147.48
M404T184			0.389959	0.569153	0.00674347	0.0469055	404.326	184.405	17845.8	8096.77	6774.71	7537.54	7119.7	7165.57	17691	10951.4	17555.9	16244	7989.82	3392.71	8064.92	7574.51	7723.19	5408.11	6933.9	7187.05	6347.79	5958.91	9320.2	9231.65	9187.4	9320.56
M325T200			0.260426	1.63478	0.00674601	0.0469055	325.132	200.224	7618.81	8643.41	4825.15	8039.47	4617.21	6810.8	8915.06	3131.75	6697.84	4544.18	5440.28	19322	9600.92	10548.2	8007.49	8494.42	11526.8	12377.8	10362.9	8689.83	10528	10715.2	9726.52	16977
M702T34_1			1.8553	0.352922	0.00675749	0.0469431	701.564	33.755	165871	121656	69798.3	197311	300496	111977	295228	111345	488658	127215	69362.1	24880.8	79192.9	69781	66754.1	55598.3	39471.8	43404.7	152454	101258	75686.7	108230	115403	115111
M676T284			0.274049	0.556336	0.00676294	0.0469431	676.335	283.64	3534.12	10286	6738.05	10151.7	2824.66	5396.21	6124.38	4512.47	5026.59	10011.4	1479.43	3836.91	3783.03	2931.72	3478.11	5143.67	4185.59	4584.15	2915.91	3603.88	4141.97	4143.59	4212.16	4740.81
M363T204			0.186567	0.612185	0.00676883	0.046944	363.299	203.588	4132.53	4576.75	2055.42	2212.73	2080.57	1551.41	3782	3349.14	3341.78	3778.78	1944.92	2134.25	2813.52	1943.65	1990.05	496.67	1681.55	2379.33	1051.98	2456.79	1740.88	1718.88	1718.82	1757.55
M210T396			0.100969	1.29726	0.006775	0.0469468	210.039	395.58	1523.26	2663.48	2297.84	2419.38	2572.42	2503.66	2388.35	1513.15	1196.34	2071.47	2907.68	2367.34	2192.61	2456.78	2684.84	3388.72	3032.01	3071.68	2989.63	2344.98	2668.8	2563.89	2204.63	2679.94
M413T268			0.502851	2.22798	0.00686202	0.0474895	413.097	267.608	5654.54	9962.77	6850.41	15562.5	14203.6	7396.17	13176.1	10949.3	8084.15	6387.52	11643.6	10782.2	47811.9	18891	22454.8	13564.8	37184	17840.2	14243.7	24431.8	8433.43	7446.41	7784.09	8445.6
M563T30			0.751709	0.586875	0.00686496	0.0474895	563.269	29.698	52311.7	101875	60731.6	43736.3	27649.8	55327.6	52436.6	32887.2	35405.8	46707	23183.7	35755.8	31068.9	31866.4	20265.8	27029.1	31430.8	41694.5	33142.4	23322.4	33814.2	34603.4	28103.9	31834
M752T64			0.393025	1.74864	0.00687855	0.0475431	751.587	64.4855	11352.1	17283.2	16070.1	11003.3	11768.5	14463.2	6911.99	5239.25	8963.35	6823.84	9731.57	35969.7	24463.8	19063.4	15086.7	17546.6	20364.5	21661	17849.2	10402.3	9903.8	8518.4	9568.67	9923.34
M832T81			0.467664	0.634763	0.00695266	0.0480146	831.612	80.705	31489.3	13692.4	27376.7	14696.8	18399.9	16248.1	11624.4	19321.4	23649.4	27190.2	12443.7	14363.4	10178.8	18299	11402.2	18897.9	14908.7	12599.2	9570.12	6630.9	17014.8	16922.9	13283.4	15953.6
M277T374			0.359762	1.82602	0.00696085	0.0480171	277.086	373.739	5013.37	5643.34	6610.33	6770.12	10965	4748.53	10137.7	6354.96	9522.77	4628.05	4618.51	7869.4	21204.3	10138.2	8782.05	12962.7	17866.6	15106.7	20159.6	9832.86	7557.44	7286.52	7284.17	7289.31
M611T227_2			1.15389	2.70612	0.00696481	0.0480171	611.423	226.831	6784.34	41860	46340.3	39624	41438.1	66894.5	17625.8	9950.16	37654.2	15564	92588.6	41073.3	44651.4	145049	19854.7	36759.7	84745.8	177418	85322.3	148603	44982.2	38504.9	43637.8	47380.8
M215T400			0.23061	2.05081	0.0069999	0.0482183	215.066	400.209	1224.32	5186.58	1475.76	2559.86	2600.98	2145.92	1807.6	3256.03	2348.84	3329.69	4133.79	1896.08	5868.78	10747.4	1490.52	5551.52	6788.23	5891.49	5847.49	4973.74	3896.79	3893.83	3894.26	4178.4
M581T44			0.980466	0.62765	0.00702149	0.0483261	581.454	44.148	115685	66376.1	68710.8	103929	86477.2	82536.4	74053.8	95136.1	35844	98229.7	60532.8	64731.5	31729	21602.7	88886.2	48087.4	77923.8	62125.8	31152.9	32280	73940.5	63875.5	70178.5	74194
M265T232_2			0.155862	2.5506	0.00702899	0.0483369	265.256	232.091	402.774	1111.7	948.987	579.357	369.61	729.868	859.95	360.68	835.567	751.067	871.241	755.631	1351.12	558.165	2262.95	2836.1	3245.68	3340.3	679.769	1824.6	1072.76	1073.15	854.3	1073.11
M180T206			0.481846	0.407512	0.00706513	0.0485065	180.033	206.187	8569.01	14826.9	20887.5	34803.2	9937.73	15340.3	24670.2	7183.94	6878.92	8562.9	5022.74	4556.99	5958.05	5738.96	4346.32	5184.96	7166.15	10825.3	6413.23	6590.75	8345.79	8049.61	8030.19	8362.43
M665T387			0.398933	0.342614	0.00706556	0.0485065	665.214	387.356	9756.11	2798.26	7367.66	26648.6	5453.37	13407.6	5835.41	6572.89	10118.8	11633.1	3357.38	4653.64	6262.02	3773.14	2112.31	2202.31	1312.11	2989.34	3704.18	3755.08	4905.04	5071.91	4728.12	5074.2
M291T326			0.531217	0.53143	0.00708751	0.0486163	291.071	326.026	12289.9	33063.4	11859.4	31207.5	38213	22150.5	28859.9	9478.86	20283.8	14944.2	7242.76	6725.93	11946.8	10278.1	10904.8	12029.1	20762.6	12056.6	12025	14192	12929	13322.3	12844.5	13836.5
M231T270			0.324447	0.531116	0.00710298	0.0486814	231.087	270.226	7741.96	8862.92	9914.04	11355.6	16485	7650.45	9664.98	1317.61	13600.2	6821.68	6582	6707.44	4179.51	1413.24	4368.01	5242.12	3921.19	2968.95	5769.52	8462.01	5102.09	6135.62	5716.91	5543
M289T135			1.89386	0.524224	0.00716353	0.0490139	289.111	134.716	427954	252947	175632	365295	302569	150236	420572	335162	86452.4	178191	73055.8	127903	220319	121202	231699	119539	118741	212276	54575.2	133480	120436	111304	111009	113931
M147T265			0.512706	0.210824	0.00721969	0.0493568	147.065	265.242	5960.62	21762.3	13580.6	22585.2	6804.51	5319.4	36024.6	1618.5	8007.79	8414.79	1739.32	2118.87	2498.43	2135.21	1115.09	2001.72	4161.11	4129.26	4578.89	2945.72	4390.48	4544.63	3639.14	4539.48
M140T130			0.383393	1.75116	0.00727733	0.0496675	140.082	129.918	13352.4	10544.8	4537.56	9080.7	4669.28	6834.75	12913.5	2787.76	12435.9	6394.09	8279.08	9681.12	18337	18135	10197.5	10314.2	12024.5	14939.3	20845	23557.6	9638.11	9354.04	9486.12	9367.92
M647T474			0.381642	0.495236	0.00731838	0.0499059	647.204	474.012	4849.5	7690.78	4917.38	8330.17	23077.3	12126.8	16637.1	21382	14423.7	15287.3	3807.23	4769.18	9197.94	6430.6	9862.5	5564.61	8479.54	6577.39	4458.24	4600.61	7255.35	6592.77	6814.85	6599.42
M569T88			0.519878	0.714591	0.00733584	0.0499831	569.352	87.596	26051.1	26133.9	25051.1	34741.1	30006.7	23830.9	41752.3	33498.2	35039.5	25848.5	15310.1	21607.2	26645.2	30465.9	29734.7	11150	16189.5	18890.4	28596	17184.1	20227.6	19420.7	19445.4	21188.3
M566T37			1.30459	1.59329	0.00736866	0.0501251	566.351	36.767	119538	81354.1	93882.9	128236	151104	88210.7	139953	136972	289897	153188	324669	239323	151975	183036	250847	247924	272244	223749	107255	201445	127112	130949	127056	130874
M327T358			0.17059	0.623493	0.00736899	0.0501251	327.038	358.115	2907.2	3308.36	2182.36	4817.35	3034.71	1761.16	3544.28	907.133	2828.4	3521.92	1551.67	1401.54	1465.43	1717.16	1567.19	1770.17	1772.06	2093.62	2598.21	2027.58	1885.8	1796.8	1796.17	1796.81
M268T32_1			0.427819	0.431296	0.0073856	0.0501962	267.996	31.5275	16800.7	7039.13	5718.81	16634	13342.6	5868.88	4177.84	27254.2	14281.9	14912	2772.8	7132.84	8763.27	3495.17	5900.41	3938.98	2991.69	2901.77	8636.32	7822.97	20575.8	22424.9	8970	15231.3
M179T409			0.50108	0.642777	0.00739339	0.0502073	179.056	409.457	25441.4	22821.8	14675.7	27631.7	27118.6	23381.5	38863.9	42050	42477.6	26410.2	10717.3	31329.3	16798.3	21744.9	20120.2	11226.8	19887.8	15199.5	21869.2	18072.9	20478.5	20482.4	20482.6	21383.1
M389T50			2.88366	2.2226	0.00741653	0.0503135	389.051	49.655	56762.3	282080	345260	182956	321011	589507	608515	58481.2	413385	68970.8	339664	217937	718955	885003	376702	842060	733974	538903	564444	1.28775e+06	436574	419579	434589	436611
M153T109_1			0.347095	0.36367	0.00742138	0.0503135	152.51	108.655	6429.83	3874.68	2590	6266.29	6429.37	5593.82	11702.3	2012.6	11336.7	5223.21	1299.58	636.429	2276.18	3294.6	476.862	517.786	347.727	649.768	4769.76	8082.02	3755.71	2953.75	3770.82	3601.38
M363T222			0.679429	0.399858	0.00754411	0.0510935	363.06	222.11	15174.7	33496.1	14642.1	31733.1	37992	19196.6	48556.3	6541.65	36331.6	8933.33	3524.3	4088.43	19323.6	6662.89	6315.82	5485.43	10422.9	9858.03	26418.8	8902.84	14059.6	14059	10583.5	13773.6
M317T27			1.0913	0.332884	0.00754897	0.0510935	317.176	27.176	125362	31395.4	20795.2	11892.9	37409.9	19599.7	113541	98809	86283.2	72193.8	32158.2	19721.1	34210.9	16371.8	17911.4	21830.5	21062.9	20922	5457.42	15836.9	31905.6	32350.4	30169.1	32351.6
M724T36			0.43755	0.55236	0.00757175	0.0512051	723.591	36.241	16232.8	12897.9	7528.88	23474.3	21844.5	11884.8	18477.4	17666.2	19929.1	11954.1	5792.73	9183.57	3827.84	21331.8	8695.25	4709.14	7421.12	16638.4	7710.79	4110.95	13954.4	12864.2	14812.7	15045.7
M196T162			0.583131	1.48385	0.00760985	0.0514201	196.028	161.582	42965.9	46110.7	44931.3	46154.2	28725	52682	56892.8	6138.11	30229	47946.2	49630.3	45182.1	52603.8	65799.3	47426.1	68699.2	79588.4	82998.9	44583	61146.7	37458.8	38399.4	36995.4	36365.6
M258T294			0.301208	1.38983	0.00764102	0.0515879	258.145	293.89	10256.6	16332.2	11166.2	12635.9	11202.5	13430.2	13649.4	13550.1	19006.3	6109.38	12880.3	21329	13663.9	17694.6	12674.8	22604.5	20643.1	21667.8	14763.8	19057.4	13984.9	12764.8	12783.7	12983.2
M797T37_1			0.521948	0.721155	0.0076741	0.0517595	796.524	36.889	25525.4	39308.2	24123.5	31786.9	32142.7	21845	28580.1	39848.1	29685.6	27253.3	21356	14399.8	21876.3	34589.7	16869.2	22620.5	25691.5	20757.9	11916.4	26340.3	35927.8	33736.6	35920.8	35924.6
M277T275			0.263081	1.43493	0.00767929	0.0517595	277.119	275.003	7043.17	7401.42	9387.16	5624.31	9955.07	10102.4	8604.23	7098.15	14490.4	6004.05	7917.89	12747.7	11781	14366.2	8044.23	12693.7	14322.6	10015.3	17158.6	13940.8	7868.86	7152.89	7279.33	7181.04
M432T34_3			0.963773	0.279058	0.00768548	0.0517595	432.179	34.233	16237.5	17411.4	62577.1	72521.9	24263.5	71753.7	7164.45	77904.5	46155.5	141750	9555.89	18116.9	19309.3	16176.1	9096.29	11486.6	17216.6	17790.9	14516.6	16795.2	15013.5	11588.3	16543.4	16357.3
M699T176			0.836823	0.305838	0.0077161	0.0519228	699.373	176.24	28580.7	23070.7	17259.7	83615	34652.2	46544.7	45092.8	23058	24124.5	116785	14276.1	8501.67	7580.5	19244.6	9139.3	14981.6	8060.21	11652.9	18446.3	23537	24730.4	24463.1	24503.5	25716.8
M328T35			0.650908	1.62628	0.00775016	0.052109	328.088	35.243	44263.8	24478.1	15280	42938.9	34513	40093.3	20644.4	35596.3	53078.6	33290.1	33268.4	55526.5	39130.1	47045.5	51770.9	46050.2	51792.9	68447	63551.3	103143	34277.1	30233	34795.2	34685
M266T232			2.57092	3.28461	0.00777814	0.052254	266.09	231.972	44329.6	205093	169342	67473.2	69676.7	174767	191715	63595.9	118804	122786	110830	204237	237868	191969	476934	729991	732285	911965	138882	297161	227788	215140	215095	219120
M400T163			0.241555	1.44507	0.00779654	0.0523278	400.102	162.714	6711.94	7849.61	7951.04	6432.52	5067.46	6958.19	9871.82	9461.95	10636.7	7467.02	4774.68	11091.4	10263.5	11124	12843.2	11574.9	9727.19	13811.9	10454.7	17639.9	12091.9	12181.8	12072.3	15715.2
M288T364			0.343581	2.37015	0.00780197	0.0523278	288.147	363.766	1522.08	2922.32	3099.39	7418.94	3855.89	4700.88	9300.93	1190.96	3103.85	1784.36	6721.81	8087.04	12875.9	3398.21	10245.3	7094.95	4849.74	15388.2	18587.7	4949.09	6413.43	5566.49	5760.06	5560.49
M323T65			0.622482	1.45618	0.00784243	0.0525081	323.071	65.122	58283.5	59360.6	42670.3	58901.3	30644.3	46475.3	70214.1	30109.4	43094.1	54253.6	47010.9	73942.6	112877	59698.7	65893.9	65953.5	74963	98415	54694	65911.9	56187.4	52242.9	52247.9	52281.5
M294T103			0.458253	1.69339	0.00785101	0.0525081	294.011	102.519	11232.1	26497.5	18447.3	26656.9	17753.4	14567.9	15618.1	4505.58	7380.2	11072.4	15905.4	13653.1	20279.5	37258.7	26591.2	26722	35481.2	35254	18889.4	30293.2	17988.9	16569.1	17509.9	17970.7
M408T264			0.400003	0.585281	0.00786405	0.0525081	408.197	263.856	9195.74	16037.2	14625.9	8024.87	23820.2	20828.1	8671.91	15305.1	22968.2	9786.46	6373.17	9992.93	8668.64	10496.5	4641.82	13438.8	9992.66	6846.15	6815.81	10094.8	13642.1	12134.3	14568.8	13327
M634T205			0.511993	0.383284	0.0078643	0.0525081	634.403	204.873	20627.7	4348.71	12542.5	8018.58	9141.98	9089.07	21963.8	39033.1	21019.6	20913.8	2002.74	12277.9	7242.98	9284.77	7585.25	5089.57	4724.4	11143.4	1826.66	2715.23	12122.1	8988.25	11486.9	10752.9
M788T227			0.286667	2.33394	0.00786523	0.0525081	787.536	227.217	1263.01	4045.51	3232.74	3209.59	2501.97	5197.4	2981.11	823.124	3064.95	1030.04	5599.17	6364.45	8305.11	4901.53	3483.67	2433.1	13605.6	11117.8	4505.97	3515.68	3719.19	3683.98	3382.5	3720.06
M695T298			0.171378	0.593976	0.00786751	0.0525081	695.363	298.366	1239.74	3249.83	4219.12	2149.74	977.789	2630.57	3511.61	2431.1	3361.53	3824.69	948.561	1474.3	2523.29	1442.03	1266.32	1686.18	1655.11	1297.08	2443.69	1654.63	2297.39	2404.92	2058.14	2457.16
M193T191			0.187806	1.36433	0.00787797	0.0525348	192.992	191.094	4548.76	6134.42	5008.2	5751.14	3812.96	6176.65	8154.57	5006.27	7069.41	4725.26	6908.78	7804.01	8275.38	8250.43	4248.72	5886.39	8049.98	9313.51	7622.46	10571.5	6124.25	5488.89	5166.26	5210.83
M798T156			2.09882	2.14192	0.00791503	0.0527388	797.557	155.816	56437.7	202511	109064	163982	201750	370017	104053	85730.9	109489	123377	217275	215857	222917	522790	181037	298752	387480	553850	131414	538085	211984	200540	210363	211146
M279T250			0.215577	2.98887	0.00794738	0.0529111	278.913	249.786	156.51	1010.3	1064.2	770.62	968.12	3142.26	940.59	474.098	390.764	580.011	3215.56	1334.98	736.238	3071.68	1347.88	4177.89	6764.7	3645.28	1131.06	2961.43	2014.54	1694.71	1764.91	1712.53
M229T224			0.607921	2.1075	0.00796071	0.0529554	229.118	223.989	5436.67	19013.2	16695.6	22468.9	22038.8	8270.55	24523	11270	8976.35	17194.4	20792.2	17332.3	19559.7	34238.3	18595.4	22679.4	44072.2	35248.7	71063.4	44951.2	18193	15883.8	18473	18427.2
M320T362			0.494381	0.535138	0.00796703	0.0529554	320.098	362.265	12084.7	40156.5	12521.7	25126.9	21157.3	18383.2	28258	11477.9	9689.64	27003.3	10187	4476.16	10524.3	12474.6	12971.1	12382.4	13812.3	11822.6	7755.27	13757.5	16825.9	14020.6	14287.9	16822.8
M281T426			0.146482	1.74964	0.00806137	0.0535366	281.07	426.001	1090.58	1530.37	1900.6	816.179	782.489	1776.42	1957.93	1596.67	1235.62	1046.72	1522.08	1478.67	2410.98	1980.06	1385.51	3356	3673.97	4225.69	2086.55	1909.28	1875.43	1633.13	1726.09	1623.14
M576T206			0.234839	1.70572	0.00806762	0.0535366	576.267	205.979	2602.34	7600.49	4927.17	3880.69	3511.6	4941.5	2055.29	4123.04	2170.34	5352.04	4388.82	8980.93	12102.5	7884.49	7815.93	7700.1	7218.98	6518.41	3316.78	4288.16	4384.87	4119.42	4123.29	4125.05
M447T109			0.406073	1.45279	0.00808466	0.0535778	447.227	109.399	30242.2	13756.7	10381.4	22256.7	26414.8	15691.5	16508.2	11865	20422.8	18766.2	19327	32413.7	41119	25601.8	25831	26161.1	30652.3	25908.7	22392	21255.7	27918.7	28367.2	33055.9	30655.7
M770T355			0.358723	0.439179	0.00808696	0.0535778	770.204	355.208	3801.46	15007.8	6787.88	11851.8	15220.4	11529.6	8869.73	2401.08	4429.95	4130.76	3793.54	2327.45	6621.83	4501.58	2743.6	4550.74	1379.52	3562.26	4621.09	2802.79	3732.51	4136.65	3984.15	4135.46
M617T99			0.602797	1.61024	0.00811263	0.0536958	617.379	98.615	25967.9	41398.4	23919.7	34903.6	27741.2	32569.9	21522.9	29257.4	32316.5	32685.6	20989.3	33589.3	66596	41798.9	43107.9	48146.3	53608.6	88016	54666.4	36230.9	29037.7	28136.3	32651	28137.5
M259T345			0.397833	1.68123	0.00811795	0.0536958	259.118	344.986	8570.17	10261.3	4959.66	14350.2	14534	6399.09	13295.7	5830.03	11017	10524.4	9598.5	8373.31	27780	10860.8	14464.7	15479.5	18397.6	20684	24248.7	17801.7	10214.9	10723.4	10916.4	10913.2
M743T38_1			0.735702	0.598556	0.0081349	0.0537642	742.538	38.18	68030.2	58417	22943.2	45758.8	39189.7	29086.8	30190.2	77869.4	50347.5	48959.4	48983	18527.8	34265.5	35502.7	17522.9	19749.4	31050.9	28500.1	22679.8	25013.5	51051.6	51055.7	52365.2	51325.4
M389T32			1.4975	3.83876	0.00814795	0.0537907	389.199	31.923	53574.1	32245.1	12092.7	46011.3	18271.9	22350.1	51824.2	31344.9	81686.3	2795.39	44402	209148	344402	222000	74427.6	39744.4	52276.5	35108.2	177672	152817	74765.8	74365.6	73146.3	74762.8
M385T297			0.450969	1.9284	0.0081521	0.0537907	385.144	296.701	5474.96	7808.04	10821.2	16191.2	4503.38	16922.8	8758.78	3758.7	8966.99	11211.4	9078.15	17365.5	11933.8	8706.38	9129.53	24573.3	26339.7	31004.5	20347.7	23596.1	5995.92	5820.4	5588.17	5699.62
M394T74			0.443353	1.8221	0.00815969	0.0537972	394.331	73.649	4717.96	15077.6	11893.6	12704.2	18209.7	10004.3	6506.08	34577.5	16263.9	6882.03	24144	24112.6	29867.5	44152	22380.5	22536.2	20268	19274.1	12929.5	29665.4	22591.4	22209.9	23344.8	22308.8
M601T415			0.17549	0.663419	0.0082683	0.0544609	601.065	414.745	3651.57	2965.22	3168.3	4079.17	4475.03	2908.58	5015.12	3219.4	3644.49	2099.3	3758.86	3670.81	2512.66	2621.55	2127.81	1632.85	1171.7	885.648	2547.18	2440.65	2461.28	2737.6	3941.28	3115.09
M357T159			1.19286	1.93342	0.00827372	0.0544609	357.174	158.93	65747.4	97941	48735.9	80997.3	103564	57263.6	112079	12848.4	92545.5	36750.5	24202.9	106204	244035	124867	201919	72909.4	178860	142467	131875	142438	88027.9	87253.8	81601.2	94239
M465T34			1.52858	2.19751	0.00830066	0.0545941	465.159	33.6775	47633.8	143572	81157.5	94409	194098	119691	135610	33288.1	22238.9	101370	161538	108253	237661	235787	135707	249127	273941	215730	56732.6	463849	157859	163590	157848	158750
M366T123			0.384747	1.76093	0.00831221	0.054626	366.264	122.907	10831.2	5998.62	6255.56	8106.62	10606.9	5249.75	6853.71	24281.3	9929.94	5418.89	15213.5	15924.2	14914.2	24730.4	20824.3	8894.11	21185.1	17798.7	8844.05	16375.3	18112.7	14330.7	15233	14311.2
M216T56			0.888173	1.40227	0.00832999	0.0546576	216.033	55.679	182438	125930	117420	124723	90419.3	107900	171918	46366	126679	140058	186379	96733.2	203080	172964	175386	142553	205705	216813	144304	186276	129341	121831	121842	121839
M710T146			0.264723	0.583285	0.00833197	0.0546576	710.476	146.306	3041.19	6473.87	7537.5	8786.86	13136.3	6193.28	4271.33	3824.71	7955.44	6275.75	4138.51	2693.15	3915.48	4342.4	5052.61	4540.76	3986.07	4143.4	2661.46	3895.67	6078.64	5769.89	5764.96	6578.26
M241T462			0.360361	2.53978	0.00834382	0.0546576	241.002	461.647	2331.92	4031.13	4357.76	3963.07	4561.07	4783	5538.25	2338.58	2637.32	2700.17	6195.6	3747	7922.05	4297.24	4988.76	15620.7	17568	20248.2	7726.23	6273.35	7623.14	6967.98	6080.32	6153.18
M253T310			0.255333	0.647866	0.00834385	0.0546576	253.117	310.034	6975.92	7103.83	4664.03	12251.3	8802.34	6467.27	5384.71	3942.32	6087.49	6590.69	3494.35	4848.91	3171.76	5671.56	4514.4	4154.24	5389.05	4555.59	2672.74	5757.15	3418.1	2614.92	3959.48	1832.85
M359T267			0.294967	1.48406	0.0083524	0.0546697	359.117	267.421	8903.54	7266.89	6282.89	7567.95	8520.07	5995.75	10732.1	8771.3	12808	7068.26	7721.17	10705.7	15056.6	14401.3	10317.7	6810.91	12865.2	12437.1	19760.8	14461.3	8723.1	9133.65	5657.18	9118.37
M257T177_2			0.547262	2.21219	0.00838001	0.0548063	257.149	177.104	17157.8	8253.45	7612.36	7831.26	10518.3	16591.1	12616.7	9551.6	11521.2	26001.9	12234.5	28144.5	33188.4	16903	14650.4	22186.2	35791.4	38386.5	63620.7	17293.8	18542.1	15057.6	17740	18557.5
M217T70			0.343721	1.61959	0.00841657	0.0550013	216.984	69.9455	12442.6	14799.6	10628.5	19623.6	7793.89	11059.1	8920.24	2067.99	6471.12	8508.31	10969.3	11905.2	20585.6	15741.8	11613.8	14691.6	17190.3	21940.7	15615.8	25453.7	10962	10287.8	10043	10607.1
M392T56			0.391916	2.76485	0.00843751	0.055094	391.799	55.6095	1012.71	4206.21	8275.08	2210.6	6714.86	8091.16	856.265	3153.67	167.15	2974.13	20898.1	6008.98	2207.38	6790.54	5816.84	18677.2	17662.9	9834.98	5694.44	10537.9	5185.33	4710.25	4754.32	4712.18
M334T367			0.118424	1.59753	0.00850461	0.0554876	334.194	367.229	1063.85	1142.63	1285.2	1999.71	1195.23	1195.26	1625.73	498.228	1196.53	964.638	1383.35	1124.18	2514.21	1528.29	1697.82	1590.12	2376.2	2537.4	3217.92	1467.73	1357.27	1272.97	1244.91	1247.86
M360T34_2			0.94501	1.57442	0.00851783	0.0555057	360.185	34.236	96531.3	90990.1	80545.3	95617.4	102793	107160	73510.4	69606	42263.2	119511	100295	126655	230995	176174	134854	140932	135041	123879	43556.5	170791	101023	98799.7	98847.4	108009
M646T192			0.335413	0.631378	0.008521	0.0555057	646.371	192.456	10671	20509.5	14282.5	12805.1	9681.5	6091.48	12673	5572.11	10880.8	10193.7	5158.49	5088.82	7267.03	8019.67	7245.56	8470.94	7742.03	6446.47	9619.58	6514.91	7712.2	7270.04	5989.48	7693.09
M629T99			0.599261	1.80224	0.0085627	0.0557328	629.345	99.0885	20960.5	25956.3	24421.7	26301.5	35986.9	15010.9	42260.3	19524.8	14146.8	20195.5	17559.6	23579.9	49076	38930.9	40332.8	56789.3	84665.2	54152.5	30655.2	45383.3	28384.9	33167.9	27544.8	29196.7
M144T396			0.362698	1.78615	0.00857077	0.0557408	144.066	396.326	4331.63	12271.5	9673.2	6332.64	21049.3	11647	10550.6	4086.93	8650.42	3741.03	26370.9	7961.03	17459.3	11437.8	10894.8	20871.7	20124.5	15538	21415.2	12849.6	11648.1	11025.2	11017.7	11033.8
M373T226			0.261856	0.635671	0.00859239	0.0558368	373.306	226.284	8097.7	4467.74	5051.14	6751.74	3997.64	3326.79	9091.75	4761.8	8672.91	6651.94	3781.93	4298.1	2839.73	5570.81	3469.58	2375.7	3978.46	2209.93	4493.85	5675.96	3794.07	3792.6	3002.88	3691.41
M924T200			0.827255	0.402927	0.00864249	0.0560872	923.506	199.769	32696.8	32026.3	38917.5	35846.8	35961.3	27954.7	40360.9	125867	47610.1	49405	27831.7	6985.37	12535.8	35354.4	14785	19003.5	27254.1	15691.6	12555.5	16027.3	34814.1	32278.9	33693.5	34256.7
M317T403			0.161692	1.7051	0.00864468	0.0560872	317.008	402.583	2759.88	2484.99	1809.67	3017.15	2315.56	2438.16	1555.13	927.91	1203.11	1190.18	4856.38	1720.78	3234.4	2101.65	2226.67	4212.17	5818.17	3711.16	2846.58	2865.47	1981.22	2243.41	1855.69	1866.13
M579T163			0.702831	0.691063	0.00871087	0.0564157	579.329	162.707	72626.4	42455.8	51412.4	48574.6	64083.6	47888.7	54943.7	50960.5	47819.3	64354.4	31846.6	45498.3	18265.4	30030.4	52119.6	30933.8	63712.7	55120.2	20648.9	28536.2	44698.3	44668.5	44651.5	51100.4
M782T161			0.902724	1.95733	0.00872134	0.0564157	781.562	160.594	25468.2	64985.8	38218.1	62044.3	42243.4	77901.6	24359.2	20653.2	29339.7	37248.4	133022	92860.6	77594	134091	26909.4	29266.2	87564.2	117863	51310.5	76417	44762.4	41499.7	42388.4	41503.4
M249T240			0.738792	0.169085	0.008723	0.0564157	249.149	240.453	7553.08	73493.8	49964.4	27764.2	6760.75	31559.3	26343.1	7157.85	11466.4	7716.51	2773.53	3193.76	5693.03	4100.43	2267.97	6644.14	4262.25	4031.91	4815.63	4451.28	7773.95	7575.56	7507.03	7781.49
M250T240			0.639681	0.204137	0.00877226	0.0566892	249.653	240.498	8897.69	56315	40778.9	20853.1	6523.57	23199.5	22413.5	6922.53	5230.98	8056.3	2352.15	3927.62	5460.54	4017.01	2633.82	6689.22	4285.5	3773.05	4182.86	3340.58	10173.3	9097.39	9657.05	12062.2
M403T367			0.331772	2.22266	0.00878832	0.056748	403.054	367.359	4016.58	11500.6	4361.57	645.106	7497.04	1952.78	5852.84	1830.31	2606.59	4983.19	12566.8	3686.53	13117.4	6158.72	13653.1	13959.8	6500.05	6123.18	19033.1	5769.21	5207	5446.68	5455.27	4092.17
M193T36			0.91031	2.57252	0.00880607	0.0567804	193.053	35.75	22545.3	32898	8354.53	35652.6	21711.9	19800.3	52074.4	14289.5	19055.8	22463.5	143231	41553.8	70171.8	33480.4	64029.9	54639.7	103538	92727.6	8374.7	28414.2	40171.1	35382.8	44289.9	49450.6
M153T178			0.148984	1.83918	0.00881452	0.0567804	152.936	177.624	1387.02	2142.19	1334.65	1042.78	1019.62	1175.46	1522.3	1211.44	994.187	1343.06	2917.45	1410.52	3368.17	982.732	1790.21	2058.34	4563.05	3610.76	1975.41	1550.4	2716.49	2370.38	2304.46	2357.61
M830T485			0.188111	0.719275	0.00882004	0.0567804	830.243	485.037	3720.23	5204.87	4717.28	5357.91	5400.56	5624.82	5867.88	4900.5	2808.45	5279.87	2247.37	5064.02	4830.91	2293.89	4207	3761.32	4482.92	3671.6	2386.64	2214.21	2855.61	2916.45	2708.19	3035.66
M307T390			0.35521	0.466942	0.00882515	0.0567804	307.066	390.287	5866.12	3939.32	5356.72	15844.8	13086.6	5590.93	17647.4	4314.4	9083.07	7759.88	2481.01	2849.18	3573.75	5973.64	4095.92	3618.06	5075.86	4283.46	5169.49	4198.94	4222.86	4161.27	6240.63	4620.58
M381T203			0.361621	0.644538	0.00882817	0.0567804	381.311	202.96	16865.4	15975.1	8651.13	9875.15	8412.51	6894.17	13564.1	16786.5	15815.7	13012.5	7282.15	7809.41	5513.6	10507.2	8754.94	4161.14	11658.7	7602.71	4798.93	13027.7	9600.3	9125.97	9128.09	9589.21
M111T164			0.734948	2.52566	0.00885872	0.056932	111.019	164.215	6004.17	18903.5	6779.94	3884.33	3222.24	11541.8	39824.6	39168.8	34908.8	3377.57	5503.18	17205.4	56639.8	48391.3	51278.5	27553.8	46728.6	41449.4	39970.7	88620.3	35229.5	45464.3	33772	33721.3
M864T156			2.06437	0.39871	0.00891246	0.0572267	863.604	156.446	139957	367280	337480	454061	153288	495146	158956	59271.4	84457.8	279654	183301	171246	55942.9	132673	34608.8	80302.6	78386.7	103709	38857.1	129530	129154	114724	129647	128534
M565T284_1			0.153832	1.39784	0.00891863	0.0572267	565.22	283.938	3501.5	3980.44	3651.93	3443.24	3124.29	4200.76	2645.18	1859.58	2898	3065.44	2133.36	3390.78	4855.28	4873.03	3950.27	3950.93	4907.66	5006.91	6200.96	5979.33	3156.32	3158.32	3273.05	3575.56
M616T166			0.464191	1.88903	0.00897972	0.0575733	616.304	166.401	12705.9	14343.7	11731	14613.4	17058.4	13284.4	14920.2	7956.38	7962.26	15250.9	34418.4	54439.9	21392.4	16965.3	27832.9	14631.6	18488.3	20208.1	21450.1	15419	18303.8	16743	19234.5	19297.4
M485T94			3.38558	0.355364	0.00901324	0.0577428	485.326	93.71	475609	1.70442e+06	1.35628e+06	597735	153409	593385	991404	263949	301264	774523	272858	329398	316559	230363	199952	299892	186039	230157	298657	199001	497747	493334	493337	493714
M597T429			0.0979725	1.35385	0.00904042	0.0578715	597.134	428.927	1539.09	2583.34	1331.49	1448.22	1495.31	1110.64	1628.6	1603.98	946.085	2044.09	2666.14	2232.51	2267.27	2408.64	2627.9	2200.01	1636.9	1811.87	1696.13	1749.81	1355.18	1660.33	1850.76	1757.27
M363T268			0.449267	1.71887	0.00905892	0.0579207	363.237	268.158	18410.8	14799.9	18032.6	21904.2	16469.4	10846.3	13909.1	6999.45	18489.1	6744.77	11321.9	13472.6	37939	14215.8	27770.7	32736.9	27697.7	32870.8	36700.8	17269.6	15406.5	14755.3	15129.4	15410.8
M355T233			0.225709	1.70579	0.00906944	0.0579207	355.248	232.832	4195.34	2459.76	2611.11	4467.68	4467.22	2615.61	7888.14	2797.47	3594.85	2047.67	2886.64	5434.93	6230.93	6247.52	4399.44	5783.7	6470.45	11600.3	7372.57	6934.67	4070	4149.18	3794.99	4171.42
M491T48			0.341406	2.00424	0.00908364	0.057966	491.057	47.8995	3231.18	8443.24	9949.89	15316.3	4711.58	4189.97	3413.27	6390.14	4082.9	2905.99	15435	5702.55	22850.4	8320.98	10587.2	6077.28	10033.5	13095.4	14465.5	18966.6	4974.15	6706.74	8068.71	6094.86
M382T355			0.983048	0.52859	0.00914797	0.0583308	382.135	354.505	32567.6	102591	72016	48665.4	90908.1	113937	72476.8	61380.6	42936.4	37868.6	32482.4	41037.5	52956	79531.4	16404.2	35396.4	9055.3	20124.1	30384.9	39609.5	39410.4	38930.9	38216.3	39405.2
M608T169			0.285293	1.60485	0.00917347	0.0584477	608.257	169.213	9269.09	11454.2	10060.9	7908.83	3330.94	12384.3	8344.77	6045.92	5445.07	5249.64	8824.61	16900.3	22253.3	10163	10045.9	10565.7	15769.1	11235.8	8964.01	12854	8468.38	8129.53	8186.13	8481.94
M261T391			0.195196	1.5058	0.00920012	0.0585717	261.134	391.251	4200.87	5894.77	3705.66	4983.25	3683.89	7805.47	4623.47	1690.19	3462.87	4017.28	4835.82	4184.32	8956.95	4244.1	8476.91	7278.13	8270.64	7007.02	7536.65	5566.77	4242.82	4595.3	4306.34	4667.95
M182T337			0.945942	0.436199	0.00927107	0.0589773	182.046	336.98	55908.7	34401.3	18573.5	107331	101508	29646.2	101105	20068.8	61075.7	114734	25976.2	11019.8	35671.1	15804.8	29877.4	29779.9	35741.8	35156.8	30899.5	31138.4	26302.5	23776.5	23319.4	23434.9
M756T44			0.892454	0.534238	0.00928654	0.0590297	755.574	43.556	52308.8	84159.3	26287.9	91829.9	124167	42476.1	99219.8	46117.4	119217	52773.5	62720.8	48896.2	46115.5	29405	58311.4	19997.3	33457.9	44689	24430.2	26541.5	75398.7	69695.8	76809.3	79705.6
M176T273			1.08319	1.85329	0.00934577	0.0593598	176.035	273.365	55199	79533.3	63025.8	102661	73705.7	69553.4	66679.9	28514.8	29956.7	56167.1	135686	74364.3	84253.6	89138.5	120398	159607	225751	135335	29373.8	104395	83459.6	80105.7	84246.8	84246
M421T42			1.3813	2.93861	0.00935909	0.0593621	421.023	42.234	2162.65	68036.4	50526.6	20517.3	44145.5	130050	52322.2	7868.65	64277.1	19521.1	59925.1	58058.4	97384.7	128198	140514	193197	145749	76398.2	92317.9	358336	98392.9	98719	123176	98455.9
M447T79			0.657649	1.51254	0.0093607	0.0593621	447.346	78.833	24317.7	30959.4	31360.2	52785.6	36614.8	32926.6	28422.8	54583.2	51446.1	45654.1	98446.5	68706.2	46868	34394.5	65102.8	54905.9	55083.9	65145.7	35263.3	64568.7	42300.4	43314.1	42328.2	45160.7
M272T152			0.339232	1.90016	0.00939089	0.0595073	272.16	151.669	4526.62	7426.76	7393.07	4454.02	9617.41	6877.79	6154.59	2994.3	5285.26	4180.82	6621.6	8065.69	24925.1	6458.68	6946.86	12333	11973.6	11781.6	12459.6	10374	9193.62	9291.99	9104.53	8993.49
M252T297_2			0.281693	1.50418	0.00940277	0.0595363	252.099	297.069	10185.5	5234.81	4670.3	8694.54	5984.6	11249.1	10617.4	5582.64	9373.74	14004.9	8911.36	13212.9	11283.8	9670.59	10282.7	16386.9	18326	18015.6	9978.41	12685.9	7206.95	6919.92	6922.28	7205.09
M220T176			0.373576	2.03012	0.00943041	0.0596649	220.064	176.4	5024.75	8050.38	4177.68	9571	6383.05	5946.97	9595.66	3610.43	5337.63	5819.07	8121.66	9008.14	31228.5	9855.07	10211.2	9564.6	15078.2	13138.5	9624.29	13116	8347.07	7635.25	8099.2	8359.41
M391T219			0.515041	0.631099	0.0094508	0.0596844	391.269	219.182	29915.8	35152.4	16086.1	21794.8	39765.4	20824.8	31144.6	13610.5	38077.4	24454.6	15983.6	19618.7	13794.8	21256.4	5734.06	16660.8	11864.3	19077.7	27906.6	19021.3	14444.3	13630.8	11991.7	14425.1
M654T346			0.278784	0.476374	0.00945483	0.0596844	654.295	345.599	6586.32	12206.7	6099.72	8364.08	3411	3876.1	1565.75	9735.8	4806.52	7448.23	1842.09	3327.56	1149.04	2363.05	5673.21	1708.44	3514.43	3234.83	6429.28	1293.76	5040.97	2082.49	5046.06	4827.63
M339T178			0.361932	0.523865	0.00945546	0.0596844	339.049	177.89	6210.49	6786.42	7050.71	8346.05	15256.4	10740	12771.5	3800.85	14147.9	7568.74	2639.74	1125.03	9138.98	9087.18	3471.14	3973.02	8335.75	2139.04	3384.85	5256.64	6124.48	6136.44	6191.96	6716.74
M349T426			0.208609	0.637836	0.00948756	0.0598406	349.161	425.505	5666.32	4935.71	2782.28	2911.97	3116.17	3235.38	3585.37	5375.09	2125.16	6081.13	3532.72	1685.13	3268.35	3347.76	2243.08	2290.8	2446.4	1300.69	2601.15	2679.11	1882.1	1739.2	1621.68	1626.27
M265T316			0.213482	0.578661	0.00949865	0.0598642	265.039	316.369	3937.26	6923.32	5009.65	5850.46	6557.26	2936.29	3837.91	1187.91	2638.71	5878.57	3422.54	2191.06	1830.46	2451.79	1090.35	3770.54	2874.91	3325.55	2990.16	1951.96	2805.53	2381.17	2409.54	1908.89
M441T178			1.52428	1.84361	0.00951086	0.0598758	441.241	178.011	71300	179331	139753	75020.5	166901	196446	179226	120539	110005	45638.1	163087	123366	224516	190199	154156	265677	453838	334169	140692	317787	188921	228544	176708	177457
M435T63			1.05995	1.52816	0.00951517	0.0598758	435.31	62.868	147408	174313	178152	127380	141477	176653	111073	53213.3	75421	97877.2	105880	300390	237275	166105	182741	188698	214147	206437	246976	111928	105746	88783.8	105528	105967
M359T58			0.86306	1.63751	0.00952998	0.0598962	359.222	57.543	74302.2	50486.6	48784.3	58379.6	91778	45667.1	78744.1	60382.9	72916.7	149465	59199.8	161460	119812	202788	125371	86605.5	114041	98812.8	134578	94196.1	73898.5	73192.9	73194	73391.3
M581T76			0.58228	0.625128	0.00953311	0.0598962	581.357	75.652	28035.2	31735.6	39470.3	33149.4	14857.3	26042.1	59979.8	39942.9	38061.9	43986.6	22983.5	31685.3	37095.6	13489.9	20913.4	15638.6	20211.1	26047.4	23614.8	10404	24642.4	24101.3	24994	32991
M523T427			0.284875	0.528364	0.00956717	0.0599851	523.141	427.426	5279.87	9778.77	3505.96	6956.36	4285.87	3855.54	8921.07	2141.41	4671.81	6429.78	965.128	1316.8	4101.15	5185.22	1648.19	2109.27	2529.17	2458.3	4536.47	4646.97	3349.68	3370.24	3394.42	4057.52
M485T262			0.532416	0.423093	0.00956877	0.0599851	485.289	261.579	10488.6	23788.8	13168.9	39092.2	13754.1	35129	19823.4	7019.02	16025.2	6801.86	6279.62	9248.42	14335.9	7325.84	2728.24	4745.33	8927.81	5409.91	11185.7	8123.91	12039.9	12056.2	11675.5	10392.7
M523T177			0.933759	0.574718	0.0095699	0.0599851	523.277	176.942	55724.7	111015	104460	63873.1	49326.8	114604	50553.6	60544	30673.7	59374.2	65246.8	56337	38389.7	39010.2	24128.1	53110.3	37798.7	40005.8	22676.6	25684.9	52931.6	44546.8	53126.3	52560.1
M143T61			0.712154	1.559	0.00957672	0.0599851	143.107	61.191	55286.2	24655	39308.9	44519.6	44032.7	23114.6	40978	71706.3	52645.7	41739.5	62076	80926.8	115052	39917.3	46791.4	75617.9	85199.8	57468.4	46559.4	73213.2	62933.2	53255.1	56645.2	53400.2
M212T135			0.644896	0.378303	0.00959945	0.0600813	212.093	135.157	13761.8	7421.51	47535.8	36021.3	58133.6	42065.1	42893	27924.1	13458.6	1373.36	11189.9	7002.16	19078.9	7240.01	10835.4	5713.51	17240	10996.5	6667.18	13967	8401.55	8309.98	8369.51	10403.2
M441T105			0.929871	0.531878	0.00961641	0.0601413	441.299	104.953	65894.8	63471.8	122275	144024	51991.5	95675.7	45651	21181.8	54827.4	90715	48302.2	55453	42790.5	21588.6	42846.3	37691.1	36712.6	42433.6	45510.6	28616.3	56853	53839.1	60348	67417.8
M682T114			0.249685	1.47767	0.00973045	0.0608078	682.303	113.528	8065.39	8249.98	4078.75	6246.61	8968.74	6208.66	11397.5	5211.54	3414.33	7175.84	7730.33	6577.97	15455.3	10704.6	7892.94	9454.98	13478.8	9231.72	10427.4	11031	7927.52	7927.5	7947.73	8104.4
M450T168			0.157697	1.63377	0.00975203	0.0608602	449.884	167.604	1699.83	1464.71	3289.63	3079.41	3385.62	3411.18	1555.49	3647.42	1948.23	1504.46	6824.84	4048.51	4544.81	4079.99	1930.57	1702.69	4828.24	3711.87	4679.26	4470.66	2456.8	2467.47	2466.58	3029.58
M119T259			1.36219	0.600185	0.00975436	0.0608602	119.035	258.842	91580	154456	114416	126172	288323	125146	168305	138915	199395	115193	48394.6	59946	139682	152900	73036.3	79986.2	78440.1	65564.6	111581	103891	86485	86645.1	86978.4	88491.8
M419T190			0.246465	1.66078	0.00976123	0.0608602	419.314	189.578	2577.08	4656.32	2596.95	7645.06	2282.84	6607.65	8175.44	2823.11	7624.16	6299.71	7315.46	5790.4	6824.4	13081.9	8350.14	8221.88	10126.5	12778.9	4229.55	8459.42	4814.09	3222.69	4827.55	4500.73
M352T91			0.383232	1.83728	0.00976892	0.0608616	352.285	91.027	7101.3	7183.43	5552.92	8671.19	11951.3	8257.24	7083.55	11844.4	17029.4	5525.84	10845.9	14814.2	28951.8	29988.6	15328.9	8132.23	11666.5	15011.2	11769.2	19214.9	14240.1	14184.2	13904.4	14240.7
M269T229			0.302092	1.6311	0.00977792	0.0608711	269.103	228.823	8906.76	5858.95	8213.02	16080	5131.01	11527.2	10403.3	2907.36	7313.21	3924.64	7010.62	9290.95	12583.8	14606.6	12162.7	11398.3	15001.1	16861.1	20694.2	11311.8	9254.23	9067.16	8578.17	9250.69
M189T328			0.270566	0.376985	0.00979649	0.0609402	189.057	327.947	3666.85	6429.05	3244.22	5021.96	3524.21	2530.22	4588.75	2580.41	14213.7	5950.11	1092.79	2013.97	1826.49	1578.35	1134.6	953.41	2876.66	2963.16	2955.95	2113.41	2596.68	2636.23	2203.76	2624.5
M514T156			1.39203	1.60525	0.00981694	0.0610208	514.292	155.601	184758	318697	276720	133207	174072	123419	244055	131075	178933	236173	112147	322276	329642	515086	411005	281027	409080	370011	205198	256813	189120	197309	179684	185787
M198T196_2			0.235046	0.532582	0.0098617	0.0612523	198.112	195.788	6029.09	4951.66	3346.44	6488.77	3749.28	3547.62	9483.18	1836.88	3119.27	3530.52	1674.64	1537.37	2841.11	2073.47	3488.14	2752.53	1717.49	3979.23	1815.68	2663.15	1994.2	2245.73	1781.35	2062.76
M336T133			0.30151	1.40196	0.00987876	0.0613115	336.222	133.038	14481.2	19825.9	11662.7	17125.9	16599.6	12979.2	10558.8	11099.9	11218.4	10730.6	11927.7	16733.9	22903.6	30386.1	21179.7	14635.2	18379.7	17971.4	16979	19965.5	16961	14531.2	14532.2	14759.9
M725T23			0.112048	0.651397	0.00995034	0.0617087	725.058	22.531	1986.74	786.895	642.463	1297.22	792.751	739.027	1266.78	983.721	1488.25	1310.75	666.053	742.234	917.42	736.068	805.466	554.575	800.476	624.777	795.9	714.293	607.933	665.292	697.487	695.706
M686T37_2			1.05641	0.448144	0.00998702	0.0618892	686.367	37.324	49388.2	157905	135134	73166.2	25032	91013.7	86771.7	20630.5	45550.5	64563.7	37033.1	34006.6	40741.7	47342.2	21666.1	38404.7	29853.2	23873.9	26397	36411.7	54142.7	54168.6	41819.9	54079.9
M387T38			0.744479	0.669883	0.0100366	0.0621084	387.238	38.411	69375.9	58947.6	71098.5	99244.5	37374.8	65058.7	41287.7	61773.6	36022.7	57618.9	61196.8	27778	37689.9	48745.5	32599.7	43309.5	35236	27081.5	48564.2	38256.8	39296.5	33527.2	43344.2	38821.6
M549T181			0.484415	1.56977	0.0100376	0.0621084	549.25	180.994	25130.5	37243.1	20468.2	16128.9	25651.8	23244.4	33130.8	10624.1	19602.4	25859.9	14956.7	32810.3	56248.7	46653.5	40635.7	23197.5	48656.9	45782.6	33106	30120.2	31688.2	25521	25483.5	25539.7
M418T154			0.518574	2.12139	0.0100472	0.0621201	418.262	154.406	12344.3	15101	13222	11233	6216.49	16379.8	6668.26	7863.54	13225.4	8486.05	10313.9	17424.2	24574	30531.8	21981.5	20480.2	51704.9	35537.8	6393.9	15979.9	14988.1	14995.3	14824.2	14016.8
M613T295			0.193299	1.856	0.0100578	0.0621386	613.186	294.784	2066.48	1439.64	1505.93	2383.08	1378.14	1762.83	3118.39	1022.92	1541.88	2602.78	1189.91	2362.33	5657.39	3566.4	3965.04	1930.78	1670.07	3847.03	5305.66	5439.24	2517.36	2257.31	2272.27	1666.15
M189T51			0.632771	0.699385	0.0100659	0.0621417	189.04	51.008	53394.5	46477.6	37359.9	66307.9	43843.3	32541.1	62121.1	18697.3	48009.4	43486	26986.4	30622.8	43274.3	24970.8	33344.3	28813.5	37755.7	28826.6	28156.9	33537.1	30393.2	30887.6	31428.1	33167.8
M938T253			0.172345	0.620967	0.0100796	0.0621794	937.518	253.25	3764.36	1910.92	2131.85	3271.25	1703.21	4711.13	5215.09	1738.95	3820.73	4163.38	1654.25	1544.13	2274.51	1689.79	1835.25	2546.02	2688.06	1896.43	2071.08	1939.01	2558.97	1972.99	3161.56	2404.58
M346T369			0.338051	2.05597	0.0100984	0.0622481	346.161	369.112	2380.5	3112.3	4828.12	9120.84	2361.21	6135.2	4717.33	7138.99	7602.25	3984.76	6285	6367.06	4906.18	19922	6248.91	7968.29	14716.2	18980.8	11444.5	8800.06	6420.82	5035.23	6145.75	6467.16
M1061T511			0.170894	0.456474	0.0101559	0.0625334	1061.34	510.615	1723.78	2152.37	1345.09	2254.84	1926.22	1982.09	2124.54	5934.05	1057.51	2240.28	946.498	1404.36	730.061	998.104	1130.53	1029.36	1248.8	1198.77	823.939	870.147	1159.21	1104.15	1135.3	1274.14
M624T241			0.54617	0.324222	0.0101601	0.0625334	624.351	241.289	9629.78	33748.4	4042.87	39023.4	7542.67	20666.8	13124.5	3905.21	22693.9	39739.2	7457.89	3643.13	4760.51	6925.84	3435.87	4146.15	3823.82	4135.14	13617	10991.7	9902.13	10171.3	9610.99	9451.77
M342T86			0.608305	1.89654	0.0101708	0.0625522	342.174	85.6	10782.9	1925.41	22975.9	32696.9	7805.87	61498.8	8513.46	22490.6	8112.48	26895.8	57605.9	31007.3	35109.8	53754.5	37023.2	30374.5	39681.8	40375.5	32155.9	29233.5	29415.3	29445.2	27804	28858.6
M590T83			0.977098	1.64434	0.0101838	0.0625851	590.245	83.0665	101336	115912	124152	116214	45090.7	129897	80452.6	25375	19739.8	79614.8	95922	158394	226172	114712	126447	165481	137799	158062	69485.5	125131	98821	97427.7	97436.5	97482.6
M477T352			0.144889	1.66362	0.0102153	0.0627312	477.269	352.316	1496.93	1232.93	847.91	682.493	775.377	1143.19	754.239	2440.23	1103.32	1627.06	2484.48	3252.09	1445	1526.29	2497.25	1803.11	2381.42	2305.36	1662.81	778.138	1601.65	1566.7	1477.11	1602.77
M585T374			0.228426	0.726814	0.0102381	0.0628059	585.238	374.127	7314.57	5103.22	4230.88	6008.96	5370.38	6848.52	7044.6	7173	7711.88	8833.13	3035.95	6116.7	6760.55	6959.19	4676.94	4472.82	3503.95	4854	3194.02	4133.3	5080.77	4952.82	4365.56	5083.15
M296T269			0.292807	1.84136	0.0102429	0.0628059	296.124	269.447	5878.01	3946.25	4011.63	6604.87	2493.84	4391.25	5767.32	3919.41	7639.13	7399.13	6028.54	9965.55	6345.53	9123.55	6849.56	5116.18	13341.1	20461.2	9692.92	8920.21	5628.24	5396.77	5423.54	6151.87
M210T379			0.1916	0.558831	0.0102517	0.0628059	210.039	378.8	2175.41	4638.78	2133.99	4058.58	4229.57	4231.8	4015.67	3229.48	1303.46	5281.34	2917.3	2145.33	2695.75	1241.46	601.674	1573.5	4295.51	1018.44	2440.74	795.952	3389.99	2841.96	2627.37	2643.3
M702T37_2			0.543247	0.595306	0.0102637	0.0628059	702.479	37.4135	26980	29953.5	21735.8	24195.1	19373.5	17370.2	41342.6	35726	21377.6	45052.2	28092.2	10746.1	22212.4	9361.24	10592.7	4519.57	26520.7	25563	17411.3	13515.6	27115.8	28078.1	24075.7	28055.4
M424T282			0.449064	0.58627	0.010266	0.0628059	424.217	282.476	22660.2	24861.4	8164.9	32163.4	24631.5	19405.5	24842	5864.77	15136.6	14611.2	11052.3	12613.5	13241.6	10867.6	5899.34	12847.8	14002	5887.72	14222	12130.2	7276.9	14542.4	14559.5	14440.9
M774T82			0.362914	1.90052	0.0102815	0.0628537	773.569	81.802	12608.6	6789.18	9967.37	7729.29	3188.5	10088.1	3145.27	2490.48	3324.72	5427.36	6717.09	19821.2	5356.84	12141.7	15416.1	15541	13942.9	18724.1	10629.4	4785.35	6898.78	6901.03	6651.29	6646.36
M373T289			0.193494	1.80608	0.0103016	0.0629024	373.259	288.6	2830.63	2199.99	1480.94	2059.95	2229.63	1826.5	2804.13	2267.47	3653.18	1715.26	1894.74	2782.44	5869.6	2313.9	3965.18	3403.31	6157.93	5375.89	7553.03	2346.15	2626.69	2242.9	2259.57	2257.69
M311T106			2.04471	1.67186	0.0103049	0.0629024	311.222	105.972	347450	110657	132809	184046	354218	162318	482850	285731	405660	178092	242181	353374	724306	395188	624982	329511	466180	449746	517408	317245	364894	365081	368851	366523
M340T35_3			0.366091	1.59358	0.0103361	0.0630453	340.286	35.356	9036.27	14773.3	13778.5	8065.15	13972.2	24579.6	6311.97	8972.5	8254.08	6955.95	17511	18810.3	21760.2	19089.5	10826.6	19820	14957.8	13428.2	17079.1	29500.6	15273.2	15790.9	14056.5	15814.4
M202T57			1.2215	1.38413	0.0103501	0.063059	202.018	56.7795	306803	184394	167100	197712	122007	154214	239558	141664	183936	278447	301446	329434	371208	266096	278552	183504	265545	271742	178169	289119	195695	193270	193290	194787
M178T30			0.399919	2.23228	0.0103538	0.063059	178.017	29.6095	4450.14	4518.77	7011.07	9695.01	5706.92	5444.06	8795.13	4380.02	6354.5	2390.5	5257.18	11041.6	29455.9	5607.01	10026.2	12476.5	7481.02	20657.4	19059.4	10075.8	7316.43	4372.45	7767.88	7772.77
M191T52			0.570102	1.42861	0.0103926	0.0632163	191.038	51.581	54102.9	25173.9	25883.8	38683.3	26419.9	23763.2	60485.6	20122	36123.5	43639.1	44124.3	45572.9	71461.8	40933	56280.3	39881.9	55428.7	54282.5	54208.3	44122.3	37501.6	36351.3	36878.3	37512.2
M483T63			1.69045	0.311859	0.0103951	0.0632163	483.31	62.637	139382	244431	515956	124073	61038.1	144275	221496	94398	89823.5	139476	57711.8	77881.4	90510.8	61478.9	51347.6	91586.9	5114.89	54973.8	56000.3	6740.28	100425	98361.1	99061.4	107954
M328T152			1.26378	0.7137	0.010464	0.0635877	328.248	151.893	241392	147246	181280	227766	173155	162986	144495	141310	184251	220060	108662	111911	120405	115583	120046	128660	213198	203304	61758.7	118220	154453	155789	154458	161057
M237T56			0.71936	1.84656	0.0104812	0.0636447	237.116	56.204	31792.6	27800.5	23879.7	50776.3	22052.3	20796.3	35072.6	12687.5	31864.3	43351	48281.3	34619.2	118970	34518.9	70171.2	46416	53816.3	67102	32389.9	47819.1	37982.8	37575.4	39617.5	36928.9
M186T88			0.281172	1.56275	0.0105425	0.0639691	186.022	87.7975	7253.59	7279.04	14082.9	14037.7	7887.98	7095.84	7511.37	2573.48	3956.81	6702.38	11425.9	8584.45	10987.4	12496.1	10031.2	11111.1	13568.2	20501.3	11669.9	12114.3	8394.74	7292.62	8395.02	8412.28
M231T60			0.548676	0.364933	0.0105594	0.0640242	230.957	60.449	24884.8	948.623	2651.63	27618.3	22188	792.418	29915.7	13979.7	31703.4	26728.4	7460.26	7952.31	3313.36	8599.5	4374.04	6929.37	10064.5	7389.61	1466.6	8653.36	4289.63	4151.69	3757.79	4294.55
M604T111			0.402214	1.64444	0.0105772	0.0640779	604.294	110.664	14619.8	15472.3	4874.08	24688.2	14492.9	17265.5	18785.9	8975.74	12908.4	8953.24	16676.1	23252.8	38165.6	26038.6	18425.1	19407.9	26176.7	24041.5	7941.39	31800	15032.8	15163.3	9255.81	15059.7
M393T28			0.693211	2.39422	0.010584	0.0640779	393.23	27.799	11617.8	8029.23	7414.27	13900.4	27837.9	23493.1	9941.88	7869.89	18071.5	16916.7	23375.2	26996.3	52156.2	40027.4	17685.2	27991.4	24021.9	2828.47	73943.3	58358.4	23754.9	23812.3	23831.7	32113.3
M503T37			1.07483	0.648094	0.0106003	0.0641293	503.372	37.181	136094	116940	96546.4	195929	167551	129756	124128	80428.6	176777	65257.9	43916.9	89729.6	102414	64558.7	108738	43470.4	79795.1	83350.4	130870	88814	75379.2	77654	74215.4	84513.5
M273T44			0.911895	0.552096	0.0106313	0.064269	273.06	44.13	27819.3	66948.5	77590.2	113915	102291	59038.4	127087	82888	48283	35860	16675.4	25597.8	65103.5	27717.1	59652.2	25726.7	54423.5	47099.3	45070.8	42434.8	48497.5	39792	64236.2	45725.3
M232T223			0.134307	2.20488	0.0107186	0.0647035	232.155	222.515	978.921	897.823	435.272	765.934	670.572	554.856	883.505	307.269	717.641	554.982	715.252	773.125	2665.38	739.933	987.848	1953.81	1253.23	1526.93	3272.04	1032.38	995.11	852.819	1017.99	1018.55
M295T436			0.209245	1.78911	0.0107249	0.0647035	295.049	436.231	2357.02	3536.31	3286.62	2118.68	988.574	4815.62	2453.48	2855.85	2258.41	4121.05	4086.88	2163.37	5663.53	3700.75	1986.47	8755.62	7193.11	7328.89	4297.45	6335.41	3926.67	3670.81	3413.91	4053.13
M341T409			0.903264	0.643575	0.0107393	0.0647298	341.109	409.118	102500	64561.5	51578.3	95065.4	101991	73057.2	122865	135952	148046	75674.6	38115.4	114266	54498.5	72417	69740.5	37594.4	58096.4	51708	70548.9	58113.3	65889.1	65890.5	66484.1	67623.5
M454T28			1.1876	3.40943	0.0107703	0.0648396	454.236	27.8	16958.2	16546	16299.9	30463.2	35056.3	14212.7	22931.1	10840.7	31766.2	28684.8	30511.6	55650.5	177419	54379.3	30966.8	27889.1	46958.1	37397.9	167722	133996	39833.5	37682.9	38864.1	38301.6
M101T259			0.441437	0.664372	0.0107734	0.0648396	101.024	258.842	12870.3	21049.8	18208.7	12208.2	27663.1	16794.8	21738.3	25008.5	25749.6	12268.9	8906.19	8208.2	18595.2	19723.7	9145.46	12022.7	11575.8	8935.34	16878.2	14605.1	11677.1	11892.8	11683.2	12186.3
M645T103			0.574873	1.91268	0.0108065	0.0649903	645.34	102.922	13830	14116.6	10229.4	14783.8	37051.4	24426.6	10904	28786.9	21528.2	5402.76	25059.9	29166.8	14612.2	64281.9	19371.1	31760.4	41757.1	28862.6	35128.4	56308.3	25470.4	23363	24799.5	22685.6
M304T298			0.683262	0.374178	0.0108298	0.0650717	304.07	298.127	19597.5	8926.39	17822.3	38584.9	16739	51008.6	12100.6	43419.5	35651	34301.7	11149.5	6392.43	3557.27	45764.9	3390.01	7210.43	12969.4	4878.28	4078.79	4687.14	20118.2	20864.8	20091.7	20822
M651T228			0.300326	1.96873	0.0108389	0.0650717	651.445	227.571	3023.2	3104.72	4180.4	7471.97	6196.77	6657.01	2821.91	4448.39	5149.48	2583.89	5854.27	4885.05	6626.14	20066.9	4722.63	6613.58	11658.5	9075.5	11101.8	9244.1	5625.72	5205.26	5206.34	5260.79
M140T176			0.142688	0.656414	0.010844	0.0650717	140.017	176.391	1776.7	2785.02	3027.82	2488.72	2804.09	2779.51	3211.27	1601.96	1493.23	1329.23	2412.05	914.249	1200.93	1415.58	1093.09	1665.01	1637.7	2402.25	1660.73	891.23	1177.59	1081.92	1230.46	1449.45
M369T104			0.631827	1.42471	0.0108561	0.0650965	369.227	103.957	60503.5	30733.2	38105.9	45992.1	58045.8	34173.7	74829.6	32317.1	44372.8	54292	46906.2	56916.1	89348.7	65891.2	55705.5	45444.4	91703.9	62628.8	86499.6	73364.3	58813	58398	56878.7	55756.4
M305T331			0.464266	0.51897	0.0108812	0.0651994	305.159	331.452	17314.2	18414.8	10325.5	37558.2	15107.4	12413.2	20951.7	5585.02	14297.4	21073	6083.68	5212.62	10307.8	6541.11	6724.73	7252.45	8830.79	8982.81	15793	14073.8	9619.04	9618.59	9707.31	9897.67
M223T317			0.147161	1.71278	0.0109054	0.0652959	223.133	317.018	878.081	1172.99	1471.38	2115.48	1480.91	1386.89	2003.12	3046.59	941.545	2616.68	1094.37	2685.59	4210.28	1580.8	2672.66	4627.74	2250.47	4080.3	2650.02	3459.72	2675.17	2456.02	2457.39	2677.33
M621T153			2.0677	0.4863	0.0109192	0.0653311	621.366	153.109	202692	524667	524915	471287	179276	480515	306096	249359	242878	254547	143759	472482	85187.8	90864.7	258258	69329.9	278477	23868.5	48283.3	200526	224941	239156	226862	229834
M304T56_2			0.295162	1.60946	0.010958	0.0654587	303.995	56.104	7634.73	2793.16	10853.3	16288.2	3786.53	8526.77	12077.7	11629.6	10894.1	9643.38	15044.8	10929.9	11674.7	20940.3	10847.6	8720	22215.6	11965.3	18419.8	20736	9342.18	8024.26	8916.74	8461.94
M226T229			0.663952	0.511675	0.0109604	0.0654587	226.039	229.315	44033.9	31124.6	13484.6	26726.6	20404.4	20383.8	64038.4	16371.6	54994.8	45885.4	12173.6	8467.97	17740.2	12885.8	16595.1	16873.6	23528.6	18884.7	28498.2	17016.2	20675.8	20207.3	20206.8	21030.2
M267T157			0.79657	0.484031	0.0109647	0.0654587	267.108	157.005	50949.3	25025	21223.9	69099.3	35850.1	19022.9	89658.8	21726.9	63371.2	54733.5	21400.5	29903.7	32476.5	12233.8	26190.7	9503.62	35243.9	15374.2	12888.9	22918.1	23492.9	16935.3	24928.3	25005
M271T99			0.686318	1.50476	0.0110048	0.0656499	271.048	99.239	50515	95126	49232.9	65828.1	46298.3	44701.9	72835.7	16057	56294.8	25869.2	38012.3	87519.2	101747	90561.1	64306	83627.8	77453.3	83820.5	63020.4	96558.7	47796.6	46133.9	47695.6	47713.5
M194T67			1.46225	0.500144	0.0111253	0.0663203	194.012	66.631	135446	108692	177517	290332	61971.5	230184	73797.8	90083.8	119313	264444	126023	64495.9	62021.1	119549	65867.2	73973	100185	80861.8	32546.4	50592.3	105801	101231	105819	105785
M685T37			1.62393	0.372236	0.0111934	0.0666776	685.363	37.453	94899.8	346127	335624	166537	47710.3	194689	187784	25105.9	83437.6	119124	60121.9	72458.1	69486.2	83014.4	39089.2	81878.4	38876.6	40189.6	31079.3	79769.7	108838	108120	107188	106162
[truncated: 6,658 more rows]
