# Supplementary material for: L-fucose and fucoidan alleviate high-salt diet-promoted acute inflammation
Source: Front Immunol. 2024 Mar 26;15:1333848. doi: 10.3389/fimmu.2024.1333848 (PMC11002173; doi:10.3389/fimmu.2024.1333848)
Supplement: Supplementary file 3 [file Table_2.xlsx]

## Sheet: D_vs_C
ID	adduct	Name	VIP	Fold change	p-value	FDR	m/z	rt(s)	C27	C21	C22	C23	C24	C25	C26	C28	C29	C30	D31	D32	D33	D35	D36	D38	D39	D40	D41	D42	QC-1	QC-2	QC-3	QC-4	KEGG.ID	HMDB	CellularLocations	SuperClass	Class	SubClass	DirectParent
M241T416	(M+H)+	L-Anserine	1.84195	9.10768	2.49054e-11	1.27516e-08	241.129	415.948	8112.3	9192.42	8434.58	10154.3	3823.12	8489.15	1048.4	9316.06	3084.79	8429.15	51924.8	50091.8	48245.4	67528.7	59505.3	56953.9	82250.9	73634.7	76351	71818.9	39182.2	35326	35328.1	35350.2	C01262	HMDB0000194	Cytoplasm	Organic acids and derivatives	Peptidomimetics	Hybrid peptides	Hybrid peptides
M237T145	(M+H-H2O)+	His-Val	1.34727	3.87493	6.67696e-10	1.51055e-07	237.134	144.778	10936.5	18012.3	4296.79	8975.96	16506.1	6285.45	10511.5	9354.71	14759.9	4721.59	28613	34829.9	43502.8	41915.7	39002.6	32954.4	49267.1	44848.1	46022.6	43434.1	23836.9	23439.9	22873.7	23834.4
M118T193	(M+H)+	Betaine	3.01853	0.134135	2.69069e-06	9.91081e-05	118.085	192.804	185472	162057	141216	353179	211759	153877	285808	65554.2	229698	189412	6983.61	48895.4	29670.5	20579.1	27805.8	16945.5	33064	26417.1	38597.3	16364.3	56465.1	44622.8	56791.6	41368.6	C00719	HMDB0000043/HMDB0059606	Cytoplasm;Extracellular;Mitochondria	Organic acids and derivatives	Carboxylic acids and derivatives	"Amino acids, peptides, and analogues"	Alpha amino acids
M213T380	(M+H)+	His-Gly	1.05434	24.7695	6.30636e-06	0.000188335	213.095	379.553	471.808	593.963	650.855	500.317	1326.28	567.846	549.362	1579.9	1827.38	534.227	445.414	12778.7	26142.7	26383.8	18651.9	14561.6	23645.3	22539.1	36513.3	31404.3	5124.11	1495.97	1477.36	1618.44
M265T313	(M+H)+	Val-Phe	1.19423	3.91855	5.70592e-05	0.00108894	265.154	312.798	17035.2	5248.25	8540.78	12399.9	7459.68	7093.16	8248.46	4863.19	14685.7	5886.17	13858.6	21443.4	42201.1	22740.1	32138.7	33831	53725.1	55596.9	57226	25632	21869.3	21874.9	21877.7	20928
M223T395	(M-2H+3Na)+	9-Decen-1-ol	2.71145	2.36516	7.01258e-05	0.00129447	223.107	394.541	148067	13737.2	103372	146233	107495	103226	102986	38321.6	152052	37225.9	86451.2	168482	270984	234914	199466	204737	260231	252646	295050	280366	164117	155393	158732	156887
M235T240	(M+H)+	Confertifoline	1.3953	0.431917	0.000143894	0.00220094	235.169	239.797	56364.4	78055.5	50897.8	102891	89965.9	61792.1	92080.9	25040.4	94201.8	47239.4	25333.3	20695.4	43606.4	27277.5	27710.4	26782.1	32000.8	36099.6	27992.5	34208.1	46888.4	44916.2	46836.1	46911.5
M279T77	(M+H)+	all cis-(6,9,12)-Linolenic acid	4.54867	2.41501	0.000228326	0.0031328	279.231	77.469	266301	278932	184427	415993	270470	184439	316988	247321	393147	229767	388465	518906	870847	959360	467187	310453	577808	659859	1.01197e+06	967675	461753	543901	461282	461288
M162T384_2	(M+H)+	L-Carnitine	1.98714	2.35356	0.00127596	0.0113588	162.112	384.157	78887	15039.9	61263.9	95946	93095.5	62255.5	30588.4	17780	63656.1	15093	20858.7	83325.6	178968	115936	98506.3	117722	136370	157082	196944	150160	89043.7	89038.5	88078.5	85221.1	C00318	HMDB0000062	Cytoplasm;Extracellular;Mitochondria;Endoplasmic reticulum;Peroxisome	Organic nitrogen compounds	Organonitrogen compounds	Quaternary ammonium salts	Carnitines
M162T268	(M+H)+	Indole-2-carboxylic acid	1.27437	1.73569	0.00144861	0.0124929	162.054	267.587	29443.5	50944.9	40841.7	66507.4	47587.7	35861.2	61112.5	16207.6	42443.5	22260.3	58194.4	52066.7	112802	59606.9	74366.1	51275.9	82530.4	62267.4	69297.5	94798.2	50158.4	49315.1	49319.7	52111.3
M183T50	(M+H)+	Harmane	1.25211	1.43507	0.00154401	0.0130951	183.09	50.1105	71662.6	81299.5	62555.1	103667	61889	57229.6	99215.2	34025.5	69626.7	56961.8	107028	100178	128621	111445	82794.7	71780.1	98228.9	103665	97874.5	100253	84593.2	84645.4	83280.9	80297.5
M315T77	(M+CH3COO+2H)+	cis-9-Palmitoleic acid	5.39203	2.22676	0.00210777	0.0166296	315.252	76.6255	404692	739239	367557	1.35254e+06	301705	327446	343108	290794	455699	240023	833966	758907	1.6772e+06	1.36592e+06	753222	470285	919642	1.00337e+06	1.42884e+06	1.52787e+06	747434	736930	736862	736806	C08362	HMDB0003229	Extracellular;Membrane (predicted from logP)	Lipids and lipid-like molecules	Fatty Acyls	Fatty acids and conjugates	Long-chain fatty acids
M126T328	(M+H)+	1-Methylhistamine	1.01272	0.127853	0.00241584	0.018418	126.102	328.01	11202.8	26086.9	59129.1	89134.2	35140.4	21488.8	28948.8	9122.05	16067.7	20452.2	3952.18	6726.7	5424.96	3598.41	3504.8	3643.67	3019.32	3310.55	1645.32	5674.54	16432	16237.1	15354.6	16433.2	C05127	HMDB0000898	Cytoplasm	Organic nitrogen compounds	Organonitrogen compounds	Amines	2-arylethylamines
M229T116	(M+H)+	2'-Deoxyuridine	1.38868	1.85469	0.00247435	0.0186492	229.081	115.605	18663.5	54392.1	54650.4	27270.8	42093.3	56498.2	64305.2	39383.3	58000.8	35166.9	30425.9	52386	131214	108664	70504.6	79049.2	61544.2	87415.3	94790.8	119406	66889.5	61719	61732.4	61760.5	C00526	HMDB0000012	Extracellular;Mitochondria;Nucleus	"Nucleosides, nucleotides, and analogues"	Pyrimidine nucleosides	Pyrimidine 2'-deoxyribonucleosides	Pyrimidine 2'-deoxyribonucleosides
M522T190_2	(M+H)+	1-Oleoyl-sn-glycero-3-phosphocholine	3.34028	0.449602	0.0031868	0.0226667	522.354	189.594	695181	352703	369047	824171	208996	369044	381034	771290	215026	647115	172712	290244	173378	389206	204666	137040	339730	216378	95961.7	153884	376896	361481	368196	361342
M169T121_1	(M+H)+	Norharmane	3.04807	2.56492	0.00344717	0.0240388	169.075	121.238	273573	46747.4	68009.4	299653	56586.6	187644	326047	46023.4	93454.7	72542.9	435872	485592	364980	209483	115856	88528.4	533573	371998	600545	564728	144752	161126	147602	216371
M243T100	(M+H)+	Thymidine	2.45485	1.85644	0.00361591	0.024859	243.097	100.224	53500.6	195940	160230	75881.9	102154	196477	224315	218743	204285	151081	79421.6	144171	401313	318059	233008	376407	395572	392530	261722	335810	224936	222387	219804	219845	C00214	HMDB0000273	Extracellular;Mitochondria;Lysosome	"Nucleosides, nucleotides, and analogues"	Pyrimidine nucleosides	Pyrimidine 2'-deoxyribonucleosides	Pyrimidine 2'-deoxyribonucleosides
M268T232	(M+H)+	Deoxyguanosine	1.72451	3.02684	0.00435798	0.0285625	268.104	232.127	15456.8	51319.2	48712.5	21405.3	23139.6	47364.2	55139.3	18839.4	37966.9	34087.7	36798.3	63188.9	63663.7	54452.9	130604	190490	176496	221744	42209.3	90130.9	76553.5	76605.5	75606.8	74499.5	C00330	HMDB0000085	Cytoplasm;Extracellular;Mitochondria;Nucleus;Lysosome	"Nucleosides, nucleotides, and analogues"	Purine nucleosides	Purine 2'-deoxyribonucleosides	Purine 2'-deoxyribonucleosides
M248T390_1	(M-H+2Na)+	Gly-Lys	1.10073	0.099835	0.00441239	0.0288272	248.094	389.624	1625.86	81091.8	48042.8	61212	61319.5	1231.85	61931.4	1741.88	41172.4	1956.45	12998.1	1417.37	2281.32	2219.55	6627.76	1248.55	1943.26	2228.91	2505.53	2602.6	8207.83	6776.52	13766.1	13787.4
M152T231	(M+H)+	2-Hydroxyadenine	3.99679	2.6996	0.00592837	0.0359546	152.056	231.423	104564	314974	336281	153950	142707	330292	323677	109137	248183	213551	257384	455060	358765	308714	748432	1.12674e+06	937067	1.26888e+06	215118	471669	477781	474124	471520	474654		HMDB0000403	Cytoplasm;	Organoheterocyclic compounds	Imidazopyrimidines	Purines and purine derivatives	6-aminopurines
M455T209	(2M+H)+	Deoxycytidine	1.81419	0.296168	0.0103458	0.0541552	455.187	208.712	59881.6	102571	123970	33487.5	209339	138703	104981	415965	176399	84299.3	13489.6	27947.3	117177	42972.6	39782.5	27660.8	73636.9	20946.9	27797	37912.7	68361.2	66707.8	65664.9	65629.8	C00881	HMDB0000014	Extracellular;Mitochondria;Nucleus;Lysosome	"Nucleosides, nucleotides, and analogues"	Pyrimidine nucleosides	Pyrimidine 2'-deoxyribonucleosides	Pyrimidine 2'-deoxyribonucleosides
M127T100_2	(M+H)+	Thymine	4.69844	1.52198	0.0128367	0.0630903	127.05	100.425	392875	1.19661e+06	1.10015e+06	559271	743908	1.26171e+06	1.30431e+06	1.25731e+06	1.24969e+06	881126	514976	916206	2.13398e+06	1.70246e+06	1.29612e+06	1.82507e+06	1.78394e+06	1.82043e+06	1.34238e+06	1.80346e+06	1.24932e+06	1.24072e+06	1.2077e+06	1.24947e+06	C00178	HMDB0000262	Extracellular	Organoheterocyclic compounds	Diazines	Pyrimidines and pyrimidine derivatives	Hydroxypyrimidines
M328T83	(M+H)+	N,N-Dimethylsphingosine	1.78002	1.70475	0.0134713	0.0651012	328.32	83.079	104073	129288	140628	192426	89503.7	99168	80265.8	106981	84247	81328.4	139087	180781	253696	397928	140923	163191	131851	153268	125939	202041	140532	135326	136690	135290
M113T115	(M+H)+	Uracil	2.6106	1.57616	0.0141318	0.0675217	113.034	115.408	96312.3	307070	284364	178484	270422	339817	341510	221641	310260	227355	160589	254528	713166	494468	377268	384734	301043	445096	401766	529466	331801	339088	335865	324626	C00106	HMDB0000300	Extracellular	Organoheterocyclic compounds	Diazines	Pyrimidines and pyrimidine derivatives	Pyrimidones
M176T401_2	(M+H)+	L-Citrulline	2.67328	1.78266	0.0150215	0.0705256	176.102	400.859	131121	358892	337292	153485	199745	233392	201301	109907	214217	109475	188959	177021	504945	564369	209117	434874	244337	236059	542051	550633	219203	229304	222381	232895	C00327	HMDB0000904	Mitochondria	Organic acids and derivatives	Carboxylic acids and derivatives	"Amino acids, peptides, and analogues"	L-alpha-amino acids
M268T172	(M+H)+	Adenosine	2.55611	2.52607	0.0169789	0.076362	268.104	171.896	74477.3	245569	149365	112148	96589.6	111453	154433	88961.5	137798	54320.7	59448.5	198207	254460	264048	605953	178808	787652	288892	201388	255869	226265	215501	214769	214815	C00212	HMDB0000050	Extracellular;Mitochondria;Lysosome	"Nucleosides, nucleotides, and analogues"	Purine nucleosides		Purine nucleosides
M759T88	(M+Na)+	Thioetheramide-PC	4.17437	0.210014	0.0179722	0.0797461	758.567	88.146	656696	440209	319946	390181	346812	443949	322446	2.27524e+06	730404	318969	165629	187356	131249	125580	142001	102799	98427.3	100320	53381.2	204766	371231	266997	268130	267101
M164T69	(M+H)+	Dimethylaminopurine	1.42056	1.5892	0.0203774	0.086526	164.092	69.3305	83167.5	90388	109288	87813.4	107846	69063.7	42637.3	108875	81350.1	50925.4	89507.4	147515	195284	104593	167550	187119	85955.5	209153	45928.3	88581.6	115948	112997	112208	112210
M288T356	(M+H)+	Arg-Ile	1.0728	1.49023	0.0282425	0.110605	288.202	356.258	47395.2	69470.5	64651.2	53844.6	69737.8	76600	59799.4	24858.6	103812	15468.5	71528.4	121976	51670.6	95793.1	60350.8	80148.6	78073.2	116600	63065	133528	76189.5	74974.1	73148.3	76293.6
M521T34_1	(M+H-H2O)+	N-Palmitoylsphingosine	2.09589	0.622468	0.0306606	0.117197	520.506	34.2875	320011	310647	283879	267712	269822	286726	174821	748906	272515	242157	240849	160660	127609	244446	169211	225641	243301	194255	181827	189904	259633	294745	267626	258903
M338T34	(M+H)+	Erucamide	1.64908	0.657002	0.0408616	0.144336	338.341	33.992	222154	494251	320655	121783	197764	277743	293210	493873	145990	215275	183778	247681	163094	194681	113296	189851	150694	256511	137577	191073	252991	252991	253019	241362
M496T192_2	(M+H)+	1-Palmitoyl-sn-glycero-3-phosphocholine	5.6337	0.570533	0.0437063	0.151093	496.339	192.34	2.23298e+06	1.51148e+06	1.44781e+06	2.25605e+06	573062	1.406e+06	1.28712e+06	4.32466e+06	810500	1.99768e+06	884186	1.28003e+06	788877	1.55663e+06	1.10959e+06	805971	1.65199e+06	999941	512634	592650	1.54806e+06	1.55452e+06	1.48392e+06	1.48426e+06
M160T384_2	(M+CH3COO+2H)+	Cyclohexylamine	7.76333	0.556741	0.0610303	0.189621	160.133	384.157	3.18379e+06	3.77379e+06	2.77479e+06	1.78953e+06	3.06553e+06	1.13106e+06	7.13708e+06	704298	5.25633e+06	5.50969e+06	570773	947968	1.78361e+06	2.55508e+06	999269	1.69127e+06	2.27007e+06	991056	4.98655e+06	2.31498e+06	2.60467e+06	2.60467e+06	2.58311e+06	2.52235e+06	C00571	HMDB0031404	Cytoplasm;Extracellular	Organic nitrogen compounds	Organonitrogen compounds	Cyclohexylamines	Cyclohexylamines
M253T182	(M+H)+	2'-Deoxyinosine	2.77867	1.55606	0.0680693	0.204187	253.093	182.358	96068.9	320550	233483	187337	350825	294590	355721	165186	502379	144873	160596	230638	849343	460830	274620	341954	302908	351398	572904	579952	355058	348528	343914	355553
M137T296	M+	1-Methylnicotinamide	1.15748	2.48094	0.0900677	0.247299	137.07	296.478	25377.8	18907.4	46352.4	71930.7	57863	15707.5	71068.1	15470.5	30198.6	11841.4	42964.5	325471	20780.9	72560	26385.7	13528.7	79098.1	70902.4	149565	103584	57018.5	57025.8	56027.7	55931.1	C02918	HMDB0000699	Cytoplasm;Extracellular	Organoheterocyclic compounds	Pyridines and derivatives	Pyridinecarboxylic acids and derivatives	Nicotinamides
M285T48	(M+H)+	Glycitein	3.04968	0.443492	0.0924351	0.251486	285.075	48.453	578915	283363	1.09596e+06	104747	245566	253252	110084	1.20887e+06	265777	442619	50709.1	495689	90872.3	109623	268478	92998.1	716432	141534	4231.34	64685.9	331565	331676	281290	331890	C14536	HMDB0005781	Membrane (predicted from logP)	Phenylpropanoids and polyketides	Isoflavonoids	Isoflav-2-enes	Isoflavones
M282T134	(M+H)+	N6-methyladenosine	1.08207	2.71456	0.0957992	0.257441	282.119	133.833	13224.5	19618.1	10252.4	13488.7	14076.4	10275.1	63388	9706.62	48469	10724.1	8058.45	11119.3	54953.2	133375	24124.3	8163.7	34967.5	15600.6	96554.2	191891	34996.3	34996.7	34589.9	34891.6		HMDB0004044	Cellular Locations Not Available	"Nucleosides, nucleotides, and analogues"	Purine nucleosides		Purine nucleosides
M255T49	(M+H)+	Daidzein	2.9651	0.264359	0.0973597	0.260196	255.064	48.6835	394187	277393	195277	65970.6	406170	140273	165856	1.70188e+06	162666	148805	43523.2	176586	56262.4	109406	64657.6	242070	61745.1	52626.1	56026.3	104249	283037	217441	272962	283426	C10208	HMDB0003312	Membrane (predicted from logP)	Phenylpropanoids and polyketides	Isoflavonoids	Isoflav-2-enes	Isoflavones
M146T377_2	M+	(3-Carboxypropyl)trimethylammonium cation	3.95651	1.78127	0.0978574	0.261168	146.117	376.916	417657	470238	691507	505041	1.21283e+06	907271	666595	1.30046e+06	408759	1.14501e+06	592892	627322	3.54329e+06	2.71469e+06	566848	621589	902443	787249	1.79086e+06	1.6138e+06	932966	928578	932954	915394
M769T138	(M+H-H2O)+	1,2-dioleoyl-sn-glycero-3-phosphatidylcholine	1.15361	0.48612	0.102932	0.268904	768.585	138.159	74218.2	91644.8	62676	45440.6	46521.1	35302.9	51158	303113	91450.3	58326.2	30659.5	23104.1	39457.3	79993.2	77072.9	35392.3	29729.1	31103.8	48667.6	22811.5	63464.2	60037	65010.5	59511.2
M333T244	(M+CH3COO+2H)+	16-Hydroxypalmitic acid	0.224322	1.63097	0.00026882	0.00350547	333.261	244.094	2281.75	1641.71	1475.12	1207.68	1864.9	1513.11	1764.46	1436.9	2073.5	1642.71	3873.32	2694.24	2988.32	2211.26	2601.49	2068.47	3116.46	3557.62	2811.38	1643.75	1933.01	1739.3	1837.16	1933.47	C18218	HMDB0006294	Cytoplasm;Extracellular;Membrane	Lipids and lipid-like molecules	Fatty Acyls	Fatty acids and conjugates	Long-chain fatty acids
M102T406	(M+H)+	1-Aminocyclopropanecarboxylic acid	0.0122457	0.953479	0.815746	0.903858	102.054	405.985	9067.38	14459.8	17658.2	9652.89	32355.3	15631.6	12673.9	30972	22225.9	8028.95	14589.5	7514.29	19931.9	24180.2	7673.97	17687.7	14365.6	12236.4	21203.5	25307.7	16335.3	15893.7	16238.7	15893.3	C01234	HMDB0036458	Cytoplasm;Extracellular	Organic acids and derivatives	Carboxylic acids and derivatives	"Amino acids, peptides, and analogues"	Alpha amino acids
M531T184	(M+CH3CN+Na)+	1-Myristoyl-sn-glycero-3-phosphocholine	0.234769	0.82372	0.226012	0.437803	531.308	183.606	7105.1	10334.6	18151.7	13819	6781.8	19421.1	7340.94	14823.4	7732.88	11697.9	8430.16	9259.33	8486.65	15243	8842.31	10378.5	10566.6	10496.6	7682.16	7161.45	10589.6	9989.83	9980.83	10233.1
M592T182	(M+CH3CN+H)+	1-O-(cis-9-Octadecenyl)-2-O-acetyl-sn-glycero-3-phosphocholine	0.184645	0.890643	0.54814	0.733064	592.429	182.404	5426.93	5334.6	5174.17	3623.75	3324.57	5098.08	6856.89	13724.3	5964.46	4453.77	4311.85	8257.29	4048.3	5323.49	6425.9	3820.58	3689.13	5256.12	4191.88	7206.94	4773.2	4460.4	4606.08	5135.82
M454T200_2	(M+H)+	1-Palmitoyl-2-hydroxy-sn-glycero-3-phosphoethanolamine	1.52057	0.876831	0.38637	0.605154	454.293	199.536	580210	967611	775756	1.10756e+06	502953	844207	1.12412e+06	392828	1.23214e+06	745409	255568	556568	796832	759496	783166	728397	1.02687e+06	1.02355e+06	552256	771137	778660	745003	744658	744863
M331T108	(M+H)+	1-Palmitoylglycerol	0.212278	1.13199	0.63211	0.792112	331.283	108.316	10154.5	5659.43	13256.1	22670.2	13227.8	25138.1	17480.2	12581.4	15337	13857.7	10791	20074.5	41798.5	24715.8	4094.48	14626.9	6318.75	4983.37	21183.2	20490.5	22420.2	26566.2	22272.1	24112.7
M538T186	(M+CH3CN+H)+	1-Palmitoyllysophosphatidylcholine	0.495083	0.900894	0.649204	0.802885	538.386	186.311	27614.5	26297.2	23263.4	16779	10760.6	17271.4	21557	73078.1	27873.5	33834.5	33125.3	27581.8	26531	36969	10286.7	19064.7	25544.8	17858.1	26264.1	27519.6	26780.5	26878.4	23966.7	25559.5
M628T194_1	(M+H-H2O)+	1-Stearoyl-2-arachidonoyl-sn-glycerol	0.187805	0.534951	0.103781	0.270085	627.531	193.963	1084.68	1923.33	3462.44	875.435	2078.86	1217.13	1840.6	7809.08	2599.7	1592.34	745.273	2151.57	1002.64	2186.99	1058.61	785.738	781.796	1450.66	1405.09	1529.15	1858.8	1866.76	1820.92	1814.56	C00165	HMDB0007098/HMDB0007099/HMDB0007100/HMDB0007101/HMDB0007103/HMDB0007108/HMDB0007112/HMDB0007131/HMDB0007132/HMDB0007156/HMDB0007166/HMDB0007170/HMDB0007223/HMDB0007224/HMDB0007248/HMDB0007257/HMDB0007398	Extracellular;Membrane	Lipids and lipid-like molecules	Glycerolipids/Fatty Acyls	Diradylglycerols/Lineolic acids and derivatives	"1,2-diacylglycerols/Lineolic acids and derivatives"
M524T189_2	(M+H)+	1-Stearoyl-2-hydroxy-sn-glycero-3-phosphocholine	5.7337	0.562597	0.25467	0.47028	524.37	188.748	1.43029e+06	1.13575e+06	1.37361e+06	882062	489083	681913	584738	6.10789e+06	714656	1.60422e+06	1.13709e+06	993965	441505	2.30052e+06	690243	432033	1.05233e+06	546352	471500	375780	1.26676e+06	1.1876e+06	1.18647e+06	1.23951e+06
M482T189	(M+H)+	1-Stearoyl-2-hydroxy-sn-glycero-3-phosphoethanolamine	1.13319	0.622475	0.210955	0.419667	482.322	188.615	44709.6	57608.6	40597	39712.4	22483	44104.3	46235.4	222632	46702.1	102882	46891.8	73106.4	39480.2	47437.2	54463.2	35015.7	52680	2731.08	34018.8	29781.7	53246.1	51637.9	38131.2	53254.9
M811T139	(M+Na)+	1-Stearoyl-2-oleoyl-sn-glycerol 3-phosphocholine (SOPC)	1.34879	0.465217	0.110756	0.280728	810.596	138.548	64011.9	65866.8	99732.9	32837.8	66775.4	40263.9	50970.3	348881	95769.9	64767	46097.5	42850.1	43038.8	78725.3	61101.9	37366.6	37260.4	34744.1	24066.1	27343.9	77573.3	77957	74835.1	74834.4	C00157	HMDB0000564/HMDB0007878/HMDB0007879/HMDB0007880/HMDB0007882/HMDB0007884/HMDB0007886/HMDB0007887/HMDB0007897/HMDB0007898/HMDB0007911/HMDB0007912/HMDB0007913/HMDB0007914/HMDB0007936/HMDB0007937/HMDB0007938/HMDB0007939/HMDB0007940/HMDB0007958/HMDB0007959/HMDB0007960/HMDB0007961/HMDB0007964/HMDB0007966/HMDB0007967/HMDB0007981/HMDB0007982/HMDB0007983/HMDB0007984/HMDB0007985/HMDB0008002/HMDB0008003/HMD…	Cytoplasm;Extracellular;Membrane	Lipids and lipid-like molecules	Glycerophospholipids	Glycerophosphocholines	"Phosphatidylcholines//1-acyl,2-(1Z-alkenyl)-glycerophosphocholines"
M341T36_2	(M+H-H2O)+	1-Stearoyl-sn-glycerol	1.10861	0.689004	0.185751	0.388432	341.304	36.122	57690.3	66940.7	83541.5	130820	185204	54452.9	118250	46559.6	228893	69060.1	61350.9	41001.1	61397.5	84760	34211.7	38790.3	93937	25990.9	155986	120112	60975.7	60391.1	61090.7	50407.9
M321T98	(M+H)+	20-Hydroxyarachidonic acid	0.241115	0.876713	0.515403	0.712396	321.241	98.4425	96734.3	63360.7	111393	114254	158883	104397	178938	37536.8	54220.4	74850.2	102891	112581	38230.9	51349.5	113760	105860	121154	59554.4	32645.7	133925	118621	118587	96819	116980
M365T35_2	(M+H-2H2O)+	25-hydroxyvitamin D3	0.424481	1.17867	0.216648	0.427669	365.318	35.032	28138.9	38361.7	35218.5	28021.1	24754.1	35629.7	24901.5	21800.3	33714.2	32043.1	21123.2	29100	43926.7	49012.7	25064.2	39692.1	27270	21434.4	47183	52840.3	33026.9	34776.3	32162.3	36963.2	C01561	HMDB0003550	Cytoplasm;Extracellular;Membrane (predicted from logP);Mitochondria	Lipids and lipid-like molecules	Steroids and steroid derivatives	Vitamin D and derivatives	Vitamin D and derivatives
M70T313_2	(M+H-2H2O)+	2-Amino-2-methyl-1,3-propanediol	1.26199	1.17213	0.34945	0.57124	70.0652	313.287	268500	310367	276577	219077	363797	242427	353788	788742	303441	225661	325857	358998	463511	544582	320787	313087	355008	294067	520369	433173	353677	351218	345722	354361
M337T135_2	(M-2H+3K)+	(2E,6E)-Farnesol	0.240262	1.07543	0.52344	0.717186	337.236	134.98	50505.6	44475.8	36190.7	46191.3	42673.3	30773.3	54027.6	38362.3	56863.6	51623.2	59492.6	34400.2	46047.2	66370.3	71524.9	30940.2	39272.2	35299.4	57633.2	44778.9	40225.2	38731.6	40198.6	40182.5
M246T326	M+	2-Methylbutyroylcarnitine	0.282525	1.09958	0.774858	0.88069	246.168	326.223	4548.72	1716.87	1181.12	16390.7	9970.82	3656.67	26071.7	3585.09	7583.86	6767.01	4882.48	3355.78	9592.36	9025.85	6896.84	7129.14	12667.9	11076.1	18178.8	6780.11	5286.06	5133.74	5055.55	5604.81
M196T47	(M+CH3COO+2H)+	2-Phenylacetamide	0.256425	0.830546	0.288964	0.509458	196.096	46.856	26079.8	25540.7	35039.6	35052.1	46393.8	14420.2	17271.9	12176.9	32516.5	29297.3	9733.85	25444.7	26914	28128.7	19041.7	20281.2	25533	31507	8807.67	32002.3	20760.9	19913	14677.6	20744.8
M147T34	(M+H-H2O)+	2-Phenylbutyric acid	0.869824	0.881972	0.0213095	0.0895458	147.079	34.003	213596	186601	237579	191374	216787	242909	228608	242326	193827	184826	191566	206244	170645	182350	199136	213027	198451	195694	138230	190695	215878	210217	209885	216002		HMDB0000329	Membrane (predicted from logP);	Benzenoids	Benzene and substituted derivatives	Phenylpropanes	Phenylpropanes
M101T363	(M+H)+	3,3-Dimethylacrylic acid	0.358566	1.46581	0.023268	0.0959179	101.059	362.537	5962.57	3243.59	6617.68	8460	9460.64	4589.58	3622.85	3661.61	7507.19	4077.8	3130.73	7334.55	11798.2	7295.35	7121.05	8045.78	10042.8	11861.4	9454.66	7765.24	6957.76	7121.95	6648.78	6871.8
M325T392	(M+H-H2O)+	3.alpha.-Mannobiose	0.967818	0.839849	0.490368	0.692955	325.113	392.144	167410	255526	108306	389256	363356	204851	512145	381033	806961	154730	97549.9	358422	235507	403034	319916	115454	275098	289829	237887	475401	300497	317392	293202	293354
M104T49	(M+H)+	3-Aminobutanoic acid	0.514202	0.609056	0.107186	0.275629	104.07	48.5235	16727.4	9755.59	17080.2	24195.9	31842.7	14682	7735.7	21080	11257.3	23121.4	38369.8	19004	8967.08	8546.33	4947.3	4879.79	4900.69	4944.16	5569.99	7965	14862.7	14870.4	14866	13843.9		HMDB0031654	Cytoplasm;Extracellular;	Organic acids and derivatives	Carboxylic acids and derivatives	"Amino acids, peptides, and analogues"	Beta amino acids and derivatives
M283T79	(M-2H+3Na)+	3-Hydroxydodecanoic acid	0.887589	1.59367	0.0817319	0.231804	283.122	79.166	24169.1	17122.9	27559.2	4567.78	21190.4	40951.1	33844.9	43410.6	5821.21	29660.6	82311	32041	33597.2	36908.3	20675.1	69110.8	43458.9	36301.1	8558.81	32742.9	27894.7	25487.2	24335.3	27289.7		HMDB0000387	Extracellular;Membrane (predicted from logP);	Organic acids and derivatives	Hydroxy acids and derivatives	Medium-chain hydroxy acids and derivatives	Medium-chain hydroxy acids and derivatives
M300T38_2	(M+H)+	3-ketosphinganine	0.461521	1.02556	0.933315	0.971688	300.289	38.3005	1.05535e+06	1.34734e+06	1.08506e+06	1.72068e+06	857039	1.38162e+06	914212	256750	1.35619e+06	543735	509797	2.08426e+06	453088	3.18572e+06	713026	568406	1.21318e+06	1.007e+06	247058	805256	1.08053e+06	1.32677e+06	1.07951e+06	1.08124e+06
M170T405	(M+H)+	3-Methylhistidine	0.906589	1.66546	0.0635283	0.19477	170.091	404.586	35121.1	34166.5	35757	24506.4	64582.1	27933.7	25645.9	64639.7	34842.5	26967.5	25561.1	40628.6	32108.1	29114.1	50120.4	40824.9	89214.4	73158.7	116883	125540	47809.5	40910.5	29713.9	29757.9	C01152	HMDB0000001/HMDB0000479	Cytoplasm	Organic acids and derivatives	Carboxylic acids and derivatives	"Amino acids, peptides, and analogues"	Histidine and derivatives
M282T105	(M+H)+	3'-O-methyladenosine	0.397961	1.03597	0.82072	0.906993	282.119	104.942	20705.1	24322.3	45101.5	21476.7	28368.8	24017.9	20385.4	53898.2	20406.9	23291	31181.6	20189.3	34000.9	24318.1	31503.3	34961.7	27215.3	26572.5	18118.9	44054.2	25848.9	26246.1	28143.8	25716.4		HMDB0006023	Cellular Locations Not Available	"Nucleosides, nucleotides, and analogues"	Purine nucleosides		Purine nucleosides
M146T289_1	(M+H)+	4-acetamidobutanoate	0.217777	1.34747	0.0872725	0.241981	146.08	288.598	2232.22	3378.44	2830.62	4097.53	3991.17	2836.85	3446.54	2367.63	2769.21	2275.23	3220.91	2906.91	5914.02	2923.46	2878.18	2523.42	4500.3	2601.08	6349.98	6909.76	3803.98	2970.55	3302.04	2951.02
M104T373	(M+H)+	4-Aminobutyric acid	0.107755	1.00261	0.980556	0.991873	104.07	372.848	6125.1	8671.97	8727.83	8116.96	6168.99	4986.99	6659.71	7877.89	11019.9	6170.38	11451.1	6935.45	7816.35	8297.38	6008.05	6305.39	8181.57	5619.37	8256.21	5849.43	8960.05	8380.24	8359.24	8723.6	C00334	HMDB0000112	Extracellular;Mitochondria;Lysosome	Organic acids and derivatives	Carboxylic acids and derivatives	"Amino acids, peptides, and analogues"	Gamma amino acids and derivatives
M146T358_2	(M+H)+	4-Guanidinobutyric acid	0.325139	0.810655	0.590381	0.765479	146.092	358.028	47446.3	116084	89821.7	62373.8	450870	56772.8	115985	100952	51497.6	49454	135177	89943.4	47048.3	77480.8	63069.5	87706.9	129787	86688.6	87979.3	120285	98529.1	101449	98533.9	98529.7	C01035	HMDB0003464	Cytoplasm (predicted from logP)	Organic acids and derivatives	Carboxylic acids and derivatives	"Amino acids, peptides, and analogues"	Gamma amino acids and derivatives
M184T150	(M+H)+	4-Pyridoxic acid	0.60737	0.423322	0.0595637	0.186915	184.062	150.35	53185.5	27250.7	18650.8	33386.1	7150.8	17555.3	47006.2	8770.77	3423.06	2115.18	7165.81	3895.43	24010.9	24563.6	2075.21	4032.16	10106.7	4148.66	5031	7463.89	4657.89	4481.35	4427.27	4428.23	C00847	HMDB0000017	Cytoplasm;Extracellular	Organoheterocyclic compounds	Pyridines and derivatives	Pyridinecarboxylic acids and derivatives	Pyridinecarboxylic acids
M272T134_1	(M+H)+	5,2'-O-dimethylcytidine	0.842491	1.81915	0.00162797	0.0136056	272.123	134.034	16722.6	25173.7	20503.6	15729.6	23619.6	12697.2	17149.9	18546.2	16180.4	10818	17513.2	27740.8	60437.2	37163.6	34134.3	22274.6	28420.9	35779.9	29274.3	29507.7	25059.2	24298.4	25437.8	24843.3
M118T385_2	(M+H)+	5-Aminopentanoic acid	1.9339	1.15166	0.500841	0.701897	118.086	384.959	276077	205081	587321	563583	198940	380780	132087	492074	239849	470825	273926	631235	193661	604025	530098	252436	525254	510357	111516	451992	423188	432383	420940	420918	C00431	HMDB0003355	Cytoplasm (predicted from logP)	Organic acids and derivatives	Carboxylic acids and derivatives	"Amino acids, peptides, and analogues"	Delta amino acids and derivatives
M192T108	(M+H)+	5-Hydroxyindoleacetate	0.314649	1.22452	0.218876	0.430146	192.065	107.74	8228.56	15420.2	14049.4	19351	22365.5	6680.11	13051.9	7969.74	8377.4	6802.57	8772.33	13719.8	19319.1	12635.7	21021.2	12958.8	19428.2	16813.7	13303.2	11782.2	12005.4	11420.4	13341.7	11404.4	C05635	HMDB0000763	Cytoplasm;Mitochondria	Organoheterocyclic compounds	Indoles and derivatives	Indolyl carboxylic acids and derivatives	Indole-3-acetic acid derivatives
M145T288	(M+H-H2O)+	5-Hydroxy-L-lysine	0.220207	1.15484	0.729281	0.854827	145.097	288.337	36536.7	2984.55	2474.67	45924.1	5127.31	24749.5	2108.11	2042.77	15548.1	60994.4	31074.8	2652.56	23451.9	17686.9	49354.3	2567.38	52732.9	23351.8	7933.54	18419.4	22286.7	3300.04	22666.4	22445.4	C16741	HMDB0000450	Cytoplasm	Organic acids and derivatives	Carboxylic acids and derivatives	"Amino acids, peptides, and analogues"	L-alpha-amino acids
M177T184	M+	5-Hydroxytryptophol (5HTOL)	0.25582	1.37893	0.178604	0.378944	177.077	184.339	4331.33	3148.82	2817.58	4234.3	4249.56	5020.84	5046.59	2449.85	4104.38	550.407	1955.96	4389.67	10971.1	5711.43	3558.37	4778.16	4317.33	1099.44	6948.48	5847.67	2292.33	2850.23	2102.73	2831.55
M219T420	(M+H)+	5-L-Glutamyl-L-alanine	0.326661	1.24438	0.372902	0.593326	219.097	419.512	4862.38	7713.97	6837.73	6739.44	17016.1	9841.5	7341.54	7452.69	19860	4617.04	9016.78	5535.95	23227.4	15574.5	5182.09	8042.59	8573.09	7695.95	16915.9	15069.7	10302.4	9573.98	9875.87	9341.85	C03740	HMDB0006248	Extracellular	Organic acids and derivatives	Carboxylic acids and derivatives	"Amino acids, peptides, and analogues"	Dipeptides
M274T223	M+	5-Methyl-2-thiouridine	0.167631	1.08723	0.506764	0.706376	274.055	222.612	11637.8	11837.6	10776.6	19505.9	14667.9	9739.81	17315.8	8387.03	10127.8	9242.99	16179.2	10954.2	10416.9	10643.2	21269.3	11783.3	12263.4	14695.3	11042.7	14741.7	8769.61	10523.4	8949.86	10042.6
M126T198	(M+H)+	5-Methylcytosine	0.727313	0.526682	0.0227571	0.0944057	126.065	198.155	19533	18470.8	30829.4	47749.5	20472.5	26439.2	18384.1	71862.2	24278.9	30609.3	8643.07	14568.3	13788.5	29440.1	27442.7	13429	15326.5	22192.3	7738.27	9980.51	19913.2	19388.4	19595.3	21829.1	C02376	HMDB0002894	Cytoplasm (predicted from logP)	Organoheterocyclic compounds	Diazines	Pyrimidines and pyrimidine derivatives	Hydroxypyrimidines
M170T317	(M+H)+	6-Hydroxydopamine	0.338875	0.769795	0.0250714	0.101538	170.08	317.356	20011.1	24098.7	15874.7	24540.4	16708.6	18720	22400.3	7976.53	20080	13551.4	13919.5	12419.4	13430.8	11810.2	14450.3	11994.9	15316.4	17128.5	17711.8	13431.2	14070.2	14058.6	14109.7	6814.19		HMDB0001537	Cytoplasm;	Benzenoids	Phenols	Benzenediols	Catecholamines and derivatives
M301T165	(M-2H+3Na)+	7-Methylguanosine	0.160322	0.970714	0.884339	0.945971	301.093	165.15	7103.18	5943	6872.22	10856.2	12874.4	6841.04	12885.2	12891.9	14415.8	7784.18	6674.76	8160.27	12545.2	5801.75	7496.37	10896.2	5476.54	3599.99	21511.1	13421.2	9541.24	8599.34	8857.62	8672.56		HMDB0001107	Cellular Locations Not Available	"Nucleosides, nucleotides, and analogues"	Purine nucleosides		Purine nucleosides
M339T52_2	(M+H)+	(+-)8,9-DHET	0.834759	0.828692	0.175206	0.373446	339.252	51.917	160895	123807	94150.8	106806	196371	64086.1	186245	89092.3	170324	108624	77007.9	89775.5	136093	114427	107358	86741.8	109999	118986	96113.9	141129	111031	106400	107808	108914
M190T329	(M-H+2Na)+	Acetylcholine	0.246789	0.592163	0.0935708	0.253624	190.081	329.173	10591.7	10162.6	7211.17	735.021	1838.39	7768.67	13182.3	5903.01	2442.81	8072.09	1380.46	9013.26	5742.71	3135.97	1754.26	2947	1327.39	1530.08	7029.22	6352.16	2414.79	2413.96	2247.45	2377.73	C01996	HMDB0000895	Cytoplasm;Extracellular;Nucleus	Organic nitrogen compounds	Organonitrogen compounds	Quaternary ammonium salts	Acyl cholines
M136T257	(M+H)+	Adenine	0.117353	1.1282	0.58899	0.76467	136.061	256.685	2817.77	9635.07	4307.64	5003.5	3478.11	6664.38	3611.17	2186.78	2731	2572.99	3018.49	3543.83	1700.75	3089.74	7306.86	6072.5	6847.96	8308.05	3827.3	4806.79	3691	4124.32	4119.28	3980.11	C00147	HMDB0000034	Cytoplasm;Extracellular;Nucleus;Lysosome
M542T415	(M+H-H2O)+	ADP-ribose	0.301921	0.164232	0.0353859	0.129998	542.066	414.634	1071.25	3388.31	7345.69	11811	3688.39	19278.5	2601.22	594.797	1259.82	1078	1015.52	924.958	681.216	999.924	1015.85	683.693	555.289	585.136	1109.04	988.659	2686.53	2809.4	2676.18	3140.65	C00301	HMDB0001178	Cytoplasm;Extracellular;Mitochondria	"Nucleosides, nucleotides, and analogues"	Purine nucleotides	Purine nucleotide sugars	Purine nucleotide sugars
M218T435	(M+H)+	Ala-Lys	0.614065	1.32338	0.0177936	0.0790583	218.149	435.194	17191.5	24958.1	21074.5	23017.6	32181.7	23907.2	35421.7	26370.4	32113.6	20252.8	35074.6	42379.9	25672.5	28612.2	22063.5	37994.2	39665.7	40553.3	23850.1	43565.8	29284.6	29379.6	28911.3	27996.4
M237T237	(M+H)+	Ala-Phe	0.126833	0.86775	0.396349	0.613278	237.123	236.865	12943.9	23375	10570.2	10944.6	11555.7	23341.2	12468.9	4428.36	11073.3	13998.9	9781.41	12114.2	11775.1	7624.02	10192	8858.18	17215.1	10843.6	14670.2	13812.1	9756.91	9455.79	11017.5	9441.6
M177T329	(M+H)+	Ala-Ser	0.246016	0.664655	0.045542	0.154736	177.086	329.478	3343.58	7832.61	11735.1	10894.9	15452.4	6678.59	9965.63	4957.81	6077.72	4928.59	6305.06	5314.34	8191.72	4374.9	4185.64	4911.01	6099.69	6447.15	2820.03	5763.67	5959.07	6898.34	5817.36	5821.21
M251T132	(M+H-H2O)+	Allopurinol riboside	1.8186	2.62679	0.125496	0.302934	251.077	131.554	11326.3	77931.5	13955.9	8999.88	66494.5	26501.9	256109	44642	56027.5	9137.08	2145.54	11462	319382	380182	37473.6	23785.2	38713.4	36419.7	244601	406063	85818.3	83675.8	85056.7	87593.6		HMDB0000481	Cytoplasm;	"Nucleosides, nucleotides, and analogues"	"Pyrazolo[3,4-d]pyrimidine glycosides"		"Pyrazolo[3,4-d]pyrimidine glycosides"
M296T36	(M+NH4)+	alpha-Linolenic acid	1.02783	0.857103	0.254502	0.470199	296.258	35.899	384945	634389	430155	376121	566575	368124	381315	327633	405484	512599	397826	542340	295429	364799	200795	420904	404999	333022	181857	618429	361513	360480	347293	361642	C06427	HMDB0001388	Cytoplasm;Extracellular;Membrane (predicted from logP)	Lipids and lipid-like molecules	Fatty Acyls	Lineolic acids and derivatives	Lineolic acids and derivatives
M473T32	(M+H)+	alpha-Tochopheryl Acetate	2.37984	1.31915	0.1129	0.283657	473.397	31.7845	714608	397908	444824	560450	983582	293895	618140	713596	1.20784e+06	659695	608488	1.12263e+06	816109	1.38711e+06	795249	390721	709152	785037	912683	1.17202e+06	814726	857578	881984	808877
M431T158	(M+H)+	alpha-Tocopherol (Vitamin E)	0.516362	1.1268	0.368033	0.588756	431.385	157.841	27585.2	20687.8	17959	21382.4	24744.7	26516.5	27215.4	31345.1	19972.6	33007.6	33970.5	47660.1	22015.8	26415.9	25424.7	27279.9	27514.2	38638	16924.6	16326.2	24022.3	24025.7	23328.9	23833.4	C02477	HMDB0001893	Cytoplasm;Extracellular;Membrane (predicted from logP)	Lipids and lipid-like molecules	Prenol lipids	Quinone and hydroquinone lipids	Tocopherols
M271T45	(M+H)+	Apigenin	0.539645	0.671877	0.520073	0.715116	271.059	45.0035	196777	59543.7	78787.8	32867.4	38986	18849	33306.3	108621	21557.1	28109.1	20838.2	35400.4	7925.22	10651.1	21155.7	269210	19876.4	16395.5	4887.9	8478.87	40580.1	40592.6	42523.2	44190.1	C01477	HMDB0002124	Membrane (predicted from logP)	Phenylpropanoids and polyketides	Flavonoids	Flavones	Flavones
M433T125	(M+H)+	Apigenin 7-glucoside	0.586115	0.427083	0.000483421	0.0054288	433.112	124.518	8788.85	9090.35	14629.8	8756.99	12608.6	17256.5	9656.29	22321	7729.64	18655.9	4849.07	9223.72	5245.13	5294.15	5595.81	3847.39	9600.24	4485.27	2490.34	4673.52	7173.75	7142.75	6712.43	7470.24
M304T458	(M+H)+	Arg-Glu	0.668566	2.17085	0.000297279	0.00379518	304.161	458.394	5030.58	8804.14	6750.61	6712.82	8579.49	8127.45	9005.08	4768.84	12595.9	3389.53	12443.8	10873.4	15389.2	14171.4	9401.07	13677	20883.3	25199.3	13817.3	24276.1	13097.9	11152.9	11127.6	11138.4
M317T420	(M+CH3CN+H)+	Arg-Thr	0.719384	1.64194	0.0500216	0.165289	317.191	420.445	5555.26	8690.82	21227.7	8874.45	7586.19	13254.3	7757.94	33577	5670.18	25347.3	18847.9	29628.7	14216.1	29323.2	18107.9	27532.5	36698.6	28546.5	6728.03	16204.9	19490.2	17627	17213.3	17221.7
M97T55	(M+H-H2O)+	.beta.-Cyano-L-alanine	0.712003	0.636785	0.000253807	0.00337872	97.0389	55.2665	32227.6	28412.5	29414.6	27365.6	39782.9	21212.9	34400.7	45178.4	28782	30567.7	24717	25504.8	21342.8	19777.7	20870.3	20311.8	23412.6	19391.7	10507.6	16244	25112.6	25235	24306.1	24788.8
M162T395	(M+H-H2O)+	beta-D-Glucosamine	0.315844	0.483478	0.0939875	0.254238	162.075	394.995	2524.54	5092.63	18211.1	24014.5	3168.89	2170.36	14523.6	2506.5	3939.41	10066.4	3137	2955.64	3505.49	5205.86	2745	2524.51	4635.8	8093.54	4812.15	4069.55	12111.5	16720.2	23621.8	3558.95	C08349	HMDB0030091	Cytoplasm;Extracellular	Organooxygen compounds	Carbohydrates and carbohydrate conjugates	Aminosaccharides	Amino sugars
M130T390	(M+H)+	.beta.-Homoproline	0.260797	1.18026	0.140977	0.325446	130.085	390.084	5777.73	10038.8	5820.79	7589.9	7828.64	6666.43	9344.34	4093.48	8565.72	6266.39	7042.02	5572.16	11216.9	11621.6	7344.75	8856.14	7016.03	7500.07	9343.65	9455.85	7981.89	10083.7	7938.49	7867.13
M102T354	(M+H)+	Betaine aldehyde	0.323941	0.617717	0.00325624	0.0230376	102.09	354.166	8018.87	6142.39	5950.5	5642.38	5109.44	5255.4	11178.9	10551.4	8640.09	9214.97	4540.15	4305.31	6545.88	5326.46	3152.41	2597.05	4494.48	3823.02	7550.43	4428.65	5618.21	5643.51	5742	5543.04	C00576	HMDB0001252	Cytoplasm;Mitochondria	Organic nitrogen compounds	Organonitrogen compounds	Quaternary ammonium salts	Tetraalkylammonium salts
M583T242	(M+H)+	Biliverdin	0.314142	0.547863	0.149892	0.338844	583.253	242.336	5275.45	15224.4	15801	2042.54	6726.25	1256.85	10459.5	25988.4	5945.6	2755.77	8747.8	2223	6898.82	12749.8	2108.61	1264.17	2476.31	1727.28	7099.17	4821.27	6986.2	5952.11	5494.85	5456.29	C00500	HMDB0001008	Cytoplasm;Membrane (predicted from logP);Nucleus	Organoheterocyclic compounds	Tetrapyrroles and derivatives	Bilirubins	Bilirubins
M360T369	(M+NH4)+	Cellobiose	0.20639	1.05955	0.733222	0.856159	360.149	369.452	34714.5	33686.7	25331.3	35147.7	38396	32436.7	76571.6	73411.8	77250.7	52643.7	28372.9	79413.6	69199.8	64832.8	55391	33223.3	41951.8	41139.1	45284.7	49341.4	47746.2	46742.5	47267.5	46740.9	C00185	HMDB0000055	Cytoplasm;	Organic oxygen compounds	Organooxygen compounds	Carbohydrates and carbohydrate conjugates	O-glycosyl compounds
M375T158	(M+H-H2O)+	Chenodeoxycholate	1.8345	1.25529	0.127804	0.306468	375.289	157.615	287566	538534	339890	575946	396667	491032	360348	201156	384300	334826	526036	517608	418696	854658	269714	362475	466813	630885	423479	438141	431786	423760	425869	426128	C02528	HMDB0000518	Extracellular	Lipids and lipid-like molecules	Steroids and steroid derivatives	"Bile acids, alcohols and derivatives"	"Dihydroxy bile acids, alcohols and derivatives"
M373T226	(M+H-2H2O)+	Cholic acid	1.93016	1.58966	0.339495	0.561595	373.273	226.166	128278	223845	288958	284906	227037	359797	155253	750245	289395	433849	435612	260041	241494	2.09473e+06	150843	220906	366422	445673	330976	447329	425574	411752	408851	424973	C00695	HMDB0000619	Extracellular	Lipids and lipid-like molecules	Steroids and steroid derivatives	"Bile acids, alcohols and derivatives"	"Trihydroxy bile acids, alcohols and derivatives"
M148T77	M+	Citramalic acid	0.334265	1.03023	0.821446	0.90735	148.038	76.5035	18306.4	11973.9	19683.8	17998.3	17968	15571.6	13599.9	23921.3	15639.9	19600.3	19499.9	32823.7	20647.5	20147.6	14934.5	9835.4	17748.2	17721	10447.3	15727.2	15801.5	13890.7	15780.3	15773.6	C00815	HMDB0000426	Cytoplasm	Lipids and lipid-like molecules	Fatty Acyls	Fatty acids and conjugates	Hydroxy fatty acids
M132T349_2	(M+H)+	Creatine	2.74486	0.407019	0.410611	0.626309	132.076	349.005	108804	36228.1	90087.8	30486.9	165128	47757.2	68198.4	1.87589e+06	63147.9	107687	155514	145687	33032.9	177785	96576.9	315739	44525.2	51032.5	19407.7	16270.7	220104	217878	216684	216678	C00300	HMDB0000064	Cytoplasm;Extracellular;Mitochondria	Organic acids and derivatives	Carboxylic acids and derivatives	"Amino acids, peptides, and analogues"	Alpha amino acids and derivatives
M114T89	(M+H)+	Creatinine	0.282949	1.01341	0.94414	0.976155	114.065	88.639	110623	123463	106445	234934	251022	122573	138830	104445	143245	113022	126645	130474	159373	118765	214724	74201.2	125259	135037	78930.6	304621	193898	170252	121540	190219	C00791	HMDB0000562	Cytoplasm	Organic acids and derivatives	Carboxylic acids and derivatives	"Amino acids, peptides, and analogues"	Alpha amino acids and derivatives
M244T241	(M+H)+	Cytidine	0.225647	1.11962	0.614846	0.781348	244.091	240.87	20827.3	27912.8	20850	14425.9	53714.9	22721.6	46293	82495.6	47137.3	28319.3	14794.7	39094.4	67956.8	55952.5	31729.3	22928.8	43569.2	25658.8	54944.6	51694.1	32542.2	32032.9	34600.5	31119.7	C00475	HMDB0000089	Extracellular;Mitochondria;Nucleus;Lysosome	"Nucleosides, nucleotides, and analogues"	Pyrimidine nucleosides		Pyrimidine nucleosides
M112T120	(M+H)+	Cytosine	0.512867	0.534844	0.00243398	0.0185127	112.05	120.257	21636.6	21499.9	10525.4	14049.2	26564.3	22150.4	11821.2	21488.9	14790	11785.8	10417.6	7742.88	10023.7	7690.11	6269.32	6480.2	8105.74	6838.16	8376.69	22354.8	10071	9770.04	10725.3	9095.29	C00380	HMDB0000630	Extracellular	Organoheterocyclic compounds	Diazines	Pyrimidines and pyrimidine derivatives	Pyrimidones
M161T354	(M+H)+	D-Alanyl-D-alanine (D-Ala-D-Ala)	0.126812	1.12787	0.688542	0.827307	161.095	353.642	1243.93	2747.93	1977.23	2648.84	3137.71	1729.42	4180.97	2541.9	9799.93	1130.75	4379.8	2722.56	2457.48	2451.42	2443.21	954.761	5226.34	2450.22	6689.88	5344.52	2038.15	1609.67	1543.57	1834.44	C00993	HMDB0003459	Cytoplasm (predicted from logP)	Organic acids and derivatives	Carboxylic acids and derivatives	"Amino acids, peptides, and analogues"	Dipeptides
M252T144	(M+H)+	Deoxyadenosine	4.74768	0.79851	0.484045	0.687716	252.11	143.721	2.16422e+06	3.88681e+06	8.94355e+06	5.97801e+06	1.75493e+06	5.79518e+06	925856	1.09574e+06	1.19635e+06	3.62784e+06	5.79666e+06	3.75316e+06	1.99929e+06	900815	3.20232e+06	3.94506e+06	3.68778e+06	3.52637e+06	424414	1.00622e+06	3.50594e+06	3.46414e+06	3.53218e+06	3.64278e+06	C00559	HMDB0000101	Cytoplasm;Extracellular;Nucleus;Lysosome	"Nucleosides, nucleotides, and analogues"	Purine nucleosides	Purine 2'-deoxyribonucleosides	Purine 2'-deoxyribonucleosides
M381T72	(M+H-H2O)+	Dihydrotachysterol	0.193023	0.864279	0.130412	0.309728	381.349	71.7475	15401.8	17515.7	14656.2	12451.2	15621.1	11813.1	22190	16492.1	13192.8	17018.8	7711.33	13154.9	17636.6	17537.2	14430.3	10381	13683.5	13506	12360.8	14730.8	10570.8	10779	10568.7	11283.3	C06957	HMDB0015203	Cytoplasm;Extracellular;Membrane	Lipids and lipid-like molecules	Steroids and steroid derivatives	Vitamin D and derivatives	Vitamin D and derivatives
M104T300	(M+H)+	Dimethylglycine	0.135618	1.33261	0.375635	0.596073	104.07	299.964	1960.11	8886.17	2113.72	1152.99	2304.84	1310.18	6977.06	1248.78	3289	9301.18	5152.2	6266.81	7780.55	3078.72	6532.05	1554.44	1252.51	1686.95	8957.57	9102.46	4888.12	3189.61	3290.15	3099.43	C01026	HMDB0000092	Cytoplasm;Mitochondria	Organic acids and derivatives	Carboxylic acids and derivatives	"Amino acids, peptides, and analogues"	Alpha amino acids
M391T283	(M+H)+	Dioctyl phthalate	0.460515	1.00252	0.992136	0.996438	391.283	282.981	60165.6	57648.7	122759	44886.8	22625.9	58593.2	25028.8	43057.4	38171.4	84992.9	32024.3	43601.7	20508.2	45290.2	118298	67024.2	68701.2	100710	17799.7	45380.3	59146.7	56427.8	59211.1	58149.5
M126T381	(M+H-2H2O)+	DL-2-Aminoadipic acid	0.150437	1.11812	0.706006	0.839407	126.054	381.168	5072.97	3758.26	11210.1	7899.41	22452.8	8447.04	3355	4296.61	5918.8	2946.62	6395.85	11026.9	20162.9	6425.16	6078	5354.44	7900.16	5766.31	7416.39	7732.56	7880.33	8395.57	7862.79	10106.5	C00956	HMDB0000510	Cytoplasm;Mitochondria
M131T186	(M+H-2H2O)+	DL-3-Phenyllactic acid	0.173903	0.354092	0.325246	0.549209	131.048	185.807	494.426	508.666	7810.51	863.319	23180.9	721.859	545.86	908.567	493.789	713.939	2145.81	2274.8	370.746	363.173	517.567	2860.31	620.362	2972.31	318.271	389.6	1736.11	1669.81	1606.89	1628.59	C01479	HMDB0000779/HMDB0014712	Membrane	Phenylpropanoids and polyketides/Alkaloids and derivatives	Phenylpropanoic acids/Tropane alkaloids		Phenylpropanoic acids/Tropane alkaloids
M360T354	(M+NH4)+	D-Lactose	0.335866	0.902222	0.561848	0.743323	360.15	354.366	44759.4	22086.3	15277.6	29385.2	18418.2	17994.3	27139.5	11563.7	21669.7	16421.6	14853.9	12934	25861.3	22514.1	16223.1	14957.7	16230.4	17418.1	33994.8	27755.9	17204.2	14080.6	16766.8	17243.4	C00243	HMDB0000186	Cytoplasm;Extracellular;Lysosome;Golgi apparatus	Organic oxygen compounds	Organooxygen compounds	Carbohydrates and carbohydrate conjugates	O-glycosyl compounds
M188T260	(M+H-H2O)+	DL-Indole-3-lactic acid	0.822462	1.14962	0.750753	0.866395	188.07	259.642	30497.8	11527	14374.6	13394.5	27827.5	27077.4	18592.1	197560	24604.3	22663.1	39645.6	66779.5	37635.6	50088.4	37401.4	47448.3	49294.9	38140.2	36818.8	42933.5	32183.6	38337.6	32127.9	34521.1
M166T382	(M+H)+	DL-Methionine sulfoxide	0.354649	0.725885	0.259966	0.476245	166.052	381.617	9742.73	29349.9	44786.6	20842.5	68298.7	65058.3	20452.2	88268.3	47970.6	10222.3	22024.9	23380	61415.3	28386.2	23664.8	46682.8	26708.2	19381.3	21261.3	21073	32913.4	30257.7	25127.7	42749.6	C02989	HMDB0002005	Cytoplasm (predicted from logP)	Organic acids and derivatives	Carboxylic acids and derivatives	"Amino acids, peptides, and analogues"	L-alpha-amino acids
M226T191	(M+CH3COO+2H)+	DL-Phenylalanine	0.908793	3.41686	7.11436e-08	5.12656e-06	226.107	191.174	9632.65	1914.4	6662.77	7379.08	5219.25	5346.44	7530.55	3862.23	8000.6	5118.15	21651	22201.8	31206.1	16858	16947.1	16574.6	22469	24698.1	19445.6	15236	14137.8	13590.3	13767.8	13593.5	C00079	HMDB0000159	Cytoplasm;Extracellular;Mitochondria	Organic acids and derivatives	Carboxylic acids and derivatives	"Amino acids, peptides, and analogues"	Phenylalanine and derivatives
M136T311	(M+H-H2O)+	Dopamine	0.34957	0.806728	0.141955	0.326912	136.075	310.912	23166.4	22407.9	36621.5	40797	24591.8	39075.9	25217.8	53475	41587.7	20666.1	30142.1	36803.4	27255.5	18577.2	25576.8	23945.8	31273.8	19984.6	34749.9	15980.6	35580.3	26528.2	35636.4	35646.6	C03758	HMDB0000073	Cytoplasm;Extracellular	Benzenoids	Phenols	Benzenediols	Catecholamines and derivatives
M115T397_2	(M+H-H2O)+	D-Ornithine	0.579027	1.54177	0.0579536	0.1834	115.086	396.511	12593.4	22901.7	24154	15327.1	19971.3	21037.4	19755.5	17069.2	22573	11572.4	14116	13179.9	37075.8	37016.8	20628.9	60161	20632.2	12893.9	35373.8	37163	23525.8	24385.7	23180.4	21173	C00515	HMDB0003374	Peroxisome	Organic acids and derivatives	Carboxylic acids and derivatives	"Amino acids, peptides, and analogues"	D-alpha-amino acids
M147T538	(M+NH4)+	D-Pipecolinic acid	0.537707	1.3946	0.44765	0.65951	147.112	538.334	11729.1	45179.4	33956.2	10289.7	20667.1	94916.4	68905.7	168794	19945.3	32904	49078.2	41775.1	66462.8	26392.2	26285.2	38852.9	36317.5	38217.2	195619	188464	33035.7	38860.2	47757.4	33244.5
M116T398	(M+H)+	D-Proline	0.740134	1.49452	0.0314556	0.119249	116.07	397.73	23130.7	29838.9	25416.2	25095.8	31546.8	30521.6	30969.4	28201.6	32867.8	20523.1	24214.7	30193.5	32218.6	49619.6	28626.9	32880	36481.5	86956	46011.1	48442	33660.2	32113.5	32107.7	32378.7	C00763	HMDB0003411	Extracellular;Lysosome;Peroxisome	Organic acids and derivatives	Carboxylic acids and derivatives	"Amino acids, peptides, and analogues"	Proline and derivatives
M150T96	M+	D-Ribose	0.915414	1.73499	0.144801	0.330974	150.054	96.313	28161.8	27233.3	26302.9	46971.2	49672.8	37863.2	61844.6	27394.8	96895.2	18813.8	20584.7	30934.9	31128.1	130919	36001.3	118578	139922	172971	27480.7	22179.3	31755.3	29601.8	29597.2	30288.2	C00121/C21057	HMDB0000283	Extracellular	Organic oxygen compounds	Organooxygen compounds	Carbohydrates and carbohydrate conjugates	Pentoses
M330T45	M+	Eicosapentaenoic Acid ethyl ester	0.931538	1.28241	0.482765	0.686613	330.263	44.74	54693.5	159389	98188.2	19322.9	23454.2	112924	15078.2	211116	37318.8	21552	98821.2	124198	119000	57466.4	253525	66269.7	96410.3	8018.95	77432.9	64560.1	66438.4	65999.6	66468.1	61901.7
M86T358	(M+H-H2O)+	gamma-Aminobutryic acid	0.276472	1.32243	0.167908	0.36248	86.0593	357.81	4162.8	13849.9	5106.41	6841	14214.9	8361.9	6962.85	6155.59	4282.55	4920.69	8103.27	16293.5	4935.54	8006.15	16069.9	7976.83	11082.5	11480.1	6496.28	8551.17	7345.48	7861.78	7060.56	7052.25
M276T464	(M+H)+	.gamma.-L-Glu-.epsilon.-L-Lys	0.432576	1.72586	0.00408098	0.0272974	276.155	464.495	3597.36	4551.75	4863.5	4150.17	6588.14	7130.27	7976.32	6613.03	8360.41	4615.08	7461.9	6036.34	9534.97	9027.84	6416.73	11991	12090.5	15992.7	6630.71	15687.1	8260.39	7167.4	8295.58	7854.27
M276T432	M+	gamma-L-Glutamyl-L-glutamic acid	0.0999027	0.910502	0.702198	0.836408	276.09	431.962	5599.96	11708.2	12873.5	11150.6	4296.68	3497.35	12363.2	12208.2	5744.76	18699.1	2290.01	3252.99	13474.9	12816.1	9713.02	14136.8	2755.42	13530.8	3681.55	13706.4	8919.54	8846.39	8201.61	6136.46	C05282	HMDB0011737	Cellular Locations Not Available	Organic acids and derivatives	Carboxylic acids and derivatives	"Amino acids, peptides, and analogues"	Glutamic acid and derivatives
M295T359	(M+H)+	gamma-L-Glutamyl-L-phenylalanine	0.122627	0.892087	0.501184	0.70212	295.128	359.316	19166.8	22529.6	36297.4	37564.4	43509.4	23124.7	18567.3	28590.8	18501.7	20555.1	22370.5	15840.4	43305.8	17125.5	16339.9	21501	12562.2	30852.5	24783.5	34761.2	25730.9	30230.3	30189.7	30218.9
M247T320	(M+H)+	gamma-L-Glutamyl-L-valine	0.115504	0.899821	0.681391	0.823597	247.128	320.25	13953.7	12236.9	18092.4	39335.3	9280.2	10602.3	2974.67	5174.93	14107.3	9700.18	9018.03	11589.4	15070.4	11226.8	11299.7	10080.1	12575.2	13035.6	15993.1	11999.5	12133.7	11852.3	11978	11783.1	C03740	HMDB0006248	Extracellular	Organic acids and derivatives	Carboxylic acids and derivatives	"Amino acids, peptides, and analogues"	Dipeptides
M228T223	(M+H-2H2O)+	Gemcitabine	0.0578188	0.973999	0.949795	0.978267	228.063	223.294	1155.18	1660.33	1916.69	1990.66	2787.51	7203.85	2900.99	9200.27	15215	1237.46	2346.12	1763.35	1898.39	1817.22	10103.3	7651.42	1483.74	10326.1	3710.23	2991.1	7442.64	7134.71	5427.09	5352.43
M271T26	(M+H)+	Genistein	0.700825	0.233112	0.00692927	0.0403158	271.059	25.874	10630.5	13548.8	39283.5	8556.22	4749.72	12928.6	7953.74	38951.7	8887.43	14452.6	4575.75	7978.91	2727.1	1779.64	4876.87	2591.32	6557.12	3306.47	1099.63	1791.78	7958.25	7926.79	7728.71	7957.16	C06563/C09126	HMDB0003217/HMDB0033988	Membrane (predicted from logP);Cytoplasm;Extracellular	Phenylpropanoids and polyketides	Isoflavonoids	Isoflav-2-enes;Isoflavonoid O-glycosides	Isoflavones;Isoflavonoid O-glycosides
M227T379	(M+H-H2O)+	Glu-Pro	0.431034	1.54883	0.297724	0.518393	227.103	378.772	4364.72	5998.73	7428.6	4314.21	5338.3	12196.8	17739.8	4384.25	52211.9	5517.96	14618.1	9276.74	16514.8	15706.5	11253.4	13032.5	15589.2	52661.8	21929.9	14495.4	10603.8	10099.3	10071.7	11968.2
M83T226	(M+H-H2O)+	Glutaraldehyde	0.866326	1.95743	0.011078	0.0565706	83.0485	225.535	1193.06	956.02	38942	39380.7	1363.85	35872.5	1522.61	27659.1	34138.2	830.525	43667.9	33739.8	41170.1	24544.7	41336	35284.4	29581	30160.3	31704.5	44786.5	19417.8	31840.5	32044.6	31985.7
M285T77	(M+H-H2O)+	Glycerol 1-myristate	0.246943	0.910221	0.585124	0.761585	285.241	76.533	24234.5	22820.5	10978.7	25475.4	27963.9	11000.1	26438	8932.97	40582.9	17510.3	17797.7	18806.2	18048.9	7614.54	22171.6	17611.4	21891.8	25579.7	21022.6	26006.2	4412.07	18442.7	18428.2	18426
M258T297	M+	Glycerophosphocholine	0.552799	2.26839	0.000937794	0.00905046	258.108	297.082	2758.77	8520.95	3435.39	4791.86	2618.67	4013.49	11477.7	6018.39	4805.5	2382.3	8743.23	9997.23	12444.2	14340.8	10796.6	1732.46	13318.6	13735.4	17781.1	12396.8	11050.7	10992.1	10957.4	10497.1	C00670	HMDB0000086	Cytoplasm;Extracellular;Membrane	Lipids and lipid-like molecules	Glycerophospholipids	Glycerophosphocholines	Glycerophosphocholines
M434T60	(M+H)+	Glycolithocholic acid	0.943156	2.05957	5.05989e-06	0.000161183	434.325	60.103	20372.4	6247.92	8898.84	16534.1	20116.7	14334.2	23808	16243.7	17975.1	18128.6	34575	32664	30044.7	35727.1	41311.7	18917.9	35383.6	42633.5	29098	34653.4	26245.4	22754.9	23664.7	22740.4	C15557	HMDB0000698	Extracellular	Lipids and lipid-like molecules	Steroids and steroid derivatives	"Bile acids, alcohols and derivatives"	Glycinated bile acids and derivatives
M189T288	(M+H)+	Gly-Ile	0.415577	1.23691	0.092446	0.251486	189.122	288.41	13526.5	22020.9	19824	16533.2	20990	19753.3	12950.2	14793.9	31125.7	5971.86	20937.8	22429	22124.2	22113.1	16931	29683	23210.2	22307.5	18983.4	20820.1	21008	20958.4	20479.5	20485.7
M284T360	(M+H)+	Guanosine	0.0331331	0.986733	0.89865	0.952814	284.095	360.099	3739.07	2169.8	3156.8	4135.51	3401.72	3347.38	4048.87	2946.13	3956.01	3096.91	3636.77	3924.41	3214.01	4260.4	2332.31	1935.05	2847.94	4699.43	2528.79	4168.05	4101.19	4310.68	3950.36	4019.59	C00387	HMDB0000133	Extracellular;Mitochondria;Lysosome	"Nucleosides, nucleotides, and analogues"	Purine nucleosides		Purine nucleosides
M346T331	(M+H-H2O)+	Guanosine 5'-monophosphate (GMP)	0.106751	0.679322	0.0856946	0.239482	346.054	330.743	3409.81	3006.64	2484.76	623.192	1123.38	2770.66	880.762	1867.36	1444.34	2637.42	699.746	980.543	1632.69	892.088	627.611	2113.6	1647.25	2313.66	1305.1	1542.86	1233.37	1310.84	1746.5	1189.11	C00144	HMDB0001397	Extracellular;Mitochondria;Nucleus;Lysosome;Golgi apparatus	Lipids and lipid-like molecules	Fatty Acyls	Eicosanoids	Prostaglandins and related compounds
M227T350	(M+H)+	His-Ala	0.129875	0.98422	0.922132	0.966207	227.113	350.169	15528	12850.7	29115.1	29839.4	43344.7	24189.4	17413.8	39102.7	13387.1	19152.6	25092.4	20841.4	27268.3	23177.8	13727.4	22652	25146.3	17309.8	31360.6	33498.4	20897.3	20394.5	18588.8	20893.1
M269T298	(M+H)+	His-Ile	0.383096	1.20764	0.339443	0.561595	269.16	298.353	20346.4	19374.6	38001.6	22777.9	26468.3	61330.9	17550.3	15070.1	33141.8	11203.7	21719.7	42166.3	21789.2	35324.3	24000.8	52306.7	29322.6	33947.7	23638.2	36130.4	32265.3	31418.5	31002.9	31003
M253T376	(M+H)+	His-Pro	0.1812	0.824342	0.425571	0.640063	253.128	376.058	18515.9	26879	97790.5	27933.5	38238.7	103697	48351	24185.5	64127	23569.3	39836.9	45003.3	19988.1	33951	42454.4	48063.2	39512.6	43155.7	36955	41230.6	39248.4	38206.3	34290.7	40093.1
M112T366	(M+H)+	Histamine	0.616703	0.64122	0.382152	0.600939	112.086	365.965	30845.2	24862.9	11739.4	9963.02	23786.4	8285.98	40733.9	24759.1	17312.3	148472	34153.2	41852	28123.6	14568.7	6094.45	8582.5	8058.1	27282	22660.1	27127.5	28074.6	28390.9	26741	28435.5	C00388	HMDB0000870/HMDB0060263	Extracellular	Organic nitrogen compounds	Organonitrogen compounds	Amines	2-arylethylamines
M257T351	(M+H)+	His-Thr	0.701268	1.65655	2.31058e-05	0.000528878	257.123	351.379	12322.2	12720.9	16595.9	11585	16948.4	13866.2	13296.2	20398	7731.72	12097.2	20459.1	19597.3	29833	19403.7	18839.9	26883.2	24127.9	21310	22053.7	25369.9	18235.2	15957.6	16432.7	15979
M96T185	(M+H-2H2O)+	Hydroxyproline	0.186933	0.536417	0.000544082	0.00592039	96.0435	185.353	1817.6	1980.34	1455.42	2496.4	2621.18	3007.88	2095.01	696.831	2076.5	1638.75	773.681	798.117	1086.59	917.512	1057.95	956.535	1206.35	1572.86	1296.1	1001.44	2006.2	1703.42	1700.98	1706.2	C01157	HMDB0000725/HMDB0036576	Mitochondria;Endoplasmic reticulum	Organic acids and derivatives	Carboxylic acids and derivatives	"Amino acids, peptides, and analogues"	Proline and derivatives
M137T219	(M+H)+	Hypoxanthine	2.0708	1.9797	0.154187	0.344892	137.045	219.489	100943	63592.9	183462	8947.02	191773	193180	220606	17605.7	109800	8093.15	6088.23	151627	212748	414212	66063.4	14514.6	161836	44204.7	563825	538601	110914	95643.7	95570.3	95469	C00262	HMDB0000157	Cytoplasm;Extracellular;Lysosome;Peroxisome	Organoheterocyclic compounds	Imidazopyrimidines	Purines and purine derivatives	Hypoxanthines
M203T238	(M+H)+	Ile-Ala	0.435186	1.30701	0.0244212	0.0994015	203.138	237.614	11513.9	11566.2	13381.4	11660.4	14446.4	15411.9	12720.8	12726.2	12652.5	7346.46	19674.4	19903.2	11128.7	14585.8	11215	17836.4	22158.5	20531	10841.7	13444.7	15629.6	14851.5	15312.2	14863
M247T278	(M+H)+	Ile-Asp	0.147731	1.12563	0.544106	0.729977	247.129	277.751	11285.9	10793.5	9503.44	13430.4	8885.01	9793.55	10090.7	13927.4	2710.9	8256.3	4015.78	13471.7	17934.3	2927.26	11311.2	5199.48	14731.9	15757.5	9022.23	16702.8	9001.14	6990.98	9078.41	7604.24
M261T369	(M+H)+	Ile-Glu	0.535852	1.17736	0.223094	0.434835	261.144	368.946	34162.5	33885.7	58988.6	47727.7	74905.9	53173.3	49975.6	50132.7	73514.5	22269.2	54643.4	52771.3	79764.5	53674.2	37456.8	83651.8	57486.2	52197.7	46956.7	68591.3	54257	53630.7	53138	53137.4
M189T266	(M+H)+	Ile-Gly	0.718781	2.48088	2.63552e-05	0.000589387	189.123	266.118	2946.97	3151.12	8546.32	3326.65	5889.37	3750.49	6224.89	16845.1	12706.5	2624.5	14359.8	16656	15310.1	17609.3	10662.1	19232.6	16216.5	15088.6	18303.9	20328.5	5093.49	5525.3	6580.17	4914.28
M245T187	(M+H)+	Ile-Ile	1.06832	1.31107	0.192848	0.397612	245.185	186.987	77381.2	142875	138763	124169	100291	188490	88509.3	39611.5	229853	35518.3	109215	198156	118959	134260	97677.3	260301	143793	215013	76316.3	174316	136003	130767	130748	130945
M245T221	(M+H)+	Ile-Leu	1.01902	1.6053	0.221047	0.432328	245.185	220.784	11671.4	4359.66	3680.65	17645.7	70567.8	19474.7	45519.6	4822.26	106405	4251.51	3537.83	16051.6	86474.7	34080.4	45266.1	33519.1	62884.6	49710.1	79786	51654.9	42237.5	37646.2	39081.3	37625.7
M229T246	(M+H)+	Ile-Pro	1.01742	1.22407	0.376346	0.596461	229.154	245.647	55140.9	85722.3	124580	50068.2	99237	147015	86516.8	68857.3	279819	35930.6	57504.4	98736.3	155653	119432	103815	142490	109308	115374	178085	183925	111913	101977	101814	101876
M260T256_2	(M+CH3CN+H)+	Ile-Ser	0.624371	2.27403	1.51391e-05	0.00037957	260.16	255.565	6847	6783.19	4975.4	5697.24	3879.48	4547.73	7507.83	2735.84	6589.61	4714.07	8529.7	10125.6	12617.9	10198.7	8993.96	10149.2	15575.8	17682.8	17400.9	12154	7015.91	7090.63	7132.14	7131.73
M318T186_2	(M+H)+	Ile-Trp	0.436266	1.50259	0.126039	0.303535	318.18	185.841	11493.7	11537.2	10871.9	9577.26	8609.13	12554.4	10492.7	6307.45	12418	7659.88	6669.06	16570.4	7724.86	9912.77	8653.17	17731.2	17239.8	20489.3	39339.4	8215.54	11111.4	10077.8	10053.3	10046.5
M118T138	(M+H)+	Indole	0.354011	1.29456	0.0502426	0.165906	118.064	137.779	9321.19	13656.9	15022	13893.1	12879.9	14260.3	10819.6	7156.03	9224.15	5200.75	12064.8	19885.4	15447.3	18493	11893.9	11455.4	12265.5	12733.1	10329.1	19690.3	13059.5	12888.8	12889.2	12948.5	C00463	HMDB0000738	Membrane (predicted from logP)	Organoheterocyclic compounds	Indoles and derivatives	Indoles	Indoles
M176T45	(M+H)+	Indoleacetic acid	0.431743	1.45852	0.189743	0.392995	176.07	44.647	9356.34	9233.86	33570.3	6545.78	38197.7	15212.6	13332.8	10623.3	7571.86	8235.83	22836.4	32627.9	11536.2	23662.6	13594.6	17887.2	48967	21569.4	9304.47	19534.5	20586.2	20603	15492.7	19577.2	C00954	HMDB0000197	Cytoplasm;Mitochondria	Organoheterocyclic compounds	Indoles and derivatives	Indolyl carboxylic acids and derivatives	Indole-3-acetic acid derivatives
M303T197	(M+CH3CN+Na)+	Isoetharine	0.56636	0.741617	0.0134316	0.0650489	303.169	196.71	44673	18923.3	36920.1	31500.1	36385.2	24667.6	32860.9	42256.7	39340.2	51784.4	36007.4	20776.9	22917.3	21543.8	30662.1	26699.7	25789.7	23169.8	29193	29712	34830.2	32875.5	33304.5	32874.4
M211T198	(M+H)+	Jasmonic acid	0.370222	0.885589	0.317775	0.540789	211.132	198.448	26088.1	31579.7	19426.5	32314.4	24639.1	19192.4	29019.2	11605.5	27858.7	16997.4	13726.5	19465.9	23731.1	17672.4	21993	13961.5	26883.9	23944.7	28035.7	21993.9	20519	21431.9	19644.2	20192.8	C08491	HMDB0032797	Cytoplasm;Extracellular;Membrane	Lipids and lipid-like molecules	Fatty Acyls	Lineolic acids and derivatives	Jasmonic acids
M90T350	(M+H)+	L-Alanine	0.156054	0.954611	0.857193	0.92994	90.0543	349.795	32381.2	37409.7	30862.2	34739	81050.4	29201	42236.6	135331	45049.9	28677.6	34785.8	32224.9	72309.5	70793.6	28500.8	41264.4	29289.1	29273.2	68602.9	67338.8	46732.6	46745.2	45526	46355.3	C00041	HMDB0000161	Cytoplasm;Extracellular;Mitochondria;Lysosome;Peroxisome	Organic acids and derivatives	Carboxylic acids and derivatives	"Amino acids, peptides, and analogues"	Alanine and derivatives
M175T535	(M+H)+	L-Arginine	2.74689	0.793411	0.531188	0.722208	175.119	534.502	275203	392149	572932	98283.1	984406	532858	1.02379e+06	2.90244e+06	817834	576312	823860	682116	411512	823849	313360	971424	926187	134950	764359	635477	590790	206632	533311	586901	C00062	HMDB0000517	Cytoplasm;Extracellular;Mitochondria	Organic acids and derivatives	Carboxylic acids and derivatives	"Amino acids, peptides, and analogues"	L-alpha-amino acids
M369T121	(M+H-H2O)+	Lathosterol	0.188982	1.19883	0.139895	0.323716	369.353	120.524	7193.94	6464.37	4270.35	6446.2	4804.09	5270.42	6002.43	5712.92	7529.01	5368.5	7175.84	8472.55	10824	9222.67	4622.92	6993.66	4180.77	5109.14	5756.93	8446.9	4645.28	4647.32	5104.29	4812.81	C01189	HMDB0001170	Extracellular;Membrane (predicted from logP);Endoplasmic reticulum	Lipids and lipid-like molecules	Steroids and steroid derivatives	Cholestane steroids	Cholesterols and derivatives
M219T371	(M+H)+	Leu-Ser	0.466424	1.41556	0.018472	0.0812529	219.134	370.518	13551.9	12952.1	15152.1	15101.6	14714.2	11753.3	11172.2	13145.7	12227.3	14304.4	18144.2	18126.7	16042.7	16549.9	12770.8	16100.6	20371.4	17623.4	37089.2	16972.6	2812.23	14895.4	13447.2	14799.1
M295T209	(M+H)+	Leu-Tyr	0.415599	1.27898	0.133184	0.313633	295.164	208.923	15880.5	13596	18480.7	16756.2	21215.3	17857.5	7895.34	14398.7	9982.06	12118.9	14981.3	29957.2	7983.36	14698.9	14602.6	25190	28459.7	23426.9	15221.5	14999.7	18730.8	17050.5	17040.2	17048.8
M231T201_2	(M+H)+	Leu-Val	1.12635	1.25991	0.346595	0.56858	231.17	200.75	78961.5	174906	157866	149267	133200	256368	136639	77812.2	489516	44647.3	163689	259795	231462	163954	128640	337751	190256	269853	132377	263034	204403	195077	189043	189097
M148T406	(M+H)+	L-Glutamate	0.253427	0.999673	0.998978	0.999389	148.06	405.926	43673.2	117433	172531	75673	348414	134495	101308	293259	232043	42034.2	121227	71228.2	198984	242184	72509.2	156922	125742	107570	220563	243423	152039	146220	146278	148995	C00025	HMDB0000148	Extracellular;Mitochondria;Lysosome;Endoplasmic reticulum	Organic acids and derivatives	Carboxylic acids and derivatives	"Amino acids, peptides, and analogues"	Glutamic acid and derivatives
M147T418	(M+H)+	L-Glutamine	0.170297	0.948674	0.65875	0.809029	147.076	418.407	5545.81	7594.66	6935.13	5049.77	6363.36	4738.49	5429.39	12183.3	5456.3	5801.87	6010.46	7349.7	5179.97	7101.75	4542.88	6611.45	5823.79	6414.33	7039.54	5682.97	6289.21	5827.23	6105.49	5520.29	C00064	HMDB0000641	Extracellular;Mitochondria	Organic acids and derivatives	Carboxylic acids and derivatives	"Amino acids, peptides, and analogues"	L-alpha-amino acids
M156T414	(M+H)+	L-Histidine	1.46394	0.877391	0.732573	0.856159	156.076	414.459	64620.1	208443	93419.5	115443	40070.8	35331.3	105403	482558	31877.7	129523	129213	124528	78711.4	130026	124592	169123	218932	74962.9	16169.6	80218.4	170195	172029	80465.3	154384	C00135	HMDB0000177	Cytoplasm;Extracellular	Organic acids and derivatives	Carboxylic acids and derivatives	"Amino acids, peptides, and analogues"	Histidine and derivatives
M281T101	(M+H)+	Linoleic acid	1.18273	1.22587	0.368156	0.588856	281.246	100.526	104640	165663	116336	226244	219346	108294	108309	37015.2	185516	36263.4	152541	66589.3	214277	278982	114520	74847.7	87404.3	178666	173503	261651	137535	154580	143736	133554	C01595	HMDB0000673	Cytoplasm;Extracellular;Membrane (predicted from logP)	Lipids and lipid-like molecules	Fatty Acyls	Lineolic acids and derivatives	Lineolic acids and derivatives
M324T36	(M+H)+	Linoleoyl ethanolamide	1.18421	0.872027	0.525204	0.717884	324.29	36.1675	2.23848e+06	1.1013e+06	1.02641e+06	2.85963e+06	840076	1.55302e+06	1.69738e+06	1.22924e+06	1.12213e+06	986126	1.04307e+06	1.86541e+06	665476	1.52307e+06	1.66581e+06	487153	2.56715e+06	1.18943e+06	548422	1.22352e+06	1.36317e+06	1.36315e+06	1.32876e+06	1.36106e+06		HMDB0012252	Extracellular;Membrane;	Organic nitrogen compounds	Organonitrogen compounds	Amines	N-acylethanolamines
M132T299	(M+H)+	L-Leucine	0.578079	0.848074	0.377861	0.597502	132.101	299.271	182498	112418	202379	266465	127326	119786	72834.7	101698	97307.5	145540	96110.5	204962	96052.8	92088.3	150495	84051.9	201102	116352	66639.1	103411	161402	163084	158339	149795	C00123	HMDB0000687	Extracellular;Mitochondria	Organic acids and derivatives	Carboxylic acids and derivatives	"Amino acids, peptides, and analogues"	Leucine and derivatives
M150T289	(M+H)+	L-Methionine	0.263971	1.02516	0.898369	0.952644	150.058	289.46	73954.2	99675.5	97753.6	77899.3	187342	104028	115588	240343	131882	52161.3	74028.2	80983.4	170341	158654	75450.8	111751	96080	84921.6	184307	173818	118626	112292	114381	112262	C00073	HMDB0000696	Extracellular	Organic acids and derivatives	Carboxylic acids and derivatives	"Amino acids, peptides, and analogues"	Methionine and derivatives
M173T243	(M+CH3CN+H)+	L-Norleucine	0.182058	1.13382	0.504408	0.704708	173.128	243.014	9021.77	13454.7	12332.1	5311.36	15719.1	10556.2	7622.32	7296.92	4802.72	6031.25	13144.3	7201.12	8978.71	8988.91	3429.95	16196.6	13707.7	16689.7	6236.25	9906.16	9567.01	9550.25	9176.93	8717.06	C01933	HMDB0001645	Cellular Locations Not Available	Organic acids and derivatives	Carboxylic acids and derivatives	"Amino acids, peptides, and analogues"	L-alpha-amino acids
M400T171	(M+H)+	L-Palmitoylcarnitine	0.773941	1.10159	0.596067	0.769352	400.341	171.232	79282.8	140015	136042	72449.3	24780.8	110914	93018.3	125708	80197.6	115002	79835.3	129427	44390.3	217532	108689	99371.2	119635	119567	82697.8	75560.3	104653	104695	101720	103333	C02990	HMDB0000222	Cytoplasm;Extracellular;Membrane;Mitochondria	Lipids and lipid-like molecules	Fatty Acyls	Fatty acid esters	Acyl carnitines
M166T261_2	(M+H)+	L-Phenylalanine	2.30112	1.48464	0.157541	0.34998	166.086	260.643	224264	328073	274760	213454	608656	257070	277586	1.42587e+06	303068	140673	370186	521188	885693	724700	379198	585941	521639	455495	803662	770257	340031	325086	331626	336834	C00079	HMDB0000159	Cytoplasm;Extracellular;Mitochondria	Organic acids and derivatives	Carboxylic acids and derivatives	"Amino acids, peptides, and analogues"	Phenylalanine and derivatives
M130T275	(M+H)+	L-Pipecolic acid	0.27732	0.93674	0.812054	0.901788	130.086	274.511	85177	73718.6	39504.2	80759.9	25703.8	42281.3	209470	55202.3	160585	65779.9	35729	83389.1	70406.2	42929.2	135361	56717.3	138551	113368	37417.1	71290.7	82246.7	77901.5	77953.1	77823.2	C00408	HMDB0000070/HMDB0000716	Cytoplasm;Extracellular;Peroxisome	Organic acids and derivatives	Carboxylic acids and derivatives	"Amino acids, peptides, and analogues"	Alpha amino acids/L-alpha-amino acids
M176T353	(M+CH3COO+2H)+	L-Proline	0.177256	1.12693	0.837211	0.917121	176.091	352.977	35513.6	11703	2295.65	10270.8	127409	2459.19	45910.6	17804.1	22473.1	1560.94	1808.72	78921.6	3991.03	52650	32892.7	108180	25170	2506.28	3139.73	3351.55	39611.6	13390.9	15162	40150.7	C00148	HMDB0000162	Cytoplasm;Extracellular;Mitochondria;Lysosome;Endoplasmic reticulum	Organic acids and derivatives	Carboxylic acids and derivatives	"Amino acids, peptides, and analogues"	Proline and derivatives
M147T382	(M+NH4)+	L-Pyroglutamic acid	0.638176	0.794549	0.452006	0.662515	147.076	382.377	38880	40766.7	27673.4	25270	30992.1	24142.9	28503.5	131152	18924.7	39145.1	25138.1	42108	17751.2	39156.9	19103.8	49569.1	30199.9	25257.7	38584.2	35281.4	39397.8	39480.9	35633.2	36598.9	C01879	HMDB0000267/HMDB0000805/HMDB0060262	Cytoplasm (predicted from logP)	Organic acids and derivatives	Carboxylic acids and derivatives	"Amino acids, peptides, and analogues"	Alpha amino acids and derivatives
M106T351	(M+H)+	L-Serine	0.137873	1.28271	0.0767431	0.221991	106.049	350.779	1368.5	1260.7	1395.35	1278.82	1712.71	1343.87	1755.78	714.244	1660.66	1114.19	883.575	1466.83	1420.22	1377.69	1867.46	1748.05	1837.91	1484.17	2670.06	2695.13	1484.29	1503.19	1524.38	1484.67	C00065	HMDB0000187/HMDB0062263	Cytoplasm;Extracellular;Mitochondria;Peroxisome	Organic acids and derivatives	Carboxylic acids and derivatives	"Amino acids, peptides, and analogues"	Serine and derivatives
M120T366	(M+H)+	L-Threonine	0.220244	0.974139	0.903398	0.955453	120.065	366.489	21883.2	24370.8	35869.1	33673.5	30372	38252.2	39316.2	103755	55230	23753.3	34252.5	20815.7	58182.4	26928	39528.2	42626.1	46280	33946.7	56882.7	36520.8	41567.9	43342.2	39578.7	40432	C00188	HMDB0000167	Cytoplasm;Extracellular
M182T218	(M+H)+	L-Tyrosine	0.355054	1.12433	0.761961	0.874427	182.08	217.827	13328.8	43233.2	23147.3	35656.7	16732.1	10209.7	16255.9	9005.32	26432.4	25148.7	7062.81	5377.39	92621.5	11416.9	31345.9	25725.2	30596.3	7796.49	17544.9	16908.4	15949.1	14099.6	17749.4	14142.9	C00082	HMDB0000158	Cytoplasm;Extracellular;Mitochondria
M243T62	(M+H)+	Lumichrome	2.53625	0.582706	0.283058	0.502204	243.087	62.4835	440482	565699	56519.7	663215	574572	139670	715763	296590	3.12176e+06	1.18636e+06	321080	245239	282468	664597	931338	128052	342582	294305	452887	859616	566254	566255	564901	562997	C01727
M267T497	(M+NH4)+	Lys-Cys	0.0821005	1.06357	0.609122	0.77763	267.145	497.204	2842.82	4279.98	2481.91	3067.06	3984.98	3855.35	4180.05	1779.49	3775.44	3630.47	3497.38	3887.08	2302.66	1409.43	3605.01	4377.7	4392.91	3612.74	4654.36	4291.95	3250.27	2870.04	3109.16	2920.12
M260T374	(M+H)+	Lys-Leu	0.674733	1.34673	0.144359	0.330412	260.196	373.812	23786.3	51268	42426.5	33336.3	43677.4	58343.1	43824.1	14803.1	79941.8	17097.3	37483.2	67081	35146.5	50546	29307.3	87514.8	54307	63356.9	35988	89415.2	44492.7	44533.9	43691.3	43094.7
M244T472	(M+H)+	Lys-Pro	0.55411	1.135	0.573463	0.753363	244.165	472.122	17278.3	57486.5	39900.6	37150.2	41630.3	54759.2	60567.1	29385.5	111030	22707.5	24337.7	44459.1	51565.1	64030.7	32320.9	56760.1	57188.2	40308.8	56418.3	108213	48563.7	46614.5	46614.1	46604.2
M275T453	(M+CH3CN+H)+	Lys-Ser	0.373557	1.33953	0.145798	0.332536	275.17	452.569	9131.49	17199	14291.8	10066.3	19782.5	14881.7	18695.3	12993.1	18779.2	10599.5	15221.2	25192.6	17563.3	11880.2	15677.4	28934.5	34766.6	1981.79	17369.4	27546.6	16371.9	14542.8	17102.2	17135.8
M248T435	(M+H)+	Lys-Thr	0.202838	1.10839	0.500881	0.701897	248.159	435.153	6426.92	11073.2	19633.8	8429.92	16420.6	17569.3	27709.5	12563.9	25227.5	13300.6	18744.1	23962.4	14061.7	15629.7	13067.2	16982.3	17971.6	18775.8	13135.2	23190.1	20517	16572.6	16525.7	16489.2
M246T395	(M+H)+	Lys-Val	0.805438	1.43296	0.0374588	0.135414	246.18	395.398	13883.4	51132.5	53145.5	31089.5	48221.5	47980.2	40341.5	24089.3	61072	21227.9	50763	62310.2	47625.9	47403.8	35054.7	86250.1	33518.8	64249.8	51426.9	83379.7	45601.9	43534.7	44065.1	43516.7
M846T510	(M+NH4)+	Maltopentaose	0.3056	0.88298	0.64436	0.798629	846.305	509.772	7593.7	5780.6	6698.24	7450.96	10259.6	6660.44	10012.8	31099.6	11184.4	12691.7	6722.26	20919.4	7888.22	10662.3	10564.5	5843.18	10233.4	5622.26	9400.48	8770.3	12284.4	11905	11809.2	12285.8		HMDB0012254	Cellular Locations Not Available	Organic oxygen compounds	Organooxygen compounds	Carbohydrates and carbohydrate conjugates	Oligosaccharides
M522T438	(M+NH4)+	Maltotriose	2.43316	0.379317	0.334967	0.557252	522.201	437.816	77304.6	38380.5	39422.3	39244.7	41003.1	51571.4	72789.9	1.23422e+06	54008.2	267584	62885.2	270790	46119.8	78915.1	53387.5	51664.6	41870.8	33111.1	37541.9	50306.5	95054.5	93694.1	89376.1	95102.9	C01835	HMDB0001262	Cytoplasm;Extracellular;Lysosome	Organic oxygen compounds	Organooxygen compounds	Carbohydrates and carbohydrate conjugates	Oligosaccharides
M181T222	(M+H)+	myo-Inositol	0.0359383	0.989072	0.966554	0.98545	181.069	221.923	5100.71	5803.78	3836.51	1125.21	4567.79	3232.15	2599.55	3808.24	5389.59	4070.88	5695.77	1173.94	8331.6	5705.63	1932.02	5295.25	571.891	7467.12	1858.01	1071.11	3231.93	3795.33	3293.82	3814.56	C00137	HMDB0000211	Extracellular
M244T213	M+	N1-Acetylspermine	0.142766	0.91993	0.706704	0.840032	244.226	212.846	7620.34	6113.39	5887.48	6191.52	4993.33	3773.84	8195.91	3330.15	6916.63	6162.1	6451.64	1465.33	7683.38	524.927	495.879	3602.04	8622.8	8158.3	10133.3	7308.15	1919.63	3152.81	1922.61	3123.87	C02567	HMDB0001186	Cytoplasm (predicted from logP)	Organic acids and derivatives	Carboxylic acids and derivatives	Carboxylic acid derivatives	Acetamides
M175T367	(M+H)+	N2-Acetyl-L-ornithine	0.559142	0.590377	0.0330203	0.123547	175.107	367.328	34676	48049.4	18842.2	21491.5	15405.8	11836.8	40638.1	12747.1	34251.9	26994.3	12723.7	12404.5	7714.94	32546.6	6569.85	23628.9	13836.6	10748.9	14086.4	22149.9	15231.5	15207.6	29333.7	16736.6	C00437	HMDB0003357	Cellular Locations Not Available	Organic acids and derivatives	Carboxylic acids and derivatives	"Amino acids, peptides, and analogues"	N-acyl-L-alpha-amino acids
M189T354	(M+H)+	N6-Acetyl-L-lysine	0.524137	1.20429	0.261715	0.477758	189.122	354.072	27757.6	46994.7	28327.6	37876	32148.6	30719.6	38183.3	34536.4	32811.6	33135	21940.8	32742.3	71435.6	48518.3	24964.5	27767.7	34677.6	27787.8	53980.7	68643.3	31781.3	35568.5	31735.1	31720.6	C02727	HMDB0000206	Cytoplasm (predicted from logP)
M150T161	(M+H)+	N6-Methyladenine	0.270372	0.903793	0.63771	0.79483	150.076	161.034	31743.5	29411.7	98170.1	39676.9	62888.6	21591.5	53421.3	29679.8	58716.8	13212.1	31737.6	39994.5	55896	14501.3	46742	28788.6	39191.3	39261.3	51135.3	49076.4	42455.3	41205.8	41958.8	41183.1
M189T534	(M+H)+	N6,N6,N6-Trimethyl-L-lysine	0.776044	1.0454	0.897087	0.952195	189.159	534.028	8495.99	53002.7	7185.07	48078.8	44964.3	50739.3	55066.2	210837	14041.8	102045	65125.5	55186.8	81077.8	99131.6	28896.3	45136.6	74677.7	82776.6	68433.7	21001.9	41531.9	45516.6	44970	12414.9
M145T297_2	(M+H)+	N-Acetylcadaverine	0.64984	0.812757	0.520388	0.715116	145.133	296.686	118486	163542	56890.5	67778	10390.8	46968.7	30028.1	40901.7	46159.2	206047	65626.8	63492.6	39704.6	35075.9	109722	57265.3	118299	83410.7	15799.3	51400.7	73797	73793.4	73635.8	86727.5		HMDB0002284	Cellular Locations Not Available	Organic acids and derivatives	Carboxylic acids and derivatives	Carboxylic acid derivatives	Acetamides
M222T355	(M+H)+	N-Acetyl-D-glucosamine	0.739663	0.568636	0.0189229	0.082511	222.096	355.022	23767.9	84875	49777	33571.2	62358.9	76883.3	52167.6	42715.2	37556.8	28340	26046.4	30688.2	42058.8	61830.4	12690.3	24434.3	4241.52	15505.3	27253.8	35027.2	34087.8	32372.9	32376.1	32369.8	C00140	HMDB0000215	Cytoplasm;Membrane;Lysosome	Organic oxygen compounds	Organooxygen compounds	Carbohydrates and carbohydrate conjugates	Acylaminosugars
M384T397	(M+H)+	N-Acetyl-D-lactosamine	0.423235	1.24499	0.197113	0.403094	384.149	397.265	14550	12546.7	14311.4	9653.81	14283.5	21442.3	13846.4	31609.4	15985.1	23008.5	13004.6	30528.1	26606.9	30536.5	25483.5	12229.3	20318.6	26676.7	12926.8	14877.9	19946	19946.3	18964.3	19946.9
M114T397	(M+H-H2O)+	N-Acetyl-L-alanine	0.695665	2.20369	0.0234431	0.0963474	114.054	396.602	20975.4	14137.4	10704.6	8659.39	5519.79	10384.4	11052.4	8908.52	7408.64	4138.75	5614.24	7632.09	22264.5	33692.3	6638.23	26399.6	32186.2	6648.37	45047.5	38409.6	10726.7	11284.2	11325.3	14924.8		HMDB0000766	Cytoplasm (predicted from logP);	Organic acids and derivatives	Carboxylic acids and derivatives	"Amino acids, peptides, and analogues"	N-acyl-L-alpha-amino acids
M198T322	(M+H)+	N-Acetyl-L-Histidine	0.444545	0.826901	0.452994	0.663151	198.085	322.115	42880.9	54451.6	46429.7	49781.9	72688.6	53405.8	78130.5	36022.2	59953.7	32398.6	135566	49434	21299.8	19236.2	26372.2	30815.7	46578.5	34648.9	19907.5	51210.4	34190.2	32853.1	32270.3	32250.6
M268T245	(M-H+2Na)+	N-Acetyl-L-tyrosine	0.508763	2.37372	0.110704	0.280728	268.062	244.634	7238.93	3597.77	10451.4	5723.6	6699.65	11791.5	775.346	7397.15	2184.69	803.682	10656.7	14144.9	5674.16	2689.11	20063.5	25362.2	877.095	46688.6	5061.72	3286.08	1775.21	1804.14	1287.63	1794.91	C01657	HMDB0000866	Cytoplasm (predicted from logP)	Organic acids and derivatives	Carboxylic acids and derivatives	"Amino acids, peptides, and analogues"	Tyrosine and derivatives
M222T257	(M+H)+	N-Acetylmannosamine	1.3317	0.800031	0.228196	0.440958	222.097	256.558	336482	367052	424253	154842	515166	351180	368199	888104	458577	452111	299001	253122	509135	513015	232683	297903	293282	209714	435277	409772	317094	328851	316992	320059	C00645	HMDB0001129	Cytoplasm (predicted from logP)	Organic oxygen compounds	Organooxygen compounds	Carbohydrates and carbohydrate conjugates	Acylaminosugars
M310T381	(M+H)+	N-Acetylneuraminic acid	1.00629	0.790033	0.393992	0.611576	310.113	380.538	37455.1	88533.1	104306	32985	89596.9	84389.6	55964.4	283124	122157	76077	93679.4	78157.7	103489	104732	65750	92942.6	69144.9	61174.4	40900.3	59986.1	96119.4	91356	91346.9	91376.8	C00270	HMDB0000230	Cytoplasm;Membrane;Nucleus;Lysosome;	Organic oxygen compounds	Organooxygen compounds	Carbohydrates and carbohydrate conjugates	N-acylneuraminic acids
M131T320	(M+H)+	N-Acetylputrescine	0.666007	0.68369	0.298555	0.518911	131.117	319.637	47544.8	67718.6	100423	229772	34003	65020	64152.3	21655.4	54984	171698	24929.3	136022	33711.3	21222.2	73836	56545.4	141873	50791.4	16050.4	30922.2	76756.9	76300.5	75075.1	76754.6	C02714	HMDB0002064/HMDB0060268	Cytoplasm (predicted from logP)	Organic acids and derivatives	Carboximidic acids and derivatives	Carboximidic acids	Carboximidic acids
M189T389	(M+H)+	N.alpha.-Acetyl-L-lysine	0.761499	1.42174	0.0765312	0.221576	189.122	389.086	36304.4	57592	43006.6	53026.2	60958.2	34136	70441.1	41240	53197.7	38023.9	132864	31594.6	94727	52061.3	37478	46985.1	44085.9	92387.5	89041.5	72478.8	53131	50160.8	49744.7	49727.4
M219T367	(M+CH3CN+H)+	N-Formylmethionine	0.320505	1.06741	0.761795	0.874427	219.075	367.158	10820.4	9408.34	12669.4	16337.7	13803.1	10508.9	13924.5	3948.5	12003.7	8030.63	1207.64	12722.6	16443.9	804.714	18019.4	10330.2	9384.66	12103.3	22241.4	15710.4	7582.45	7649.35	1489.03	5916.51	C03145	HMDB0001015	Cellular Locations Not Available	Organic acids and derivatives	Carboxylic acids and derivatives	"Amino acids, peptides, and analogues"	Methionine and derivatives
M203T522	(M+H)+	NG,NG-dimethyl-L-arginine(ADMA)	0.613175	1.24806	0.373028	0.593429	203.15	522.099	51107.2	114492	50509.7	64324.9	93398.6	41993.8	75435.1	118379	68133.4	97765.2	72777	35223.3	232563	71422.7	68730	42655.9	135595	52129.3	111172	145651	174512	107840	66703	72513.4
M123T64	(M+H)+	Nicotinamide	0.59964	1.331	0.0469527	0.157992	123.054	63.569	28825.8	22626	23225.8	25404.6	39503.2	17463.2	31409.1	33046.5	42287.7	17205.7	29780.3	43080.1	43708.1	21804.3	38300.8	30709.2	60373.4	31349.7	43285.4	31618	32326.1	32331	32008.5	30211.4	C00153	HMDB0001406	Extracellular	Organoheterocyclic compounds	Pyridines and derivatives	Pyridinecarboxylic acids and derivatives	Nicotinamides
M124T224_2	(M+H)+	Nicotinate	2.11949	0.953263	0.86948	0.936793	124.038	223.869	114313	215123	162482	233188	443357	153712	448484	46138	465285	70655.7	79031.9	116482	358415	232812	145451	116875	188723	164249	490604	350135	230404	206578	205957	206395	C00253	HMDB0001488	Cytoplasm;Extracellular	Organoheterocyclic compounds	Pyridines and derivatives	Pyridinecarboxylic acids and derivatives	Pyridinecarboxylic acids
M125T46	(M+NH4)+	Nitrosobenzene	0.498039	0.732756	0.0465538	0.157218	125.07	46.069	38754	44611.4	30388.2	58503.2	41105.3	37436.1	44132.8	46438.4	43487.2	23577.1	49563.5	40595	20766.3	18026.7	37322.9	16778.6	35615.5	18483	16396.9	45733.9	40927.1	41786.6	42381.2	42255.5
M184T145	(M+H)+	N,N-dimethylhistidine	0.435848	0.782597	0.309641	0.531343	184.107	145.088	58107.6	22586.6	20045.3	26144.5	16180.9	17577.9	52606.6	18910.9	45750	32948.2	13089.4	16038.9	14901.3	42850.9	17582.9	16033.3	19189.9	30042.5	52060.5	21487.4	26204.4	25480.8	25501.5	25781.3
M326T84	(M+H)+	N-Oleoylethanolamine	0.509228	0.718208	0.011937	0.0595502	326.304	84.182	31710.3	27521.9	17902.1	23597.1	32449.2	16758.4	35586.4	17294.8	29758.7	22016.3	12558	18550.4	14331	24647.1	17745.3	13639	21980.3	18672.9	16415.1	24313.3	13919.7	14960.7	12512.7	12556.6		HMDB0002088	Extracellular;Membrane;	Organic nitrogen compounds	Organonitrogen compounds	Amines	N-acylethanolamines
M232T435	(M+CH3CN+H)+	N-(omega)-Hydroxyarginine	0.794699	1.49847	0.0107896	0.0556531	232.139	434.847	17205.1	27137.5	17905.7	16307	53709.1	26406.7	42963.6	28354.2	45023.4	20305.5	36182.7	54556.3	39329.9	42002.2	27338.2	45693.7	53382.6	48343.8	37146.6	58549.2	47276.4	41788.3	42054	44772.7	C05933	HMDB0004224	Cellular Locations Not Available	Organic acids and derivatives	Carboxylic acids and derivatives	"Amino acids, peptides, and analogues"	Arginine and derivatives
M208T195	(M+NH4)+	n-Propyl cinnamate	0.310463	1.25413	0.172331	0.369585	208.132	194.801	21133.1	13351.3	12455.9	11163.4	7503.08	17581.8	13810.2	8610.78	13554.2	11284	7760.61	12355.8	14895.8	7461.87	21272.3	16275	25749.2	20589.7	14517.9	22720.6	16186.5	17099.2	17096.3	14091.8
M247T66	(M+H-2H2O)+	Oleic acid	0.166569	1.25684	0.538076	0.726537	247.243	66.302	12447.9	13399.5	10435.5	15090.3	10683.2	10787.8	13430.1	8860.41	12497.3	12245.7	9783.57	10285.1	13192.7	58798.5	10248.4	10081.3	9390.11	9781.8	9404.03	9702.03	11123	10847.1	11223.2	11275.6	C00712	HMDB0000207	Extracellular;Membrane (predicted from logP)	Lipids and lipid-like molecules	Fatty Acyls	Fatty acids and conjugates	Long-chain fatty acids
M134T114	(M+H)+	Oxindole	0.708099	0.722052	0.0649687	0.197329	134.059	113.519	78582.2	57286.9	61827.6	57459.1	67616.5	37826.1	116210	41441.8	63033.5	34263.1	25073.8	44136.1	49369.1	58237.1	29507.7	43963.1	60511.1	44925.8	25876.2	62856.7	50293.4	47001.5	46899.6	55377.3
M146T201	(M+H)+	Oxyquinoline	0.325651	1.1777	0.328379	0.551436	146.059	200.684	21009.5	12635.6	21869.9	28208.8	18236.4	16005.7	21233.1	7985.8	12255.8	17131.3	24289.9	24572.6	7765.16	14566.5	25886.5	21318.9	33342.1	22764.3	9049.68	24392.3	18523.6	18047.2	18264.5	18050.6
M220T278	(M+H)+	Pantothenate	2.39018	0.694652	0.115358	0.287524	220.118	278.197	238199	417253	322793	323478	611492	330879	581548	123216	674901	137804	154974	140229	404708	280937	171159	258559	314474	152765	420016	315157	318728	312409	309462	309573	C00864	HMDB0000210	Extracellular;Mitochondria	Organic oxygen compounds	Organooxygen compounds	Alcohols and polyols	Secondary alcohols
M357T197	(M+NH4)+	Papaverine	0.221809	0.807087	0.0631821	0.193891	357.178	196.715	10550.9	5082.92	10851	9255.69	11524.7	7064.4	11567.5	11734	9556.38	13945.6	9121.8	7390.7	7074.81	6928	12239.7	6402.2	7563.28	6893.99	10061.6	7947.2	8846.52	9181.67	10236.5	8876.47	C06533	HMDB0015245	Cytoplasm	Organoheterocyclic compounds	Isoquinolines and derivatives	Benzylisoquinolines	Benzylisoquinolines
M757T40_1	(M+Na)+	PC(16:0/16:0)	0.750209	0.767946	0.239265	0.454249	756.551	39.752	104399	63436.7	62166.9	52212.8	40538.3	50583.6	39470.3	160437	74339	77445.6	39262	34300.6	75175.4	77599.1	76293.8	49682.8	64082.2	45535	9563.54	85289.2	56385.1	62343.3	53391.1	53618	C00157	HMDB0000564/HMDB0007878/HMDB0007879/HMDB0007880/HMDB0007882/HMDB0007884/HMDB0007886/HMDB0007887/HMDB0007897/HMDB0007898/HMDB0007911/HMDB0007912/HMDB0007913/HMDB0007914/HMDB0007936/HMDB0007937/HMDB0007938/HMDB0007939/HMDB0007940/HMDB0007958/HMDB0007959/HMDB0007960/HMDB0007961/HMDB0007964/HMDB0007966/HMDB0007967/HMDB0007981/HMDB0007982/HMDB0007983/HMDB0007984/HMDB0007985/HMDB0008002/HMDB0008003/HMD…	Cytoplasm;Extracellular;Membrane	Lipids and lipid-like molecules	Glycerophospholipids	Glycerophosphocholines	"Phosphatidylcholines//1-acyl,2-(1Z-alkenyl)-glycerophosphocholines"
M135T157	(M+H-H2O)+	Perillyl alcohol	0.217753	1.10036	0.43333	0.646242	135.116	157.056	6106.83	7981.49	6844.98	8965.14	10243.4	6883.05	12982.3	5445.21	8514.47	6235.44	6508.46	9190.35	8597.98	11247	5539.29	6385.33	8860.36	8709.07	11241.2	11972.2	11794.6	9485.15	9446.4	9508.95
M279T173	(M+H)+	Phe-Ile	0.879083	1.52694	0.0142506	0.0677895	279.169	172.757	29402.7	46422.6	55680.9	42873.1	28962.8	50388.6	13150	21310.8	39099.3	26368.1	24019	70692.4	46661.8	52938.5	36703	77327.6	60948.1	68183.1	40625.6	61917.9	43601.5	42480.1	41240.2	40234.8
M297T175	(M+H)+	Phe-Met	0.234956	1.21743	0.0619527	0.191508	297.125	175.391	5949.86	7092.96	5425.1	5928.65	7567.2	5763.68	7733.66	4429.54	3827.46	4764.32	4185.38	6596.29	5758.23	7047.59	6267.4	8519.76	8442.23	9503.66	7696.1	7181.39	6108.47	5884.91	5459.04	6079.82
M313T158_1	(M+H)+	Phe-Phe	0.439004	1.25345	0.225165	0.437108	313.153	157.539	20067.5	21955.9	32500.7	19135.3	18387	26630.5	13158.7	16074.8	15330.2	29193.3	10610.2	41394.9	16576.8	20690.2	24563.2	40881.5	32842.1	40019.8	10658	28039.1	26423.1	24998	26353.8	25939.1
M263T239	(M+H)+	Phe-Pro	0.975832	1.35633	0.0416157	0.145993	263.138	239.011	35645.9	49017	72479.9	44312.3	54667.8	70177.8	70345.6	31751.3	102705	24281.5	46416.9	73292.3	63790.5	87097.3	62972.4	80281.8	84340.6	66338.5	101231	87523.6	71215	64077.4	63919.1	63963.1
M313T223	(M+CH3COO+2H)+	Phe-Ser	0.0564469	0.91425	0.545457	0.730681	313.141	223.299	10659.9	8594.14	9041.44	10581.4	1520.84	8625.88	14370.5	7637.13	10834.2	10717.4	7292.99	10077.2	5683.29	10953.7	7181.48	6246.81	6844.67	7067.12	12700	10596.5	7192.58	9272.94	9352.37	9033.83
M267T230_2	(M+H)+	Phe-Thr	0.0864252	1.02075	0.916749	0.962977	267.132	230.141	5815.18	7340.31	6879.19	10499.5	7952.89	7579.01	18387.3	5158.37	13833.3	2837.5	8187.93	11358.1	10174.2	9028.92	7935.94	8093.91	12962.3	10454.7	2569.67	7307.69	7988.5	7085.98	7439.48	7077.41
M257T203	(M+H-H2O)+	Phloretin	0.0797647	1.04033	0.798445	0.894179	257.078	203.113	4322.2	4593.53	8216.57	6745.2	4307.8	7003.69	5332.58	3892	1911.39	3323.34	7471.4	3757.22	5015.85	2636.55	4362.75	6056.24	5080.88	4388.22	7561.26	5320.21	3412.48	4634.58	4611.05	4462.57	C00774	HMDB0003306	Membrane (predicted from logP)	Phenylpropanoids and polyketides	"Linear 1,3-diarylpropanoids"	Chalcones and dihydrochalcones	2'-Hydroxy-dihydrochalcones
M318T144	(M+H)+	Phytosphingosine	3.13654	0.562995	0.129646	0.308794	318.3	143.613	513091	434802	348118	486877	219116	457078	289123	1.70193e+06	503283	461673	380267	557654	168478	792223	173324	138310	288630	168536	207684	173561	392656	386393	381754	398169	C12144	HMDB0004610	Extracellular;Membrane (predicted from logP)	Organic nitrogen compounds	Organonitrogen compounds	Amines	"1,3-aminoalcohols"
M187T97	(M+H)+	Pro-Ala	0.348722	1.13883	0.34118	0.563115	187.107	97.133	28873.3	24281.7	18658	26391.2	12875.1	17478.8	24857.6	7574.95	23275	15186.4	15660.5	22329.5	27111.9	23226.9	19255.9	15645.3	24162.3	22407.1	21302.4	36040.1	20089.1	21689.9	19968.5	19970.1
M272T453	(M+H)+	Pro-Arg	0.516786	1.09666	0.64999	0.803409	272.171	453.017	81814.2	98404.9	80779.6	69020.2	96043.9	91701.5	91459.9	50616.9	212415	62342.3	48255.3	96603	102630	66935.1	112011	149813	196045	94956.5	71528.5	86160.5	90161.9	86613	86438	96166.3
M274T331_1	(M-H+2Na)+	Pro-Asn	0.252476	0.700399	0.326919	0.550505	274.073	330.636	10059.5	3447.4	8691.99	9769.7	1461.6	728.887	1427.41	8959.7	2774.66	6757.72	6659.41	8311.74	2434.22	2035.21	958.668	1915.06	10449.5	1556.43	1988.19	1568.15	3874.91	3064.05	5221	5212.25
M227T421	(M+H-H2O)+	Pro-Glu	0.469604	1.32811	0.0465459	0.157218	227.102	420.614	7762.3	16476.8	27861.1	12713.4	23402.6	24286.3	15601	9872.16	23842.6	10245.5	18136	19130.4	23647.7	22075.9	17625.8	28300.3	30116.1	23696.9	19787.8	26003.1	23947.5	24007.2	20914.6	22874.8
M244T355	(M+CH3CN+H)+	Pro-Ser	0.953106	1.84413	1.68229e-06	6.67972e-05	244.128	355.34	16969.2	19523.4	17578.5	16714.1	18770.7	16060.3	19484.4	12319.9	25629.2	14888.6	20643.8	29860.3	33126.2	34882.5	25782.4	35500.9	34290.7	37688.2	39968.3	36398.8	24636.5	24328.2	24638.7	23323.1
M199T154_1	(M+H-H2O)+	Pro-Thr	0.0633131	0.982074	0.887529	0.947639	199.107	153.614	9953.16	14493.3	11694.4	15285.6	14887.5	11256.6	16374.9	6205.98	13564.1	8329.41	14450	8094.06	11271.9	10617.3	10313.3	11205.1	17409.1	12575.9	6755.98	17164.4	11210.2	11203.5	12633.5	11249.7
M215T292	(M+H)+	Pro-Val	0.757261	1.51256	0.00326575	0.0230881	215.138	292.018	19702.1	20463.9	24387.3	22265.2	19767.9	25106.1	19947.2	27731.2	44037.4	15172.4	44903.9	29893.1	39428	33707.4	22922.8	46134.6	35586.3	40879.3	42839.9	24573.2	30067.4	28390.3	28379.6	28373.2
M245T257	(M+H)+	Pseudouridine	0.204788	0.946778	0.740952	0.861493	245.082	256.83	85298.4	80251.4	86193.6	29708.9	129019	75060	97318.2	162790	135642	75562.9	96197.9	63337	118869	148767	72188.1	68606.3	73249.7	54401.2	99707.8	110595	79008.7	79154.5	78338.3	79156.2	C02067	HMDB0000767	Cytoplasm (predicted from logP)	"Nucleosides, nucleotides, and analogues"	Nucleoside and nucleotide analogues		Nucleoside and nucleotide analogues
M121T112	(M+H)+	Purine	1.07173	2.3503	0.197943	0.403898	121.05	111.578	1088.94	9529.18	9303.21	833.211	19683.9	7476.69	27717.8	2970.94	103161	7833.5	908.194	8436.27	83621	90314.9	2137.36	8089.71	9772.86	3973.56	135741	102619	34906.2	34902.5	27633.6	34609.5	C15587	HMDB0001366	Cytoplasm (predicted from logP)	Organoheterocyclic compounds	Imidazopyrimidines	Purines and purine derivatives	Purines and purine derivatives
M170T74	(M+H)+	Pyridoxine	0.24811	1.06119	0.629211	0.790501	170.08	74.134	20372.2	38149.6	32259.2	38935.9	33817.6	27235.5	36726.6	26480.2	35170.2	29021.8	30847.8	35291	25394.7	51372.5	35474.4	30699.4	39624.3	42444.3	36675.8	9812.9	33858.7	33857.6	33857.8	33455.4	C00314	HMDB0000239	Extracellular
M72T201	(M+H)+	Pyrrolidine	0.173508	1.15926	0.226234	0.438145	72.0803	201.468	4367.61	5314.96	5765.2	5250.63	5186.5	6939.63	5549.98	4017.02	9065.3	3845.33	5054.63	10051.8	6577.66	5561.68	4967.52	8206.98	6086.77	6066.33	5061.35	6474.74	6007.28	6007.11	6033.65	6141.1		HMDB0031641	Cytoplasm;Extracellular;	Organoheterocyclic compounds	Pyrrolidines		Pyrrolidines
M377T157_2	(M+H)+	Riboflavin	0.197232	1.32521	0.281584	0.500972	377.143	157.24	4568.92	9915.71	1756.75	5033.02	9411.01	4561	5218.95	4932.11	7887.41	3642.61	6786.29	6499.53	10738.9	8194.16	5117.82	3815.16	19084.8	5850.32	2973.64	6380.36	5841.76	5838.26	5647.12	5200.74	C00255	HMDB0000244	Extracellular	Organoheterocyclic compounds	Pteridines and derivatives	Alloxazines and isoalloxazines	Flavins
M104T327	(M+H)+	(S)-2-aminobutyric acid	0.308168	1.15735	0.683364	0.824477	104.07	327.167	8009.34	8299.56	7551.71	5071.24	27836.3	5339.82	9014.08	6601.21	9433.49	3556.51	4305.44	2641.96	19439.9	17844.7	10764.1	2530.31	3933.91	2355.43	16478.7	24692.2	10481.1	10516.7	7873.94	10521.5	C02356	HMDB0000452	Cytoplasm	Organic acids and derivatives	Carboxylic acids and derivatives	"Amino acids, peptides, and analogues"	L-alpha-amino acids
M219T169	(M+H)+	Ser-Ile	0.766975	2.72369	9.63353e-06	0.000260319	219.137	168.631	2342.81	3267.99	8197.77	9366.42	10167.1	4440.56	8332.42	1242.8	8174.65	6700.46	7955.68	11795	21529.8	16597.9	19404	17253.2	15165.7	16412.3	19735.9	23653.5	13196.6	13225.1	9995.36	12468.9
M237T190	(M+CH3COO+2H)+	Serotonin	0.125843	1.05926	0.554578	0.737215	237.122	189.587	8533.9	6204.17	5911.51	8846.37	6493.24	4741.93	8245.66	3923.91	7400.98	7145.58	5078.45	7252.23	7266.54	8196.68	5495.53	6229.15	9711.69	7174.86	7104.99	7934.19	7101.6	6969.09	6969.15	6969.23	C00780	HMDB0000259	Cytoplasm;Extracellular	Organoheterocyclic compounds	Indoles and derivatives	Tryptamines and derivatives	Serotonins
M298T99	(M+H)+	S-Methyl-5'-thioadenosine	0.923446	1.20292	0.775087	0.88069	298.096	98.861	13466.4	35130.9	16621.9	43624.4	21001.2	11385	110924	10574.5	626524	37961.7	19345.2	27535.8	164480	55878.8	93110.3	202895	211588	187533	130069	22932.9	116058	116414	116064	118446	C00170	HMDB0001173	Cytoplasm (predicted from logP)	"Nucleosides, nucleotides, and analogues"	5'-deoxyribonucleosides	5'-deoxy-5'-thionucleosides	5'-deoxy-5'-thionucleosides
M302T167	(M+H)+	Sphinganine	0.996862	2.10678	0.0521262	0.170334	302.304	166.971	31818.8	29045.3	32100.3	30400.8	46194.2	23121.5	30847.7	24817.1	40046.4	15454.2	15363.7	50891.4	122203	169454	53109.9	21360.5	61485.2	24252	27163.6	94853.3	42466.6	38939.5	19951.7	44449.4	C00836	HMDB0000269	Cytoplasm;Extracellular;Membrane (predicted from logP);Endoplasmic reticulum	Organic nitrogen compounds	Organonitrogen compounds	Amines	"1,2-aminoalcohols"
M795T104	(M+CH3CN+Na)+	Sphingomyelin (d18:1/18:0)	0.206242	0.912581	0.615465	0.781726	794.605	104.378	18877.7	15682.6	11716.9	14570.8	12905.4	8370.02	15534.1	36671.2	17465.7	11246	10501.9	15353.4	14837.9	16735	21976.8	9766.98	20607.5	13943.2	14512.5	10552.3	13811.4	13164.5	14052.8	13549.6	C00550	HMDB0001348/HMDB0010168/HMDB0010169/HMDB0011698/HMDB0011699/HMDB0012084/HMDB0012085/HMDB0012087/HMDB0012088/HMDB0012089/HMDB0012090/HMDB0012091/HMDB0012092/HMDB0012093/HMDB0012094/HMDB0012095/HMDB0012096/HMDB0012100/HMDB0012101/HMDB0012102/HMDB0012103/HMDB0012104/HMDB0012105/HMDB0012107/HMDB0013461/HMDB0013462/HMDB0013463/HMDB0013464/HMDB0013465/HMDB0013466/HMDB0013467/HMDB0013468/HMDB0013469	Extracellular;Membrane	Lipids and lipid-like molecules	Sphingolipids	Phosphosphingolipids	Phosphosphingolipids
M300T173	(M+H)+	Sphingosine	0.133932	1.22129	0.3018	0.522591	300.289	173.431	3467.81	7786.94	1970.04	4200.8	2167.49	2390.21	2887.92	4024.23	2676.73	2450.1	2835.45	4912.86	3141.29	6590.41	3268.11	2083.6	6129.23	4646.9	4089	3854.05	3223.25	3124.97	3189.63	3222.79	C00319	HMDB0000252	Cytoplasm;Extracellular;Membrane (predicted from logP);Lysosome;Endoplasmic reticulum	Organic nitrogen compounds	Organonitrogen compounds	Amines	"1,2-aminoalcohols"
M667T488	(M+H)+	Stachyose	0.60704	0.623519	0.382025	0.600939	667.227	488.296	8449.66	7492.8	7161.29	10825.7	11412.6	10541.2	15003.7	88913.6	12115.2	19233.3	10236.4	24922.9	8014.13	14822.6	14154.7	7632.46	13814.7	8763.35	5564.54	11259.3	16379.9	15543.9	15260.8	15268.1	C01613	HMDB0003553	Cytoplasm (predicted from logP)	Organic oxygen compounds	Organooxygen compounds	Carbohydrates and carbohydrate conjugates	Oligosaccharides
M277T106	(M+H)+	Stearidonic Acid	0.362259	0.977687	0.9162	0.962504	277.215	105.966	80266.9	60903.8	48045	73549.9	85695.9	51196.2	101755	52373.1	231689	61323.5	69986.9	94133.9	97485.3	83155	96848.4	56524.4	91212.3	83483.3	73768.8	81306.1	77442	80699	76531	76076.7
M428T168	(M+H)+	Stearoylcarnitine	0.756896	1.18651	0.208072	0.416405	428.372	167.838	71379	119470	116603	80843.7	45999.5	91700.4	68947.5	99741.3	89151.3	73922.8	65587.6	115484	80906.5	183428	101620	99159.9	88821.9	94903.3	93790.6	94042	88020.2	88338.8	86681.4	86992.9		HMDB0000848	Cytoplasm;Extracellular;Membrane;Mitochondria;	Lipids and lipid-like molecules	Fatty Acyls	Fatty acid esters	Acyl carnitines
M126T237	(M+H)+	Taurine	0.106679	0.932163	0.77513	0.88069	126.021	236.595	66068.6	257591	182982	73586.6	86928.1	116288	111391	101195	187233	97066.1	127725	101510	78132.6	236339	101692	98617.9	39613.6	50748.2	102079	257018	69845.2	90012.6	90097.8	90347.5	C00245	HMDB0000251	Extracellular;Peroxisome	Organic acids and derivatives	Organic sulfonic acids and derivatives	Organosulfonic acids and derivatives	Organosulfonic acids
M482T153	(M+H-H2O)+	Taurochenodeoxycholate	0.262658	0.952698	0.820602	0.906993	482.292	153.44	18561.4	27011.9	41240	24473.7	13116.7	38189.1	17747.3	54002.1	22320.4	19909.6	16084.1	20419.4	30080.6	49957.7	8083.15	28661.9	42615.5	28190.4	22927.2	16469.9	18294.2	25030.8	25181	23253.9	C05465	HMDB0000951	Extracellular	Lipids and lipid-like molecules	Steroids and steroid derivatives	"Bile acids, alcohols and derivatives"	Taurinated bile acids and derivatives
M498T204	(M+H-H2O)+	Taurocholate	0.487577	0.495813	0.0193366	0.0837517	498.286	203.857	10429.6	7697.77	11621.7	10018.1	7851.92	14987.5	25017.9	31189.7	7977.7	11541.9	7201.13	6855.28	3705.47	14805.7	5620.91	4978.15	7385.36	6556.4	8064.06	3415.32	10150.5	9696.82	9400.11	9425.8	C05122	HMDB0000036	Extracellular	Lipids and lipid-like molecules	Steroids and steroid derivatives	"Bile acids, alcohols and derivatives"	"Trihydroxy bile acids, alcohols and derivatives"
M517T155	(M+NH4)+	Taurodeoxycholic acid	0.661855	0.752641	0.327989	0.551257	517.327	155.13	26597.9	28644.6	34409.1	45755.4	22695.1	48296.3	22361.6	118424	27303.2	33898.2	27799.4	34450.5	22071.1	65389.8	20756.8	19089.6	33148.1	24047.7	23040.1	37574	32606	32603.7	32384	31456.8	C05463	HMDB0000896	Extracellular	Lipids and lipid-like molecules	Steroids and steroid derivatives	"Bile acids, alcohols and derivatives"	Taurinated bile acids and derivatives
M264T168	(M+Na)+	Tetrahydro-L-biopterin	0.496503	0.904497	0.804345	0.897427	264.108	167.951	19700.5	110502	45340.4	34235.5	33965.1	22058.8	42043	9039.18	28103.2	11390.7	17528.6	23224.4	116076	48067.7	9090.09	7534.83	24272.4	23175.4	30495	22878.7	22308.3	22315.7	22318.8	23639.9
M265T342	M+	Thiamine	10.1372	1.0811	0.73022	0.855158	265.112	341.945	1.46096e+07	7.8239e+06	2.47037e+06	1.22383e+07	7.65943e+06	3.98688e+06	1.56243e+07	3.04575e+06	1.47165e+07	8.05817e+06	3.34772e+06	8.65693e+06	1.2913e+07	1.08049e+07	1.10845e+07	4.287e+06	8.34212e+06	7.98209e+06	1.82693e+07	1.18633e+07	9.48464e+06	9.42991e+06	9.38836e+06	9.74742e+06	C00378	HMDB0000235	Extracellular;Membrane (predicted from logP);Mitochondria	Organoheterocyclic compounds	Diazines	Pyrimidines and pyrimidine derivatives	Thiamines
M233T355	(M+H)+	Thr-Leu	0.145058	0.917667	0.732983	0.856159	233.149	355.209	7642.91	6603.93	4410.79	14931.1	5181.33	5920.59	7274.67	4674.84	2114.41	12279	6152.72	9404.21	2976.89	13431.9	2137.42	7752.95	9238.23	3431.71	2557.94	8101.24	4341.65	5000.66	3521.36	3519.78
M277T323	(M+CH3COO+2H)+	Thr-Pro	0.129431	0.757692	0.283692	0.502962	277.138	323.477	2742.42	3129.77	4966.78	5350.13	5444.79	5561.74	7000.3	14861	9524.77	1967.13	3176.62	3218.45	5310.39	7199.25	3177.81	2741.2	7460.27	3659.55	6312.71	3621.12	3856.63	5798.37	5885.28	5431.69
M149T261	(M+H)+	trans-cinnamate	0.121478	0.980646	0.876964	0.941311	149.059	261.001	20805.4	23089.6	20033	14072	23732.9	25270.4	19517.1	38559.3	15770.4	19095.5	15560.1	20354.8	28976.7	28116.3	14883.8	19348.7	19353	17013.5	26189.1	25892.9	21820.6	16971.2	21114.3	22558.8	C00423
M265T88	(M+H-H2O)+	trans-Vaccenic acid	0.401857	1.33788	0.160277	0.353812	265.252	88.042	14727.1	21797.6	16089.3	19873.5	23354.7	18262.5	13856.9	20278.9	23741.5	12290.8	20424.3	25142.4	32130.6	56380.3	12013.9	14518.3	21048.8	15934.1	19616.4	29324.9	20271.5	20274.2	20261.1	21840.4	C08367	HMDB0003231	Cytoplasm;Extracellular;Membrane (predicted from logP)	Lipids and lipid-like molecules	Fatty Acyls	Fatty acids and conjugates	Long-chain fatty acids
M213T420	(M+CH3CN+Na)+	Triethanolamine	0.765672	1.07997	0.778341	0.883203	213.123	419.723	34969.9	22987.8	45150.9	27124.8	21105.8	23688.4	18860.2	61809.1	15155.4	40573.2	53723	43290.1	12862.3	26008.6	13215.4	78818.4	49572.9	40621.5	8254.85	9964.59	29441.1	28689.9	28231.3	28591.3	C06771	HMDB0032538	Cytoplasm;Extracellular	Organic nitrogen compounds	Organonitrogen compounds	Amines	"1,2-aminoalcohols"
M161T187	(M+H)+	Tryptamine	0.474091	1.48451	0.138506	0.321572	161.106	187.082	8760.89	10293.6	6113.53	23681.7	6938.35	19618.4	13756.1	3900.76	14315.3	1988.94	4733.14	20908.7	24606.6	6767.19	10507.1	16044.4	10336.5	19725.1	17484.3	31244.5	13570.2	13685.1	13597.8	13863.5	C00398	HMDB0000303	HMDB Not Available
M120T261	(M+H-H2O)+	Tyramine	2.31622	1.34089	0.218709	0.429904	120.08	260.76	626846	417916	429800	350976	876644	532689	593807	1.90093e+06	515807	212897	560473	733668	1.3401e+06	1.06193e+06	553836	885552	723561	623438	1.11391e+06	1.06341e+06	563978	562139	562660	655277	C00483	HMDB0000306	Cytoplasm	Benzenoids	Benzene and substituted derivatives	Phenethylamines	Phenethylamines
M404T154_2	(M-2H+3Na)+	Tyr-Arg	0.185354	0.993921	0.969781	0.986101	404.132	154.483	3352.27	2039.5	3298.28	3184.73	4209.71	2697.84	3226.56	7920	3805.57	4220.01	3516.85	6068.73	3064.53	4186.42	3552.51	3905.22	2768.6	4665.11	2452.77	3543.01	2910.73	2679.07	2690.96	3025.74
M295T104	(M+H)+	Tyr-Ile	0.456185	0.573126	0.336522	0.55884	295.171	103.944	3026.01	16235.2	40448.9	7094.12	1059.39	47463.6	111726	5468.27	89982.8	36262.1	6647.58	937.959	7435.03	11430.7	79171.4	1134.68	8063.44	77115.4	5149.58	8532.47	8209.1	7140.11	8374.97	33675
M295T103	(M+H-H2O)+	Tyr-Met	1.1518	1.02067	0.935671	0.972666	295.114	103.466	151381	376647	295229	240207	680380	307980	225915	82761.4	246865	185905	177889	235068	687189	307956	203340	297230	131991	266876	266192	277275	309567	309570	308967	308740
M298T37_1	(M+NH4)+	Tyr-Val	0.410889	1.756	0.101712	0.267058	298.177	36.503	5676.74	5270.88	5829.95	2772.64	20585.3	19230.8	7217.05	2446.44	3195.42	22450.7	3300.03	26135.9	30945.9	22670.6	9098.85	17062.4	30539.6	13603.6	7540.87	5353.08	10942	15684.6	17640.9	10292.3
M139T294_2	(M+H)+	Urocanic acid	1.67633	0.799524	0.325389	0.54926	139.05	293.795	216686	151017	250005	150677	315983	258333	191669	688866	308401	171089	293085	214510	154066	222917	233474	236751	303936	222149	109485	170521	246515	246593	242984	239566	C00785	HMDB0000301/HMDB0034174	Cytoplasm (predicted from logP)	Organoheterocyclic compounds	Azoles	Imidazoles	Imidazolyl carboxylic acids and derivatives
M274T358	(M+H)+	Val-Arg	0.18843	0.948426	0.81105	0.90129	274.186	358.076	21702.1	16863.8	27343.6	17532.4	30494.7	23766.5	10582.6	50963.1	21346.4	4905.82	17904.9	17122	17189.2	17718.2	21451.2	19434.7	42856.7	10926.2	25721	23547	23584.1	23604.5	22740.2	18926.2
M215T236	(M+H-H2O)+	Val-Asp	0.119258	0.974542	0.85916	0.930829	215.102	236.471	4651.27	6583.42	6626.4	5804.6	5312.75	5805	7168.33	3655.7	9016.78	5371.23	2224.19	7062.37	6618.41	7196.3	2862.88	6496.95	6982.9	7787.44	8248.49	2988.18	4454.69	3988.32	3689.56	4480.44
M247T419_1	(M+H)+	Val-Glu	0.466093	1.44251	0.0485824	0.161908	247.128	418.648	7587.56	22764.1	16441.5	11814.2	10004.2	9444.11	10986.9	21685.5	23299.3	20293.2	24681.5	13942.8	17749.6	23163.9	11226.7	14664.5	31302	19694.2	33098.2	33086.1	14324.5	14244.9	14056.4	14060.4
M175T57	(M+H)+	Val-Gly	0.372336	1.40653	0.530174	0.721473	175.11	56.763	12189.1	28269.9	32585.8	33126	32315.8	33179	30799	101117	27363.1	27889.5	30522.2	47516.8	238974	57297.1	11783.9	10815.7	29411.2	12447.7	25513.4	40429.9	27922.8	20771.6	25602.8	27905.6
M231T233	(M+H)+	Val-Ile	0.789997	1.62451	0.152274	0.34187	231.17	232.953	3085.63	11196.1	9966.91	10582.6	34566.7	11169	24661.6	3617.84	47743.7	5701.28	6166.33	8641.07	45926.3	22541.8	23424.4	15525.2	28998.9	22998	55550.4	33870.9	20596.1	20599	19303.9	20638.9
M246T378	(M+H)+	Val-Lys	0.128611	0.887361	0.496196	0.698147	246.18	378.095	7042.46	15240.1	16695.5	10475.2	20361	18107.9	14525.4	22623.5	13351.9	11134.6	8786.19	8801.9	12101.8	7813.37	12045.1	22887	23783.6	17752.1	10391.3	8349.28	14982.9	14564	14229.2	14232.1
M215T264	(M+H)+	Val-Pro	0.443623	1.38116	0.131785	0.311695	215.138	264.182	11072	14264.1	18176	10247.3	16051.2	5654.51	9950.31	20602.3	32146.9	8999.31	11841.5	16151.9	27918.3	25905.8	11049.3	15582.8	16939.4	14653.3	35342.3	27872.9	17738.3	18346.3	17732	18402
M201T137	(M+H-H2O)+	Val-Thr	0.456086	0.765038	0.512689	0.710295	201.123	137.438	14033.5	19322.9	23208.6	50237.1	9413.93	13304.8	12293.5	12029.4	11084.8	95619.8	15483.6	41992.9	15252.5	15203.6	19517.3	12513.5	31750.2	23834.2	12019.9	11761.6	20705.2	19803.6	20471.7	21435.1
M217T240	(M+H)+	Val-Val	0.255117	0.901757	0.535234	0.72544	217.158	240.017	6185.63	9685.18	9546.65	12150.5	12378.2	7394.57	13113	4448.17	15414	6325.08	6064.21	6166.44	14148.4	7734.68	8171.73	7658.42	9675.14	10640.9	12841.8	4044.84	7572.85	8716.53	8765.6	8759.03
M429T152	M+	Verapamil	0.508887	1.22962	0.55317	0.736248	429.259	152.329	20628.1	28603.9	37658.6	31676	23873.2	50185.7	11469.1	60360.8	30304.6	25096.9	51296.7	25628.2	7011.2	134128	12924	30166.7	28301.1	34751.3	26966.9	42126.8	27187.1	28619.4	28686.5	26757	C07188	HMDB0001850	Membrane (predicted from logP)	Benzenoids	Benzene and substituted derivatives	Phenylbutylamines	Phenylbutylamines
M361T36	(M+H-2H2O)+	Vitamin D2 (Ergocalciferol)	0.279088	0.915177	0.616409	0.782006	361.328	35.532	14047.2	37501.9	24245.5	18500.8	24048.4	16991.4	14484.3	37220	24195.1	26664.3	20735.7	26457.3	37926.3	32724.9	22330.9	14394.2	11657.8	23378.9	7169.38	20944.3	18311.1	20266	18385.4	20244.1
M153T218_2	(M+H)+	Xanthine	1.70251	1.37226	0.436472	0.649335	153.04	218.262	63658.7	123908	80221	89782.4	179710	79901.7	179190	127935	327675	75607.7	46076.5	67512.6	524739	276761	74510.7	38520.1	53512.4	52694.7	425612	261852	147381	137242	137297	137202	C00385	HMDB0000292	Cytoplasm;Peroxisome	Organoheterocyclic compounds	Imidazopyrimidines	Purines and purine derivatives	Xanthines
M250T98	(M+H-H2O)+	Zidovudine	0.337715	1.28596	0.214921	0.425313	250.092	97.785	9689.9	10421.3	5908.8	12899.3	13197.8	12057.6	14311.5	1983.77	13822.9	7793.72	4345.04	14983.4	9174.29	16876.1	5903.46	9153.9	17619.8	19991.7	11491.6	21739.8	9906.46	12288.1	10892.8	10081.9
M362T113			4.63827	21.2643	3.70928e-14	3.60839e-10	362.247	113.382	32860.7	15779.9	10015.5	15045.2	14872.4	12430	23973.1	8126	21270.8	24311.1	346834	396094	439354	375680	422955	271929	371361	371089	458436	345869	196641	196701	193542	191815
M328T141			1.0689	4.61765	3.81355e-13	1.06058e-09	328.32	141.159	4729.75	5193.67	4486.04	5575.25	4604.85	4331.01	8223.83	4418.8	5933.09	4632.63	19132	24731.1	27572.4	28221.2	22813.6	25671.7	23935.4	25062.2	19397.7	24176.2	15144.1	14708	14707.9	14707.6
M232T36			2.74615	3.23197	4.0192e-13	1.06058e-09	232.132	36.016	80410.9	69986.9	51659.1	48380.4	37899.4	41629.4	56664.9	63605.4	53948.7	61785	201420	187119	187433	170635	197353	206312	173449	190027	162619	152833	134849	134855	133415	131852
M298T153			1.46001	4.93097	4.36095e-13	1.06058e-09	298.143	152.631	13350.8	8936.68	8865.37	7752.39	8383.3	6793.17	11613.5	4978.82	9938.06	10289	37793.8	42355.6	50620.4	38784.9	51295.4	36981.6	51138.9	48059.4	47913.6	43286	27171.9	27173.1	25847.5	27153.9
M821T36_3			1.28361	8.7109	1.40927e-12	2.74188e-09	821.292	36.345	3963.17	2648.86	6775.96	2317.31	2758	4344.75	3106.32	1776.47	2876.64	5528.99	29238.2	38090.9	36909.1	32748.2	33348.1	22199.3	34185.6	32952.9	25963.5	28797.1	19198.1	18639	18624.6	20090.7
M619T33_3			4.72587	3.5498	1.82925e-12	2.78414e-09	619.492	32.618	188902	168274	100044	133764	91450.2	147627	149143	177192	169161	138919	465397	581711	560358	504460	631933	416056	524008	541056	501696	471922	371541	369942	357904	371584
M239T297_2			1.89745	25.8639	2.00339e-12	2.78414e-09	239.186	296.716	673.562	3536.82	927.799	1253.4	1522.34	4023.95	1903.01	3474.5	4949.32	2134.34	60587.5	51374.4	82875.1	49012.9	69114.2	51106.8	62475.5	66514.2	78115.9	59877.2	34951.7	31640.3	31653.1	31670.7
M234T36			2.58416	4.82922	2.70587e-12	3.29034e-09	234.148	36.016	42916.5	37074.3	21441.2	12966.4	25901	16868.7	26597.6	32884.4	44159.6	31363.7	101741	124374	128396	162285	157827	138888	146657	146226	143848	160727	77935.6	86246.8	86261.2	86256.1
M515T114			1.7048	8.11715	3.29619e-12	3.56282e-09	515.36	114.405	8650.3	8203.48	6132.92	6879.67	6493.34	6001.5	5554.58	6111.22	8364.33	6159.69	44159.7	62395	71713.8	55697.2	60973.3	40557.4	50946.3	56846.5	62948.9	50200.9	30157.6	30167.7	29721.5	28489.6
M149T264_8			8.92002	0.00265527	4.09709e-12	3.77891e-09	149.136	263.844	1.55096e+06	1.34632e+06	1.16163e+06	1.64946e+06	1.38162e+06	1.26528e+06	1.63549e+06	761861	1.54321e+06	1.54563e+06	2719.81	2875.24	3235.46	3223.4	3250.34	3297.65	6046.77	3048.21	5428.16	3627.71	1.02301e+06	1.00358e+06	1.00179e+06	982751
M248T35_1			2.54463	9.60001	4.6422e-12	3.77891e-09	248.164	35.353	54181.3	11751.5	5273.06	1624.08	9809.73	9407.9	8956.38	5878.74	9801.61	12074.3	126532	102673	109794	136009	142895	118399	134255	138342	131397	95788.7	79067.2	82078.1	76678.3	63382.3
M620T32			4.62311	4.22923	4.66148e-12	3.77891e-09	620.499	32.4355	158362	122341	85234.2	101873	30166.1	97222.3	130563	134976	142018	112310	432121	572052	497758	407779	561398	438077	497000	464860	461552	383273	313556	321061	314595	302735
M218T36_1			1.91953	3.02003	5.73287e-12	4.08456e-09	218.114	35.8195	45434.1	47272.5	30336.6	21042.2	19370.5	22673.2	22958.6	33681.4	23636.1	40074.5	103992	89751.1	88819.4	94391.3	93617.6	99485.4	91545.2	97114.6	86085.1	80776.7	59506.8	58347	63195.5	69026.7
M592T32			4.839	4.8423	5.87828e-12	4.08456e-09	592.468	32.494	138123	114068	59307.3	83156.6	73189.9	74018.9	146081	129581	116054	104170	442430	592915	487494	459903	652137	418944	489905	529668	522154	429552	337593	329740	324917	335548
M218T33			4.91939	14.0427	6.59977e-12	4.28017e-09	218.153	33.1455	55584.6	28220.6	21823	27979.2	24799.2	19612.7	39079.5	26544.7	38805	36773.8	440588	514074	388509	317637	588286	415090	412369	432565	566618	406992	254511	254557	254510	278708
M148T264_2			36.0111	0.00177658	7.30382e-12	4.44072e-09	148.133	263.762	2.34697e+07	2.14227e+07	1.89769e+07	2.88442e+07	2.44093e+07	2.17609e+07	2.45847e+07	1.19965e+07	2.57169e+07	2.51454e+07	26360	24164.2	37345.1	30538.3	36902.8	39573.8	65336	43164.5	58393.4	40310.5	1.61281e+07	1.57719e+07	1.57718e+07	1.59962e+07
M216T35			5.98451	18.9809	1.26824e-11	7.25732e-09	216.138	35.13	50318.2	85511.7	18918.8	20649.1	13009.2	10435.8	39430.4	29754.7	30911.8	42583.2	618047	592389	707371	550450	709598	960549	553079	652709	624362	513855	357737	351382	357740	356561
M591T33_2			5.31042	5.07565	2.26743e-11	1.22542e-08	591.463	32.581	142631	161668	88621.1	80620.1	77070.5	86454.2	115566	174623	124594	123348	496902	737293	700706	582370	744119	478300	576917	600090	526814	521360	406749	390409	390363	390320
M192T261			11.8629	0.000470919	2.79529e-11	1.35963e-08	192.159	260.702	2.74701e+06	2.2109e+06	2.18699e+06	2.65969e+06	2.80828e+06	2.59401e+06	3.06569e+06	1.23263e+06	3.06092e+06	2.21024e+06	753.209	632.156	1059.37	693.803	918.717	1477.79	2881.19	751.671	1576.23	923.513	1.55425e+06	1.49574e+06	1.53711e+06	1.55383e+06
M604T33			1.11691	3.61721	2.97628e-11	1.37873e-08	603.579	32.728	10714	5348.77	6464.48	6432.14	4156.1	6111.63	12646.5	7162.72	10314	12876.4	28731.5	34428	33220.5	31894.6	30945.6	21373.6	30767.5	28251	28420.8	29398.3	27943.1	27036.5	27144.6	27023.5
M308T52_1			0.505241	5.38704	4.37312e-11	1.93371e-08	308.004	51.763	999.54	764.347	897.943	1278.92	1105.65	1102.14	821.962	773.261	1169.91	975.91	4577.61	6143.02	5022	6318.31	4965.86	3936.88	4652.4	4613.4	6168.14	6877.93	3801.4	3414.19	3415.09	3415.71
M202T36			14.3186	24.889	5.13094e-11	2.17016e-08	202.122	35.8055	172332	657047	49924	65601.6	35438	49330.4	91337.6	108740	93198.8	155197	3.53549e+06	3.23659e+06	4.32175e+06	2.89335e+06	4.38925e+06	5.29457e+06	3.0375e+06	3.7419e+06	3.54846e+06	2.79079e+06	2.02487e+06	1.89672e+06	1.93304e+06	1.89724e+06
M703T75			0.457847	4.47695	5.89055e-11	2.38764e-08	702.999	75.162	434.504	1343.84	1061.23	1480.83	1274.12	1149.77	1106.15	436.542	689.547	1071.39	3410.14	4867.91	5846.18	4806.81	4124.26	3651.48	4346.27	4116.09	4723.86	5091.06	2585.49	2586.27	2407.15	2548.52
M206T243			0.973794	4.38883	6.77596e-11	2.63666e-08	206.117	243.343	3378.17	5363.06	5218.42	6647.52	6484.72	4814.39	4964.72	2125.66	3402.5	4749	20198.7	12349.7	22292.4	19121.2	19555	20205.4	24276.8	24060	22099.7	22766.3	11158.5	11198.1	10949.3	11198.3
M514T33_2			2.74249	3.44941	7.61093e-11	2.84766e-08	514.352	33.246	67109.8	46641.7	42328	45677.3	40223.7	59936.9	52919.5	45625.6	51448.8	72013.6	145698	214569	155856	175335	204823	129547	201138	194661	194162	191444	132054	113878	127291	132381
M625T32			3.19893	2.57923	8.67051e-11	3.12395e-08	625.446	31.975	112155	142168	93912.6	112560	58417.5	95121.4	134743	100699	132974	111408	244592	321333	305893	238946	342567	269489	286125	276115	266841	270185	198857	192542	192058	195227
M541T38_2			2.27409	3.6965	9.62284e-11	3.34325e-08	541.423	38.0865	30633.3	37320.2	29756.7	44347.2	13972.7	11071.8	51153.5	34560.4	44743	30164.7	124082	100120	117944	119050	127369	98214.1	155244	120048	112884	136475	74322.3	70935.1	72678.4	74985.5
M651T33_3			2.08213	4.10328	1.0495e-10	3.52053e-08	651.437	32.672	31225.9	20755	21108.8	22824.3	21328.4	13294.3	33745.1	24168.5	27127.7	26338.5	87569.9	129107	101119	101649	121506	71430.3	106987	93342	93584	86356.5	55587.9	52503.4	55848.9	36115.2
M203T393_1			1.80714	11.5173	1.09125e-10	3.53856e-08	203.113	392.714	3494.04	5613.72	4381.47	5163.08	4042.58	4596.66	8681.71	4585.7	6639.5	6168.58	59407.3	54847.6	75194.5	57389.8	53725.4	41680.2	54236.7	56186.7	86603.7	75372.6	31504.3	30576	30498.8	31009
M571T57			0.410728	3.75484	1.49739e-10	4.69891e-08	570.92	56.838	272.334	1432.6	1014.76	1537.66	947.014	1231.84	1382.28	652.264	920.743	829.871	3308.94	3693.2	4759.46	4355.47	4257.23	3139.68	3071.36	4218.81	3578.84	3996.59	2185.47	2048.25	2144.51	2185.43
M184T274			0.817865	4.23746	1.61222e-10	4.90115e-08	184.143	273.775	3121.07	5371.89	3386.8	3246.81	2952.01	2981.15	4427.69	2118.4	3598.04	3182.22	12258.5	12372	16972.6	12629.6	12515.9	11206.6	16374.5	16606.6	18290.6	16482.7	8676.56	8546.47	8808.02	8133.93
M384T227			1.12565	3.40453	1.72481e-10	5.08453e-08	384.284	227.058	10259.1	8578.88	5272.9	8329.31	7742.51	5971.79	12917.3	7923.07	12822.5	9418.01	26250.4	29495.9	38889.1	25936.2	33070.8	26245	31205	31752.6	35820.7	25139.2	21877.4	21176.7	22773.2	21132.7
M573T406			1.48513	7.39751	2.35214e-10	6.72989e-08	573.242	405.635	6838.2	6440.17	6690.85	3428.75	5475.64	4480.3	6271.94	6339.41	6329.08	6326.78	41794.4	38711.7	55860.6	38820.5	25156.5	39150	56839.9	50781.2	42201.6	44333.8	22718.6	24499.9	24698.3	15359.9
M205T147			1.14663	4.5594	2.71705e-10	7.55047e-08	205.169	147.425	11987.2	7532.81	4972.48	3039.18	3718.76	4576.36	7236.04	4574.27	8599.3	6993.44	26009.3	27657.4	39685.7	25028.7	29669.8	22293.7	27171.3	31299.5	33747.6	25727.1	16564.4	16337.4	16534.8	15978.7
M647T123			0.613376	2.46413	2.79417e-10	7.55047e-08	646.621	123.307	5418.15	4825.32	3092.1	4197.61	3374.67	3481.95	5229.06	4394.56	5322.14	4357.82	10035.9	11521.3	11487.1	9766.75	13125.4	9437.66	11919.9	11732.1	10020.3	8619.83	7474.92	7218.16	8181.23	7190.64
M499T36			1.25253	4.25799	3.47564e-10	9.10664e-08	499.224	36.0275	13658.5	10003.1	8937.27	7630.68	4820.83	4398.38	8615.72	5479.79	8612.65	10708.7	25744.8	40786.6	39641.9	29023.3	34782.1	32050.8	43597.9	33826.5	29771.4	43615.7	22665.6	23935.2	23213.2	22794.9
M316T37_1			1.60614	3.50355	3.55728e-10	9.10664e-08	316.12	37.2215	24736.8	28944.8	15940.3	19963.5	14779.2	11392.6	22520.2	11500	11077.1	13186	54208.1	48943.7	61853.1	63752.8	61364.4	50005.3	58155.6	61009.8	79957.1	70510	41576.6	41174.2	39756.3	40326.4
M567T98			0.579912	4.11173	4.05929e-10	1.01253e-07	566.562	97.898	3044.53	1686.84	1374.83	1530.55	816.724	1238.49	2061.37	1794.2	2938.95	2134.13	8019.59	8885.23	6462.69	6946.66	8776.65	6273.88	9470.03	8901.79	7194.39	5632.13	5295.8	4641.74	4631.8	4643.91
M474T33			3.28574	4.25719	4.19041e-10	1.01911e-07	474.323	33.314	86896.5	73275.2	45725.9	80008.8	42357.2	45095.4	68099.5	46314.2	32827	60869	242268	277145	237766	216656	323856	164510	290023	218548	280167	224485	197400	164967	197691	194543
M563T33_2			2.1706	3.41117	4.37513e-10	1.03808e-07	563.43	32.67	48089.3	35587.8	30905.9	45984.4	14692.4	23779.1	38846.3	35256.2	31441.1	27151.3	80914.1	129114	126309	115615	126062	82617.1	116888	105145	132176	116759	90958	88162.7	91328.7	82082.9
M219T166			1.06483	2.58738	5.1252e-10	1.18709e-07	219.174	165.937	10054	11026.7	12508.6	11120	14919.1	9767.46	12656	12562.2	10831.8	12545.6	22624.3	30486.5	32524.5	34823.4	29439	22868.9	35313.4	35541.5	32479.5	29187.3	18955	19277.9	17956.8	18716.2
M174T37			2.95585	12.4823	7.46761e-10	1.62299e-07	174.09	36.567	18247.1	29847.8	14565.8	9117.52	8673.75	13463.7	17901.3	1861.59	6539.14	12376.5	160407	158478	182943	132426	201234	238118	116024	191383	167958	106111	105815	105858	105866	96586.1
M564T33			2.00162	3.27372	7.50766e-10	1.62299e-07	564.437	32.683	47022.4	38261	11592.5	29370.2	22414.1	23886.5	38286.8	28972.2	33348.1	36416.3	93802.1	127160	107184	92147.4	122477	77649.1	101121	87995.2	114592	89317	73554.6	78409	76561.2	75154.2
M626T32			3.45834	2.4218	8.47442e-10	1.76901e-07	626.452	32.007	150110	165168	126185	140916	78423.6	158389	150931	137665	184882	158681	351446	424837	342585	290112	422883	381158	315103	303277	373885	309599	232721	228996	252233	227908
M589T36_2			2.48852	2.65786	8.6471e-10	1.76901e-07	589.47	36.023	53990.2	77287.8	43559.8	70395.6	39443.3	45274.3	65073.4	68957	90941.6	67871.4	150067	163455	181205	187318	174140	131469	192487	191249	141008	142902	125089	125211	125168	115240
M663T158_2			0.963081	2.72887	8.72865e-10	1.76901e-07	663.378	157.675	9722.14	7583.04	11296.1	7934.98	11888.6	7506.19	10281.6	6925.06	5359.51	12287	18237.1	22341.9	28866	27767.1	23620	22532.5	21770.8	27565.2	28705	26332.9	15664.7	13139.5	16171	18101.6
M237T149			1.23596	3.83307	9.89938e-10	1.96533e-07	237.195	148.897	9708.89	13273	7302.85	2034.81	8198.86	9065.45	11106.1	6213.54	14745.1	10829	34459.5	31193.4	47535.6	27062.5	37337.9	28498.3	35162.1	39689	41182.2	32352.6	23203.8	23220.7	23216.2	21448
M155T160			0.711957	11.5725	1.08452e-09	2.11004e-07	155.153	159.803	1387.37	696.579	443.694	955.515	385.203	305.429	1364.56	628.143	891.929	1274.4	8094.3	9851.43	14700.1	9400.25	8718.59	5272.86	9410.1	9291.06	11468.8	10224	6019.57	5456.44	6151.2	5945.28
M280T257_2			8.46378	0.00597122	1.21341e-09	2.31452e-07	280.211	256.944	1.39334e+06	1.22034e+06	972541	1.54841e+06	1.39613e+06	1.03528e+06	1.67293e+06	489109	1.51707e+06	1.34405e+06	3801.81	5613.54	9228.44	9081.18	5843.77	9319.56	6186.48	7465.49	12311.2	6321.3	550410	550443	535545	550424
M550T118			1.00392	0.303153	1.27011e-09	2.37608e-07	550.444	118.331	28853.4	27103.2	19698.2	31241.5	32584.7	24172.6	31912.1	18722.9	25077.1	25132.3	6243.26	10374.3	9943.25	7314.75	5764.43	8552.2	5670.84	8166.9	9948.6	8204.81	15887.1	16530.8	15904.6	15886.5
M276T82			0.733231	4.99319	1.59419e-09	2.90237e-07	276.032	81.9445	2200.05	2652.68	1528.01	2447.67	3019.4	2809.72	2636.87	2208.85	1082.79	2979.5	12850.2	11275.2	18430.8	11033	12927.3	9610.7	10428.9	10555.8	9886.61	10668.8	7072.4	7176.84	6632.51	7176.48
M712T82			0.342881	2.68661	1.6111e-09	2.90237e-07	712.004	82.175	830.199	1938.23	1163.61	1126.28	1637.91	1024.37	1017.96	682.085	1228.32	886.777	2470.44	3661.41	3664.52	2932.59	2847.23	2652.03	3064.34	3273.99	3395.06	3030.39	2399.78	2502.84	2462.48	2503.29
M630T201			1.24997	3.2753	1.67376e-09	2.96042e-07	630.295	201.35	15718.1	11823.4	10369.9	9691.39	14270.1	8385.57	11361.4	7757.13	12171.3	15115.6	24060.8	33100.1	39209.6	37594.1	40540.4	32354.1	46629.4	45586.4	45394.8	37640.1	26179.9	24733.5	24729.9	24721.8
M397T88_2			0.824913	0.513174	1.70627e-09	2.96403e-07	397.381	87.809	32828.4	29115.3	24474.7	26913.2	30128.1	22592	27996.2	26995.7	32879.1	25840.4	15572.1	14201.5	14773.2	12476.8	16749.7	12673.3	15431.2	17047	13583.5	11058.9	21340.8	19248.6	19231.3	19217.9
M662T158_2			1.26744	2.97296	1.75523e-09	2.99559e-07	662.371	158.246	7524.92	12518.5	15923.4	17869	13670.6	14643.7	13509	13526.6	14695	11254.7	28253.8	43493.3	39473.1	34125.1	40015.2	34105.6	52769.5	47195	43712.3	38609	24596.7	24563.1	25723	25818.1
M374T202			2.62679	12.459	1.82186e-09	3.0557e-07	374.243	201.753	16372.6	7249.2	7263.43	8129.74	8665.02	6332.54	14925.3	9742.89	14294.3	9622.67	71373.6	124764	161071	128244	118232	89810.8	156609	136418	182188	109556	77777.8	71558.2	71475.5	73355.2
M395T71			1.56057	0.474623	2.03413e-09	3.3539e-07	395.366	70.516	104072	103303	93907	93765.7	108921	87463.4	88116.1	96185.5	75042.1	90957.5	53419.9	57464.8	47700.2	27630.1	49984	39643.4	53852.6	50337.1	33023.8	33911.9	67379.6	64376.8	65228.4	64343
M412T258_2			3.03836	0.0513855	2.16047e-09	3.50284e-07	412.29	257.948	187416	161070	131428	199631	194826	134490	224498	70246.8	210822	185900	6087.38	7825.8	10767.3	5471.44	8744.76	7704.05	8630.33	8515.6	13642.1	9983.31	76498.9	77206	73027.3	76033.1
M254T138			1.54939	2.94418	2.46046e-09	3.92383e-07	254.153	138.023	37573.9	30182.8	11367.5	17148.4	12527.7	11396.3	27035.3	14944.2	29426.3	27173.3	59593.5	68171.8	65263.2	69536.1	76146.8	47862	64225.2	63199.3	71994.5	58121.7	41258.9	40982.2	40981.5	41182.5
M314T129			1.49595	6.50024	2.84621e-09	4.4658e-07	314.341	129.008	4707.22	5974.94	5482.56	6894.38	7048.96	8453.25	6136.79	13298.1	6145.51	5316.55	28021.8	42603.3	62539.7	57751.9	41808.1	36183.8	37479.3	41562.7	45978.4	57566.4	25797.3	25257.7	25152.2	25152.3
M207T132			1.12388	4.29521	3.08945e-09	4.7705e-07	207.185	131.608	10904.4	6136.24	5436.68	4362.35	2012.09	2576.49	12157.1	6377.51	8848.89	7741.44	24829.8	25327.7	39877.8	27843	26983.9	20663.9	27697.9	29146.5	36149.4	27340	17766.1	16719.4	16977.4	17126.4
M529T33			1.41935	2.86499	3.17229e-09	4.82188e-07	529.341	33.381	12450.4	12917.7	14833	24340.8	21020.5	23545.4	9292.71	28886.3	26531.7	6637.79	50032.4	53223.7	58390	46908.2	59373	44915	47109.6	56721.9	57929	42403	37984.7	38069.7	32090.9	36590.7
M361T242			0.863233	4.01907	3.29788e-09	4.93566e-07	361.239	241.601	3002.73	5260.56	3270.66	4413.92	3463.71	2814.2	7895.78	2966.92	2693.31	6988.04	14113.6	12929.4	21006.8	15461.4	18383.2	14336.3	16049.7	19121	23596.2	16897.3	11815.6	10816.6	10807.6	11056
M783T37			0.839766	4.67165	3.72262e-09	5.48692e-07	783.261	36.881	3498.49	3803.37	3561.98	4088.7	2073.85	4569.17	2660.67	1661.79	3252.42	4067.86	9768.81	18681.8	17512.9	15743.6	17937.2	11111	21347	15291.2	13393.4	14491	10809.4	10163.6	10301.6	10633.3
M358T146			0.839445	4.36503	3.79435e-09	5.50917e-07	358.366	145.644	2111.39	3536.79	3154.21	3941.94	1452.81	2825.67	4976.64	4779.07	3875.75	5467.08	11507	16103.4	19745.4	11209.1	14914	20398.3	17410.5	18923.3	11930.4	15529.2	11140.5	10411.6	10396.3	10620.2
M890T36_1			1.01672	2.57652	3.99872e-09	5.72052e-07	889.672	36.023	5962.72	7506.39	11034.1	15161.1	10999.6	10583.5	9542.38	13426.4	15450.1	11725.2	27253.7	28060.8	36824.1	32748.7	32087.8	24630.2	29326.7	24100.8	28966.3	23003.4	17134.1	23226.7	23153.1	22230.9
M383T71			1.76654	0.37481	4.66366e-09	6.57508e-07	383.366	70.823	119583	98001	86514.3	84161.8	100706	92440.1	86117.5	124772	83896.9	103243	55813.1	41928.5	18139.1	23044	47007.2	34279.3	41352.5	43816.3	33589.2	28132.7	61743.9	61740.1	60515.8	60350.3
M436T282			0.962281	3.38775	4.77848e-09	6.64072e-07	436.268	282.219	8888.79	7337.85	7059.72	7628.07	4577.85	5732.44	6906.7	3844.06	7089.47	5833.66	15539.9	18280.8	26000.9	21012.4	21372.6	17431.9	21699.5	27566.7	29349.2	21606.4	15651.4	14505.6	14470.2	15141.3
M740T142			1.15864	0.259207	5.22513e-09	7.15916e-07	740.461	141.764	29086.3	33113.2	41957.5	40010	37526.1	24997.6	37746.1	20745.4	35641.7	32718	6414.85	9825.63	5065.03	9504.96	3099.56	7119.95	8972.23	13029	14337.1	9088.22	23264.5	22249.6	22335.7	21979.9
M549T55			0.375964	4.2606	5.38592e-09	7.27698e-07	548.908	55.155	314.665	1399.08	737.999	850.481	694.498	702.349	770.868	258.742	940.811	718.18	2865.35	2305.85	4605.66	3175.04	2660.47	2613.91	3105.2	3036.42	3233.37	3874.66	1681.52	1682.73	1683.12	1853.01
M380T142			0.550704	2.95015	6.45874e-09	8.60693e-07	380.362	142.314	3297.1	2943.16	2430.98	2236.04	2872.96	2058.92	5959.3	1602.6	1992.02	2493.27	9868.91	7786.41	7079.57	9325.55	8031.89	6549.65	7512.9	7800.35	8320.37	9993.38	5844.2	5470.88	5574.43	5473.61
M372T110			0.679028	5.14156	6.903e-09	9.05713e-07	372.361	109.619	2437.09	1848.54	1341.36	1656.44	1149.94	1439.46	3179.29	1156.88	2992.01	1780.21	6735.68	8696.29	13167.7	11390.9	7992.55	6752.51	9146.21	9401.72	12518.9	11790.5	5915.83	5916.93	5925.62	5602.44
M358T117_2			0.906912	10.6862	6.98278e-09	9.05713e-07	358.366	116.693	1145.8	1154.09	2657.75	2048.87	1156.32	1530.36	1154.21	1265.79	1049.1	1479.53	16275.2	16485.5	10450.4	16704.9	13358.8	12764.7	21596.3	24176.4	12381.7	12271.2	8014.81	9456.01	7959.55	7956.62
M352T191_1			1.00112	7.60213	7.19138e-09	9.20497e-07	352.014	190.83	3730.97	2830.43	1902.48	2275.22	1699.81	1812.24	5899.38	1157.92	2616.28	2667.73	17891.8	15626.4	17947.4	20259.7	18942.8	13623.5	21340.4	21120.4	33295.2	22111.7	12036.7	10799.4	10787.9	10781.9
M312T118_2			0.629204	2.51348	7.46973e-09	9.43708e-07	312.325	118.398	6266.74	3588.56	3005.91	4881.34	3118.53	3037.02	4887.16	6354.57	5168.25	3914.09	7573.06	12068.1	13701.3	11116.3	10751.9	10563.2	11241.5	12989	10543.4	10603.9	9596.59	8873.83	8078.14	7994.72
M181T207			2.02573	5.60731	7.62447e-09	9.50908e-07	181.133	206.906	22301.2	15345.3	8493.78	17558.8	9468.91	9920.57	22553.1	10007.4	19212.5	18686.5	74136.4	64853.5	130925	76715.9	74044.2	66781.4	79723.5	93072.6	115119	85620.5	46214.8	46153.4	46214.6	44230.2
M190T364			0.938355	0.179832	9.00603e-09	1.109e-06	190.097	363.611	24244.9	28743.7	18668.5	18035.8	18074.7	19008.2	25685.3	11963.8	23157.4	15804.1	3177.74	2773.05	3543.8	2709.56	3665.89	2713.63	3851.82	8013.78	3212.24	2913.86	11658.9	11480.7	11762.4	11057.3
M462T354			1.55558	3.01905	9.36534e-09	1.13883e-06	462.286	353.518	14178.8	22076.4	20079.4	22247.9	19305.5	15033	22565.6	31885.6	22392.1	19606.6	71397.8	58769.9	71076.1	64718.9	41033.8	46552.2	67874.4	60001.3	84240.4	66435	43271.4	38705.1	38695.3	38681.6
M298T110			3.25515	53.6425	1.09109e-08	1.31039e-06	298.346	109.741	1196.86	8240.54	7239.55	688.995	8374.09	730.749	1537.72	1198	4283.27	1749.1	127769	153460	268973	226290	165264	123292	150198	149433	257869	267752	91659.7	91111.1	90562.7	91298.9
M472T33_1			1.71546	2.11303	1.11925e-08	1.32781e-06	472.307	33.048	60030.9	40140.6	40644.2	58705.2	54029.1	27501.9	50492.9	44307.5	43362.2	45252.9	96813	116613	92969	101343	106478	68161.1	101482	100045	110093	87436.6	77110.2	75032.3	73524.6	73525.1
M673T121			0.639328	2.19291	1.14743e-08	1.34484e-06	672.636	120.878	7479.78	8222.24	4724.93	7023.91	5046.39	4734.57	6547.93	4148.44	6541.61	5433.59	14533.1	13586	14872.1	12027.8	14244.7	9426.89	13489.3	14121.8	14481.9	10579.3	9308.2	9323.86	10405.7	9278.86
M631T32			3.53646	1.93898	1.17713e-08	1.36323e-06	631.493	32.273	282764	264678	181515	206628	112948	208926	239174	261044	285026	253287	465961	515487	441147	424200	520358	414301	454782	408211	417573	389861	348685	335049	336903	327410
M527T151			0.507972	5.98747	1.21272e-08	1.38792e-06	527.46	151.085	940.296	681.054	492.942	595.647	871.561	1171.51	1213.34	1002.44	1250.25	718.846	3281.45	4716.64	5133.07	5358.07	5391.76	5264.32	4449.66	5179.21	8823.87	5917.32	3924.12	3564.19	3925.96	3883.11
M220T33			1.78589	6.18584	1.31998e-08	1.49311e-06	220.169	33.345	13105.1	12709.3	4391.81	12805	13524.5	9305.27	13276.4	11247.4	8900.8	12660.9	109388	64124	64666.4	55779.6	89519.5	80532.9	56575.7	58821.8	64883.8	48067.8	45407.7	51854.9	53798.5	53735.3
M632T32			3.79056	2.03449	1.34061e-08	1.49902e-06	632.499	32.007	291330	277076	197399	199340	128796	234885	236156	292603	288067	254966	489336	589157	481115	440897	550836	516890	493712	409856	518914	393320	362258	364366	361298	352726
M242T322_2			1.13199	2.15735	1.36953e-08	1.49994e-06	242.16	322.356	24942	19452.3	13650.5	18076.5	14289.7	14184.2	24172.6	14428.5	22852.3	29619.2	40188	39791.2	47160.7	41310.3	38037.5	35068.7	42931.3	42938.5	52251.9	42446.7	30165	28219	29851.2	30170.9
M594T70			1.07913	0.489988	1.38011e-08	1.49994e-06	594.471	69.944	51954.8	41976.8	41576.4	46387	41317.9	40616.7	48857.6	54019.7	42130.3	50730.6	32398.7	17635	23795.1	13592.2	25045.7	19332.7	25797.6	28887.2	19862.1	18836.6	31484	31486.2	30722.8	30698.2
M292T372			1.56924	3.44991	1.38769e-08	1.49994e-06	292.15	371.934	24860.1	20271.2	11738.8	17432.9	14319.5	11722.6	25305.7	8852.13	22903.5	14993.7	54828	45845.8	71689.3	55993.8	49964.4	44017.3	59084.6	64449	84941.3	63950.9	38336.9	38343.1	37849.3	37850
M630T33_2			1.10239	3.15306	1.46553e-08	1.55373e-06	629.596	33.087	4880.13	6040.57	18140.9	15782	2390.29	6543.01	9075.79	12507.5	7757.23	14883.5	38786.1	31361.1	30410.1	28135.6	34961.5	34071.6	25139.2	30813.1	23828.8	31496.1	22544.3	22381.2	22139.4	22141.9
M192T191			0.755594	3.6241	1.4694e-08	1.55373e-06	192.101	191.169	6222.71	2183.7	3661.29	3099.9	3571.96	2535.89	4571.15	2838.64	4946.06	4576.3	12263.8	12026.6	14816.9	13226.9	11422.3	9965.14	14237.1	14621.9	21110.9	14776.5	8542.14	8154.4	8152.06	8351.7
M388T109			0.428395	2.98209	1.49121e-08	1.55984e-06	388.391	108.966	1534.06	1802.5	1332.23	2709.6	739.339	1248.09	2328.06	591.841	1578.26	1856.53	2969.48	4754.28	4550.45	5388.99	4598.95	4159.87	4717.29	4704.7	5960.56	5075.45	2675.29	2651.92	3312.23	2671.34
M269T201			1.15177	5.0669	1.54967e-08	1.60374e-06	269.131	201.465	3616.18	5391.42	3330.41	5424.43	13287.5	5858.91	10861.3	1631.63	3431.72	2729.04	23374.9	22882.4	39283.8	31064.2	20716.3	20950.1	26508.8	28381.1	35508.7	32859.6	17836.7	16685.5	16690.2	17092.7
M271T389			0.919554	3.19017	1.63982e-08	1.67918e-06	271.15	388.527	6159.4	2462.24	8012.45	10360	9242.26	7139.83	8157.23	3194.22	4941.77	6171.61	18667	14742.7	25735.8	19410.3	17942.2	17756.1	21729	23266.3	27761.8	23033	12127	11987.9	11995.1	11988
M232T396			0.806242	2.87086	1.67576e-08	1.69808e-06	232.092	395.822	7682.5	7005.11	2813.28	4868.7	5082.14	3724.77	5852.89	10333.2	7158.36	5132.86	13023.7	12168.1	16075.5	20818.8	15831.4	16915.4	19205.9	17089.4	20248.3	19881.2	12716.4	11317.1	11431.8	11276.1
M527T54			0.343746	4.21591	1.69319e-08	1.69808e-06	526.895	53.5135	333.012	795.723	665.774	1180.39	688.562	739.901	615.791	352.555	426.535	400.546	1743.46	2076.14	3296	2848.19	2189.54	2474.09	2280.1	2484.85	3021.95	3719.25	1480.14	1497.12	1522.29	1416.94
M260T130			0.383223	2.78455	1.81166e-08	1.78498e-06	260.037	129.823	1947.31	901.891	1549.96	2133.36	1382.28	1805.47	1888.09	831.344	510.944	1326.67	3403.88	4779.04	5163.4	2897.75	3935.43	3916.01	3564.16	4208.18	4018.26	3869.77	3260.09	3261.65	3329.84	3329.69
M632T215			0.466781	0.367902	1.81654e-08	1.78498e-06	632.485	214.654	6222.92	7880.82	6088.93	8691.02	5856.78	5493.68	7175.27	4653.19	7162.93	5195	1627.19	2305.62	2792.89	3137.15	1944.35	1818.97	2735.78	2578	2513.71	2246.77	4282.95	3880.81	3877.17	3883.02
M477T254			0.718217	6.91973	2.065e-08	2.00883e-06	477.45	254.162	526.513	1799.54	1661.3	508.169	1847.58	2706.02	2234.23	626.263	2546.39	707.964	5714.09	12778.4	10999.7	8393.78	11495.7	6293.85	14620.9	12776.9	11314.9	10542.4	4199.42	4846	4310.31	4187.92
M339T331			0.795045	3.66513	2.12619e-08	2.04788e-06	339.168	331.305	3255.44	3381.79	3128.31	7692.1	2811.34	4836.43	3056.81	3470.01	2967.39	6993.92	14563.8	11106.8	13435.2	14149.3	12441.1	13001.3	15677	17895.3	21882.7	18293.2	10040.6	9422.02	11918.6	9378.14
M472T176			0.557034	2.81762	2.18562e-08	2.06819e-06	472.412	175.821	2430.2	2874.41	3558.73	4093.36	1491.93	3219.64	2887.18	878.656	4066.64	3944.8	6154.86	9056.33	10006.1	7944.84	8215.06	6743.51	7264.32	7676.43	10562.2	9342.92	4906.34	4711.24	4717.3	5481.35
M326T107_2			3.16084	6.58726	2.1898e-08	2.06819e-06	326.377	107.293	12520.9	24883.8	13459.1	25152.3	12296.1	18485.5	71271.5	35772.4	51205.5	47082.7	114236	188348	249928	198194	162594	182610	217751	171130	290941	280349	112837	109224	109294	109229
M268T365			1.36618	0.227575	2.30976e-08	2.16051e-06	268.153	364.728	39584.3	51418.8	38184.7	55193.4	54136.6	37550.1	55039.8	20558.3	47415	37754.5	11526.3	5900.98	12272.7	8795.07	10566	7184.97	10829.7	6682.45	12877.8	12777	23626.9	23728.5	23766.4	16400.6
M227T272			1.14755	4.88214	2.35853e-08	2.18512e-06	227.149	271.97	8800.07	3684.17	1732.36	9219.07	7050.28	2333.17	7209.83	1883.35	9121.93	7589.72	21695.1	22295.4	32850	28077	21029.2	22644.5	29327.6	32187.5	43153.8	32950.1	16036.3	15808.6	15334.1	15329.7
M256T297			1.71654	3.90314	2.48849e-08	2.28378e-06	256.132	296.636	30500.7	7612.96	12246	20496.4	12882.5	12401	25701.9	9717.87	28153	13239.8	41952.2	58261.7	82481.7	60232.1	66954.3	57376.2	69295.5	77032.5	95285.6	66185.3	40613.7	40323.2	40067.6	40068.5
M187T41			4.02856	18.8187	2.63379e-08	2.39453e-06	187.122	40.5215	19681.5	21790.9	10974.1	12182.8	8391.17	10621.4	24888.4	13695.9	21222	18598.4	332944	560166	225233	270243	313747	279388	305452	290488	202387	269452	165290	166875	162919	164818
M571T33_1			1.00056	2.27381	2.66793e-08	2.40243e-06	571.322	33.3825	15235.4	20534.6	11267.9	15333.4	4240.27	12105.7	17155.2	13379.7	12137	9884.88	24589.4	31074.1	36392.7	34806.2	29160	27507.6	30830.5	29159.8	27440.1	27532.1	25407.3	25462.9	18892.9	25493
M349T136			0.710004	0.157418	2.69187e-08	2.40243e-06	348.722	135.513	11095.4	9656.13	8502.1	12509.4	15988.3	8260.26	11410.1	5234.2	13793.4	10585.2	1323.64	1571.02	2023.41	1878.28	964.765	1267.16	1937.89	1713.6	1999.02	2170.33	6173	5766.7	5552.03	5548.39
M440T70			1.12496	0.27818	3.09777e-08	2.73956e-06	440.357	69.682	35309.4	41491.1	33333.5	34024.8	18729.6	34267.1	35529.6	26897.7	39733.5	40656.3	4896.04	15259.5	10056.3	8327.95	14189.9	3309.07	18252.5	6589.61	7663.24	6029.55	22216.3	20864.7	20860.7	20860.9
M340T114			0.536372	3.37688	3.23697e-08	2.83687e-06	340.356	113.76	1529.87	1946.25	1741.53	1202.77	1224.33	2014.9	2637.49	3109.03	2121.34	3478.3	5648.49	7459.83	8199.51	5728.9	6411.68	7459.61	10305.7	8026.56	5100.98	6592.85	4755.7	4783.52	6090.32	4762.35
M177T195			0.391628	3.51097	3.3273e-08	2.89e-06	177.032	195.139	501.903	2344.89	1892.13	1562.35	587.395	1349.05	692.591	352.906	630.587	634.086	3814.91	3416.76	4447.41	4303.95	3796.53	3169.54	4690.47	3247.9	2992.33	3153.48	2316.62	2319.53	2253.83	2026.8
M171T263			0.706853	3.00426	3.57806e-08	3.0803e-06	171.112	263.475	4190.6	3800.81	6082.21	3858.35	3477.45	4407.79	4327.4	5026.19	4725.18	3098.18	12118.2	8806.13	14313.8	11195.7	9001.83	14130.3	13215	15302.5	18276.3	12805.8	6432.75	6637.46	6332.15	6281.67
M234T34			1.1163	3.76564	3.64123e-08	3.10033e-06	234.184	34.377	10484.3	7898.87	6816.86	11119.8	7139.82	6553.02	5524.87	7965.01	8592.72	5620.2	33084.4	30396.3	21186.8	33326.7	25887.7	36892.4	29290	40325.8	25959.9	16298.7	19224.9	19623.1	18502.4	18785.6
M645T123			0.354798	2.71982	3.66507e-08	3.10033e-06	644.605	123.166	1744.28	945.505	1379.66	1168.81	1136.52	1184.96	1380.51	1209.45	1782	1314.2	2994.39	3918.05	4286.17	3685.35	4923.67	2248.23	3948.68	3175.36	3190.44	3656.13	2596.46	2173.35	2318.96	2434.61
M199T387			0.718778	3.89651	3.76595e-08	3.14944e-06	199.154	387.457	3052.81	1812.55	3861.27	3393.2	3319.53	1781.79	2941.49	1363.86	4425.13	6292.44	11395.7	7304.32	13218.7	13906.8	12536.6	8019.07	13473.3	14301.5	15703.1	15780.2	8186.3	7364.08	7385.51	7650.32
M396T35_1			1.25924	3.40368	3.78787e-08	3.14944e-06	396.217	35.216	17186.7	11630.1	14624.5	7965.16	9259.57	19380.6	13739.3	5100.55	6729.24	16291.6	55493.5	47289.7	34130	45210.4	38880.6	24284.6	42885.5	36657.7	51177.2	38924.4	22932.2	22872.1	28780.1	23630.7
M274T345			1.61641	2.81209	3.8662e-08	3.18732e-06	274.2	345.394	28151.8	27348	18129.2	31148.5	21289.2	22831.4	33274.6	11057.2	26829.2	23064.1	57320.4	49934.8	80623.1	58524.7	58859.2	55731.9	76249.9	77128.7	91956.8	77354.8	41702.9	48806	40515.6	40484.6
M476T330			0.477813	2.89746	4.77733e-08	3.90459e-06	476.264	329.62	1795.39	2237.29	630.303	1285.05	2599.9	2136.92	2932.27	2018.58	3111.54	2064.27	4995.54	4459.02	7990.57	4666.55	6661.48	5658.46	7083.69	7265.85	5914.84	5604.52	3803.04	4461.14	2816.22	4131.66
M85T258			0.601777	2.04254	4.82874e-08	3.90459e-06	85.0752	257.95	5334.72	6467.41	5502.39	7926.11	6174.99	5507.45	5378.48	5109.86	4669.42	3872.56	9175.75	10222.6	12155.6	13724.6	9662.61	9105.43	11774.6	12890.3	12143.5	13411.4	7831.99	8145.51	7740.08	7741.62
M565T257			0.475009	2.48818	4.85665e-08	3.90459e-06	565.393	257.063	3462.02	2480.9	2429.26	3501.99	1123.36	2987.86	1522.52	3232.36	3166.15	1664.91	4577.53	7155.4	7499.12	5924.9	6738.9	4900.74	6401.6	7795.06	6335.74	6297.11	3200.6	3421.82	3088.2	3822.98
M401T34_1			1.14138	2.8061	5.25575e-08	4.18381e-06	401.221	34.0295	22789.3	7717.3	17583	20249.5	5607.42	7528.07	10612.8	6665.93	13419.9	19646.2	39058.7	46146.7	28682.3	37898.2	35172	28626	40632.5	33771.2	40583.3	39326.8	32232.2	32186	32334	25114.9
M342T123			0.987856	4.29552	5.29925e-08	4.18381e-06	342.372	123.264	1901.07	5196.67	3667.57	6084.84	3032.24	3925.6	7975.85	7166.44	6206.18	6318.43	11038.5	21702.1	28922.2	22002.3	16787.8	20041	23541.8	20504.5	25942.9	30628.7	14239.7	13773.9	13995.8	13768.6
M374T215			2.64772	12.8174	5.33298e-08	4.18381e-06	374.243	215.205	12729.1	7242.98	5917.88	7712.09	6387.95	10126.6	13889.4	12272	15752.3	12324.5	76421.4	136950	178573	124980	125775	84029.1	173189	127571	213401	96666	83540.6	73104.1	73138.9	73235.2
M536T55			0.291894	2.76879	5.56556e-08	4.33134e-06	535.899	55.167	357.393	985.06	847.269	1069.77	1192.53	753.422	597.649	366.089	1394.97	556.098	1820.21	2553.82	2809.7	2142.36	1864.86	1808.08	2262.49	2659.2	2009.35	2553.23	1519.52	1518.3	1519.55	1636.6
M618T87			0.873482	0.5718	5.87873e-08	4.53875e-06	618.47	86.5275	38667.3	41995.7	33359.6	39990.9	37114.2	33821	40470.1	34843.4	46459.7	30389.6	25183.1	18348.9	26901.3	21035.4	23272.3	20121.7	21506.5	23942.2	18889.2	16431.5	29319.8	29673.8	26220.1	29675.7
M396T70			0.95162	0.378522	6.03066e-08	4.61939e-06	396.369	70.001	31339.7	34299.6	28990.8	27260.9	27114	27032.1	37757.2	27866.1	22282.5	30248	14948	13773.1	3923.41	5363.16	14124.5	11540.6	17567.5	16115.1	8468.56	5533.77	20949.2	20865.7	20574.1	22868.2
M220T124			0.66645	2.61878	6.12961e-08	4.6585e-06	220.205	124.322	5634.91	4641.69	3047.16	4608.51	4827.54	3448.89	7245.18	4422.11	5633.06	4075.7	9014.84	11231.7	16725.2	12262.7	14639.1	11402.8	11310	10756.2	16032.4	11239.2	7927.69	7934.3	7785.98	7493.36
M595T34_2			3.10566	2.87397	6.31817e-08	4.76459e-06	595.424	34.1685	97506.1	153378	86053.3	76748.7	28371.7	72979.2	97465.1	96597.5	89426.5	88964.4	239878	259517	181762	231735	269601	219503	319788	360234	228219	240389	190800	175105	175212	174921
M564T116			2.65343	0.305904	6.44078e-08	4.81969e-06	564.357	115.767	175091	180420	140785	218305	199539	159514	226091	100413	260612	181196	61068.2	44418.2	69605	53207.7	49659.4	50189.9	53154.7	61436.4	61670.8	59055	109684	109041	109035	109689
M663T32			1.76064	1.86589	6.58017e-08	4.8864e-06	662.509	32.142	68312.8	72681.3	44742.7	48161.4	47392.2	58529	61971.1	70507.6	86960.1	48348.9	113834	131080	113206	124486	106666	110708	130729	92911.9	114109	95995.7	91232.4	85947.8	86419.4	85700.9
M157T260			1.66309	9.17314	6.66408e-08	4.91123e-06	157.133	260.019	3685.88	5898.74	3501.36	3511.58	7791.58	3495.45	15006.5	3722.68	8752.03	2940.26	28676.7	44707.5	67318.6	52279.7	45693.9	38137.9	50561.8	59519	89335.3	58619.7	19106.7	20896.1	20978.9	20436
M436T259			0.632692	2.61093	6.77815e-08	4.95773e-06	436.221	258.532	4693.58	3889.08	4035.19	4043.8	5241.13	4884.07	4425.16	3883.78	4632.49	3261.87	8290.5	14359.4	14295	11181.2	9804.89	9629.34	9168.65	9350	14864.4	11300.9	5803.36	5825.18	6049.75	6236.84
M386T108			0.750941	6.1453	7.01038e-08	5.08933e-06	386.375	108.244	2689.23	1876.39	899.864	2109.84	1413.06	1543.2	2403.59	1507.84	3040.67	1839.5	7777.24	11553.1	17256.4	12352.2	11832.2	7220.44	8881.05	10191.4	16891.3	14791.6	6532.59	6335.3	6403.68	6334.42
M182T384			0.240697	0.367622	7.18437e-08	5.13894e-06	181.515	383.555	1893.64	2123.14	1351.79	2473.73	2457.24	2085.05	1832.44	1686.35	1894.99	1220.45	692.698	584.897	707.427	543.664	649.039	795.512	639.589	945.526	899.427	533.945	1077.23	1069.03	989.93	768.392
M164T301			3.34301	0.0127061	7.66596e-08	5.39657e-06	164.128	300.805	276197	206620	154906	311346	144044	167621	267153	64737.7	249917	230209	1987.06	2295.6	2423.86	1983.94	2752.11	1678.29	4636.1	1136.23	4314.41	3128.93	93985.1	91000.9	90985.9	90981.7
M833T170			0.814043	0.292896	7.68507e-08	5.39657e-06	833.462	170.168	19529.3	20775.9	22031.9	16139.1	12236.4	14416.9	18035.4	11824.7	21132.7	23411.1	3826.7	9054.93	5614.41	6226.07	5582.42	3422.08	8342.69	3291.05	3951.6	3272.59	10188.5	11192.1	10848.6	11172.7
M646T31			2.01706	1.88327	7.71097e-08	5.39657e-06	645.508	31.2985	91291.5	75749.6	79236.3	62378.4	52705.9	61715	82469.6	90448.1	108936	108133	132239	186292	143223	143056	151652	150090	153823	147831	183892	139117	111013	109988	111097	104720
M208T132			0.419906	2.61641	7.79922e-08	5.41934e-06	208.188	131.62	2257.16	2589.82	2110.55	1966.26	2507.06	1608.46	1385.43	1937.72	1232.08	967.827	4110.08	4741.95	6893.44	4238.5	4347.22	3703.21	4790.78	4548.59	5952.76	5240.28	2934.12	3065.16	3034.37	3065.19
M922T217			0.753299	0.232979	8.09605e-08	5.5857e-06	921.515	216.607	13244.2	15322.8	10665.1	20310.9	14166.7	10134.2	13602.2	18909.4	19583	9150.2	2682.73	4475.76	4420.86	3865.49	3821.29	3322.7	3034.42	3076.25	2427.67	2675.4	7380.12	8255.15	7144.05	7135.48
M594T58			0.262947	2.22293	9.04569e-08	6.15838e-06	593.941	57.831	603.815	1012.6	1363.83	1166.3	1385.78	878.275	937.147	486.503	768.533	1038.39	1698.69	2045.14	2108.97	2140.26	2008.21	2013.4	2080.42	2865.72	2486.23	1984.64	1892.33	1449.3	1895.45	1817.1
M374T108			0.449356	4.72574	9.05271e-08	6.15838e-06	374.376	108.408	1134.68	872.407	340.11	1132.16	867.081	318.99	1504	595.254	1709.46	932.669	3172.04	3052.37	6246.92	5301.02	3816.67	3811.49	3981.15	3889.99	6513.62	4668.87	2954.16	2924.18	2970.17	2845.07
M240T148_1			0.449038	2.15723	9.1536e-08	6.18377e-06	240.068	147.583	3705.07	3106.86	2910.62	3727.24	4508.6	3948.24	3000.76	1172	1504.13	3688.64	7224.26	6729.01	6807.42	7375	5375.61	7140.13	6562.88	5937.46	6088.72	8220.87	5212.48	5043.53	5045.29	5043.34
M286T75			1.5401	2.65233	9.67206e-08	6.48895e-06	286.117	74.833	38855.3	25662.3	12181.4	20232.2	19098.1	15915.7	30922.1	12073.7	44178.7	43080.4	57904.7	67303	69968.5	79940	80126.4	48164.5	72291.1	80276.8	69082.3	70382.4	45047.1	45966.4	46006.5	41384.9
M933T36_3			0.93339	2.21724	1.10801e-07	7.38269e-06	932.706	36.009	14654.1	12153.3	11371.5	12236.9	10852.6	10584.7	15812.3	13599.6	12134.6	13227.1	20061.3	35794.7	35050.5	32393.7	32829.3	22756.6	23643	26629.3	25992	25611.2	21167.9	22285.1	21168.8	21163.2
M151T178			0.942462	2.97626	1.20015e-07	7.92944e-06	151.122	178.072	10587.5	6156.9	3827.59	6386.96	5853.62	4606.25	13958.1	7288.45	10071.1	11958.3	20364.4	19354	28420.8	21238.9	21504.1	21047.7	22508.3	23956.6	35770.7	26002.9	14303.3	13896.1	13686.2	13683.5
M375T298			0.970827	3.38836	1.20637e-07	7.92944e-06	375.218	297.708	9870.54	4692.68	3747.91	9867.77	7511.22	1397.03	4962.28	7014.02	11078.2	10254.9	17896.1	21067.1	23944.2	17477.6	24617	21531.2	26697.2	30917.3	34071.3	20309.6	13799.4	14337.3	14076.8	14799.3
M361T111			0.85693	4.3995	1.2612e-07	8.2342e-06	361.363	111.087	3426.48	4047.37	2736.8	6903.87	2629.09	2973.53	6371.51	1384.81	2643.14	3985.25	7353.56	12634.5	19880	16440.2	15357.2	14523.3	15603.4	17427.5	21963.9	22045.9	9865.88	9867.98	9321.58	9873.73
M240T317			0.892755	2.28387	1.30216e-07	8.44494e-06	240.195	316.851	12213	17147.3	7601.3	10580.9	7674.6	7714.16	14841	6298.43	13417.1	10340.3	24599.7	19077.7	27726.2	22348.8	23169.6	20125.9	25441.6	25947.4	32389.1	25439	15804	15329.3	15329.2	15329.5
M734T88			0.27507	2.27808	1.33081e-07	8.55482e-06	734.016	88.0025	646.616	1613.34	1200.74	895.119	1371.11	884.969	1028.64	541.434	1076.29	840.386	2073.77	2317.38	3004.01	1989.31	2212.24	1851.99	2598.78	2254.05	2711.24	1992.72	2230.46	2485.11	2231.35	2228.76
M282T35_1			1.34255	3.12088	1.33669e-07	8.55482e-06	282.146	35.488	11002.6	27807	13435.1	8357.07	6730.17	9760.76	10030.5	11337	24554.9	28959.1	27008.7	40683.9	52350.2	55846.4	53457.4	49650.1	55592.7	50406.1	42831.5	46465.9	32614.1	36202.7	31965.4	33813.4
M352T32			1.08326	4.34946	1.34833e-07	8.57291e-06	352.356	32.012	12356.9	4582.33	3334.85	3540.92	2800.85	3171.57	9983.33	6504	9304.3	10403.8	26070.1	32907.5	37465.4	32503.6	33377.3	14995.5	33434.5	21098.2	20254.3	34883	23800.3	22530	23484.5	21889.3
M468T24			0.308857	4.01021	1.35816e-07	8.57934e-06	468.101	24.375	453.138	571.132	559.603	473.189	455.99	866.319	428.764	456.328	538.443	769.236	2076.89	2446.43	911.254	2953.19	2255.81	1960.16	3208.18	2250.29	1954.83	2328.4	2059.92	1749.61	2133.22	2134.83
M96T350			0.307253	0.401855	1.45681e-07	9.14313e-06	96.0436	349.558	2637.99	3247.76	2907.4	3438.04	3532.58	2953.01	3361.98	1508.72	2770.59	4018.95	1176.63	1094.72	1003.66	1223.86	1098.92	1128.87	1365.15	1249.46	1371.29	1494.57	2092.18	2086.06	2092.23	2459.13
M431T34			0.986441	2.25342	1.53448e-07	9.56886e-06	431.232	34.003	18573.7	7026.01	4991.26	16942.1	8208.08	15640.8	18209.6	14842.7	20480	11676.3	29305.9	26791.1	37950.5	30919.8	29952.9	29863	30210.1	30010.3	26241.4	36550.6	24712.3	21872.6	23008.3	21911.4
M331T221			0.966043	0.259791	1.57925e-07	9.78531e-06	331.099	221.038	17051.9	25542.6	20674.7	30317.4	31385.2	22896.2	34469.8	26983.7	23577.8	13642.7	3536.96	10177.1	10060.4	6711.48	7948.65	3343.77	4684.12	4019.43	5234.96	8332.57	12356.5	12707.5	12963.8	12474.1
M313T247			1.08128	5.33553	1.67866e-07	1.03354e-05	313.19	246.6	4339	6209.67	5547.68	2098.37	6064.09	4808.6	4915.15	1593.01	4829.93	6069.15	12051.4	18499.3	35651.3	24156.4	20830.2	22722.7	26195.3	27794.1	37518.2	22547.7	13195.8	12666.5	12854	12667.2
M496T327			1.28139	0.244453	1.71025e-07	1.04637e-05	496.301	326.604	49299.6	35609.7	36411.4	33353.5	26324.3	36330.8	55879	27175	52536.9	56147.1	11758.7	17516.8	6353.86	9021.68	11538	7994.67	8874.94	9990.81	7552.66	9395.76	25009.7	23699.4	23707.9	23923.5
M262T358			2.87463	2.71886	1.77966e-07	1.08203e-05	262.139	358.191	106734	116319	58437.3	86951.5	56252.5	66049.6	119352	40697.2	106976	53872.9	180655	166399	255619	220960	191860	180191	207301	237685	313805	252261	150277	148606	147107	147111
M371T141			0.690736	0.157754	1.87546e-07	1.1332e-05	370.735	140.718	10087.6	10734.5	7438.24	11928.8	14588.3	7803.12	12625.9	3650.15	13903.9	9459.21	862.948	1727.88	2093.94	1329.9	1163.88	1618.37	2089.55	1548.81	1767.41	1922.93	5489.77	5434.03	5433.75	5507.37
M146T190			1.34478	0.0997435	1.91644e-07	1.15081e-05	146.117	189.768	43638.2	29393.3	25018.4	48085	37091.5	24990	53771.4	14944.2	49512.5	35125.3	1440.94	4455.57	3817.77	3383.78	3962.83	3374.2	3660.22	3834.57	3856.59	4277.76	16645.6	16429.8	15884	16650.1
M234T393			3.71474	0.161843	1.96079e-07	1.17022e-05	234.123	393.499	311599	197287	280882	406596	430861	368598	424400	123816	274545	300753	70613	57133.5	89757	47383.2	38528.6	44989.8	41152.5	20588.7	44926.5	49769.8	172520	160886	175353	178541
M218T127			0.581989	2.5168	1.98268e-07	1.17607e-05	218.19	127.067	5684.35	3798	1669.73	4796.61	1205.23	2069.73	6170.31	3348.77	7075.85	3878.57	9425.18	9660.93	12375.2	10776	9565.14	7506.89	9523.24	10106.1	11038.1	9933	6528.52	7184.11	6383.86	6333.26
M165T33			2.36783	1.60138	2.10661e-07	1.24201e-05	165.09	33.312	164746	150935	182379	187975	167332	139258	151338	124544	150815	143347	215571	272246	306433	232642	262160	217945	253459	282171	246276	213526	214073	225065	209829	199533
M476T101			3.42213	0.299745	2.22344e-07	1.30299e-05	476.305	100.891	336961	309633	261874	384326	336355	223342	364833	121680	382848	320717	81891.7	67900.1	124391	84939.5	76722.4	76284.3	92291.9	98913.4	100671	107989	177943	177849	177872	193813
M218T413			3.07602	6.44807	2.42763e-07	1.41413e-05	218.138	413.38	44015.9	8825.54	36118.2	40198	43253.2	23977.6	20182.3	15363.6	56321.3	12812.4	42072.7	141336	228832	209871	174569	208332	225939	237723	259445	213188	130863	129453	122542	130875
M197T257_2			0.58806	3.03223	2.45514e-07	1.42164e-05	197.127	257.387	3200.79	1982.49	2980.3	3353.12	2569.73	2352.15	3687.93	3221.58	3305.63	2703.89	6219.2	6556.9	10838.4	7439.24	7127.7	7004.91	9934.32	10850	12876	10172.3	5829.53	7514.51	5787.05	5823.43
M250T81			0.455836	2.93027	2.48614e-07	1.43108e-05	250.013	80.7065	1362.55	2500.79	2290.71	2426.33	1705.36	1595.83	1480.48	1128.9	2090.58	2592.11	3648.98	6617.42	3292.72	5442.17	5722.25	6347.58	6535.96	6697.7	4572.79	7306.36	3785.8	3804.84	3817.92	3808.79
M283T73			1.05296	0.467829	2.54521e-07	1.45646e-05	283.173	72.624	40854.2	34254.8	50282	46211.5	49998.6	31893.4	44877.8	37567.2	40844.5	38226.2	27136.3	21677.9	26035.5	26909.4	10740	19585.8	19642.9	16757.4	12101.9	13566.5	33919	31339.4	33930.2	33913.7
M270T272			0.655729	3.76059	2.6449e-07	1.50252e-05	270.216	271.632	1991.04	2633.52	708.14	1058.19	5892	1339.31	4771.16	4982.52	2647.95	3310.03	12224.4	7468.99	9813.53	9503.99	12624.8	7063.4	11552.7	10616.9	14101.2	15342.8	5435.88	5472.3	6709.11	5783.69
M287T408_2			1.16385	3.43871	2.65659e-07	1.50252e-05	287.16	408.192	12143.2	5506.7	7841.61	16429.3	9005.29	8964.13	16446	1728.35	10084	7812.08	20461.5	20831.2	33765.5	29201.3	35878.3	29589.7	36523.7	44724.2	42526.1	36479.3	20407.3	21920.7	16776.9	20959.9
M192T149			1.08561	4.13059	2.7077e-07	1.52257e-05	192.174	149.188	13484.4	5911.39	3745.26	13481.2	4182.94	5926.54	6053.65	3655.15	5969.34	5940.27	18630.9	28988.6	23217.3	32335.9	33372	16254.4	26433.3	26249.9	41121.7	35722.5	19857.2	17523.5	19890.6	19222.5
M394T150			0.583598	2.53421	2.78369e-07	1.55631e-05	394.377	149.691	3689.55	4040.31	3663.89	3954.44	3519.76	3407.92	6118.4	2682.65	3785.71	4796.23	8036	8995.65	11914	14186.7	10933.7	7044.03	9531.18	9591.22	7984.91	12286.2	6601.32	6796.81	6635.82	6600.92
M397T70			3.33791	0.365255	3.21649e-07	1.788e-05	397.381	69.9635	420195	352448	319833	495145	332440	535100	317963	411602	292001	354296	201176	234365	64436.3	73625.2	165111	126895	157850	170791	106898	98153.1	220387	220300	216353	199163
M482T40			1.94762	2.64146	3.36977e-07	1.86256e-05	482.327	39.713	36653.6	61642.5	46014.3	40852.3	15588.4	43552.6	44098.2	35275.8	30982.8	53389.6	155871	123200	93964	116997	91204.8	99534.8	108384	114003	63499.7	111192	81786.8	77454	77450.6	78157.6
M324T105			1.2262	73.0511	3.72658e-07	2.04033e-05	324.361	105.072	540.007	697.641	192.792	158.994	99.1848	184.728	686.457	292.729	406.825	606.338	21237	26979.1	26896.4	51233.1	19253.5	15486.2	23396.4	20882.4	33838	43191.5	13785.9	13701.2	14144.7	13606.1
M304T270_2			0.824526	2.93803	3.73334e-07	2.04033e-05	304.189	270.476	9654.06	7231.94	6517.76	5906.61	2099.55	5078.41	9037.41	1574.93	10557.7	5365.12	16272.6	13528	18504.2	15122.8	22540.4	14019.4	22987.3	19731.5	24993.3	17465.7	9943.72	10264	9721.56	9748.47
M313T252			0.364994	0.459636	3.75526e-07	2.04085e-05	313.273	252.188	4991.07	5694.1	4244.8	6415.44	4093.73	5382.52	4590.67	5048.92	3575.34	6668.89	2145.98	2303.17	1748.16	2250.3	2917.94	2976.61	2938.73	2314.26	1474.24	2236.66	3420.09	3420.13	3418.12	3663.22
M310T417			3.09274	0.162744	3.8155e-07	2.06207e-05	310.184	416.774	233004	151637	132404	214124	234470	105402	269243	189094	348661	214524	16523.5	22487.6	51870.3	30257	24985.9	31763.2	37090.1	40746.4	52339.3	32489.6	81650.4	81383.8	84568.5	106031
M222T310			0.867264	2.63196	3.89538e-07	2.09361e-05	222.148	309.731	13916.7	7524.6	6885.02	11034.6	6048.58	6529.43	8462.94	4432.24	9219.69	6066.59	13583.3	19575.3	20092.8	19361.4	21331.5	15771.7	25696.8	24180.1	29084.4	22196.5	13618	13450.9	14859.4	13448.1
M159T77			0.964578	4.83479	4.10814e-07	2.18449e-05	159.137	77.47	4707.55	4104.09	3632.57	3787.97	3879.49	3675.71	4552.94	5491.81	5382.28	3915.07	11583.1	18812.9	21616.7	30055.1	13487.5	14907.2	21271.8	18679.2	30665	27443.5	12102.3	12148	11989.4	11861.6
M248T268			1.23302	4.25518	4.10939e-07	2.18449e-05	248.164	267.884	14530.4	1225.88	8285.94	8350.49	6828.39	7542.21	10151.3	4838.48	14280.7	5915.73	18330.5	26572.7	32508.6	39247.5	31000.2	26272.1	44598.8	41479.3	53130.1	35570.5	19880.8	18509	18483.8	19081.8
M215T358			0.754941	2.59748	4.17036e-07	2.20485e-05	215.113	357.595	6551.96	5343.79	8379.76	8906.19	3191.67	4162.52	5590.47	3681.15	7035.13	12725.2	15725.6	13247	20893.6	16050.4	12637.4	14389.6	16713.7	19174.9	21480.8	19998.5	11067.4	11070.2	10226.9	11069.6
M102T228			0.745299	0.202393	4.25237e-07	2.23606e-05	102.09	228.239	12589.2	10790.9	8866.72	18432.4	13269.7	10528	19873.7	6320.19	15540.5	11838.5	2398.95	3017.85	2616.2	1710.6	3055.93	2537.9	2320.94	2527.69	2998.9	2731.41	6819.23	6716.57	6643.69	6416.79
M432T93			3.8307	0.287806	4.2755e-07	2.23613e-05	432.279	93.4435	402208	358328	300242	468608	414824	274956	459593	151225	520672	394930	93023.4	81316.9	135214	114172	102553	92276.7	107443	110211	129053	112741	230424	229596	221757	230426
M118T198_2			3.3433	0.0473036	4.34146e-07	2.25849e-05	118.122	197.678	224597	171060	148558	367919	230453	162334	301000	74442.2	248642	205161	1259.93	20594.5	30733.5	1887.78	1094.74	1251.73	1431.88	2069.55	38464.1	2166	92313	91537.9	90859.5	92315.7
M276T154			0.8877	2.64887	4.43239e-07	2.29353e-05	276.137	154.185	12703.8	6433.9	6691.49	10280.6	3012.27	6686.26	18397.1	5706.72	8878.86	8726.91	20395.6	24329.4	27355.7	21725	27535.5	15011.8	23052.9	24312.8	28190.6	19914.9	16596.1	16244.5	14683.5	16609.3
M213T375			4.14002	12.9047	4.60613e-07	2.37082e-05	213.134	375.041	43421.1	14796.8	17821.3	38294	16380.2	14281.3	30040.1	19135.4	43905.7	15566.5	87545.7	232689	397285	379430	272097	258221	336446	331707	537164	440583	167509	164938	163680	163675
M562T36_2			2.05452	2.32592	4.67109e-07	2.3916e-05	562.443	36.188	42214.6	73365.9	46978.9	41653.8	31536.5	56881.9	78424.2	56440.9	66340.6	55747.4	96092	106405	165989	131401	133159	92785	117126	136866	170459	128008	91172.7	82554.3	87515.2	81961.3
M175T191			0.514539	3.29678	4.75405e-07	2.42133e-05	175.074	190.906	3425.76	2622.09	2301.23	1136.18	2231.29	1237.48	1733.49	2230.49	2105.4	2341.02	6404.22	6169.92	7046.33	6182.83	6985.6	4619.66	6075.85	6344.24	11481.5	9123.77	3751.88	4176.12	3879.43	3390.79
M455T327			0.664324	2.42443	4.84868e-07	2.45666e-05	455.309	327.067	6223.41	6197.2	4820.31	6248.03	4617.39	4646.3	5584.52	4804.81	5106.11	5081.03	10523.3	10361	18513.4	11672.7	10676.6	9984.21	12177.1	13226.4	17800.2	14358.1	7576.36	7865.98	7864.91	7865.91
M257T156			0.79742	2.41424	5.22629e-07	2.62231e-05	257.164	155.895	9543.25	8487.31	6681.03	10064.3	7960.79	3802.08	14876.8	6782.91	5611.65	5351.06	16620.5	17814.6	22750.5	15516.1	19659.7	14396	21082.8	19751.2	25864.3	17658.1	13268	12303.5	12781.9	12074
M191T158			1.30502	3.46784	5.22952e-07	2.62231e-05	191.153	158.216	22600	14201.9	9167.73	6408.18	1467.48	6383.17	17773.2	10674.5	23995	15432.1	39791	52606.3	69175.5	37474.9	46747.2	29888	40204	40199.7	50407.4	37748.2	27691.4	27182.9	27691.9	27691.4
M520T109			3.02703	0.340392	5.46898e-07	2.72098e-05	520.331	108.678	258822	273069	201859	298668	280203	197399	331988	110268	328305	273664	57115	66013	93574.9	108784	65585.4	106817	105566	82938.9	94433.6	88615.2	149285	171340	148579	148576
M783T40_1			4.38516	0.260103	5.48224e-07	2.72098e-05	782.566	39.713	685837	375811	357017	481481	440546	327547	555658	789584	570500	520259	130581	178706	162081	163169	188580	6513.27	150881	169762	65427	111929	309495	315066	319724	277288
M704T37_1			0.83234	3.57705	5.76581e-07	2.8472e-05	704.284	37.315	6063.83	6978.67	3637.56	869.038	4329.68	4480.67	9713.83	5503.08	3094.08	4567.4	14263.2	20056.9	25075	21747.2	20529	12656.2	18317.8	19351.5	9177.52	14951.9	10697.5	10652.4	7202.03	10679.6
M419T118			0.863003	7.43311	6.12094e-07	3.0073e-05	419.399	118.096	1694.06	1489.73	1319.37	2421.3	1858.12	992.258	5429.27	1176.41	2189.43	1969.88	8354.8	9362.57	22955.1	18459.3	12928.1	11965.4	10219	16081.5	21874.2	20474.7	7766.96	7776.63	7775.09	8484.48
M696T136			1.50625	0.269056	6.32201e-07	3.07153e-05	696.434	135.727	47704.5	74670.7	56184.6	88401.2	63743.1	38575.8	73624.2	30153	63194.4	49243.8	10674.6	16516	18009.4	13189.9	10272	18446.3	15838.4	15283.1	19772.1	19528.9	32846.2	31996.2	31296.4	31271
M608T123			2.13596	0.309366	6.33794e-07	3.07153e-05	608.382	123.284	118605	117102	91209.2	137634	172786	111224	144076	51985.2	157209	124771	38322.7	28747.6	36104.7	36665.2	27813.8	24188.6	33482.2	51160.3	56763.2	46221.4	83398	83524.5	82556.6	71613.3
M652T130_2			1.6892	0.325937	6.34639e-07	3.07153e-05	652.408	129.555	76816.8	111300	62247.9	88802.7	97437.5	60736.2	90002.4	36798	98303.4	80346.8	16631.1	25215.2	23346	32217.6	21513.9	28883.2	31387.3	24915.7	37418.2	20131.3	49118.8	46648.8	46652.6	46646.9
M125T221			0.930635	2.54054	6.47639e-07	3.11893e-05	125.107	220.909	11189.9	9830.29	7871.92	13666.9	8398.09	7560.17	13107.7	4796.97	10213.8	9121.82	16081	22038.4	31052	22993.9	21687.4	16820.5	29717.3	26338.7	32745.3	23801.4	17806.2	16951.7	16945.7	17143.6
M442T296			0.824309	2.56849	6.52493e-07	3.12682e-05	442.289	295.507	10042.3	10372.1	5318.26	6328.68	4973.32	5745.73	8262.12	4905.13	13254.7	5474.04	15268.6	17267.6	28733.6	16558	18244	17435.2	19134.2	19575.2	23334.2	16254.9	13823.7	12706.2	12895.1	12724.6
M356T133			0.965308	3.12067	6.78714e-07	3.23653e-05	356.102	133.316	7324.6	3808.08	2979.64	8242.65	7627.2	6862.39	7709.14	21512.2	2423.21	7342.22	22921.7	27726.8	25275.5	29456.8	25698.9	20059.1	26071.4	24595.9	15376.2	19462.3	14351.2	14061.6	14886.9	14136.2
M360T111			1.37779	4.04684	7.08855e-07	3.36378e-05	360.361	111.032	5505.88	14790.4	8485.66	20829.2	7218.2	9121.24	19007.2	4311.99	8607.88	11818.6	22738.9	28645.8	47498.9	42475.8	41349.3	47438	42331.4	42864.6	63882	64699	25696.2	25650.2	25268.4	25266.9
M242T116			5.83081	0.198044	7.13228e-07	3.3681e-05	242.113	115.653	999835	1.01993e+06	601022	1.03099e+06	574888	621738	1.05386e+06	314271	1.12618e+06	709159	120173	181700	179219	151121	150451	133530	182416	177251	145641	173129	433484	430446	430446	433487
M322T117			0.35573	3.64973	7.43818e-07	3.49559e-05	322.346	117.033	372.541	1394.15	622.987	809.255	747.037	758.703	1122.49	489.734	1357.35	921.645	2229.67	4135.23	2515.75	3922.34	2993.08	2578.96	2901.9	4870.36	2011.4	3214.03	3513.76	3738.67	2447.49	2916.79
M369T71			0.610835	2.00413	7.47744e-07	3.49714e-05	369.35	70.9515	8527.17	7598.8	7736.76	5800.1	4750.8	4980.91	8417.97	6097.78	8112.7	5443.16	17655.8	15708.2	10657	10364.1	15393.9	13388.3	13491.9	15553.9	11772.2	11226	8832.39	9148.38	8754.48	8464.26
M379T358_2			0.458078	2.654	7.58329e-07	3.52968e-05	379.257	357.51	4759.75	2593.71	1702.68	2722.4	1325.93	1959.12	2966.87	961.83	2291.79	2309.51	7017.9	3859.02	5834.72	5794.14	5461.55	5762.98	6599.15	7810.9	8497.87	5979.16	4552.07	4895.26	4666.41	4504.41
M193T138			0.838117	2.24249	7.65294e-07	3.54513e-05	193.169	137.772	13961.7	10006	6561.99	8925.62	7396.44	6263.2	16687	8365.35	12439	9194.86	19571.4	17585.3	28980.2	20514.7	21575.2	16857.6	23800.1	23813.2	28534.7	22571.1	15686.6	15689.5	15047.3	15617.9
M237T333			4.45677	7.40716	7.73735e-07	3.56725e-05	237.159	333.484	147479	9351.56	40326.5	45793.6	24672.8	30939.5	73707	27106.9	114109	35612.2	245539	291595	666627	317606	341579	304198	407266	422067	646931	423845	201303	198768	198765	198859
M310T49			1.03919	3.31705	7.92117e-07	3.63477e-05	310.019	49.467	9877.74	4694.95	8456.37	9923.66	7341.49	9223.07	14804.2	6285.83	9283.52	8688.51	37136.8	21038.3	40098	22268.1	25564.3	25818.9	19752.1	24473.3	35817.6	41854.4	20297.1	20582.9	20446.9	20581.4
M182T249			0.708656	0.495675	7.97086e-07	3.6404e-05	182.026	249.244	17444.1	16011.3	22062.2	26595.1	26204.5	17585.7	21678.7	22791.1	23020.9	15001	10171.5	10384.5	11457.2	9810.84	8969.06	7612.55	11901.9	9789.21	14327.3	8871.79	15325.5	14381.6	14524	14393.4
M283T140			1.30241	4.38919	8.34704e-07	3.79439e-05	283.153	139.688	5877.86	10899.1	10421.3	12627.1	11612.8	8009.28	3200.86	7037.23	12180	5289.81	15958.1	32188	40152.9	55946.3	29852.1	26775.4	42447.5	39545.5	53360	46316.1	26922.5	23872.4	23823.5	25048.1
M405T120			0.859781	6.17611	8.8332e-07	3.99671e-05	405.383	120.178	2876.28	2226.58	1829.28	1934.81	2869.6	2329.6	2258.34	2003.81	4874.94	2450.36	8352.95	16231.9	24840.6	15701.9	13268.3	10982.6	10053.6	14195	23118.4	21694.1	8310.02	8698.44	8177	7857.27
M242T137			3.20407	0.21553	8.90985e-07	4.01273e-05	242.113	136.663	317155	299063	169230	281073	183743	191205	337197	104134	359445	234292	44650.8	42372.3	64844.2	50953.2	49262.3	48865.9	64877.6	59492	51856.4	56592.4	134527	132761	133156	134524
M167T210			0.678015	2.33046	9.05946e-07	4.06131e-05	167.117	210.411	4558.29	6723.27	2533.72	5661.41	9788.74	5882.51	9550.23	3805.97	7104.99	3697.48	10766.5	12411.3	13228.6	12684.6	14410.4	10135.6	17497.5	15260.1	16748	15068.7	10943.1	10945.9	10945.5	10573.6
M388T87			3.24983	0.299716	9.17836e-07	4.09574e-05	388.253	86.975	300310	239701	238118	366999	319705	191590	377796	111749	330142	280015	73454.5	64196.1	118378	89464.8	61115.8	73963.9	84474.3	88590.5	87362.7	85052.8	170195	166199	166263	179854
M167T226			0.692273	3.08756	9.35958e-07	4.15753e-05	167.117	225.672	4541.04	2603.61	2994.43	4777.75	3807.73	5324.9	6665.45	1301.12	4061.09	3866.76	8464.75	9275.95	13869.8	18860.1	10245.6	9176.94	11934.1	14548.2	15368.2	11585.5	10961.9	9561.68	9567.63	9519.85
M178T316			0.790296	0.176959	9.44185e-07	4.15971e-05	178.143	315.635	14013.5	15826.5	11276.3	22602.4	9416.04	13663.5	22591.1	6424.92	13350.7	15424.4	2398.22	1811.99	3016.62	2701.36	1040.65	2688.14	2578.37	2982.09	3440.16	2928.84	7944.27	7708.2	7941.3	7015.64
M672T209			0.847651	2.85527	9.44999e-07	4.15971e-05	672.41	209.331	6170.45	8436.45	6301.61	8609.48	9768.45	5781.39	5148.77	5291.03	3963.45	9039.69	11354.7	15881.1	16429.3	23675.2	13119.1	19691	26147.1	24361.3	24557	20401.4	13779.1	11637.3	14528.2	14516
M285T324			1.81463	4.26254	9.5385e-07	4.1644e-05	285.144	323.692	19533.2	11341.3	23864.4	31331.6	8550.94	13232.1	10575.4	34059.1	13748.7	28092.3	119570	60159.4	78341.6	75516.9	50369.5	62205.6	75181.7	82222.4	133163	91606.1	41178.3	38650.5	41784.7	41538
M652T33_2			1.71163	2.41505	9.54626e-07	4.1644e-05	652.444	32.655	27504.5	45160.4	40576.8	50144.8	16531.5	42532.7	14950.3	19707.2	66639.7	57806.4	79409.4	98694.5	84468.9	77847.8	122199	77214	94852.7	84669.6	113104	89011.6	61601.8	60779.6	61470.6	60662.5
M382T33_1			1.43759	3.30432	9.60492e-07	4.17128e-05	382.236	33.37	20111.5	8261.48	10912.8	6683.68	12970.7	10364.9	56908.1	14917	12400	16432.6	58855.8	64022.7	60394.8	57294.1	58138.9	33965.5	59116.7	56065.9	64657	49100.2	41312.6	38040.9	40706	41846.7
M237T328			0.8873	0.382226	9.87716e-07	4.27044e-05	237.084	327.576	25239	40072.9	22674.6	24542.9	25326.9	22480.5	33103.2	15573.9	30134.7	20892.6	11660.2	9929.32	8666.07	10807.5	9074.78	9358.82	10038.6	12031.5	7614.55	10213.4	19251.2	18037.9	17829.3	17991.1
M705T380			0.607706	0.101843	9.96629e-07	4.28991e-05	705.46	380.166	6128.96	8067.23	8389.57	16747.4	7717.36	10782.1	6204.23	6605.36	5431.18	8310.69	1055.31	1392.57	672.652	355.05	878.056	831.995	895.846	1220.83	747.8	543.779	4642.22	4653.52	5016.67	4642.18
M479T269			1.1245	7.15175	1.00368e-06	4.30123e-05	479.163	269.395	3329.45	5354.6	3691.05	3956.62	5209.23	1122.59	5723.7	843.188	6597.45	1333.9	22479.4	18015	50316.8	23065.3	24911.1	27853.3	14831.1	26422.9	33528	24349	14612.9	14147.9	14127.3	17491.5
M218T351			1.59626	2.13738	1.03182e-06	4.40243e-05	218.113	351.38	50021.4	44491.6	28318	34494.7	34513.5	30641.1	49628.2	21342.9	48986.3	40832.5	60154.9	69650.2	109884	75453.6	70637	63449.9	91325.2	90730.1	96547.5	91363	59483.8	59467.7	59417.8	77621.8
M191T266			0.699636	0.251596	1.05479e-06	4.48078e-05	191.143	266.342	9598.21	13496.5	14331.2	12668.7	18293.6	14889.7	15529.3	7124.67	13863.1	14646.2	7378.15	2767.19	544.061	1096.41	1664.82	7298.17	2784.58	1015.64	709.876	8566.03	13082.3	13782.5	12829.7	12535.2
M904T33_2			0.769095	1.79371	1.14979e-06	4.85911e-05	903.559	33.246	11969.1	13944.9	14749	11650	11057.4	11889.5	12556.8	17427.4	15883.5	11852.7	31317.5	17899.8	26997.3	23481.4	24763.7	22143.7	28437	23111.5	21173	19203.8	17877.1	20856.9	20855.5	20418.1
M567T61			0.968643	2.07317	1.15384e-06	4.85911e-05	567.459	60.937	21113.4	17330.6	14340.5	21184.4	10411.4	14614.2	16713	9393.98	11954.4	18950.7	20914.3	31692.7	32128.9	33726.4	34566.2	24148.3	31090	39703.4	34951.8	40505.2	23369.6	23189.1	23387	22335
M458T100			0.295368	2.94214	1.18125e-06	4.9531e-05	458.47	100.438	641.831	886.878	880.968	1173.64	452.251	597.969	1168.25	555.436	774.24	1172.88	1020.08	1830.93	2131.36	2263.49	2905.17	3061.19	3045.32	2377	2817.07	2980.91	1603.76	1541.13	1540.79	1546.18
M248T390_2			1.90204	0.184674	1.21153e-06	5.05428e-05	248.139	389.793	89975.7	135951	68684.6	103676	98298.5	87701	104506	30864.5	92411.1	58177.4	22395	12924.1	37923.2	6319.76	9673.09	5156.17	30107.7	3791.58	28792.1	3629.07	45340.1	45358.9	44243.9	45352.9
M497T146			0.306143	1.70841	1.21577e-06	5.05428e-05	497.106	145.614	3085.86	2608.99	2703.18	2082.12	2285.37	1647.39	2450.7	2280.18	2254.28	2274	4105.9	5312.22	4144.69	3859.9	3520.14	3505.77	3968.2	4424.68	3038.32	4561.84	3204.24	3345.42	3344.84	3305.27
M177T171_2			1.22509	4.03156	1.26045e-06	5.21773e-05	177.137	170.805	19696.9	9024	5127.18	5334.9	1633.54	5658.5	13518.1	6624.81	14751	10850.7	34793.6	35236.1	67888.6	32392.4	32871.6	30550.7	31838.3	33936.2	40731.5	31550	24527.9	23185.8	23180.3	23171.4
M243T424			0.561824	2.70522	1.32529e-06	5.46289e-05	243.108	424.346	2619.3	3290.45	3902.4	1650.25	2208.11	2732.91	4938.01	2461.11	6157.68	2418.88	7231.24	6026.85	10260.7	7608.16	6980.54	7912.47	9582.94	8840.16	12903.6	10245.8	5658.14	5659.94	5430.62	5570.16
M446T88			1.33386	1.72782	1.43587e-06	5.89373e-05	446.397	88.1835	50778.3	49725.6	40577.3	45557.6	35905.1	39667.5	40857.6	46466.3	39493	32840	74987.6	75797.5	68789.9	93780.8	73448	48797.5	66950.3	88047.4	63389	74924.1	60901.9	61001.3	59395	54147.9
M190T352			1.35519	0.187874	1.46885e-06	6.00377e-05	190.097	352.468	63063.1	41889	25363.2	35316.6	36151.9	29324.3	61783.3	24749.4	60362.9	51178.7	4388.68	9950.92	3696.38	10964	5722.32	3078.62	11369.3	12351.6	4960.54	14149.7	24419.8	24310	24040.7	23642.6
M233T36_2			0.980992	2.20438	1.48253e-06	6.03433e-05	233.136	35.8055	17031.2	9707.04	14034.1	14224.2	19192.3	17089.1	10976.4	13971	12051.8	18006.1	42025.3	28775.6	38385.5	29676.7	30713.2	41585.8	25568.8	38046.8	21019.4	26667.5	24306.2	23681.2	23780.2	24424.9
M482T70			2.79596	4.35863	1.5227e-06	6.17201e-05	482.328	70.0005	32801.6	26862.1	50804.9	40031.4	11307.6	47540.5	67701.3	33966.1	25174.2	88894.1	261009	191016	134109	275040	114343	185716	217399	216219	90578	167352	110235	124972	110126	110042
M611T60			1.1922	2.41505	1.63065e-06	6.55611e-05	611.485	60.1015	24761.1	21901.9	12086.2	22037.5	8942.73	18268.4	24319.2	11591.8	18577.7	15031.8	31015.1	43450.9	36415.3	53730.3	38202.1	29662.2	38086.5	59564.4	48131.4	50457.7	29389.9	31489.7	29372.6	29361.3
M249T268			0.575627	2.73729	1.63094e-06	6.55611e-05	249.167	267.876	2361.1	2480.82	2360.5	4627.52	3337.14	2451.77	4495.06	3755.07	4134.67	4046.98	7024.18	5879.57	9421.39	9398.29	7984.81	7333.78	9351.44	11672.9	14510.6	10629.4	4565.28	3823.26	5900.61	4802.29
M442T27			0.356854	3.51425	1.6471e-06	6.57489e-05	442.094	26.994	923.351	806.914	797.321	753.251	1455.33	628.732	990.832	1274.15	1063.94	636.201	3346.65	2308.53	2568.31	3284.79	4045.25	2554.67	4946.23	4792.29	3017.92	1923.4	1977.78	1608.38	1887.01	1978.3
M420T110_2			0.534161	3.24163	1.64913e-06	6.57489e-05	420.36	109.681	2883.74	3078.76	1873.63	3575.15	850.524	1164.84	2216.14	974.427	3777.08	2961.26	4950.44	5242.51	10864.3	7931.82	9611.83	5687.1	8260.93	5363.56	9360.85	8436.74	5060.5	4156.08	5197.61	5199.96
M602T62_3			0.90665	2.12195	1.697e-06	6.71074e-05	602.496	61.628	18260	13944.7	8980.14	16927.3	9251.18	9942.48	11685.1	12605.6	14600.4	12304.4	19239.1	25668.4	27708.2	31518.9	23625.4	18921.4	25690.9	35596.9	30504.4	34199.7	19726.1	18929.4	18938.4	18923.1
M797T158_3			1.02242	2.11262	1.72621e-06	6.79861e-05	797.458	157.719	12232	17102.9	15210.5	22443.3	23560.4	19860.7	13845.8	6038.18	20925.2	9011.49	25703.1	36067.7	30579.3	34739.1	36531.6	25621.1	37713	44279.8	35211.9	32059.9	27258.4	27528.2	27739.1	27119.9
M616T36_1			0.69136	1.89788	1.73953e-06	6.82345e-05	616.325	36.023	10882.4	11498.9	4550.69	9425.48	7949.96	8748.49	10897.4	9243.7	11493.1	10112.9	13061.6	14112.2	20330.8	20755.2	22405.7	16083.6	20837.4	20060.1	16765.2	15512.5	15765.1	14932	16228.8	16374.7
M624T33_2			1.46935	1.84724	1.75431e-06	6.85379e-05	624.439	32.5705	39777.1	36390	52466.1	46851.8	60568.3	34040.9	67611.6	40854.3	46650.4	35916.8	91489.6	100378	94006.6	98709.7	94475.9	78682.2	83373	77260.4	54019.3	79417.4	61700.4	60070.1	60069.4	60635.7
M188T270			1.50052	10.298	1.79291e-06	6.97657e-05	188.164	270.337	6739.39	1677.8	2929.57	5922.82	3995.04	2525.83	7270.89	3236	7550.93	1248.94	15346.4	29938.5	61802.4	49489.2	33171.3	33569.1	39082.4	42703.8	74867.2	63844	19801.7	21353.5	20090.6	19798.5
M376T124_2			1.05628	4.44594	1.82684e-06	7.08028e-05	376.355	124.342	4601.9	7363.68	4393.09	6927.53	5235.37	4690.61	8096.35	2489.5	7844.5	5745.34	13931.8	21215.5	40567.5	28025.7	21348.4	17479.1	19716.1	22221	36479.1	34158.8	15423.9	15425.2	14779.4	15425.8
M140T106			2.31176	2.47761	1.89841e-06	7.3105e-05	140.081	105.934	96875.3	52999.1	62790.9	93933.4	36960.5	43028.8	113510	33159.2	71159.2	67390.4	118244	215997	148229	188221	181091	137481	199672	194460	107772	173306	116797	115573	114564	116797
M325T295			0.599823	2.00848	1.90127e-06	7.3105e-05	325.154	294.976	8791.26	3745.47	5484.7	7135.94	3817.76	5377.02	6729.88	6949.89	9871.72	5471.21	8698.54	11201.2	15798.6	11881.7	14226.8	12858.5	12863.1	14038.3	15032.6	10687.6	8727.8	8285.83	8654.85	8728.17
M339T206			0.459606	2.86105	1.97316e-06	7.55705e-05	339.3	206.185	5038.48	1398.01	1110.38	1487.7	964.972	743.662	1844.89	4444.58	2305.49	2517.4	6000.74	5510.32	6175.78	5325.74	5237.1	5910.3	5564.7	6278.61	8968.19	7558.33	4017.8	4131.3	3633.23	3890.04
M252T240			0.539484	2.12299	2.07053e-06	7.89887e-05	252.169	240.444	5786.15	5476.54	1798.05	3242.58	4264.98	3821.89	7054.14	3692.63	6417.41	3818.95	8401.01	8153.7	12584.5	8845.09	8856.52	7143.43	9900.12	9774.62	11952.1	10716.2	6850.68	6855.16	6801.82	6348.65
M430T33			11.4939	1.52407	2.12851e-06	8.08834e-05	430.378	32.592	4.46203e+06	4.79481e+06	4.75457e+06	6.3906e+06	3.12098e+06	4.37678e+06	4.18602e+06	3.34185e+06	3.7994e+06	3.89058e+06	7.3535e+06	6.49601e+06	6.07688e+06	6.75004e+06	6.58048e+06	5.99566e+06	7.24445e+06	6.88561e+06	5.90656e+06	6.42516e+06	5.89512e+06	5.59426e+06	5.59426e+06	5.59303e+06
M555T253			0.759633	0.279266	2.19131e-06	8.29458e-05	555.29	252.543	19305.1	13087	13888.5	24263.3	10164.2	16774.6	13699.7	22208.2	9746.38	20911.2	2282.94	4315.56	3031.76	3472.68	6774.16	5127.29	8108.17	6904.51	2366.9	3429.12	10204	9784.06	9770.88	9774.04
M258T318			6.27913	2.2765	2.24677e-06	8.47154e-05	258.207	317.64	713710	699938	402247	629810	438500	402289	714215	205525	667874	445761	956311	941189	1.37571e+06	1.032e+06	1.17352e+06	974899	1.28015e+06	1.31723e+06	1.7973e+06	1.26236e+06	823317	817550	817621	836134
M458T179			0.539461	2.89005	2.2718e-06	8.52476e-05	458.396	179.037	3626.84	2322.47	1085.47	3276.62	2407.75	3015.54	3346.29	1369.32	4241.94	2071.54	5341.96	6455.07	12330.8	7427.97	7637.65	5235.81	7096.3	7968.16	10054.2	7800.75	4972.3	3911.58	4971.85	4970.98
M250T268			1.9228	4.8552	2.27841e-06	8.52476e-05	250.179	267.619	21042.3	7036.57	19860.2	21705.4	20291.3	17043.4	16441.3	8484.17	28361.4	8609.18	43281.5	69889.5	108939	78477.7	59076.7	53351.9	100772	109687	133168	63279.2	32550.2	32452.4	38042.1	32527.2
M353T496			1.51053	0.242503	2.35027e-06	8.75993e-05	353.206	495.65	50067.3	96465.8	37432	57281.4	49874.6	67488.2	98222.1	51337.7	42777	66703.5	8011.59	2486.39	20303.7	14486.5	12533.2	21763.9	20521.3	16320.6	15032	18322.6	37060.3	37988.6	37760.7	37985.4
M629T70			0.968532	0.350574	2.40509e-06	8.93004e-05	629.4	69.889	30729	38438	30191.9	26011.8	17056.1	15956.9	33185.2	26489.8	36208.4	36973.3	7915.14	18363.9	7269.39	12074.8	12394.5	10101.9	13404.9	7763.92	9010.97	3801.87	19777.4	19322.9	19150.4	18934.5
M409T37_1			1.4835	0.653859	2.61811e-06	9.68402e-05	409.16	37.354	168594	127044	157292	164378	166495	123723	151530	170142	123711	132453	99439.2	92433.4	93681.9	113274	123380	90557.4	103015	98648	79025	77762.4	94151.6	93595.6	88005.6	95343.7
M162T159			0.605343	2.53503	2.6998e-06	9.91081e-05	162.127	159.212	7330.87	3899.57	2918.58	4196.51	2562.57	466.846	8194.24	3424.08	5816.75	5566.16	7289.12	10170	14797.8	10101.4	11409.8	9380.97	12251.8	10910.8	14048.8	12134.3	8065.81	7744.75	8177.35	7847.12
M550T54			0.207749	2.27412	2.80769e-06	0.000102681	549.915	54.353	571.181	712.845	628.964	512.398	1189.07	373.27	684.489	271.49	618.31	545.851	1292	1410.69	1700.9	1246.28	921.402	1208.57	1607.38	1879.18	1317.87	1305.76	923.351	906.13	982.364	1053.4
M444T519			1.07115	0.349226	2.86822e-06	0.000104502	444.206	519.131	24879.9	35698.4	26938.3	49714.5	32417.7	29407.5	42109.7	18701	35549.5	40180.1	8258.93	7308.34	14226.4	11602.2	8654.62	8963.13	9304.59	10579.7	23832.7	14468.7	21568	21460.1	21487.1	30994.6
M286T274			1.36808	2.72401	2.89479e-06	0.000105077	286.237	273.971	26573.5	20679	13007.2	20051.5	20819.4	12728.2	27982.5	8419.1	28088.3	13015.8	38321.4	41441.6	55428.9	41472.4	56142.8	35325.4	61209.9	59546.4	81760.9	50629.8	31015.7	30731	30531.2	30532.1
M573T252			0.74109	0.319558	2.93905e-06	0.000106287	573.301	252.276	21386.1	13171.9	15665.9	23964.5	11433.6	15128.1	15352.9	21819.6	8674.74	21351	2263.07	5472	4796.87	3928.89	7717.36	5858.62	7933.29	7355.04	4676.42	3667.74	9349.54	8875.02	9102.97	8753.45
M1053T187			0.391583	1.95981	2.96775e-06	0.000106927	1053.12	186.693	2782.45	2848.64	2891.5	4184.7	2793.22	2974.55	3044.56	2406.13	1828.94	3074.47	5908.29	7087.67	3691.85	6218.87	4533.3	4199.36	6215.45	5810.94	5636.02	7198.08	4787.28	4645.6	4417.79	4967.53
M338T67			0.519906	3.26553	3.051e-06	0.00010941	337.963	66.591	880.483	6094.42	1609.17	2612.39	3306.63	2813.33	847.748	750.639	760.623	1712.37	6194.42	6323.65	6572.25	9010.06	5085.1	5348.69	7979.19	9885.59	5894.62	7548.88	4966.49	4905.71	5100.16	4904.89
M407T330			0.734227	4.15476	3.05928e-06	0.00010941	407.288	330.495	4482.21	3346.28	2114.34	3222.58	695.052	2356.95	3139.63	2884.65	4398.22	5181.49	10786.1	7626.82	13744.9	10341.7	10709.2	14217.8	10836.5	17447.8	23843.2	12656.5	7916.31	7966.62	7875.4	7868.62
M617T32			1.89626	1.82784	3.07042e-06	0.00010941	617.476	31.923	106328	63783.5	41096.4	82437.6	63048.7	55982.3	76586.7	119890	86203.3	109702	132157	177856	160582	141619	178561	125822	134767	140037	134659	145457	108292	108870	106081	106548
M286T315			0.710802	1.76938	3.20972e-06	0.000113957	286.175	314.997	13892.6	15288	9586.49	10889.1	9424.48	10149	17081.7	8815.55	17955	12459.6	29800.5	18632.2	22514.8	20890.8	19163.9	20177.3	21266.2	23836.1	23618.2	22230.9	16226.1	16095.6	16159.2	16280
M299T255			0.553625	2.38111	3.35146e-06	0.000118556	299.174	254.674	5387.13	3331.87	3956.38	3523.54	3058.9	2377.2	4975.54	3463.11	5910.82	4643.31	5998.1	10852.3	10027.7	8539.19	9016.28	7105.34	11703.1	10800.3	14451.2	8245.82	6731.02	4358.22	6297.18	6979.99
M329T155_1			0.825568	2.39138	3.45566e-06	0.000121799	329.141	154.978	8851.93	5756.53	5767.29	9452.25	11667.7	6786.89	6418.25	15851.4	9862.4	8751.81	14711.4	14094.9	28357.9	19393.9	23369.7	20895.1	27462.7	26632	17977.6	20335.8	13630.1	13622.4	13632.7	14966.5
M257T318			0.377554	2.06508	3.47853e-06	0.000122163	257.4	317.75	2966.45	3160.69	1125.76	3036.29	2608.92	1546.27	2991.95	1378.64	3030.17	1710.23	4744.98	3831.94	5473.4	3942.34	4501.41	3823.81	5046.87	4910.41	6385.69	5982.99	2920.69	3041.8	3047.79	2235.17
M288T164			0.367221	2.39883	3.51006e-06	0.000122827	288.252	163.831	1900.75	1523.98	1315.81	1081.14	1729.95	1251.31	2199.69	1572.03	3397.52	1783.31	2776.95	5106.13	5158.32	4279.6	4943.17	2735.79	3296.67	5238.28	4963.15	4094.24	2778.26	2777.89	2672.02	2739.67
M418T113			0.726469	5.02622	3.64845e-06	0.000127212	418.402	112.585	826.347	1145.12	2155.63	3762.82	2869.06	2120.17	3220.13	3278.11	3178.54	979.308	6086.42	10277.9	19357.3	14033.2	9868.91	7220.61	9169.68	10751.6	18612.9	12914.9	6969.14	6912.44	7400.04	6819.69
M586T36_3			0.856735	2.48523	3.80736e-06	0.000132279	586.31	35.5625	2855.98	10227	8864.96	8436.46	12921.9	9482.25	6671.09	11825.9	7939.74	10980.2	19397.4	29480.2	28698	19822.6	27589.4	16641.9	27409.9	24735.5	16695.9	13710.7	15969.4	15002	12377.4	15834.7
M704T74			0.30694	1.99666	3.84241e-06	0.000132654	704.006	74.141	988.958	2714.75	1986.08	1671.52	2293.47	1293.35	1343.86	826.232	1964.68	1425.15	2498.13	3177.37	3776.13	3085	3377.85	3241.16	4122.85	3961.18	3103.21	2618.1	3059.4	3115.37	3030.24	3401.33
M202T349			1.27568	2.06016	3.85048e-06	0.000132654	202.143	348.62	30181.4	32078	22271.9	35057.7	20923	20313.6	36608.7	9536.06	31752.8	23886.2	45804.1	41646.6	66446.4	47855.8	49865	43513.7	57072.7	61129.7	74134.2	53549.8	37776.6	37276.1	36949.3	36911.7
M158T171			1.69493	5.00365	3.85907e-06	0.000132654	158.092	170.732	17414.7	13904.9	8184.68	12441.4	7150.54	8517.49	23276.3	4372.57	22335.8	12058.8	42988.1	44216	78328.6	61900.3	53380.3	48610.2	55728	62150	124840	76617.8	35566.1	35049.4	34834	34830.7
M686T228			0.491985	2.53369	3.89589e-06	0.000133448	686.494	228.103	1469.72	4557.11	2002.37	1892.99	1535.5	1432.83	4539	4287.49	3803.17	4257.84	5207.47	8984	6699.86	9631.49	8920.86	4923.48	8575.27	7337.25	8952.47	6216.09	5279.49	5279.33	5255.8	5055.14
M306T28			0.35175	3.27622	3.96746e-06	0.000135423	306.054	27.745	961.733	824.129	1432.45	1119.81	657.641	2082.07	501.65	756.073	859.344	624.188	3794.59	4735.35	3336.78	4568.9	3051.26	2621.46	2883.27	3149.88	1413.87	2614.14	1859.19	1758.31	1785.33	1813.54
M288T211			0.526628	0.454585	4.00345e-06	0.000136173	288.12	211.142	9521.47	11735.7	7952.45	12169	13994.2	8619.09	12857.5	7034.79	11102	10642.4	4005.19	6232.06	4100.97	3282.55	4024.35	5565.79	7768.8	3751.23	6687.79	2598.44	7030.56	6284.75	7038.54	6799.39
M780T142_1			0.53133	0.50419	4.04848e-06	0.000137225	779.539	141.684	15374.4	11019.3	9368.25	8661.05	13154.8	9381.12	13590.7	10321.7	14982.6	10765.4	5458.84	5713.58	6893.82	8055.78	5181.65	3299.79	6227.96	7154.6	4289.77	6522.53	8126.73	6616.5	7892.52	8138.44
M928T119			0.580486	0.299683	4.12265e-06	0.000139254	928.309	118.568	11908.3	12878.6	9110.52	11756.8	15772.6	8968.85	10702.3	4501.2	5839.24	9597.53	2349.93	2211.73	1915.58	3249.36	3310.98	5379.7	2472.95	3204.21	2986.75	3197.6	6300.65	8324.44	6314.45	6634.83
M227T142			0.716184	2.86968	4.25242e-06	0.000142881	227.154	142.315	10203.6	5807.22	6015.7	981.562	5001.64	2308.3	10023.7	4469.26	5173.84	3075.05	12426.7	22323.5	16741.5	13838.7	12744.3	11682.9	14863.5	11181.6	20928.6	15533.9	11598.6	11095.1	11310.8	11097.4
M182T383			3.48531	0.350271	4.2594e-06	0.000142881	182.081	383.339	386871	515233	332713	562650	528575	438600	432771	183909	353541	238195	136692	101678	135376	106731	134070	162261	151271	167466	154353	141747	265715	261165	261514	263525
M182T66_2			1.24831	2.96156	4.34701e-06	0.000145319	182.128	65.834	25529.4	11989.5	12387.6	20294.2	10362.3	7275.84	23277.1	9898.29	17596.8	15892.5	28275.4	72803.4	43600.1	43885.5	52768.6	30000.7	57205.8	48580.8	33355.1	47095.9	44349.2	41347.1	41319.8	44460.4
M141T259			0.698062	1.86586	4.40699e-06	0.00014634	141.101	258.958	9182.03	12609.4	7852.33	12104.5	9199.29	7439.33	9842.23	7028.44	10536.3	11995.9	11567.1	17273.7	20895.4	17849.6	18699.3	13428.4	17522.4	21207.6	23465.4	20553.4	11727.7	12285	11717.3	11858.6
M178T222			0.892954	3.43231	4.40902e-06	0.00014634	178.089	221.838	5166.56	7304.61	5572.16	7072.23	8105.22	4742.68	7560.72	1625.24	6425.91	2982.12	13536.8	13114.4	29872.6	15824.6	16312.9	15986.5	17675.1	21278.4	31397.8	19123.4	13775.6	12557.6	12551.7	12564.3
M195T194			0.967149	2.13538	4.4227e-06	0.00014634	195.148	193.626	24276.1	17678.8	11213.5	13868.1	8109.5	8795.63	21505.1	8072.83	20735.5	18271.9	30280.6	27129.5	43922.8	30572.4	28410.4	25096.4	32803.9	34765.2	41023.8	31698.3	22855.2	23312.9	22374.4	22359.2
M175T333			0.975772	1.9668	4.47652e-06	0.000147619	175.118	332.896	25556	11106.1	16090	13613.1	19024.5	11579.4	29389.4	12393.3	24278.2	20734.2	32766.3	29538.1	31070.5	45339.1	30102	32509.9	38625.7	36807.6	44143.7	40525.3	28150.8	28287.4	27374.6	27915.4
M251T280			1.21273	3.01762	4.56086e-06	0.000149892	251.175	279.801	17761.4	9145.95	9463.17	13756.6	12261.4	9201.1	16130.4	5128.55	25931.2	8440.45	19877.5	26993.4	43239.4	31045.4	30698.9	44308.3	43444.1	44972.2	57858.3	41465	28736.2	28256.8	25624.1	26782.9
M671T122			0.555107	1.63467	4.61957e-06	0.00015131	670.621	121.683	12236.7	8316.69	6449.55	10371.4	8187.57	6384.3	10857.9	8449.54	9035.53	9163.3	12726.4	16861.7	16527.7	12755.4	16152.4	11558.9	15095.7	16600.7	15829.9	12116.8	11150.7	11153.7	10688.4	10967.5
M380T34_1			1.04228	2.32817	4.64934e-06	0.000151774	380.221	34.0845	17303.8	9150.55	10645.6	12558.3	29680.6	6469.92	25850.4	14446.2	11705	21489.3	32151.2	45472.6	35108.5	39193.2	33116.5	20871.8	42074.9	39115.5	41942.2	41830.8	29539.2	29523.7	33681.5	29554.2
M601T34			2.22724	2.39093	4.68444e-06	0.000152409	601.469	33.865	79113.7	113209	58400.8	47076.9	25036	53871.9	79948.9	59586.5	64158.9	68548.6	169379	141701	86639.5	159702	152392	154764	210870	214001	132062	130085	115309	109871	110981	108522
M423T35_2			2.59533	0.353131	4.7458e-06	0.00015389	423.36	35.3255	325869	198959	181123	246514	125840	110381	292967	225811	217047	228333	64721.2	105139	58997.8	92390.3	90971.8	71087.1	58158.9	82490.9	65654.8	70624.3	138712	149716	138659	138683
M425T37_1			0.817107	0.682503	4.81754e-06	0.000155662	425.134	37.3945	61807.3	44344.6	46855.7	62610.2	60902.6	46734.2	54047.9	56710.3	46025.8	46524.8	37284.6	33359.1	33526.2	37727.5	40775.2	32522.7	40993.8	38220.7	35176.5	29794.8	32770.7	32199.3	30520.7	32788.5
M165T159			0.694477	2.15759	4.83243e-06	0.000155662	165.138	159.435	8861.61	8621.34	4565.95	4847.88	4081.67	4927.15	16731	5627.91	9280.68	10502.6	15735.3	14282.8	20337.4	15490.6	15507.6	15166.1	15974.9	19190.4	19769.9	16940	13119.1	13413.8	11905.3	13409.5
M685T275			0.291388	2.28205	4.88213e-06	0.000156744	685.481	274.539	1094.94	2110.21	840.525	1389.96	870.626	1199.98	960.723	1104.71	1247.17	1307.56	2245.5	2061.24	2944.09	2932.68	2046.19	3387.21	2253.73	2954.51	2649.07	4198.87	1925.22	1669.96	2142.04	1800.01
M1017T192_3			0.298967	0.410828	5.0653e-06	0.000161183	1017.12	192.343	2842.9	3026.92	2529.43	3628.06	2209.04	3589.79	2753.63	4005.89	1888.62	4026.97	1875.14	1944.68	649.682	631.836	1388.24	1173.98	1378.81	1140.05	687.869	1660.48	2544.8	2182.76	2179.97	2214.89
M225T371			0.887348	2.36295	5.07816e-06	0.000161183	225.145	370.995	5216.71	16984.2	15916	19241.1	17360.4	13710.4	3371.73	5104.21	4654.27	4268.36	29354.1	26706.5	24299.9	24674.4	27711	24149	22162.6	20589	22574.2	27843.9	15491.2	15543.5	11825.7	14603.2
M404T119			0.828682	4.95418	5.08669e-06	0.000161183	404.387	118.581	2391.58	3719.65	2582.28	3971.24	3655.59	2965.81	4181.33	1706.31	3612.11	2342.5	8508.13	10451.2	25195.1	18171.7	12743.4	11572.5	9709.73	13864.3	24028.4	19971.3	8693.68	9644.8	8992.1	8210.37
M624T69			1.14283	0.371332	5.12165e-06	0.000161764	624.444	69.334	42474.6	51463	43290.8	37469.4	23117.2	22829.4	45621.9	38946.5	54926.6	58066.4	9390.48	21039.1	17657.5	16586.5	20348.9	15001.3	23530.8	8968.44	10490.5	12279.8	27779.9	27783.2	28859.7	27784.2
M268T132			2.02795	3.65821	5.1586e-06	0.000162404	268.167	132.09	28607.7	42525.5	32569.7	28367.1	20469	39730	43686.7	5814.42	18071.5	19808.2	69205.7	94845.2	191496	76586	80327.2	113767	109334	92745.8	109426	85284.4	67364.5	69362.8	61497.8	64204.6
M355T320			0.72665	2.66926	5.18672e-06	0.000162763	355.164	319.698	8712.52	7007.96	2559.44	4034.32	4455.23	5087.76	6608.16	3959.06	10058.8	2631.23	10231.6	11985.6	23678	13565.4	12586.5	13826.2	15912.5	15358.9	17549.1	12421.3	10196.6	10613.8	11027.2	10426.6
M237T308			2.10737	2.88184	5.24876e-06	0.00016418	237.159	308.103	81708	11748.7	38979.8	62250.3	33832.9	34100.3	44186.9	17961.5	67783.2	27868.4	64121	107915	147652	106114	119254	92606.1	145649	149633	171853	106787	81078.7	81128.6	79568	73998.9
M262T350			0.851962	0.427981	5.33078e-06	0.000166211	262.119	349.811	24581.4	35261.1	25541.6	29482	24635.6	27205.8	39390.1	15887.5	27694.4	19374.9	7020.47	10514.6	13290	10455.7	9847.26	15409.6	18356.6	10479.7	11506	8270.26	16445.1	16446.4	16170	16166.2
M104T263_2			9.99107	3.48101	5.41385e-06	0.000168262	104.107	263.099	497465	610795	702138	462062	553100	531891	342214	2.32034e+06	385391	605943	2.95455e+06	2.43722e+06	2.26039e+06	3.95958e+06	2.48664e+06	2.22882e+06	2.41962e+06	2.16166e+06	1.636e+06	1.86203e+06	866913	889964	875240	858492
M410T212			0.927141	0.403932	5.59823e-06	0.000173438	410.298	211.697	39131.6	35745.7	23931.5	27229.4	19343.7	20934.9	35287.5	45596.7	39440.6	27537.1	12174.5	11859.6	16857	12303.8	13306.3	9723.1	17582.1	12151.3	13579.2	7369.97	22789.5	23213.9	22809.9	24759
M342T88			0.834625	3.70792	5.61751e-06	0.000173483	342.372	87.912	2535.04	5074.61	4053.61	4491.67	2118.83	4042.22	9395.21	5793.62	5025.52	6672.13	11080.2	25223.9	23121.3	20432.4	14110.3	18038.8	18924.8	19467.8	6012.89	26026.2	12656.8	12498.5	12471.3	12659.3
M288T231_1			0.42401	0.289305	5.78954e-06	0.00017823	288.017	230.589	7151.49	5223.97	4015.89	6930.24	5784.21	4526.5	6234.63	1257.51	5392.83	3971.73	1511.53	1030.66	2115.25	889.92	1848.73	1646.7	1042.25	908.462	2084.74	1528.5	2105.33	2684	2798.5	2799.72
M458T428			0.736244	5.44644	5.884e-06	0.000180256	458.136	428.114	3248.68	3179.35	4053.21	2244.52	3305.25	3088.28	739.748	743.259	1451.68	2122.44	20548	11326.8	23543.5	11044.6	14146.6	15119	7748.5	8799.67	10470	8928.73	6787.84	6850.04	11453.2	6855.81
M279T141			0.291973	2.53965	5.89242e-06	0.000180256	279.278	141.01	660.335	2037.59	615.898	1004.27	1571.6	517.109	999.348	665.076	911.762	985.446	1527.25	2240.42	2945.81	3646.37	2586.88	1858.47	2983.06	2231.48	2688.74	2607.82	1659.67	1885.73	1655.3	1656.79
M551T271_1			0.415522	2.65803	5.97061e-06	0.000182076	551.377	270.938	2400.11	2067.48	2087.95	2383.75	794.249	2440.11	3632.21	1634.17	1675.38	947.597	5750.63	5851.39	4847.76	4853.58	6089.24	2452.85	7465.54	4189.33	7076.29	4751.41	2759.77	2748.8	2804.05	1384.22
M158T313			1.13336	0.26492	6.09415e-06	0.000185262	158.062	312.946	48159.1	34656.1	20059.3	49735.6	27600.1	24149	49233.9	16813	43373.8	28796.7	7156.22	7968.17	10245.6	8781.29	10063.5	8139.33	9406.9	9253.17	11336.9	8404.32	20602.3	20604.1	19755.2	20357.6
M910T167_1			0.760172	3.09972	6.15225e-06	0.000186446	909.547	167.006	4918.68	4787.39	6870.84	7691.79	1828.88	8098.13	3669.29	4657.81	5265.24	3618.7	17181.5	14963.1	7210.43	20142	12697.3	11061.9	18910	16739	15051.9	25389.5	8310.79	7949.61	8325.38	7171.78
M422T145			0.972198	1.84462	6.19895e-06	0.000187278	422.408	144.733	18804.5	22645.4	20907	24023.5	17641.2	23863.4	26529.1	13237.8	11493.1	24391.6	28849	36187	29879.6	37792.8	32768.6	34907.4	41005.6	36695.1	45533.4	51828.8	27082.8	26094.8	26092.5	26128
M639T32			1.55107	2.08511	6.2676e-06	0.000188335	639.462	32.13	38441	32187	30184.8	33300	18884.7	30880	75372.9	27907.7	80292.1	58842.7	85578.4	110102	83871.4	84704.8	99522.5	78021.9	85114.3	84829.4	94148.5	82972.6	57877.8	57667.1	70435.6	57739.7
M246T47_1			0.682713	2.35378	6.2891e-06	0.000188335	246.077	46.561	5296.69	8529.94	8943.64	5358.12	5571.99	3987.27	10742.6	3971.39	6321.99	4431.09	11377	15450.3	20579.4	14144.9	17034.6	10040.5	19095.1	16092.4	14968.9	9869.24	7643.09	10225	7487.91	7667.6
M403T122			0.549192	2.79512	6.32384e-06	0.000188335	403.369	121.877	4209.48	1183.55	3377.34	3630.45	1531.1	1926.69	4275.96	1940.46	5917.53	3028.95	6286.06	8752.52	11093.2	9063.16	5033.71	6738.03	7982.12	7935.13	11612.9	12211.9	6107.9	6507.95	6378.38	6506.41
M315T96			0.554423	2.07419	6.33074e-06	0.000188335	315.064	96.4305	5994.7	5649.95	1864.08	5823.97	3738.82	4404.7	7891.77	2196.17	7432.53	6324.57	8906.19	8507.15	14823.9	11415.1	8766.79	10305.9	9979.03	10646.4	11163.3	11936.6	8464.23	8219.29	8218.79	8351.03
M478T481			0.477321	2.42033	6.39034e-06	0.000189048	478.154	481.441	1300.4	4070.18	2012.15	1586.61	3469.19	3102.77	4303.59	3902.16	1932.96	3926.8	5895.15	6602.46	9904.92	5650.95	4797.01	6221	9273.4	6969.89	9566.24	6777.28	5792.62	6502.16	5374.84	5402.87
M284T194			0.596785	3.19109	6.39358e-06	0.000189048	284.08	193.69	2182.37	3636.44	1231.18	4999.8	1955.81	3067.79	4981.48	3340.4	1611.45	2113.2	4852.97	7553.71	9710.97	11577.8	8013.22	7037.55	8163.32	8797.92	14897.3	12319.4	5854.93	7104.36	5847.09	5859.01
M910T167_2			0.52073	2.36645	6.8189e-06	0.000201013	910.049	167.248	5147.71	4403.81	3806.97	6872.97	1082.35	3798.67	4058.43	2206.92	1776.06	3247.3	7611.78	7821.78	8812.71	9694.34	7773.87	5123.06	9618.99	8498.18	12424	8762.87	5785.9	6458.38	5722.13	5722.42
M577T54			1.25794	1.73854	6.85246e-06	0.000201392	577.48	54.36	64721	39188.7	29545.3	47395.3	23961	32698.7	44137.1	38975.7	41142.7	37534.9	56150.1	67825.8	75029.8	72248.5	80708.3	54321.1	61575.4	85471.7	69985	70883.7	57123.1	57164.6	53269.7	56221.4
M195T287			0.912304	3.22136	6.8938e-06	0.000201997	195.159	286.555	12599.6	6911.04	3702.44	1916.41	1329.93	4996.91	12727.1	6612.84	13239.7	4899.14	16995.9	19894.3	33676.9	19813.6	16525.7	14850	28011.2	22863.8	30117.2	19316.2	12695.8	14333.2	13072.1	14178.1
M154T201			0.286949	1.92265	6.96619e-06	0.000203505	154.133	200.988	1199.69	1993.13	1808.19	1816.28	2053.78	1396.36	1427.39	963.205	1413.49	1725.51	2264.72	2395.64	2986.25	2340.66	2393.04	3361.26	3571.37	3586.69	4053.03	3419.55	2270.85	2212	2214.67	2406.81
M127T315			0.999054	2.36187	7.02111e-06	0.000204495	127.122	314.558	10372	15848.8	17385.8	13149.9	19543.1	12681	18462.6	9847.22	8933.1	11190	41335.1	25511.7	21206.9	26178.4	28352.7	33736.4	47409.7	41355	24687	34779.9	24035.7	22297.8	22300	22301.1
M200T56			0.817566	0.347101	7.1617e-06	0.000207838	200.054	56.0555	15694.7	25027.8	18363.6	28540.3	24937.1	18876	24783.4	9116.95	23541	11744	5163.64	4757.05	10395	7097.72	5418.51	7321.29	6142.64	5694.57	8611.48	9035.26	11679.4	11550.1	11341.5	11679.2
M383T203			3.22274	0.361996	7.18033e-06	0.000207838	383.326	203.133	383802	426069	278234	305207	205801	163308	354336	404879	441826	342571	139861	135765	66407.3	170858	144775	56147.1	137704	89634	44736	210884	199017	201219	199034	200437
M910T152			0.37656	2.14957	7.20024e-06	0.000207838	910.05	152.151	1945.39	2441.45	2774.04	3900.83	1158.17	3018.46	2709.26	1942.15	1166.24	2178.88	4946.13	6113.28	4063.36	4503.35	5863.05	4448.8	5569.9	3068.44	6644.68	4723.95	4541.49	4212.33	4246.98	4878.44
M527T52			1.01644	0.453828	7.22133e-06	0.000207838	527.152	51.957	30082.8	28971.2	40894.3	42064.9	38316.4	56708.3	31546.9	56516.7	55659.7	40131.9	19863.7	20024	14767.4	27109	22151.4	13431.2	20562.8	16823.5	13562.7	22717.6	28348.9	28927.2	28500.8	28142.2
M104T263_1			0.577275	3.12547	7.27782e-06	0.000208846	103.786	263.19	1593.48	2078.75	4038.27	2091.32	2635.37	2496.65	910.936	8276.62	2244.25	1305.86	9248.51	8339.02	8581.14	14289.4	8683.32	8037.35	8011.67	7195.48	6830.17	7270.35	3186.01	3189.69	3445.53	3452.32
M159T76			0.739062	2.6353	7.3888e-06	0.000211407	159.076	75.7685	6637.77	3073.22	3042.95	5109.06	4606.49	12066.4	9121.03	4717.63	7095.06	6250.1	12864.4	15273.4	18985.4	16686.7	12619.7	14690.6	18611.3	26053.3	10687.4	16178	10320.6	10323.4	10324.1	11259
M780T141			0.28566	0.415868	7.46407e-06	0.000212934	780.097	141.321	3425.62	2575.61	1862.5	3548.18	2406.73	2087.85	2902.76	4632.93	3270.2	2674.9	1124.33	1260.75	1266.35	1769.54	1508.82	949.135	1538.57	965.538	676.296	1161.9	2284.63	2209.91	2273.79	2210.44
M783T141			4.75439	0.336879	7.50834e-06	0.000213502	782.567	140.838	1.01488e+06	585940	464765	736107	498664	492942	701329	1.14181e+06	881020	678981	198195	249045	311276	370039	293820	186149	314362	216423	112077	172942	471793	472778	460304	461192
M1064T187			0.2293	1.62478	7.52789e-06	0.000213502	1064.11	187.305	1714.78	1732.93	1906.07	1984.02	1360.14	1826.53	1074.1	786.263	1470.53	1562.96	2519.35	3230.77	2448	2334.5	2218.17	2645.87	2181.42	2559.04	2237.61	2676.63	1884.95	1907.87	1907.85	1901.36
M552T33_2			2.75052	0.551599	7.69822e-06	0.000217699	552.428	32.672	340820	318190	391828	575388	484750	428885	414576	320966	411812	274819	255399	240661	198619	203504	231537	204695	216652	215603	213116	205667	303982	302012	304240	286911
M337T407			0.86492	2.54942	7.74508e-06	0.000218389	337.161	407.277	10668.7	5077.32	7191.28	8604.48	6275.41	5974.62	14315.9	8025.16	17520.4	7732.2	20118.7	16960	21936.7	15683.8	20085.2	28864.8	35081.3	20973.3	24145.4	29131.1	16099.9	17754.3	15998.5	16610.3
M241T176			0.82764	2.73851	7.83111e-06	0.000220176	241.19	176.284	6458.47	11814.7	5077.79	7483.22	6660.08	5220.2	8094.97	3813.09	7912	6345.92	12974	13313.9	29564.9	18452	17043.5	14744.4	16382.6	19417.7	28235.3	18501.4	11595.6	11596.2	10785.3	11596.1
M562T250			0.376343	0.46856	7.89005e-06	0.000221194	562.407	250.089	6667	5502.45	4371.33	5679.44	5228.75	3028.9	5985.2	4881.09	8015.24	5476.98	2753.13	1981.85	2621.14	2336.41	3353.41	1390.39	3535.16	2053.5	3321.47	2347.67	3903.36	3781.3	3913.54	3180.87
M569T56			2.33098	2.07459	7.93945e-06	0.00022194	569.475	55.901	134956	112042	66593	135489	42428.9	91441.1	109558	74276.1	66742.7	97010.3	134124	191518	163225	203199	211306	146299	189115	275907	187890	227900	142272	141472	140964	140966
M272T191			0.508619	2.57372	8.02554e-06	0.000223703	272.058	190.83	2535.21	1371.96	1250.64	1397.65	4470.91	3624.51	2697.99	2418.64	6846.7	4488.38	7002.09	6441.38	7569.1	7637.63	7437.62	5497.5	8893.26	8283.93	11900.1	9386.89	4860.27	4766.13	4378.9	4865.03
M289T215			0.912284	0.489932	8.43687e-06	0.000234259	289.089	214.631	35478.3	35490.7	21930.4	40765	31793.8	31791	47418.8	22930.2	29431.5	42036.2	17460.9	19135.6	16296.4	12514.3	19993.6	11691.9	19631.5	13205.4	13895.1	22294.7	26938.2	26249.9	25575.5	28977
M190T141			0.497769	2.00678	8.45238e-06	0.000234259	190.158	140.85	6432.42	4634.97	2925.29	4342.19	3039.19	2944.17	7281.72	2508.55	5632.16	5221.2	6793.29	8676.27	11836.9	8833.66	9208.44	6692.64	8886.56	9231.69	11442.3	8626.95	6570.97	6452.13	6570.98	6554.14
M551T33			3.6564	0.438298	8.57087e-06	0.000236431	551.422	33.312	520152	330716	393902	731243	693530	506107	591743	401147	611973	322935	240696	237450	186535	216121	260607	196119	227042	233987	213987	224285	352591	360030	350504	350481
M265T251			1.07272	2.61504	8.57939e-06	0.000236431	265.19	251.356	19189.4	5658.06	9903.05	14788.5	12590.2	8812.88	17959.6	7461	21290.5	7893.25	17333.7	26748.2	45275.4	29523.1	32143.6	29152.1	40383.8	40865.3	41607	25276.3	21375.8	19890.8	20352.4	19868.9
M174T292_2			0.934437	3.85371	8.82016e-06	0.00024238	174.148	292.457	5458.74	16572	11376.2	4516.06	1386.52	1866.07	4532.81	1495.76	5558.96	1849.9	8854.73	16044.6	25958.2	23844	17582.8	16575.7	21969.2	22263	30747	26623.3	11058.5	11075.2	11023.9	11108.8
M369T81			1.07032	1.89406	8.94327e-06	0.000244446	369.24	80.603	23217.4	22346.6	27110.5	42366.3	26854.8	19859.8	23004.5	13162.9	18792.6	15641.8	39617.6	55567.2	44905.4	49206.8	48463.9	31922	50991.5	39826.7	41495.8	38102.5	31665.5	39185.6	31710.8	32920.9
M182T66_1			1.21217	3.52601	8.94561e-06	0.000244446	182.049	65.7255	7591.06	15374.7	9474.47	14530.8	13025.7	15531.9	11019.4	5036.68	9232.29	8471.47	16617.2	45367.1	25103.3	40400.1	49170.6	32085.6	61642.5	52738.1	33193	29034.4	25453.9	25491.2	25492.4	25057.2
M204T133			0.465286	2.21526	9.16605e-06	0.000249768	204.173	133.413	5849.27	2871.92	1994.12	2879	2065.33	1512.98	5532.71	2587.63	4540.49	4037.08	6397.11	6970.71	9996.62	6857.98	6815.65	5419.42	7139.39	8470.92	9938.25	7025.85	5367.05	4870.07	5231.17	5374.51
M390T119			0.741988	4.09117	9.42334e-06	0.000256062	390.371	119.186	4305.15	3342	2475.42	3328.05	1974.83	2933.47	3481.37	824.672	5488.02	4180.94	6123.27	10060.8	19392.1	16753.6	11601.2	9677.61	8720.13	12833.6	22011.1	15110.3	7606.51	7026.2	7816.97	8725.13
M579T54			0.834106	1.81476	9.54047e-06	0.000258523	579.494	53.821	24267.9	19096.6	13694.2	18661.1	9007.15	11467.1	15152.6	17393.1	16707.4	15972.3	25108.3	29188.4	30964.3	32500.5	37355	21798.3	23432.2	37286.9	26479.2	28825.4	21278.6	23105.2	22968.4	22471.2
M228T130			1.61551	0.42539	9.91304e-06	0.00026713	228.097	130.405	135513	101704	72135.5	108559	72089.8	74740.6	123674	48476	98723.4	112325	45498.4	42045.7	51446.6	44469.2	38112.3	31175.6	46839.5	42192.7	22161.3	39302.7	64949.2	62162.9	64839.6	64373.2
M267T188			0.608599	1.72871	1.00927e-05	0.00027122	267.167	188.063	7948.22	8630.28	9155.6	8487.87	5396.4	11850	9524.47	6753.22	14025.1	5296.58	11517.7	15369.5	14590	14899	14059.8	15904.5	16005.5	17410	17783.8	12975.3	13229.8	13009	12224.1	12929.8
M202T193			0.799932	2.5188	1.02548e-05	0.000274817	202.118	192.506	10954.1	7433.09	6470.3	7578.5	6174.78	4472.99	10373.6	4375.86	11600.3	7387.67	15847.4	13257.3	24422.2	23221.2	14005.1	15172.5	17503.6	16491.1	29818	23759.3	13172.3	12497.2	12491.3	12707
M441T36_4			4.25061	0.228351	1.0704e-05	0.000286067	441.371	36.1305	815417	630552	399621	569662	205412	182884	653806	555042	477630	483424	95663.5	217874	41039.2	147730	99849.5	130514	107723	106783	91570.7	96944.6	304168	303679	278033	301275
M481T310			0.506731	1.71852	1.08625e-05	0.000289219	481.229	309.696	6236.79	6616.93	6881.76	7532.05	6661.35	4867.05	5136.57	6915.29	5435.55	7614.19	9430.33	8005.21	13757.2	10463.7	8971.5	9697.17	12084.2	14369.5	13235.6	9794.59	6132.92	6128.98	6576.09	6469.33
M616T87			0.590715	0.517869	1.08814e-05	0.000289219	616.454	87.28	14918.7	15125.1	12845.8	16435	18204.1	12904.4	16368	15552.3	19699	11864.8	6455.82	8373.27	13909.4	9608.49	7585.04	6781.91	4452.62	9227.6	3223.68	10091	10549.2	10333.4	10049.4	10052.4
M284T313			0.548073	2.00735	1.09963e-05	0.000290714	284.1	313.487	4767.49	4865.49	8372.2	4495.31	3318.04	4875.04	4748.24	4486.2	9607.76	4355.96	8948.51	6874.77	9808.58	11711.3	9825.36	9914.48	12870	12432	12538	13256.4	7075	7449.83	7260.53	6736.58
M244T243			0.495689	2.53048	1.09974e-05	0.000290714	244.19	243.093	3805.15	2613.91	2205.73	5065.76	2642.82	3070.21	3020.09	1027.01	3244.68	1084.54	4335.59	5442.1	6359.46	6295.01	6424.39	6367.53	7768.75	10493.4	9846.51	6963.68	4354.11	4356.18	4272.82	3972.51
M770T90			0.207613	1.72541	1.10963e-05	0.000292533	770.045	90.252	663.039	1237.84	1314.55	949.584	1268.34	605.851	1177.76	975.894	1385.79	848.233	1549.11	1547.15	1833.41	1607.27	1513.92	1837.91	1973.39	2366.34	2135.56	1626.59	2592.47	2222.94	2216.93	2215.91
M156T244			0.557406	2.13184	1.14112e-05	0.000300022	156.112	243.826	8398.33	5616.27	3321.58	5296.35	3595.18	5107.3	9047.86	5323.8	965.561	5163.89	9557.63	10961.6	14690.5	10823.6	9423.12	7714.5	10572.2	11563.9	13683.1	11516.3	7780.77	7470.68	7783.14	7678.27
M714T33_1			1.17721	1.91601	1.15859e-05	0.000303794	713.521	32.5705	53990	36358.3	13976.6	26907.1	21645.2	28527	26694.6	39172.8	25263.1	22319.3	47264.4	67808.3	60435.1	55203.5	71470.9	50695.2	52793.8	44148.7	62417.2	52706.8	49089.5	41684.3	49139.7	48268
M352T144			0.613544	2.91741	1.21267e-05	0.00031712	352.331	143.708	7561.52	2652.51	3264.7	5458.96	1956.31	3854.33	1642.21	2327.36	4899.16	3402.03	8965.74	8575.63	17357.4	10858.5	8692.96	6679.82	13549.1	8275.01	14083.1	10962.7	6113.94	6022.9	6679.7	6021.46
M781T141_1			2.50968	0.301615	1.24816e-05	0.000325525	780.551	141.395	271574	157388	134238	159532	122740	118172	184622	315613	266317	181440	48994	62558	55488.5	88650.4	69845	43795.6	66852.4	59678.8	33814.6	46901.1	125267	125522	121052	122584
M190T231			2.26539	0.244331	1.25352e-05	0.000326049	190.049	230.6	176218	127671	91484.4	209872	138218	92575.6	189017	37703.6	149509	104072	33107	24722.1	40118.6	29323.7	27736.1	21327.7	30602	32963.2	52051	29671.3	78139	72465	72497.5	72404.7
M270T145			0.805323	1.82577	1.26721e-05	0.000328731	270.184	144.781	14902.9	18508.9	6682.86	17344.6	13606.3	11342.9	18075.5	8774.34	17393.6	13358.2	20386.8	25790.8	33233.8	30771.1	28232.3	17284	24970.2	25850.1	23995	25075.5	18771	17733.4	17735.3	17727.3
M435T33			3.04276	3.79344	1.27987e-05	0.000330742	435.292	33.18	101594	86224.4	64001.7	79297.8	65400.1	39019.2	56653.7	67905.5	71280.1	53012.5	250121	314303	192221	259192	409984	196776	249368	49643	341552	333029	190808	185967	180375	182065
M484T37_2			1.62154	2.13372	1.28176e-05	0.000330742	484.336	37.469	50798.1	42707.2	46879.9	54134.1	44768.5	39853.4	41361.8	39883.1	40592.5	35827.2	107355	57463.7	48368.9	106919	97670.5	78192.1	119725	128499	86436.8	101389	77127.7	77215.8	70581.9	75740
M239T433			2.22029	0.239693	1.30585e-05	0.000336066	239.15	433.185	200971	118777	75731.7	110375	80000.3	94636	207247	78818.8	190951	145459	27397	25811.8	29483.3	25649.8	25989.2	27847.7	37480	36073.7	44199.8	32379.7	81211.6	77941.8	77935.2	77970.2
M647T32			2.01949	1.67995	1.32414e-05	0.000339874	646.513	31.6795	137054	130744	71424.7	86874.7	50157.9	109466	124625	136564	145511	126360	182486	225460	177404	148511	215077	215951	171817	180562	199040	163192	151947	151855	151894	143101
M324T132			0.809044	0.33671	1.34365e-05	0.000343974	324.129	132.428	19101.4	21154.1	13764.9	29155	32287	27147.8	24483.8	9042.45	17523.6	16817.1	4397.53	6316.13	6883.48	6101.8	6532.09	6214.25	7410.74	11216.2	7293.56	8503.87	12588.6	10857.7	12354.4	12588.7
M618T33_3			2.19916	1.58508	1.4147e-05	0.000360736	618.478	33.048	134714	164202	163662	125863	171722	161492	144272	131802	146539	161012	204355	232639	351607	230708	253540	238609	195333	242793	197741	238663	206998	203567	207022	194077
M215T407			1.01951	0.225626	1.41654e-05	0.000360736	215.149	407.266	29765.6	36286.7	18011.2	27408.5	17742.9	21274.4	48325.7	18187.1	17217.5	37048.1	8078.26	8649.2	4916.79	2639.66	2821.23	3485.65	2243.29	4800.96	12222.6	11347.3	16861.1	10608.6	16944.4	16909.7
M160T321			0.530475	0.459375	1.45179e-05	0.000368747	160.059	321.126	10709.1	14929.5	10085.4	14003.1	11357.8	10074.6	14997.1	4875.22	12306.8	8847.2	4825.36	5212.68	4773.2	3327.82	4373.84	5919.8	5289.13	7443.88	5394.66	4974.88	8101.05	7901.93	7676.52	7678.32
M258T250			0.804344	2.62662	1.47179e-05	0.000372853	258.18	249.649	7637.06	6483.4	6873.79	7935.48	10191.7	6500.93	5781.26	2805.58	9465.85	5236.42	5396.69	13902.2	22343.5	17613	16946.3	16370.3	23368.6	21536	24929.3	18598.4	13050.3	12910.7	12767.8	13429.9
M242T338			0.227716	1.76548	1.47989e-05	0.000373034	242.039	338.046	1275.63	1329.12	1157.06	1379.31	1512.32	1464.19	1546.11	961.096	901.026	985.435	2056.47	1987.76	2829.35	1900.27	2511.72	2551.68	2540.56	2530.68	1319.25	1860.67	1755.16	1872.94	1778.95	1843.63
M457T103_2			5.06914	0.408309	1.48017e-05	0.000373034	457.329	103.276	622331	725736	960782	939674	899528	783263	1.30542e+06	380802	1.21448e+06	936363	382190	355638	480148	250418	332705	317011	331451	445919	413772	270951	510425	510443	466447	495194
M462T34_2			4.45565	2.11065	1.50848e-05	0.000379186	462.392	34.006	308921	282003	411091	395497	422656	316968	342754	100538	354127	161678	354333	633753	809402	507555	731902	623145	679320	854242	784824	556579	545622	531525	546860	488366
M441T105			0.757879	0.360846	1.52816e-05	0.000382158	441.37	105.32	20938.1	30791.4	19113.1	22622.6	16159.9	27511	19657.7	15683.5	20014.6	16308	6309.67	11584.9	19881.3	8999.79	6911.23	6755.44	1387.61	2130.84	5695.28	5688.49	14522.4	16726	13626.1	13640.3
M438T171			0.489355	3.30312	1.55968e-05	0.00038813	438.403	170.532	1976.87	1944.71	1006.59	2603.16	1228.9	1517.66	3799.54	1052.92	2456.87	1993.95	4095.8	4746	7590.4	7892.92	7401.28	3454.85	5152.54	5019.85	10387.3	8937.97	3939.23	3642.31	3877.17	3941.91
M234T122			0.821524	1.73353	1.5613e-05	0.00038813	234.123	121.682	21697.7	13618	13836.3	18829.8	8904.31	14149.3	25751.2	10152.6	24169.2	17503	23889.4	29778.3	29207.9	24867.4	28345.4	29320	27983.3	32781	35873.9	30246.1	22474	22436.3	25220.2	22481.7
M184T80			1.76316	4.36584	1.56693e-05	0.00038813	184.143	79.9475	20674.4	14828.5	9200.09	19432.9	12165.3	10287.6	26928.1	5620.54	33594	13207.6	31046	41812.5	103240	89429.9	58837.8	41038.2	71457.4	73742.9	114711	99147.5	42463.3	41289.7	41293.4	41662.2
M344T80			1.69263	0.432207	1.568e-05	0.00038813	344.227	80.496	111496	81587.8	103335	153263	109576	66856.1	120850	48973.8	108693	108290	56142.3	35998.5	61921.9	50992.1	23897.5	37471	44046	39960.7	41422.7	45939	64051.3	64618.3	63565.7	62785.1
M365T273			0.723899	3.88651	1.5837e-05	0.000391021	365.278	272.538	4632.72	4686.26	4131.37	4289.06	3222.62	2242.26	3405.66	3188.97	4436.68	2874.43	26282.6	17637.6	10949.6	16023.7	14921.5	11527	7185.15	8153.73	12068.8	19478.7	6838.72	7042.85	7163.11	7164
M337T414			1.38197	0.267627	1.59086e-05	0.000391795	337.143	414.064	73908.2	61850.6	33026.1	52033.2	29021.7	37508.5	92512.8	32733.9	66509.3	58163.1	16682.2	19103.4	7532.79	16978.8	18852.8	17485.4	13704	15351.5	5826.46	12269.8	44505.5	39375	41780.8	37259.4
M721T246			0.198882	1.88262	1.61313e-05	0.000396276	720.594	245.975	1476.67	830.142	631.74	749.569	799.933	715.278	556.852	1079.48	620.563	1012.45	1476.74	1964.76	1495.85	1122	1901.73	1500	1732.91	1991.81	1523.41	1241.6	1152.82	1121.83	1173.63	1051.62
M288T132			0.655258	2.06893	1.6808e-05	0.000411279	288.089	131.72	11215.9	6342.1	6335.07	6965.6	2183.55	3992.91	14055.4	8052.29	11037.6	5578.76	12481.3	17929.3	11470	18381	13470.3	15133.7	15790.8	17458.7	18780.2	15845.5	9226.37	9202.99	9041.38	9042.72
M500T187			0.356718	0.50565	1.68266e-05	0.000411279	500.406	186.581	5019.27	5997.72	4695.12	6244.02	6752.67	4432.04	6562.07	3228.2	4637.45	4319.7	2444.76	1966.43	4459.76	3067.82	2717.42	1600.05	2316.88	2818.61	2881.26	1964.3	3537.53	3793.2	3660.34	3530.15
M219T149			1.50751	2.62203	1.7294e-05	0.000421609	219.174	148.673	36571.6	14847.4	20644.4	20430.4	39156.9	21800.9	19110.1	59375.5	21130	11730.2	54489.2	119022	73692.5	65955.3	69316.8	55360.3	67095.7	67624.3	63100.7	58651.4	39135.8	36530.4	36513.3	36653.9
M279T313			1.17118	0.31773	1.73359e-05	0.000421609	279.127	313.478	55606.2	47043.3	27653.1	56143.9	29916.9	31420.1	55637.1	16788	54675.1	30168.4	9776.65	14846.6	19297.3	12137.2	13904.8	9428.26	11456.2	11519.6	14389.9	11941	25785.9	25209.7	23552.1	25789.5
M402T267			0.343663	1.80243	1.75265e-05	0.000425182	402.231	267.452	2544.09	2935.21	3800.42	3988.33	3328.08	1387.02	3135.97	2623.82	1602.9	2858.23	5726.39	3683.93	4942.77	4708.83	3703.14	4816.77	5384.6	5568.56	6544.58	5756.36	3011.03	3163.62	3466.55	3308.11
M448T195			0.4151	1.86314	1.82617e-05	0.000441915	448.376	195.16	4356.02	3760.67	3069.34	5086.01	1963.06	3881.93	3405.48	3603.78	2844.67	3565.22	3665.12	5722.09	7398.31	8281.39	6149.21	5309.14	7158.98	7032.23	6973.81	8518.43	4112.66	4833.73	4664.31	4310.78
M208T268			2.22606	2.97172	1.84149e-05	0.000444516	208.06	267.57	29119.1	48094.6	39408.9	64047.1	51893.2	36774.6	57191.1	20025.2	64845.9	25144.5	72670	120924	201405	100204	109210	87425.2	115161	149986	204259	136044	57253.6	57197.6	57213.6	65952.2
M253T358			1.65166	2.77657	1.88036e-05	0.000452776	253.154	358.123	41642.6	6644.99	27278.3	38301.8	31782.2	16008	38133.4	14889.8	50857.2	31422.2	39242.9	83298.2	68081.7	97831.9	98717.2	93041	81144.5	130900	78702.7	53572.7	55993.8	61347.6	61300.1	55966.8
M361T85			1.71573	0.48917	1.91872e-05	0.000460872	361.293	85.3565	143809	134625	91671.5	132047	165371	65508.1	158450	90394	132783	108648	59840.7	70623.7	78763.3	44306	67865	57599.8	65294	61193.1	38252.9	54665.9	97523.1	90796	92869.7	90633.1
M258T176			0.997614	0.43854	1.94737e-05	0.000466601	258.108	175.755	42867.2	33916.5	21603.3	35732.8	29138.1	24829.8	39655.7	36145	58166.5	40724	9747.01	12009.7	22875.4	15704.2	17079.9	10600.4	16179	14632.9	22318.5	17946.3	26233.3	26114.2	24754	26242.1
M726T49			0.918792	3.98577	1.95591e-05	0.000467496	726.302	49.488	3773.99	7365.64	7753.67	3929.03	4487.75	12456.1	3327.46	2323.29	3554.03	5041.34	24107.5	20429.8	12475.4	35662.4	9102.75	24750	29909.4	20805.7	12225.4	25812.1	13973.8	13973.8	13681.7	13973.7
M128T144			1.29756	2.4593	2.02651e-05	0.000483184	128.081	144.045	28839.9	23138	15924.4	25476.7	11585.3	14502.4	35373.8	6652.34	27165.4	15866.7	32772.8	35757.8	48861.6	57096.6	42415.6	37074.5	52684.1	56335.2	77589.8	62399.8	33526.4	33538.7	32865.8	33179.2
M434T32_2			2.92791	1.96305	2.03723e-05	0.000484552	434.289	32.4165	339436	163838	118751	163572	102771	129417	234950	201536	153301	208180	291357	431755	355305	332423	438719	218343	383917	364678	414880	333025	254981	251499	251525	271017
M358T111			0.835476	3.4973	2.04898e-05	0.000486158	358.345	111.05	4303.27	2728.69	9768.15	3257.85	3008.55	11399.2	5738.74	2549.99	5500.39	3922.42	10268	14620.3	26225.8	18570.1	16299.5	10721.3	15792.3	15342.1	28840.8	25799.6	10907.6	10257.4	11022.4	10504.1
M929T200			0.289663	0.584664	2.06576e-05	0.000488947	928.535	200.263	5409.93	4557.47	4635.57	4722.15	4032.46	4043.48	5400.93	7096.89	3825.03	4784.86	1557.58	2477.19	2864.57	3195.85	2969.77	2786.9	3086.51	3847.36	2672.9	2902.68	4152.67	4705.41	4021.58	3684.45
M363T126			1.32173	3.74244	2.10713e-05	0.000497528	363.336	125.597	12411.6	11028.2	8679.26	9713.49	8275.67	8608.47	18398.3	6829.54	21878.9	11254.8	23173.2	34172.2	73294.9	51106.6	34971.3	29689.2	29570.2	37856	65325.7	58999	25575.8	25578.2	25100.2	25388.9
M390T243			0.936941	0.649767	2.11675e-05	0.000498589	390.283	243.024	48862.3	55287.8	38157.1	53400.4	59325	46879.1	58938.8	37391.4	59722.3	49621.6	26769.6	29132.1	36653.7	35983.3	31913.6	24840	31892.3	33650	44056.5	34921.3	40039.5	38850.7	38852.7	38844.4
M435T269			1.05303	2.38717	2.16656e-05	0.000509089	435.283	268.672	12554.9	17094.4	14337.4	10419	9634.43	12170.6	40829.8	8268.27	15856	15516.1	35751.3	33396.4	47486.9	23667.6	50912.1	33267.3	37244.1	41757.4	36132	34408	20658.9	20650.6	20675.1	26913.9
M504T316			0.404438	2.02445	2.17199e-05	0.000509135	504.297	316.325	3963.61	4277.54	3527.87	1527.2	2030.84	3221.97	2005.26	3204.88	3083.57	4634.9	5765.9	6593.8	6316.63	5179.18	5440.95	5564.11	6330.21	5948.77	10362.6	6222.62	4069.58	3505.64	3665.04	3506.11
M678T354_2			0.313218	2.10424	2.19936e-05	0.000514312	678.404	354.324	1080.48	2788.67	2213.91	1702.12	2263.68	1695.77	1810.05	611.78	702.94	2051.39	3619.37	2632.17	4876.47	2824.32	3028.04	3831.44	4077.14	4517.05	2796.83	3402.62	2623.85	2700.78	2621.41	2863.71
M863T132			0.605856	0.402236	2.21542e-05	0.000516825	862.628	132.486	19266.3	14637.1	10280.7	9459.85	7366.07	8307.03	16899.2	18048.4	16928.6	14308	5806.39	6109.58	2800.88	5587.18	7071.48	4949.1	4801.01	6522.06	6117.76	4738.03	9944.42	9130.68	9360.36	8945.65
M621T125			0.267431	2.30321	2.22181e-05	0.000517076	620.605	124.834	1542.53	488.212	750.857	852.469	331.313	688.071	1240.52	736.271	2200.26	2352.66	2371.25	3303.33	2801.87	2284.78	2702.34	2122.21	2787.72	2551.8	1928.84	2903	1773.57	1768.89	1731.35	1696.1
M219T37			1.28699	1.54013	2.23256e-05	0.000518338	219.173	36.545	71396.7	52171	57147.4	68583.6	66725	43575	65749.1	54141.7	57753.2	50162.4	74313.1	90560.9	96206.4	100542	90656.8	126123	82528.4	75162.2	79997.4	88593.3	66453.5	66468.1	72517.9	66926
M402T120			0.646078	2.74845	2.2461e-05	0.00052024	402.37	120.338	4407.61	4092.83	4526.47	4378.42	4321.42	3617.79	5720.7	2537.23	6150.48	3312.37	8480.04	7267.14	18095	13838.5	10583.3	8579.67	8588.1	10292.6	18341.4	14297.1	7988.83	7865.24	7582	7996.07
M665T246			0.348999	1.77984	2.25186e-05	0.000520268	664.533	245.936	3852.97	3564.87	2058.98	2846.54	2201.95	2257.36	3169.86	2942.77	3348.58	3198.19	3887.89	5422.66	6374.29	5278.71	5998.74	3777.51	5391.67	5409.5	7086.85	3774.23	4027.86	4032.62	3936.3	3936.53
M1054T187_2			0.34953	1.86235	2.25692e-05	0.000520268	1054.13	186.68	2773.24	2670.68	2332.66	3447.65	1998.52	3971.58	2233.45	2441.66	1747.92	2076.63	4559.91	6545.9	3333.64	4811.97	3647.75	5440.59	5828.13	4120.63	4059.69	5502.97	3399.66	3459.09	3124.65	3332.49
M251T144_1			0.536172	2.21206	2.27772e-05	0.000523822	251.211	143.613	5360.91	3616.33	1350.41	7709.29	7088.12	2323.98	3589.42	2716.12	5674.61	5292.7	8864.17	8996.67	14776.8	8325.08	9098.49	6802.68	11808.7	9723	10983.4	9548.74	6809.43	6969	7449.95	6579.66
M919T167_2			0.205587	2.09713	2.30728e-05	0.000528878	919.065	167.454	987.499	696.909	642.093	1136.63	357.739	805.776	615.746	743.154	459.867	899.098	1389.24	1309.81	767.512	1639.15	1441.84	2184.51	1880.43	1495.99	1847.76	1446.12	1181.6	1147.18	1025.35	1189.04
M297T103			2.22448	2.6663	2.31681e-05	0.000529059	297.241	103.302	61314	54400.6	32478.9	72652.7	49400	42182.8	75425.2	41360.8	86498.3	44462.4	101624	165510	113230	224016	83646	92654.8	159856	172897	169296	210868	111967	104077	104012	112372
M412T244			0.297229	2.10341	2.34177e-05	0.000533507	412.424	244.454	1551.2	1160.4	1340.57	1683.5	1045.35	1903.43	2620.15	859.238	774.545	2717.32	3989.38	3535.59	2548.07	2557.6	2973.01	3013.3	4430.89	3630.56	2432.7	3819.17	2278.96	2285.23	2284.52	1899.84
M404T186			1.11123	0.251812	2.35791e-05	0.000535929	404.326	185.709	48106.7	24464.7	17941.4	24439.5	19949	20286.7	46359.7	40674	57043.9	41308.5	5797.19	10676.3	8884.3	10046.5	6430.91	8537.57	8738.23	6469.59	10524.3	9655.87	20510.6	20125.7	19359.9	20452.5
M559T351			0.716509	3.0871	2.37552e-05	0.000538673	559.338	350.589	4123.29	9475.89	4546.35	3746.76	4587.31	2955.6	4693.25	3647.42	6384.47	3614.3	13829.3	10601.9	10034.5	20444.3	12187.1	9854.1	12826.8	12035.9	24256.2	21415.2	7926.69	7582.43	7660.95	7582.59
M261T77			1.9828	3.16855	2.40858e-05	0.000544899	261.221	77.4215	32962.9	41731.8	22921.7	55843.9	27608.5	25840.9	32390.1	29026.6	40626.9	26035.7	65235	84903.8	136250	154491	71098.1	48969.7	91541.7	107604	153845	147490	69682.6	69682.6	69689	66693.9
M210T250			0.691149	1.95988	2.50391e-05	0.000565152	210.075	250.169	8521.78	9915.53	6650.24	12123.6	11445.3	7980.68	11325.4	3791.37	7656.01	6224.74	14218.5	13808.2	19426.7	13477.2	14349.4	13522.1	18944.9	18563.8	25232.6	16290.1	12623.5	12294.4	12297.1	12292.7
M259T413_1			1.05308	3.2404	2.52934e-05	0.00056957	259.128	413.008	11197.5	5744.17	9384.2	9115.72	10354.6	5873.17	9177.13	6746.36	15410.7	8709.47	10253.6	20765.2	39664.6	24031.7	22789.7	26236	48622.5	39889.1	34440.5	30493.8	26793	24626.2	24505.5	24538.8
M474T103			3.20227	0.411728	2.54131e-05	0.000570944	474.356	103.284	284698	315960	426163	385213	311312	350500	548399	131917	443018	441538	158756	153466	190722	105376	122400	105082	146650	198085	214261	103366	265459	259945	265298	234842
M208T158_1			0.811226	3.16237	2.55614e-05	0.000572952	208.096	158.361	7294.68	7944.88	6316.11	3874.02	5895.45	5811.57	5411.55	1794.02	5769.58	7740.94	15426.6	13996.6	35907.9	14897	13764.9	13674	19184.7	20559.4	20991.1	14549.7	12201.2	11291.2	11293	11534.8
M640T439			1.8234	17.158	2.64201e-05	0.000589483	640.284	438.54	1173.24	4492.74	6609.37	2850.64	2152.26	1417.41	3132.27	8086.73	4740.8	5253.78	37890.2	30342.7	84908.3	101723	32109.7	53002.6	42931.6	62698.8	138266	100891	33142.1	33178.3	30643.8	32693.6
M478T37			2.39041	1.80733	2.67027e-05	0.000594425	478.387	36.5405	152504	92700.5	140740	157176	184492	120156	128826	73765.3	164436	92880.2	189488	253620	322553	206812	274837	188746	258066	280723	187057	201507	206293	204948	198870	198920
M491T357			0.58503	2.3185	2.76315e-05	0.000613697	491.276	356.579	4005.58	6239.09	3849.21	5925.36	5626.18	3811.48	7204.25	3787.76	4781.55	5773.11	13175.7	9096.6	17320.1	8816.49	12756.9	9176.18	11683.7	17265.4	6248.21	12712.7	10361.9	10342.3	11936.5	10307.4
M336T193			4.61606	32.7713	2.81939e-05	0.000624761	336.253	192.829	17373.5	8356.27	11747.3	10595.3	20049.3	8325.43	11498.9	6850.79	22247.8	10136.2	40954.7	340146	652814	287647	517093	275563	510365	441075	851474	250750	200030	197043	196751	197293
M315T387			0.7976	3.97892	2.87783e-05	0.000636262	315.19	386.837	5930.57	3497.79	2502.5	2837.04	5033.73	3087.96	5299.65	3443.26	4580.2	3431.95	5324.58	11639.4	19732.6	12924.5	10647.5	19451.6	16268.6	22178.2	27919.6	11656.4	8539.23	8544.61	8482.54	7617.85
M240T61			1.5539	2.61945	2.90912e-05	0.000641722	240.031	60.884	9937.29	45741	21577.3	33420.2	81492.7	18466.4	12789.9	22585.3	17870.5	16642.7	67008.4	58345.6	101877	76746.4	78200.8	56329.6	76232.1	90012.8	70519.3	59544	48293.7	48293.2	48293	47464.8
M391T88			1.08522	4.24497	2.93139e-05	0.000645149	391.367	87.503	4986.91	7579.32	4373.49	6254.56	6043.86	5458.23	11182.7	4417.19	14368.3	8153.36	20137	31538.5	55649.4	39739.1	28342.4	24157.2	24370.2	31879.4	9261.5	44035.6	20990.9	20831.8	21088.4	20565.7
M173T68			1.53157	3.10434	2.93792e-05	0.000645149	173.116	68.1115	16971.3	22750.9	18862.1	47269.4	20574.6	17706.7	25465.3	10935.7	9945.93	22011.8	51524.3	51212.9	95891.7	54222.2	81759.3	32983	65196.6	96438.2	89398.3	41025.1	36657.6	31373.3	34883.8	50035
M929T36_2			0.694991	1.79486	2.99024e-05	0.000654723	928.694	36.023	9492.91	11475.4	7794.28	11748.5	10618	9665.13	14823.3	11932.7	14546.5	11877.2	11987.9	19222.9	18211.6	27272	26569.9	19371.4	23986.5	18443.9	22767.8	16733.9	17109.1	17159.3	16285.9	14982
M271T126			1.36826	2.47482	2.99498e-05	0.000654723	271.226	125.933	21491.7	15908.3	17558.3	29037.7	18602	23605.7	25067.3	26671.2	34729.8	28787.3	37223	66396.5	53214.2	102764	53276.4	43242.1	48060	69006.9	47608.5	76777	44403.1	43205.3	43816.1	43199
M261T67			0.860422	1.65555	3.02972e-05	0.000660832	261.123	66.7855	21482.3	20898.7	9331.88	24493	21848.1	16872	32126	14735.9	22114.9	20405.5	26338.9	29845.7	36432.9	36126.3	36678.7	30602.5	33963.4	33735.9	31126.8	43391.1	26925.5	32259.7	25869.1	27945.3
M325T147			0.671359	2.9814	3.0436e-05	0.000662242	325.32	146.917	2632.75	8618.07	2471.96	3123.8	5533.62	1909.61	4925.27	2946.94	6685.98	2958.38	9188.52	8776.62	18691.7	15248.6	11114.5	8508.81	7377.21	11580.5	18081.8	16073.1	7944.8	7347.57	7540.15	7342
M473T34_2			1.53246	1.47012	3.0498e-05	0.000662242	473.316	33.992	116455	104108	89222.8	99927.3	80722	84546.9	108016	94844	75212.3	73944.1	144111	152310	132806	111292	151447	106163	169621	146700	132462	115890	110473	96476	108380	110348
M570T56			1.35224	2.02576	3.08341e-05	0.000666805	570.478	55.995	47617.6	40701.1	23611.7	52201.1	14187.4	29760	39323.2	29958	24932.4	34845.5	44731	71734.6	59124.2	68510.8	74895.8	51146.2	66765.8	102823	63693.3	79537	51098.3	50999.6	50718.6	50843.7
M177T268			0.323581	2.01907	3.08452e-05	0.000666805	177.101	268.425	1143.46	1719.25	1630.73	1576.76	1241.57	2002.21	3284.7	1819.54	2749.77	1842.74	2606.71	4896.65	4520.67	4332.37	3043.99	2976.51	2846.37	4035.18	5029.47	4096.06	1935.28	1869.69	1545.32	1969.47
M348T36_3			1.27361	2.72555	3.10535e-05	0.000669819	348.288	36.363	22196.2	21063.9	16150.4	19651	9354.13	18086.8	17842.3	18842.8	11900.8	38510.6	41567.3	63290.4	34365.6	49810.8	88983.5	40240.9	69648.9	37045.5	42159.7	60550.4	33790.6	37124.8	39451.5	26543.8
M297T407			3.55188	3.79493	3.23103e-05	0.00069473	297.18	407.253	133377	8745.16	97562.9	118626	126560	68203.9	60146.5	30613.2	165376	28667.4	67668.3	133910	324615	328357	324447	351296	410559	472839	387811	378190	121816	117943	117929	119096
M228T50			0.428294	2.7563	3.23512e-05	0.00069473	228.047	49.796	3123.67	2134.61	756.676	2677.22	2824.25	2001.41	3292.81	1586.11	1053.5	1156.32	6480.97	5290.85	5295.6	4623.52	4366.55	5188.04	4591.4	4827.15	10746.4	5387.39	3899.12	3897.39	3221.96	3899.7
M272T231			0.510985	0.354249	3.31324e-05	0.000708423	272.04	230.818	10709.5	8614.34	7050.96	12237.9	8970.16	5860.01	10715.9	2244.03	9083.16	6382.23	3086.13	2251.44	4124.36	1844.04	3795.59	2521.36	1817.41	2072.88	3317.87	4170.64	2811.24	4484.58	4493.95	4473.49
M548T33			1.26554	1.95081	3.31345e-05	0.000708423	548.405	33.381	47872.8	37862.8	22167.5	46678.7	35576.2	13586.5	41128.8	22790.1	29067.8	29125.7	56805.4	59066.4	80947.5	48372.7	73847	48462.7	53227	88994.2	57673.1	68289.3	45032.2	48401.6	42774.3	43461.2
M143T144			0.654579	1.62404	3.35621e-05	0.000715991	143.081	143.62	12301.3	15940.4	13067.5	14481.9	9772.7	8307.62	14820.4	8429.3	11503.2	11503.9	16016.1	17155.7	26759.1	22362.8	18198.1	15452.7	22102	18070	20021.7	18954.7	17888.9	19057.5	17882.6	17851.5
M270T277			0.907728	2.46563	3.38118e-05	0.00071974	270.148	277.063	14971.1	6665.18	4774.12	11259.9	7913.24	7170.96	16425.6	5709.92	17070.6	7808.93	15116.3	20477.7	34061.6	23353.7	19382.4	17935.9	26589	27719.5	37529.2	23829.4	17198.9	16553.9	17117.3	16373
M432T283			0.462855	2.97006	3.45246e-05	0.000733309	432.293	282.796	2199.28	3888.63	2353.96	2465.53	2570.42	1652.43	1463.91	1580.15	920.973	4083.51	10848.1	3873.62	6405.44	6722.67	4568.02	7365.22	4523.12	6109.51	10929.9	7496.75	6633.04	5908.15	5893.76	5903.54
M648T246_1			0.792371	1.91446	3.50051e-05	0.000741895	647.507	245.8	18795.4	15384	10235.7	13098.8	9689.9	9321.3	13748.8	13855.9	14112.6	14739.4	18263.1	27264.2	32072.9	22310	28894.1	16956	27517.8	26565.3	36469.1	18276.3	18715	18403.1	18102.9	18107.1
M723T61			0.517841	0.58974	3.56502e-05	0.000753924	722.508	60.906	17671	10259.2	14431.9	13396.1	12491.1	11393.2	18411.4	19923.5	15010.2	15031	9680.06	10067.1	10937.5	8485.84	5916.47	6598.4	10335.3	9431.27	8143.88	7696.77	11762.1	11425.1	10580.9	11757.4
M1054T187_1			0.408367	1.66866	3.57982e-05	0.000755412	1053.62	186.926	4535.19	3757.64	4472.94	6765.61	3342.33	4030.75	3083.42	5146.48	4507.18	4526.93	7753.52	8721.97	5158.47	8237.12	6530.81	6550.58	8366.01	6268.09	6520.23	9595.39	6820.01	5830.91	5827.94	5831.83
M456T103			0.351024	0.419363	3.64406e-05	0.000767303	455.893	103.248	3099.2	3602.84	4507.94	5457.49	3779.69	4380.36	5971.42	2326.2	5632.61	6306.82	2335.74	675.857	3033.72	1481.24	1543.85	1446.34	2159.3	2643.46	2520.06	1058.83	2807.43	2540.65	2523.36	2530.85
M781T40			2.06085	0.354446	3.68861e-05	0.000775006	780.55	39.5075	209497	121258	103915	93205.2	97765.3	110075	175608	251423	184322	132459	30499.8	69486.3	41184.6	63648.9	65437.3	51329.4	53268	60439.2	40811.7	48306.6	95472	81428.3	97397.1	97416.9
M224T409			0.564761	0.514744	3.7326e-05	0.000782559	224.138	408.75	16379.7	17365.1	11619.9	16122.5	10681.2	8561.5	20207.6	9441.09	13425.6	14835	7157.44	5975.6	7198.55	9003.64	6074.38	5976.1	6870.85	8393.35	6514.68	8199.11	10167.1	10165	10164.6	10645.6
M230T137_1			0.243048	1.64751	3.74657e-05	0.000783799	230.034	136.735	2067.8	1643.67	1148.67	2125.39	2233	1094.37	1914.49	1868.12	1532.16	2357.54	2672.37	2345.92	3135.29	2943.11	3470.07	2245.91	3550.45	3114.77	3699.7	2453.2	2173.1	2169.59	2171.07	2362.01
M858T33_1			0.621238	1.60382	3.80618e-05	0.000794251	857.734	32.63	9941.41	17746.5	11988.6	14131	11187.4	10382.6	14023.4	7692.39	11657.7	15706	18701.7	26204.8	16297.9	21185.2	23677.9	16096.9	19896.8	17160.5	21054.1	19330.8	18817.8	18372.9	16545.6	17522.6
M381T192			0.66695	0.509584	3.81286e-05	0.000794251	381.184	192.343	18122.6	21770.1	15039	22860	19707.7	16185.5	24765.3	8591.01	25205	16345	8095.74	9495.78	9414.6	8337.11	12667.7	7017.58	11634.2	10467.8	8215.57	10757	14053.1	13178.7	12981.6	12975.9
M243T408			0.800847	3.87035	3.83542e-05	0.000797243	243.025	408.036	5332.03	3566.51	9923.31	6718.52	8071.23	2287.78	1163.03	1156.92	4550.81	970.23	15125.3	4560.73	24301.1	13550.6	20636.2	13966.4	10511.5	25804.8	18507.7	22326	11390.2	11044.7	10801.9	10812
M932T155			0.686563	1.61198	3.86256e-05	0.000801172	931.717	155.17	13725	14205.1	11234.5	13633.1	10709.2	11752.6	13534.9	18014.4	18923.4	12817.5	16049.6	20259.8	20945.1	28373	20319.5	24728.1	20548.7	22927.4	29586.9	19601.4	17039.2	17198.3	17198	17116.4
M139T207			0.570314	1.60103	3.92221e-05	0.000811814	139.122	207.246	9472.96	10876.1	8229.21	10897.3	9985.6	7541.1	12045.9	4926.44	8576.79	9818.44	10984.5	13059.5	17560.2	14764.8	14034.1	12297.5	15444	13923.5	19535.3	16283.4	11953	11804.8	11953.1	11096.5
M300T73			0.734819	0.529496	3.94635e-05	0.000815076	300.2	72.584	26758.9	20977.6	30278.6	28515.9	29019.1	12115.7	30804.4	21891.2	24734.7	24218.4	15703.5	18692.6	16148.6	14352	15503.2	8621.38	15456.1	9586.25	6464.83	11482.7	21084.1	20954.7	20955.4	21504.8
M219T58			1.9374	2.02129	3.95587e-05	0.000815312	219.173	57.949	77853.1	74995.5	91848.9	67024.4	106488	72738.2	7603.57	108617	31593.2	49871.2	155160	105799	132558	179156	179409	150435	114018	116378	126576	132438	71133.6	75491.5	78977.3	66242.9
M192T158			0.495687	2.91617	4.153e-05	0.000854131	192.156	158.21	4112.51	1629.96	1909.77	3389.14	2145.84	1928.33	2688.17	1767.21	3802.5	2985.87	6883.49	13963.4	10557.3	6660.83	7466.54	5571.04	5631.05	6673.56	9103.66	4357.43	4773.51	4503.27	4680.43	4817.76
M488T51			0.710157	2.31478	4.22294e-05	0.000866683	488.444	51.281	14367	5718.84	5089.5	8747.83	3480.51	4925.55	6907.88	8021.36	10594.8	10251.4	25453.9	16861.7	26772.8	14575	20008.5	16308.8	19257.4	18060.8	11883.6	11612.6	13444.5	13447.5	13156.7	13148.9
M261T358			0.15382	1.92421	4.28615e-05	0.000875451	261.32	358.339	569.932	703.846	402.387	624.223	345.594	416.96	695.173	340.337	609.183	398.378	1267.82	715.894	1279.83	895.419	980.834	734.961	903.048	1158.93	660.797	1227.5	819.238	793.897	820.305	793.318
M278T377			0.212458	1.73358	4.29262e-05	0.000875451	278.044	376.596	1067.38	1295.07	1264.11	1108.63	1162.02	915.511	1101.79	866.649	1524.95	1473.94	1996.11	1595.81	2826.62	1971.06	1876.66	1230.12	2091.25	1884.03	2549.51	2400.44	1596.85	1679.01	1410.99	1682.88
M227T254			0.817712	2.4254	4.29266e-05	0.000875451	227.138	253.774	13742.5	7542.12	7421.34	8384.23	5385.32	4899.57	12709	3320.76	14561.6	12772.5	17745.2	16552.4	26827.4	14887.7	17497.7	16673.4	30583.2	31340.3	28260.4	19710.3	17804.4	17433.6	16713.5	16713.7
M689T229			0.398198	1.7358	4.34108e-05	0.000883278	688.512	228.788	6041.02	4876.33	3350.47	2026.58	3807.47	3347.35	4689.07	4508.74	5143.95	5077.21	5559.29	8769	7032.35	7371.85	8654.29	5091.71	8970.33	8389.17	8587.79	5984.65	6419.51	5510.91	5856.9	5468.97
M154T355			1.07594	0.560483	4.35512e-05	0.000883278	154.049	354.779	53139.6	60139.7	45623.2	64887.4	57656.4	47856.8	69014.4	27531.9	63536.5	46134.8	27045	20427.8	28082.8	25957	26036	25377.4	36028.2	32663.4	41769.7	36762.8	40086.5	39471.5	38809.9	38782.5
M362T127			1.00416	3.13428	4.35828e-05	0.000883278	362.341	126.893	12899.6	6877.81	4035.64	8927.73	7033.06	6463.51	13403	8905.91	10625	10833.8	15995.3	22538.7	43684.1	30826.3	21469.1	19260.4	20246.6	23648.5	47189	37243.1	15122.2	15006.9	14818.4	15096.2
M599T70			0.50361	0.62288	4.38059e-05	0.000885155	599.424	69.944	20294.9	18459	14808.5	12830.8	17756.4	17028.8	17509.1	24436.5	18106	17805.5	11120.6	8637.39	10897.4	10135.5	14094.1	10952.1	14744.3	9624.31	14294.7	7017.05	11997.2	13495.1	12329.5	11989.8
M377T124			0.943827	3.43653	4.38574e-05	0.000885155	377.353	124.319	6383.73	5696.03	4562.33	6865.43	5372.13	5349.64	10835.1	3900.53	12427.9	6396.22	10920.2	22796.7	35381.9	24235	17835.7	17844	15451.7	18489.8	41016.5	28987.2	13428.3	12998.3	13229.1	13099.6
M157T197			0.262156	1.8217	4.42541e-05	0.000891312	157.06	196.649	1323.28	1893.04	1554.86	1357.77	1068.83	1086.76	2249.72	1813.81	1697.24	1311.52	2375.37	1838.14	2690.97	3848.74	2393.16	2172.02	2812.44	2895.51	3600.16	3348.98	1798.03	1803.9	1869.94	1988.73
M492T35_4			0.902945	0.534595	4.47181e-05	0.000897369	492.475	35.033	61956.1	52754.4	33961.5	32537	35197.2	49517.3	42632.8	55045	42545.1	36473.2	24818.7	34966.9	18034.9	34012	16497.8	16417	25293.5	18591.7	26972.2	21017.3	31286.7	31280.5	32589.9	31285.7
M241T257			0.430224	2.29276	4.48088e-05	0.000897369	241.19	256.717	3747.05	2507.15	1509.66	1360.25	2613.09	3033.23	2175.95	2288.95	4298.28	3204.01	2684.37	4176.63	6208.49	5982.21	6090.01	5649.13	7083.4	7155.79	9558.98	6713.96	4230.54	4245.24	3660.29	4224.69
M335T130			0.566676	2.46603	4.48356e-05	0.000897369	335.309	129.856	5514.83	3559.52	1459.03	4175.31	4765.67	2932.73	5041.05	3771.72	5488.33	4757.4	5792.51	9112.59	16834.1	12111.7	8912.6	6291.37	9936.48	7966.76	12725.5	12572	5838.34	5647.73	6097.86	5932.93
M201T361			2.18897	0.173318	4.49238e-05	0.000897369	201.122	360.582	246685	123791	83119	91794.3	51256	67204.9	161952	85634	146617	180896	21104	19194	20444	16716.8	23937.4	22772.2	20369.3	15194.7	22836.8	32163.4	65749.2	64722.8	64881.3	63755.7
M251T352			1.14466	2.44461	4.56004e-05	0.000909018	251.138	352.084	24680.9	7849.66	13253.1	18582.3	17673.8	16158.9	17382.2	13651.6	21893.5	17634.1	20121.7	32400.5	52107.8	38124.8	37612.3	34556.4	44883.4	33239.5	70088	49419.2	32509	31595	30692.4	30686.3
M807T139			2.40645	0.341122	4.62009e-05	0.000919105	806.567	138.892	284943	176787	124269	149565	120687	122719	185227	324786	270352	191092	46680.2	72183.4	72985	105344	83425	54211.3	70721	72635.2	39765.8	47382.8	132700	130823	130951	129728
M203T34_2			0.639986	0.703083	4.72294e-05	0.000937648	203.178	34.2005	33072.2	29991.3	30190.6	31855.7	27618.3	23777.9	31438.3	28013.1	34440.6	40415.3	22115.8	27550.8	18427.3	23880.1	20003.6	16704.5	21895.4	21668.6	20917.2	25364.1	25514.7	25520.9	23875.6	25511.1
M257T355			1.45255	0.34178	4.85438e-05	0.00096178	257.16	355.381	74159.4	69723.9	47514.9	83013.7	71235.1	47027.3	101968	31662.7	69162.4	35351.4	14756.3	14870.7	12211.3	43417.3	18464.9	12728.3	21405.1	18625.4	39657.1	19464.9	37877.4	37544.6	36694	37829.4
M446T33_3			9.76442	1.41044	4.95554e-05	0.000979827	446.396	33.2605	4.97097e+06	3.62669e+06	4.70265e+06	5.9547e+06	3.23054e+06	4.45883e+06	4.45991e+06	3.24355e+06	3.98355e+06	3.64464e+06	6.2961e+06	5.11742e+06	5.20652e+06	6.25051e+06	5.4051e+06	5.4688e+06	6.41222e+06	6.43557e+06	6.57646e+06	6.45892e+06	5.65374e+06	5.55788e+06	5.41818e+06	5.41769e+06
M264T327			0.537802	0.554467	5.00433e-05	0.000987467	264.134	327.023	16662.6	17441.4	12429.3	15032.9	15188.3	15348.1	20566.7	6158.05	14686.9	14667.6	8777.59	6420.24	7285.38	7137.17	8056.43	8843.22	7259.85	8022.51	9431.25	10928.3	11254	11017.4	9314.5	11591.4
M354T105_2			0.312694	2.12331	5.02186e-05	0.00098892	354.408	105.16	1252.15	1341.4	2419.86	1576.94	1183.63	1221.74	1719.27	2793.36	1674.58	1612.66	2130.62	4511.42	2536.24	4656.05	3067.51	5167.46	2687.13	3382.76	3830.72	3692.34	2664.68	2660.61	3094.36	2669.31
M249T206			0.759152	1.8924	5.03583e-05	0.000989668	249.125	206.128	10373.7	11434.5	13837.2	12473.5	11731.5	18558.4	10919.2	6967.76	14682.5	5240	15021.4	22620.6	24364.2	19437.1	15121.9	25820	29657.3	27422.2	21134.3	19332.1	19127.4	16873.4	16873.1	16872.9
M230T394			0.472034	0.502008	5.09291e-05	0.000998868	230.102	394.455	7036.71	10485.6	11683	12423.8	16826.8	10212.7	12689.6	8430.47	11253.1	10192.9	3729.52	8672.98	3469.71	4713.86	4736.05	9086.91	4644.63	5687.71	6952.7	4146.59	6794.25	7076.48	7013.01	6277.07
M211T360			0.873551	2.16843	5.18058e-05	0.00101402	211.117	359.528	17356.9	10316.2	9291.58	16353.4	12114.3	10143	12885	6109.68	16959.8	4221.26	21545.5	21138	30511.4	20210.7	20996.9	16984.1	25672.7	29659.1	40138.2	24141.6	14869.4	14247.3	14229.6	14494.9
M115T203			0.391339	1.85629	5.26547e-05	0.00102856	115.086	203.037	2129.5	3428.49	4341.09	4949.62	3236.3	4232.07	2155.41	2313.56	4531.12	3314.86	5253.54	6917.37	7255.27	5511.34	8150.34	4189.1	8116.68	4595.58	6602.12	7695.88	5166.88	5174.73	4631.5	5170.07
M521T256			0.660147	3.23459	5.30025e-05	0.00103328	521.274	256.214	3924.84	3353.29	5516.25	3563.09	3171.71	3676.23	3325.39	4670.4	3709.54	3882.9	9665.92	18700.2	5550.06	13049.9	21572.2	8809.87	12366.9	17558.4	8803.34	9404.51	7813.12	7325.46	8668.11	7335.85
M200T353			0.674116	1.69464	5.3129e-05	0.00103368	200.102	352.554	13097.1	10451.7	11264.6	10264.5	10287.7	9969.83	14137.8	8480.18	16382	6247.1	13887	13796.3	23337.9	19686.6	17619.1	14872.2	22907.5	22032.1	20451.1	18808.3	13250.7	13410.2	13410.1	12515.8
M393T124_2			0.388864	2.64754	5.37401e-05	0.00104348	393.38	124.041	2734.73	2084.12	931.664	1400.4	2974.44	1327.13	2312.65	595.611	1595.48	3180.58	3787.63	6690.11	6532.13	6633.79	3137.95	1987.02	6628.76	5699.7	4381.03	5187.25	2915.24	3710.76	3519.11	3758.88
M489T33_1			2.2053	0.511056	5.43692e-05	0.00105359	489.225	32.5815	201509	202063	263421	263107	347775	188748	258497	309404	144038	177354	129396	89481.7	132651	147395	153604	130453	116629	142216	68731.2	93447.7	88130.5	89272.1	92625.9	85918.6
M316T377			1.25079	2.9875	5.45397e-05	0.0010548	316.211	376.559	14374.6	11323.6	16476.2	20265.4	21453.2	17491.6	5076.65	2966.43	23519.1	11135.6	7618.64	31532.1	44933.4	34940.1	47500.8	43937.7	51844.8	63540.3	59892.5	44706.1	27865.8	27867.3	27685.3	27685
M346T207_2			0.436453	1.90857	5.47029e-05	0.00105585	346.272	206.729	5022.27	4581.86	3334.05	3684.91	2611.51	2807.41	5287.72	3765.01	5288.42	3536.3	6351.66	8396.45	10292.7	6855.77	7065.4	4250.55	6543.4	7506.56	10978.5	7948.12	6105.32	6187.77	6007.13	6144.03
M497T416			2.31391	0.357751	5.53675e-05	0.00106656	497.147	415.995	157644	217086	196231	246044	303704	160179	262140	129127	117985	92614.6	33459	88489.9	58888.3	51238.2	125900	53184.7	68438.5	67178.6	65215.6	61563.6	106765	107438	109049	131550
M527T38			0.576313	0.532802	5.5904e-05	0.00107477	527.152	38.2685	11279.4	13044.9	19598.6	15379.1	14991.9	24331.7	12328.9	21804.6	20557.2	16628.3	11665.3	10658	7445.18	10197.4	9620.9	6731.13	10238	7608.7	5981.94	10400.4	12941	12748.6	13117.2	13449.3
M336T34			0.89775	2.03179	5.60776e-05	0.00107598	336.325	33.9755	17258.8	29086.2	13300.6	7363.5	12917.6	11577.3	14969.3	21744.4	10818.9	12835.5	27855.3	41310.3	38838.2	36043.1	26481.4	20245.7	25794.4	29869.6	24313.1	37821.3	26553.8	25034.1	25980.5	27954.3
M198T350_1			0.564142	0.57135	5.6725e-05	0.00108626	198.075	350.289	12594.6	20228.2	11960.9	18691	17375.9	16143.2	21455.6	11217.1	17558.3	15362.5	8610.49	6628.61	8580.44	7085.54	8839.47	7976.23	8892.88	9401.49	14027.1	12852	11527.9	11853.1	9779.26	11842.4
M399T206_2			0.742513	0.572509	5.70886e-05	0.00108894	399.32	206.125	34996.4	30859.5	18166.4	30049.8	23798.3	20535.6	29188.3	30887.6	41449	30241.5	16821.7	18078.2	15504.8	18295.1	16334.2	10240.8	17008.8	15971.8	14928.6	22942.1	20978	20478.6	20787.2	20679
M265T292			0.642483	2.38929	5.77275e-05	0.00109771	265.19	291.608	8988.05	5170.7	1792.77	3086.19	6472.56	2196.18	9381.39	4460.03	7857.21	6684.51	6481	10736.2	17390.3	11814.3	12860.2	11857.5	14611.1	16937	19757.3	11569.7	8810.79	8699.13	8755.4	8811.42
M231T231			0.629058	1.85521	5.7774e-05	0.00109771	231.112	231.339	7929.99	8950.56	5446.9	10599.6	8027.87	4965.63	13068.3	5282.58	11360.7	7003.05	12468.3	17119	19603.8	13321.8	10474.8	13618.4	13231.2	18781.6	19819.7	14866.8	12668.1	11345.8	11340.8	11345.8
M808T139_1			1.66305	0.376917	5.78943e-05	0.00109785	807.569	138.548	143475	92146.3	67065.6	79115.7	62644.6	61525.2	97370.7	166430	137111	95658.3	26744.3	42340.6	41553	54632.2	44908.5	30024.5	37531.7	42202	28124.5	29814.1	69393.4	68003.4	69502.3	64573
M508T158			0.628914	0.370949	5.95126e-05	0.00112634	508.434	158.242	12537.1	13405.8	11490.7	18795.7	17427.5	13170.6	20564.7	9199.8	15404.8	9848.15	4966.33	2895.93	801.069	5139.46	14658.6	3069.35	3400.27	3151.22	7732.49	6802.5	7802.09	9062.85	8296.4	8099.78
M550T139			1.0819	0.259291	6.00771e-05	0.00113334	550.443	139.375	29589.3	24462.8	20731.3	37475.3	30012.4	23632.9	37556.9	22446.1	69379.4	26348	6290.62	9446.29	11491.9	8963.31	6244.91	4914.52	6449.82	10481.1	9453.02	9661.36	16363.9	15354.5	16368	16170.3
M306T36			0.875633	0.661016	6.01156e-05	0.00113334	306.278	36.213	61599.4	47923.3	43178.9	59533.2	54806.4	60912.9	67804.9	54628.8	66721	52395.4	42590.9	51275.4	35553.9	37163.8	31631.4	26512	52219.6	31404.2	30287.6	37812.8	42311.2	43746	44175.2	43980.8
M272T320			0.976701	2.00689	6.06331e-05	0.00114089	272.127	320.059	13267.5	8484.54	25587.6	26539.8	14612.3	12451.3	15005.3	17791.6	23611.9	17140	16351.7	32670.7	41565.7	34115	27101.8	31445	43398.3	40285.5	46422.8	36828.8	21744.3	19997.3	21330.5	22002.9
M280T315_2			0.596627	2.61335	6.09725e-05	0.00114506	280.189	315.25	2528.64	6023.54	4441.15	4253.76	3525.35	10138.3	2359.69	2389.4	3593.78	3204.09	6227.41	10788.9	8151.92	9348.14	15022.3	13261.2	10831.8	17224.7	12408.2	7692.3	5879.27	5872.67	5867.64	6914.48
M442T413			0.99306	5.41747	6.14147e-05	0.00115114	442.154	412.753	2099.11	5337.18	5226.11	3244.93	1697.8	4940.74	6427.02	4383.23	4454.75	5133.21	7141.44	13891.9	22790.2	29519.3	20544.7	13451.4	21886.8	27257.6	48886.5	27278.2	12175.6	12518.9	12094.4	12063.6
M918T167			0.286967	2.69665	6.31001e-05	0.00118046	918.06	167.01	1532.42	1331.72	920.415	1722.08	356.724	1087.08	805.427	559.053	539.455	985.811	2701.08	2738.06	1494.52	2884.92	2546.03	1611.69	2994.09	2416.43	4838.53	2310.21	1565.59	1565.71	1376.48	1531.56
M236T298			1.33755	2.7014	6.33126e-05	0.00118216	236.164	298.013	29541	8201.52	18798	27430.9	22180.6	16002	19341.5	6129.45	32563.7	9727.14	15083.8	37738.3	60837.1	40005.6	59738.3	47958.9	60797	68635.2	74751.8	47493.3	34910	34097.6	34152	34099.1
M395T34_2			0.959183	0.746464	6.42715e-05	0.00119776	395.365	33.534	98888.3	106767	91763	98860.3	100820	84662.9	107432	104449	95265	90279.7	65158.7	73678.6	83141.3	63102.5	74323.6	63919.8	97740.1	78657.9	50213.4	80993.2	86612.3	85744.8	87020.8	83134.5
M985T418			1.56113	0.0532451	6.66886e-05	0.00124043	984.777	418.086	46668.9	56942.8	70468	120401	20634.4	104502	55628.3	2490.82	56794.4	63435.9	944.71	2822.96	4400.13	1033.23	5383.06	4692.23	3199.09	1794.87	6716.59	851.883	28781.5	23342.6	27453.6	28318.6
M434T133			0.644212	0.509812	6.73202e-05	0.00124979	434.179	132.711	15863	14127.9	16457.3	24313.2	29088.2	14386.1	20468.8	16845.2	17455.3	17792	5861.9	10135	7611.2	12014.2	12437.6	6487.32	13840.7	11636.9	5171.24	10035.4	12398.3	12349.5	12010.4	12398.8
M612T33_2			1.15353	1.849	6.82677e-05	0.00126497	612.424	33.3935	30228.5	62022.7	31382	34766.8	13523.8	31019.5	30044.4	19658	25342.3	33179.4	54841.6	63715.5	66082.7	62849.7	71123	35286.4	49536.2	54854.1	54877.5	62181.6	46714	41184.8	43904.5	41839
M355T151			0.532684	2.58697	6.89603e-05	0.00127537	355.33	151.085	2511.07	4152.71	811.711	6066.17	2107.91	5047.7	3068.87	2343.8	4355.03	1985.34	5192.35	7025.58	12133.2	11357.3	6782.52	5549.48	6499.23	6992.74	11141.4	11274	5652.55	5391.86	5482.24	5650.66
M490T153			2.27618	0.269179	7.03546e-05	0.00129623	490.35	152.508	114055	226417	191873	221382	58959.4	195029	141842	48660	266789	170127	69784.6	49665	38725.6	52146.5	23967	37433.6	33240.3	40678.4	29523.2	64979.4	93665.2	91188.6	90511	90570.6
M661T195_2			1.25773	0.19302	7.08702e-05	0.00130326	661.443	195.335	29343.9	25966.9	61393.1	18474.5	30956.5	73149.7	27060.9	63873.1	51467.3	63975.4	6005.21	6674.62	34806.4	4790.54	8958.54	6085.9	4764.23	5129.72	2961.28	5845.26	23595.9	24848	23596.4	23600.2
M259T408			1.66636	3.39184	7.24583e-05	0.00132995	259.164	407.972	27702.8	3537.89	24486.9	29640.6	30208.7	15519	20370.9	9125.26	40491.4	7898.8	19590.2	40061.2	80468.5	73803.6	56638.7	67959.5	79761.4	82832.1	126899	80819.9	42968.3	42842.5	42458.6	42613
M319T36_1			0.500251	0.490874	7.28917e-05	0.00133539	319.095	36.268	14732	12237.2	9081.01	10098.7	10517.6	6457.43	14234.4	7829.3	13084.2	13361.4	3705.57	8657.44	3776.53	3514.11	4438.06	5939.52	8992.87	5787.67	3255.13	6730.92	7244.59	6420.64	6430.94	6667.69
M208T58			0.599802	2.3719	7.35344e-05	0.00134463	208.042	57.6515	2287.34	6854.19	6039.74	6530.98	12551	3256.86	3225.76	3640.58	2581.95	3861.3	9788.05	13095	12753.6	15668.9	13245.3	8833.34	14133.2	16322.7	8336.2	8386.38	8907.05	8903.09	8880.95	9927.1
M306T263			0.674834	2.91537	7.36745e-05	0.00134466	306.205	263.107	4796.53	1957.79	3539.95	7978.67	3758.17	1965.35	3127.25	3018.5	4637.15	14743.9	6764.98	10619.3	16748.1	10849.4	12539.4	14171	16098.5	18257.8	22291	16038.8	4699.46	4982.8	4593.18	7595.69
M791T191			0.904396	0.304695	7.38731e-05	0.00134576	791.452	190.762	24290.4	38908.6	49247.3	42482.2	12720.9	31747.2	18822.7	18254.8	26161.6	25864.7	8737.9	18204.5	9002.41	10510	9850.63	11456.8	7846.78	4918.18	3723.93	3653.53	13529.2	18259.7	18221.2	18236.1
M96T287			0.811774	0.414088	7.46314e-05	0.00135704	96.0436	286.749	19646.4	23737.6	17570.4	32377	24430.6	18170.8	32262	7806.4	25681.4	16164.4	5842.58	6718.11	8856.44	9363.13	7936.31	7066.88	10350	8402.35	13653.2	12018.9	13793.4	13474.3	13382.3	13384.4
M230T268			1.15897	2.27718	7.68051e-05	0.00139396	230.042	267.615	13112.9	20936.2	18402.6	25563.6	24761.5	19303.3	25366	12392.2	24355.3	9335.8	32840.5	29682.2	68575	42330.8	41240.3	26420.3	56621.9	39701.1	40320.6	62967.8	29553.2	27232.6	27695.2	27233.1
M152T252			1.22019	0.337788	7.82042e-05	0.0014167	152.07	252.351	47101.7	47306.5	24800.7	75931.9	63193.3	37215.3	71971.2	19770.7	38067.1	38522.2	15852.7	13111.8	15041.8	12175	17184.4	11069	20690.4	16184.4	20390	14993.9	28474.2	28955.4	28128	28109.9
M283T412			2.88824	2.62488	7.86832e-05	0.00142273	283.164	411.516	131688	8755.24	104577	129427	128252	79613.4	94649	35704.5	160154	39539.7	76327.9	163145	302197	230220	206910	244681	265491	297087	352744	256035	162028	162033	161287	159258
M140T187			0.828187	0.327159	7.89678e-05	0.00142523	140.07	186.767	15867.1	24401.2	20268.2	36979.6	30705.7	18246.2	29885.1	7164.33	19726	14345.8	4951.49	11851.5	6322.53	5093.55	5361.13	6468.68	6994.07	8171.61	9557.56	6414.19	12739.3	12495.2	12493.7	12494.2
M490T186			0.465025	2.32392	7.93629e-05	0.00142971	490.423	186.292	1943.12	3686.25	2486.85	3715.47	2896.47	3196.96	5157.26	1416.16	2953.07	1786.7	4906.47	6637.08	10937.9	7599.77	5283.26	5211.76	4804.75	5913.53	10028.6	6624.43	4365.91	4003.36	4588.13	4238.76
M146T87			0.698855	1.36695	7.98607e-05	0.00143602	146.059	87.4795	19396.3	23343.3	22441	25042.2	25076.6	18420.5	22118	26051.5	21219	16827	27005.9	26948.1	36827.1	32275.4	28083.6	24585.2	30545.1	31493.1	27298.4	35579.2	26102.6	26674.9	26892.1	26891.4
M174T225			0.419064	1.8509	8.09228e-05	0.00145243	174.086	224.543	6990.56	4274.95	1922.11	3854.36	3348.39	3788.68	6344.78	1819.28	4343.35	3408.77	5897.6	6150.99	7758.23	7708.07	8887.4	6553.37	8130	6256.18	10072.4	6798.06	5464.58	5446.78	5751.08	6389
M214T326			5.2169	23.6525	8.21792e-05	0.00147226	214.118	325.815	48899.6	9734.77	28609.5	30221.9	29525.9	14789.3	15674.3	7122.18	37698.1	12567.3	55733.9	466589	1.05456e+06	361509	403814	389138	1.03368e+06	733532	790321	265731	282235	278258	280627	278238
M409T134			0.685763	3.29478	8.31853e-05	0.00148755	409.377	134.317	3875.04	3906.23	3004.13	2167.37	3054.69	3304.28	5214.46	3458.81	7464.54	4672.39	5243.24	13569.8	25961.4	15502.8	11197.3	10538.9	8374.41	11325.3	14440.8	16038.8	9131.69	8617.19	8618.26	8739.4
M258T258			0.352113	1.9004	8.39703e-05	0.00149883	258.078	257.67	2963.87	1598.49	2361.15	2600.62	2168.02	3325.99	3196.5	2377.79	2797.2	3209.2	3157.19	3815.52	4671.83	5144.51	5362.22	3260.6	5904.51	6598.55	7476.42	5156.97	3102.05	2838.97	3019.35	3484.46
M525T316			0.365647	0.492794	8.49177e-05	0.00151297	525.119	316.223	5723	5878.24	5401.71	6213.49	5209.07	4143.9	9629.56	4098.05	4144.74	6062.15	2793.15	3292.01	3965.53	3342.42	3060.3	2690.57	1990.2	1111.02	2687.04	2912.55	4316.71	3316.43	3548.65	3315.31
M493T377_1			1.52366	0.0360145	8.53695e-05	0.00151555	492.893	376.636	54523.2	30824	40938.4	111276	36142.8	43315.3	36547.8	1305.64	82409.5	69441.8	622.572	1066.51	2139.31	230.754	2406.19	3766.96	2608.25	865.406	4475.34	68.1195	25776.9	25771.7	27845.4	26556.9
M216T155			0.73173	1.93	8.55009e-05	0.00151555	216.134	154.501	16648.1	9230.09	7468	8538.92	6938.49	5504.15	17634.2	7926.37	18325.3	10708.7	14861.4	16091.5	23116.7	20716.1	20397.9	19845.6	20542.6	22085.8	30236.4	22325.7	16936.4	17631	16882.8	16880.4
M282T368			0.861218	0.460405	8.553e-05	0.00151555	282.179	367.539	38408.1	27150.4	23705.1	39986.4	16743.7	29527.5	36591.1	15548.5	45063.3	36596.9	8236.46	13865.9	11908.9	12938.9	12209.3	17268.7	15591.2	17305.3	17340	15748.2	22423.3	22346.8	25042.7	21382.5
M289T356_1			0.422416	2.08628	8.60972e-05	0.00152282	289.121	355.778	2036.07	4740.74	2543.74	2447.62	2266.46	2155.71	2569.54	3571.13	4843.48	4883.61	4496.42	4809.83	7658.73	8220.01	4867.26	4789.74	8203.72	6178.26	8957.34	8700.89	3999.08	3856.51	3946.02	3782.09
M232T394			0.213903	0.468831	8.67973e-05	0.00153242	232.046	393.918	1230.2	2660.34	2582.09	2687.18	2414.81	2338.94	2539.81	749.102	1990.49	1696.35	1094.6	698.218	639.584	1067.92	740.99	1087.03	1108.32	1238.16	1035.88	1082.84	1327.18	1358.8	1454.33	1187.94
M648T229			0.523727	1.73192	8.70043e-05	0.00153247	647.506	229.302	9582.98	8782.3	5552.38	7626.81	5043.09	5028.4	6908.64	8876.96	7415.08	8268.42	10004.5	12289.4	15540.1	16105.6	12434.2	8289.77	12947.7	12171.7	17235	9559.51	10029.8	9626.26	9626.92	9782.56
M243T77			1.01599	2.10824	8.71154e-05	0.00153247	243.21	77.471	15284.1	21187.3	18658.4	19973.2	23138.6	13733.1	16056.5	14854.9	15991	11703.4	23346.4	29308.7	41715	50497.8	29740.2	19176.4	30470.9	36758.7	50156.5	48453.7	27401.1	26828	26828	28749.7
M1051T48			0.341007	0.509472	8.77786e-05	0.00154135	1050.56	47.837	6982.31	6725.83	5187.5	6193.35	4958.77	5180.65	8254.97	3265.21	3396.25	4264.74	1726.89	2818.27	2856.98	3533.61	2833.28	2449.58	3217.7	2796.89	2415.3	3071.67	4180.69	4036.73	4266.9	3884.6
M365T238			0.630256	2.21183	8.84022e-05	0.00154747	365.278	238.088	7948.75	10060.9	7334.35	5515.89	3108.93	4488.78	6820.35	3840.8	5816.83	8403.68	8876.83	11029.8	19915.5	9737.51	12640	9557.77	13846.5	17092.9	17350.7	20048.1	10829.2	10067.4	9926.48	9934.14
M251T322_2			2.13131	5.49548	8.8445e-05	0.00154747	251.175	321.87	52826.8	5440.78	11504.4	14312.4	10251.5	11288.9	13093.6	10270.1	52616.3	6800.75	15711.1	74948.3	186019	90103.3	71389.8	82526.3	114875	145078	163997	90730.9	56367	55695.1	63947.6	55743.9
M150T356			0.777681	1.92907	8.97774e-05	0.00156796	150.057	355.726	10240.2	12257.3	11159.6	10976.5	12781.2	11102.3	12685.1	13327.4	13482.7	10976.8	14990.2	17441.5	33474.1	32310	17439.6	14533.1	24125.2	21728.1	26232.9	27264.1	20275.2	20330.4	19233.2	19220.3
M267T367			2.48762	3.88323	9.03046e-05	0.00157434	267.133	366.604	48076.4	88294.4	31105.4	13590.9	31709.8	43352.8	72646.9	25527.1	33234.4	4145.89	33620.7	94800.2	171947	132344	107453	146426	226244	200882	260669	146613	88245.1	82567	82576.4	82539.9
M184T224			0.47918	1.91659	9.0663e-05	0.00157598	184.096	223.627	5674.44	5987.8	4243.99	6502.6	5515.51	3323.03	6274.34	2422.17	5639.95	2609.93	7140.16	7326.55	10839	7375.29	13652.1	6386.58	9256.57	9019.72	9546.81	11825.1	6928.54	6618.7	6610.66	6970.66
M475T373			0.765662	1.96043	9.07225e-05	0.00157598	475.335	373.236	14382.3	13864.9	9923.16	9749.67	11962.7	10658.6	14569.6	11668.8	12785.5	11724.7	24664.7	15123.4	30553	30048.7	14185.1	14356.1	22496.8	25271	27237.8	33844.2	15437.1	14345.9	14648.2	14333.7
M387T37			9.42556	0.747943	9.14303e-05	0.00158518	387.18	37.4155	9.59671e+06	7.68777e+06	9.27718e+06	9.41093e+06	9.41793e+06	8.6874e+06	9.02792e+06	1.0271e+07	8.00009e+06	8.80526e+06	7.20742e+06	5.80984e+06	6.20597e+06	8.69197e+06	8.167e+06	6.64356e+06	7.1691e+06	7.37455e+06	4.93059e+06	5.2511e+06	5.92944e+06	5.90316e+06	5.6604e+06	5.93424e+06
M310T96			0.836998	0.41626	9.15782e-05	0.00158518	310.114	96.433	32128	29292.4	25417.4	31758.2	26967.8	21264.1	32536.3	11713.7	14975.7	25216.4	2665.21	12271.2	20589.9	15328.1	10778.5	4130.68	10291.5	5648.17	16460.4	6429.99	17591.6	17590.4	17116.5	16028.9
M88T227			0.754184	0.244626	9.21045e-05	0.00159146	88.1113	227.222	14840.1	14895.3	9475.87	22954.9	14059.3	10466.2	26478.7	2743.47	17720.5	11847.5	832.059	2462.69	4765.59	2208.68	3466.15	3234.51	4833.04	3565.64	6353.88	3866.49	8899.38	8550.15	8550.97	8550.47
M365T203			1.65119	0.439996	9.43548e-05	0.00162745	365.315	202.849	127356	125256	81656.5	113491	68552	57587.5	116037	107376	166952	102948	46358.2	42727.2	25348	66903.2	59816.6	22513.9	51829.2	37395.1	28063.6	88613.9	65792	71445.9	69146.2	67960
M580T54			0.541575	1.80263	9.62081e-05	0.00165648	580.499	54.338	9320.9	10765	4017.06	11212.3	2527.34	4409.23	8855.97	5347.53	8350.92	8776.29	13621.2	13330.9	15704.9	12272.7	15959.7	8743.43	13740.5	15268	12836.3	11164.7	12653.6	12289.1	12166.1	12167.3
M417T243			0.979142	0.391722	9.65175e-05	0.00165887	417.33	243.455	59815.9	34001.5	23447.8	34511.4	31955.1	24517.9	22639.2	41286.7	58851	34343.8	16723.6	19295.7	11764.3	18075.9	13290.7	4698.51	13439.6	16625.5	10587.4	18622.5	23681.9	23498.8	22918.7	23680.7
M168T372			1.46318	0.375168	9.67012e-05	0.0016591	168.065	372.168	58137.9	98328.9	67918.5	121542	96944.9	72510.6	94120.4	24179.2	64315.6	44300.7	22957	24122.6	25179.7	23764.2	25373.8	23457.3	30651.3	33008.1	39883.3	30089.1	44363	45327.8	43171.8	43990.5
M235T324			0.757473	2.18501	9.83696e-05	0.00168475	235.143	324.144	16509.1	5755.44	6818.95	8750.44	6413.16	6685.73	14947.7	6561.18	10471.7	6863.46	10174	15119.9	24015.1	18026.2	18098.8	16863.7	21469.3	22244	30946.5	19206	14715.3	13882.8	14720.6	14719.6
M518T326_2			0.41519	0.526226	9.88454e-05	0.00168993	518.282	326.449	8875.42	6730.56	9067.82	4560.67	5918.66	7213.01	10274.2	7803.9	11107	10383.1	4329.57	4535.41	4359.54	4471.79	2528.44	2040.95	4092.03	4774.03	6203.46	5780.74	6220.67	5975.74	6245.75	5341.02
M248T298			1.17438	2.17987	0.000100182	0.00170942	248.163	298.354	31445.5	2751.23	21280	35228.8	25252.1	21373.7	23935.6	7730.13	29096.7	10427.5	24863.4	38083.6	55593.4	39722.9	44812.9	38105.2	48968.9	53132.4	66551.5	44715.4	31784.8	31400.6	31143.4	31142.2
M360T214			0.422151	1.60583	0.000100337	0.00170942	360.252	214.282	4787.14	7116.65	4208.97	6991.16	6474	6054.39	5620.23	2519.29	4087.59	4036.54	7427.35	9093.21	11081.1	8680.87	7350.22	6541.15	8806.65	8429.43	8964.58	6961.6	6917.91	6358.88	6386.2	6359.56
M662T32			1.16905	1.62374	0.000102373	0.00173936	661.503	32.4165	41250.9	47646.9	22862.6	48371.4	17289.3	44188	43096.7	44760.9	56284.7	32930.4	66324.9	81280.4	66489.4	55579.9	69287	58346.9	72644.1	75054.1	51892.2	50456.9	52908.8	52035.9	53622.7	51989
M210T388			0.886763	0.501139	0.000102452	0.00173936	210.075	387.603	30250.9	56353.7	26983.1	32311.3	42425.1	32507.9	48428.8	20935.2	37375.8	27522	19646.3	12820.8	21308.6	14954.1	14333.3	17452.6	16768.9	16545.1	23132.1	20989.6	24915.4	24873.4	24436.8	23727
M359T412			0.607941	2.49303	0.00010293	0.00174443	359.155	412.13	3484.77	3310.9	5942.6	3081.07	4421.48	4926.58	7700.74	3730.62	3905.69	12949.6	11259.2	10674	10060.7	14993	8446.48	10648.7	18985.8	12660	14309.5	21225	12524.5	12537.1	10169.6	11946.1
M446T430			0.693725	2.10573	0.000103615	0.00175215	446.164	429.979	5140.05	10670.3	9345.63	14164.8	8738.59	6488.73	7755.39	3922.04	5757.82	5570.05	13303.6	11740.7	24595.1	15857.5	11682.2	12829.6	15044.4	16444.4	23034.3	18774.4	12398.8	11701.5	11687.7	11916.4
M488T189			0.37767	1.83424	0.000103746	0.00175215	488.406	189.167	3568.51	2126.76	2275.29	4109.43	3031.89	2554.42	4225.6	2667	4086.13	2043.35	4204.59	5463.99	8238.06	6662.96	5020.38	4435.59	3650.83	6019.29	6888.65	5705.49	4400.03	4342.06	4214.66	4448.07
M502T99			0.769472	0.579112	0.000104467	0.00176127	502.386	98.7185	20285.6	32577.1	34377.5	37360.6	21861.5	28601.9	42010.9	26233.1	34005.3	44553.9	19342.8	19860	25422.9	20062.6	16177.7	17088.6	14104	20164.6	19095	15079.2	28187	28601.1	28365.6	28185
M507T59			0.388576	0.509959	0.000106531	0.00179259	507.105	59.237	8976.57	7234.72	5430.06	11354.1	8584.87	5278.13	6433.94	5697.9	8485.48	5455.38	3899.03	3737.07	6314.48	2764.53	3726.51	3595.07	3714.87	4175.69	2247.58	3017.05	4930.44	4930.78	4993.16	4993.82
M182T349			1.27277	0.416555	0.000106693	0.00179259	182.08	349.355	52708.3	103120	71883.5	91418.4	84559.3	77807.3	76969.8	18600.1	63853.7	55469.4	25717.6	31965.7	19855	19398.8	24155.3	41831.7	39909.9	47772	18559.3	20919.3	40997.5	40993.2	40527.1	39652.2
M474T166			0.577674	2.41573	0.000107253	0.00179889	474.403	165.937	7240.68	6011.88	6316.27	4353.32	2238.18	2702.27	3484.98	740.434	8012.86	1179.1	5691.32	7189.47	14138.1	10154.8	7992.89	10492.9	8332.92	12172.2	13471.3	12501.2	5855.89	5650.47	6311.35	5637.8
M327T362			0.743691	3.46364	0.000107687	0.00180306	327.135	362.033	2436.82	4856.6	3614.22	4849.73	5288.72	3846.21	5477.6	3601.89	5309.4	4212.24	9129.03	7825.9	17511.1	25411.9	8792.11	10201.8	12218.4	13400.3	25658	20497.2	6060.67	6576.14	6051.79	5768.24
M850T49			1.44522	0.356077	0.000108323	0.00180807	849.503	49.4745	84562.7	60375.6	66775.8	36597.8	75530.7	48570.4	52489.3	130830	44055.3	79834.6	30412.9	20955.9	18482.1	31950.6	22705.1	28560.1	35053	20805.8	12710.6	20362	39107.8	39664.6	38341	38322.5
M267T36_1			1.80808	0.773035	0.000108358	0.00180807	267.122	36.116	392256	334165	407328	406865	423834	395613	396488	455753	328930	362963	323033	282291	270647	360795	350839	301202	307031	333735	240712	247795	301074	288932	288761	288819
M405T35			0.343377	0.595073	0.000109038	0.0018163	405.349	35.462	6777.84	5538.93	6354.84	8955.66	6466.34	4306.54	6433.6	7127.5	6407.47	7704.69	3798.38	4988.16	2233.48	5484.14	3612.64	3964.06	2134.07	3060.62	4866.58	5176.4	10218.2	8530.42	8929.24	27845.6
M647T239			0.280518	1.98085	0.000109965	0.00182861	647.233	238.8	1827.75	1323.1	1732.95	1195.91	1480.63	1801.58	1818.12	1290.09	1752.76	1874.8	2120.22	4377.48	2034.07	3569.34	2544.54	1983.39	4297.14	4126.28	3938.56	2896.15	2358.21	2411.21	2101.94	2409.73
M603T103			0.667837	1.97646	0.000113158	0.0018785	603.48	102.992	8306.81	8274.99	5900.19	13669.8	8289.62	9286.32	9764.78	3098.5	7351.58	4194.36	7927.54	14444.6	20354.1	17860.7	14074.2	10812.3	14432.4	18406.7	16836.7	19285.7	12455.3	12205.8	13696	12199.5
M275T283			1.29251	3.13007	0.00011445	0.00189671	275.138	283.089	17042.8	5817.81	14172.4	20802	21842.4	13039.3	13994.6	5759.48	24188.3	3957.58	13506.8	41828	67599.1	48913.2	32320	31576.4	40475.3	38737.3	76060.1	49123.3	27481.6	26656.1	26661.3	27055.9
M873T156			0.527252	0.499533	0.000116075	0.00191822	872.538	156.456	9646.02	13974.9	9609.37	14058	12587.4	9178.86	16193.9	11678.2	15406.8	9250.36	3932.37	6631.86	8142.75	8374.59	2361.9	4214.31	7892.62	6340.21	10856.4	1988.11	11777.7	9944.72	11115.5	11907.2
M384T109			0.393452	2.27331	0.000116142	0.00191822	384.361	109.193	1792.84	2652.86	1717.36	1126.26	2216.63	2533.18	2845.66	949.015	3920.6	3023.21	2972.19	4615.1	6828.73	5590.84	4321.02	3288.87	5095.13	4301.68	8177.38	6589.64	3107.3	2373.84	3128.6	3104.61
M316T89			0.494247	0.356319	0.000116701	0.00192418	316.027	88.9275	8043.36	5824.02	7461.07	6906.18	12744	6483.15	6289.8	16204.3	11830	7381.53	3479.08	5695.75	4624.07	1572.07	1614.76	3381.73	3198.5	1960.45	3743.51	2502.07	6839.76	6689.03	7224.17	6994.34
M693T246			0.348923	2.18835	0.000118312	0.00194744	692.563	245.898	3896.73	2445.54	2010.83	2066.24	1605.6	2442.82	1641.86	2161.17	1288.69	854.65	3996.68	4691.58	4217.77	3784.17	6569.53	3882.58	5113.13	6619.61	3413.27	2384.94	3275.28	3069.61	3013.77	3012.4
M398T40			1.19349	0.48298	0.00012057	0.00197971	398.385	40.2855	81120.9	47732.7	78823.4	35008.9	83589.6	80733.7	65218.2	97299.8	46571.5	66302.3	40043.7	34419.4	17887	18381.6	32123.1	40382.2	42973.2	50859.7	34178.6	18337.6	53220.3	47021.2	49808	43823.6
M238T334			1.3434	2.74959	0.000120679	0.00197971	238.162	333.842	34625.7	12137.7	12985.2	19325.1	14561.6	13052.6	26353.3	9197.75	30780.3	15670.5	21471.1	40243.5	83873.6	42112.6	43482.7	39621	54437.2	54145.2	83679.9	55753.5	33505.5	32833.7	32669	33151.6
M223T240			1.04813	0.438529	0.000122177	0.00200091	223.168	239.888	30990.5	43690.3	28229.9	58120.9	49937.5	34506.7	51680	15925.9	54790.5	28696.4	15012.7	12256.5	24968.9	16380.5	15542.4	14260.1	18180.1	21732.2	16510.2	19063.4	27588.4	26975.5	26955.9	29984.5
M337T36			1.55756	0.499793	0.000123379	0.0020161	337.273	35.899	125941	84159.8	77270.9	103003	77572.2	87042.8	128372	172126	101321	123385	49370.6	51937.9	46038.1	96594.3	52664.7	34231.9	59257.1	31935.7	68705.3	49137.6	84355.3	84422.2	71314.4	82648.4
M984T378			5.93273	0.0287354	0.00012389	0.0020161	983.775	378.031	726342	927059	377859	1.65646e+06	450081	1.08711e+06	438721	27277.5	932231	1.48816e+06	7702.96	15821.5	24528	11173.3	51507.4	52147.1	26377	19638.1	20191.3	3994.85	402195	400490	446302	406207
M424T426			0.595727	2.42355	0.000123922	0.0020161	424.19	425.924	3444.73	3782.04	1790.96	4813.76	5147.7	2746.66	7084.98	2061	11007.1	3015.52	4174.61	10762.5	13900.8	10723.9	9398.11	11745.7	8947.46	10444.9	14761.2	13944.8	11042.4	7816.64	10284.4	12209.2
M779T142			0.583865	0.562625	0.000123934	0.0020161	778.535	141.896	25635.2	18366.5	15075.1	18592.9	12538.1	12868.7	23274.8	23184	23071.8	19774.3	13690	7783.97	8401.09	12079.4	10424.5	17050.1	11480.6	10705.9	7879.69	8743.27	13283.7	13011.4	13827	13018.3
M277T226			0.40198	2.00016	0.000125268	0.00203339	277.2	226.036	4638.75	2836.88	2416.32	1993.72	3323.83	3101.99	3041.7	3722.96	3316.72	3902.47	2495.85	4460.21	7114.42	8868.72	7300.8	4987.09	6837.99	8763.59	6893.89	6873.19	5312.38	4305.51	4732.55	4428.36
M268T138			0.833131	2.50225	0.000125595	0.00203339	268.299	138.438	6187.99	7427.02	5242.77	9469.79	8845.44	5251.6	13425.1	5832.91	14290	5910.3	9123.47	13879.6	34013.3	21797.6	17079.8	13513.9	22257.9	23048.6	26995.1	23182.1	13981.4	14631.3	13547.2	13710.2
M204T320			0.53432	2.87133	0.000125624	0.00203339	204.158	319.663	4781.86	369.967	1427.69	2310.33	2905.49	3782.53	2876.49	1222.17	6885.06	1446.48	3660.87	5797.27	8395.91	7537.12	5904.83	6807.05	8642.91	9746.6	13690.2	10237.7	5224.26	5059.9	5240.72	4530.39
M717T63			1.6112	0.495072	0.000125883	0.0020342	716.52	63.307	138281	70326	78170.3	143651	70632.5	111180	170468	119715	154171	115148	75109.5	55003.8	60374.9	65945.3	55598.5	43508.6	84932	55236.1	31323.1	53065.9	81174.5	84201.3	80242.2	79535.5
M222T318			0.241158	1.93939	0.000126342	0.00203752	222.184	317.578	1376.99	1914.01	1188.85	1329.3	1255.36	465.613	1176.02	838.473	1239.5	1114.55	2059.54	1246.39	2658.55	1636.52	2012.86	2485.46	2834.67	2583.4	3429.82	2128.99	2108.66	1952.96	2065.86	1955.83
M433T190			0.542667	0.668799	0.000126507	0.00203752	433.276	189.963	23907.5	26357.9	18230.6	22044.2	18657.4	20179.8	21325.6	15367	29823.4	20750.1	10063.1	15028.2	17627.4	16163.6	15068.3	13647	12436.2	15488.6	14469.4	14899.3	15826.5	15983.2	15829.7	16533.8
M275T259			0.350092	1.99497	0.00012695	0.00204127	275.149	258.778	2781.92	2045.8	2242.69	2632.97	3211.58	1865.51	2447.06	2245.66	1666.03	2451.6	2601.54	3633.25	4842.79	3943.87	4331.95	3325.3	6368.73	4707.51	7203.46	6104.59	3036.21	3239.17	3036.54	3036.74
M154T324			0.36786	0.500349	0.000128506	0.00206288	154.049	324.307	5856.36	7371.46	11021.7	8304.92	9048.02	6885.6	8353.42	3598.72	5041.13	4794.27	3996.36	3174.72	3485.55	3002.64	3543.87	3764.23	3594.29	4120.51	2824.81	3655.36	4660.01	4529.88	4528.43	4929.41
M262T61			0.377074	2.53956	0.000128818	0.00206448	262.013	60.8875	1331.77	2398	1205.2	1682.43	5184.69	1547.81	887.7	1344.62	790.091	1234.94	3568.51	3271.36	5747.51	4867.88	3586.51	3884.96	3780.66	5521	6880.06	3606.24	2659.8	2800.01	2661.49	2711.91
M579T35_1			1.35747	0.599085	0.000129388	0.00207021	578.512	35.4	145586	115224	95176.1	96160.9	156979	95935.8	115118	137318	131936	90019.5	56267.6	84154.8	50246	93733.8	62483.8	65435.3	58745.8	46632.8	103120	85773.1	85941.6	90967.8	85280.6	87678.3
M500T49			0.37347	2.59219	0.000129754	0.00207266	500.11	48.528	604.561	1292.58	2147.89	1794.48	1271.55	2867.81	2199.4	1553.94	1992	2111.19	6351.09	2730.03	4117.49	4124.98	2625.15	6902.72	6646.23	5646.58	4885.51	2202.89	2476.01	2636.85	2299.3	3006.89
M223T153			0.700015	3.86909	0.000130576	0.00208237	223.18	153.047	5859.04	3081.38	2999.43	10335.3	3239.11	2267.4	2841.27	750.546	1904.23	1453.84	13164.4	13810.8	21705.1	9718.8	17287.1	12754.7	1493.62	17556.2	18674.4	8214.14	7346.65	6997.41	7368.85	5932.59
M404T38			4.91087	0.735557	0.000130812	0.00208272	404.206	37.528	2.63324e+06	2.11983e+06	2.66402e+06	2.57518e+06	2.49689e+06	2.54281e+06	2.42514e+06	3.06535e+06	2.28767e+06	2.14085e+06	1.9672e+06	1.49469e+06	2.00054e+06	2.39155e+06	2.01255e+06	1.79667e+06	1.78773e+06	2.11399e+06	1.35591e+06	1.43205e+06	1.64571e+06	1.5549e+06	1.50541e+06	1.62479e+06
M636T179			0.344866	0.558436	0.000131336	0.00208619	636.491	179.187	8295.94	5292.2	4763.43	4847.7	5800.54	5304.9	7121.25	8312.87	6308.03	8080.03	3855.1	2121.13	5097.29	4242.9	1947.22	4315.32	5013.58	2256.7	3896.7	3064.77	4484.65	4487.17	4360.54	4170.6
M244T371			0.618568	1.45012	0.000131861	0.00208619	244.128	371.023	15920.6	19921.5	15187.4	14823.5	13216.1	15965.7	18735.7	14591.3	17509.8	12334.5	26629.7	21766.2	19475	20177.5	16203.8	26592.2	26601.1	28804.5	21372.6	21794.5	18493.9	18497.9	18239	17793.8
M849T29			0.924199	0.605434	0.000131879	0.00208619	848.637	28.853	47804.9	67532.4	56450.5	64693	48004.9	40153.9	46989.2	58537.5	72587.4	41776.7	30988.5	24245.4	26057.3	46289.9	42950.1	29741.3	29550.5	21634.7	36685.4	41533.9	41935.6	42573.6	38557.5	42584.9
M351T375			0.658388	2.27835	0.000131888	0.00208619	351.226	375.38	6256.16	5143.09	5887.42	11081.8	7400.75	4913.2	5102.83	4436.15	8573.71	3218.38	6738.67	9819.56	13775	11178.6	15438	12457.2	15568.5	23352.4	18704.9	14255.8	11252.1	10493.5	12553.1	12036.9
M393T43			0.890141	3.58682	0.000132246	0.00208846	393.053	42.7345	1879.4	4961.87	8483.54	1370.01	7051.12	13873.3	4092.07	4614.53	4725.49	10045.9	17618.1	21013.2	8575.21	19181.2	15533.4	37251.4	27008.2	36555.6	11872.5	24536.2	19443.1	20384.9	20830.1	20815.5
M284T84			0.843265	2.03351	0.000133115	0.00209877	284.103	83.999	14924.2	16706.7	12280.8	15292.2	13284.6	5003.99	15362.1	13385.5	15981.7	17967.6	14767.8	25904	29965.9	39859.2	34480.5	13123.3	26872.5	30462.6	36723.1	32917.8	18328.4	19716.1	18924.6	18316.6
M483T167			0.347726	0.383999	0.00013335	0.00209908	483.125	166.942	5695.56	8096.69	3562.33	4754.75	6336.2	6890.65	3870.23	1682.05	3545.04	4453.39	1224.04	2001.07	838.556	2687.22	1918.5	1649.6	1930.25	1775.34	2195.05	2552.88	2817.92	2866.18	3263.13	3085.38
M345T113			0.680208	2.31851	0.000133752	0.002102	345.334	112.501	5081.84	11332.6	3921.84	13782	3828.9	9301.83	2777.28	4695.27	5045.46	6759.72	10362.8	12190.4	16325.6	16571.7	11560.1	13641.5	14176.2	13470.9	22000.7	23942.7	10368.2	10329.1	9579.35	10366.8
M507T267			0.215962	2.1395	0.000134152	0.00210278	507.376	267.066	688.861	1945.42	775.466	594.204	555.946	778.073	693.258	633.005	714.989	971.013	1042.92	1546.12	1353.05	2206.01	2590.54	2040.43	2153.81	1714.81	1371.68	1846	1088.57	974.041	1061.75	1110.67
M791T487			0.731954	0.585972	0.00013437	0.00210278	791.241	486.574	33227.2	39590.5	39027.9	43423.4	49723.7	41764.8	32938	28577.2	25100.5	32211.3	14234.2	31848.1	17700.7	16873.7	28479.3	21068.2	29020.6	24130.8	14609.7	16256.9	28332.7	29068.4	29527.7	29522.8
M845T126			0.414183	1.76911	0.00013445	0.00210278	845.368	125.799	6520.14	7078.08	4244.67	5480.83	5111.26	4300.9	4020.3	1562.96	2724.56	5111.58	9827.32	9572.23	8090.26	6315.11	10175.6	6833.54	8589.09	9426.25	5338.47	7486.03	7771.46	7655.52	7987.72	7654.74
M186T168			0.378159	1.96504	0.000135004	0.00210806	186.148	168.287	4306.66	2587.59	1878.32	2922.23	1893.08	1743.19	5607.74	2291.38	3262.78	2554.49	4795.24	5270.19	9251.59	5296.92	5485.51	4785.68	5396.73	6650.54	5562.1	4584.97	4552.91	4447.15	4488.29	4447.25
M276T240			0.677586	2.54462	0.000136864	0.00213367	276.195	239.986	6868.47	4062.23	5745.05	6042.25	6311.04	5213.7	4447.87	4149.51	9198.67	4930.01	5348.93	10697.1	15746.2	11972.1	12601.1	18738.9	14577.7	24172	20785	10324.8	10561.2	10994.4	12395.6	9214.16
M467T415			0.690271	0.37011	0.000137855	0.00214569	467.247	415.39	13296.7	8191.8	13805.6	15919.5	13660.2	16313.3	10453.2	17947.3	13940.7	28594.1	10267.9	4562.12	5481.21	8205.5	10558.6	3688.44	5463.55	1341.11	3192.54	3541.08	10145	10393	10635.5	10633.8
M177T90			0.310785	2.41195	0.000138288	0.00214899	177.032	90.322	1184.75	1859.87	1317.89	570.034	1632.24	1396.2	1924.88	1413.41	1506.6	1289.89	3575.77	2032.99	6573.26	3550.88	3271.25	3153.9	2827.74	3286.92	2129.92	3595.59	2177.1	2212.51	1769.52	2217.9
M303T356			1.72843	7.31785	0.000138987	0.00215162	303.136	355.511	11572.5	3531.86	9768.28	8354.62	13464.1	5494.03	8357.46	3509.38	20569.8	4477.69	7139.29	33581.2	96994.5	49948.2	45782.3	61040.8	94372	85825	131467	45869	35589.4	35246.5	34766.1	35579.8
M585T61			1.43135	2.52033	0.000139029	0.00215162	585.469	60.9195	30891.9	48975.6	24369.9	34449.5	12157.5	25907.2	30506.2	11001.8	21712.1	28123.6	37531.7	62175.3	63002.3	73072.7	59308.1	41605.2	57233.4	82920.7	74160.8	124679	43014.9	42289.2	43036.1	39292.5
M807T40			2.02533	0.373759	0.000139121	0.00215162	806.566	39.669	216838	118051	111669	107917	111080	92586.8	158076	261597	167428	149446	35661.1	131718	40891.5	61574.2	69273.7	54654.2	39662.4	51600.7	42359.3	31259	104340	101125	90458.5	113755
M929T153			0.299929	1.866	0.000139571	0.00215515	928.772	153.493	1931.5	2676.61	1542.49	1625.01	1713.42	1215.86	1517.14	2897.46	3636.34	2069.5	2380.98	3723.87	4345.35	3833.65	5243.75	3289.19	5267.73	3151.13	4207.57	3416.89	2898.4	2817.43	2749.33	2724.25
M651T265			0.608922	3.08272	0.000139958	0.0021577	651.335	265.356	5441.22	3735.16	4059.62	2063.36	5536.52	1936.5	4209.16	5573.07	2268.19	2962.22	10720.3	6822.96	14894.1	6846.05	9806.94	22481	7821.04	12725	15877.1	8485.94	4668.67	4568.03	7196.06	4433.47
M345T108			1.41938	0.453326	0.000141765	0.0021821	345.143	108.299	76398.8	127771	88696.2	105981	57118.9	112113	81086.1	46863.1	131923	67589.4	25289.3	44093.3	51976.1	53251.6	42196.9	28547.3	37778.8	40448.2	18695.8	63694.4	62588.5	62588.5	59502.5	62593.2
M310T199			1.66937	0.445546	0.000142089	0.00218316	310.146	199.181	85118.3	139217	84000	132028	119294	98910.5	139670	38906.5	127289	57450.9	30839.5	31517.2	63802.5	39824.3	40193.4	38178.4	47049.7	52574.4	64924.3	46392.9	75251.3	71244.7	72883.4	71134.7
M329T207			1.11057	2.16576	0.000142442	0.00218316	329.231	206.709	17519.4	24830.8	14177.7	23717	22995.9	16366.3	20968.6	11623.6	29610	14627.5	22348.4	48618.2	51660.5	34805.2	50487.4	26546.3	44992.2	46779.2	68639.7	30557.1	28278.5	30550.6	27460.2	27428.3
M267T209			0.851781	2.28164	0.000142507	0.00218316	267.133	208.737	12010.6	13015.1	14687	12401.2	8324.88	5120.59	14910.1	10030.1	12239.1	3916.66	12874.2	20802.5	31211.8	21171	21539	19611.1	40152.1	30749.5	28592.1	16645.7	17347.8	16379.3	15886.8	15878.7
M200T408			0.856942	0.451696	0.000144659	0.00220644	200.15	407.945	28582	25483.5	18069.6	36160.9	33588.1	19989.3	36391.9	12823.7	31802.9	23978.9	12333.1	10553.8	25342	9702.05	11102.8	7182.11	7707.9	8389.35	15914.5	12316.7	20912.5	19747.5	20652.5	20917.6
M783T34			0.971894	1.65047	0.000144867	0.00220644	783.464	34.045	38351.4	25755	16824.5	37344.3	22042.3	26720	29230.5	27170.2	30965.3	27503.6	42692.4	52145.9	39316.3	36687.3	55766.4	38061.7	55977	63991.1	32568.6	48072.4	39197.3	39189.9	38506	37659.2
M310T28			0.462466	2.72759	0.000144934	0.00220644	310.019	28.38	3459.25	959.414	1683.58	1763.31	1051.91	1648.85	4640.46	5260.03	2255.74	2721.13	9687.46	9309.87	7716.8	5608.03	7468.52	2810.14	6875.88	8162.66	2766.32	8994.18	4880.58	4601.48	4597.39	5084.62
M332T49			0.256475	1.81319	0.000147111	0.00223609	332.002	49.336	1898.88	999.177	2014.2	1731.68	444.158	1765.24	2532.64	1771.89	1315.43	1347.86	3218.41	2804.05	2732.45	4283.18	3092.44	2266.97	2351.53	2725.33	2121.22	3091.11	2563.15	2588.16	2588.3	2460.08
M253T240			1.29772	0.423006	0.000148845	0.00225891	253.179	239.797	49220.8	67230.1	41298.1	91369.5	74748.5	53329.8	77434.6	20910.1	81475.8	40942.7	21372	17611	36161.8	22525.6	24453.4	21872	25065.3	30544.9	23589.2	29745.5	41148.5	40127.5	40138.2	40225.2
M216T165			0.254105	2.02866	0.000149959	0.00227228	216.231	164.525	1107.64	1036.77	1159.96	1346.98	1657.53	1338.91	1066.13	752.467	1142.91	1063.26	1504.77	1174.34	2430.28	1907.18	2002.19	2639.18	2968	2434.87	3774.7	2844.12	1622.26	1545.45	1951.65	1547.76
M353T36			3.50828	0.309095	0.000150768	0.00228098	353.268	35.795	687804	302681	250888	314993	318960	170272	385210	675728	495265	471566	88618.9	152649	187314	89757.9	262613	65778.6	183925	102029	69033.2	57337.2	273367	267155	267132	267450
M393T61			1.13183	4.40497	0.000154008	0.00232638	393.053	60.894	1824.44	7195.73	7141.78	2598.55	8161.39	19729.3	2320.72	3716.59	4818.88	19383	26528.4	28100	12107.7	30768.9	22739.4	58196.3	38724	61245.5	19376.3	40913.1	28476	30201.4	30892.6	30838
M209T350			1.85813	2.49219	0.000158173	0.00238559	209.128	349.857	50356.2	7747.13	45193.5	71691.9	45346.5	43095.1	59273.2	20590.7	58649.3	22307.1	49962.9	89451.7	130706	69820.3	103137	92919.8	132043	144358	168182	76732	77159.3	80066.9	49241.6	73848.1
M475T103			1.55362	0.443319	0.000158554	0.00238764	475.358	103.179	85749.3	96738.5	120919	109722	62861.1	107593	152607	35631.5	109928	124888	40587.9	47709.7	59617.3	20037.5	33751.6	31860.1	45546.7	71247.2	68319.4	27584.1	72780.4	51046.9	68890	71872.2
M176T149			0.506041	1.8154	0.000158901	0.00238916	176.142	148.929	8255.81	5581.44	11435.6	5310.59	3704.3	2341.07	9962.63	3570.92	7685.01	7315.73	10223.7	11546	14396.2	9689.27	11268.1	9233.49	12156.5	12675.5	15473.8	11634.5	8355.7	8297.04	8417.02	8274.31
M468T329			0.853759	1.73502	0.000159186	0.00238976	468.305	328.827	13579	17992.1	14474.5	15524.3	16131.5	14120.7	24287.3	13469.2	26070.3	15400.1	20659	23668.3	38921.9	29239.9	23512.9	25960.2	31604.5	29468.3	43473.8	30264.4	24218.3	24739	24200.8	25951.5
M286T139			2.39567	2.91292	0.00016033	0.00240322	286.31	138.774	44711.6	52755.3	32449	55834.8	63159.2	32410.4	103265	29424.5	95324.5	27397.6	60695.5	102846	283152	157793	147345	106310	174590	155288	223342	152099	97385.2	96074.9	96612.5	95835.4
M505T33_1			1.24145	0.607657	0.000161308	0.00241416	505.22	33.2115	103273	82662	105150	111281	128062	76434.4	102371	130100	86846	75482.7	68476.3	35434.4	74078	79464.7	72531	57284.6	59788	80916.9	34961.3	45731.2	42229.6	38587.8	39943.5	36730.9
M407T135			0.604543	2.41426	0.000161685	0.00241609	407.362	135.127	5298.98	5582.02	860.375	11325.5	4241.66	2962.63	3782.77	3810.03	7254.65	5235.16	4489.38	14696.8	19402.3	13523.4	13101.5	9997.81	9660.59	11455.8	12813.9	12425.7	8370.72	8404.54	8444.73	6785.73
M428T498			0.626147	0.491825	0.000162936	0.00243105	428.211	497.749	18942.8	25764.7	22510.9	30652.6	12176.1	23114	15716.5	22221.3	26912.6	11922.7	7345.23	12969.6	12548.3	6218.21	9804.67	6270.97	13331.1	10149.8	16357.5	8255.44	14359.3	15015.3	14952.2	15012.3
M280T103			1.09184	2.14834	0.000164143	0.0024453	280.232	103.197	22951.5	19475.7	14226.5	23002	21111.7	14686.8	25236.2	18091.3	32197.3	22118.7	23047.5	54139.4	42249.7	70326.7	57452.8	27147.6	40662.1	62043.4	32677.7	48058.7	28706	28247.2	27985.4	29062.5
M589T89			0.633182	0.683572	0.000165019	0.00245325	589.407	88.5945	36778.2	37253.4	27832	34392.6	28706	23475	33818.2	31392.3	33467.1	37359	24193.9	23477.9	17774.7	18593.1	30022.7	21397.1	27795.4	26036	13365.9	19144.5	28656.7	28618.4	37050.5	28492.1
M297T77			6.13235	2.6606	0.000165181	0.00245325	297.242	76.792	359736	557363	290783	864518	346221	297610	450951	293328	511858	270090	749740	827743	1.51821e+06	1.51962e+06	810812	506743	941158	1.06364e+06	1.78553e+06	1.56428e+06	757633	757702	750962	743337
M532T331			0.597282	2.48413	0.000165753	0.002458	532.267	331.305	4683.81	10911.4	2347.57	4951.47	3636.18	2702.79	4253.8	3003.35	4784.45	5539.2	9600.87	4997.71	14364.5	9747.08	7551.65	12882.9	13539	13246.9	19180.3	11181.5	7916.66	7467.87	7746.25	7478.62
M109T238			0.337856	1.90154	0.000166296	0.00246229	109.075	238.43	3496.32	3871.65	3217.17	823.868	3299.93	3093.78	1410.3	2956.11	583.11	2423.14	3784.13	3816.07	6422.26	4313.91	4419.27	3890.67	5327.21	5644.93	5962.37	4291.23	3917.45	3918.58	3597.69	3916.81
M360T129			0.767202	2.55922	0.000166632	0.00246352	360.325	129.113	8115.55	12464.6	4779.78	5591.28	5431.57	4602.49	8234.44	6970.09	9746.34	5039.37	9083.43	13962.9	26942.3	20984.9	12838.1	11724.2	13437.2	18928.8	25478.5	28261.8	11453	10685.7	11331.4	11453.7
M316T121			2.54066	2.83604	0.000168475	0.00248699	316.32	121.258	51706.8	71313	64162.7	123394	54599	72579.2	62256.9	17370.4	76380.7	44546.6	54940.7	95982.4	257220	247673	95110.5	162504	215616	221186	226534	233506	136712	126112	131611	125342
M190T122			0.395859	3.75044	0.000170148	0.00250208	189.965	122.467	624.228	627.052	913.72	750.261	1088.55	2822.72	832.365	1314.39	1934	825.508	2735.46	2689.24	2557.26	8427.75	2852.38	5818.16	5265.59	3929.56	3060.36	6667.35	4284.77	4121.62	4227.78	4280.33
M530T71			1.68319	0.401961	0.000170239	0.00250208	530.345	70.899	163379	132473	81891.8	101382	83350.6	94183.7	74610.3	104068	54362.7	177259	65096.2	42249.3	20304.5	52709.2	25126.8	28248.9	46804.4	70772	40253.5	37312	75523.4	82348	79378.2	73959.6
M314T45_2			1.06298	2.47881	0.000170269	0.00250208	314.089	45.273	18699.3	24989.7	3565.3	21417.8	4292.28	10488.4	23471.2	14400.3	17124.7	2468.36	25760.9	25931	51643.3	18854.8	31196.7	38175.4	30603.7	44324.1	51135.6	31681.8	21589.6	23615.9	21644.4	24544.9
M805T141			1.1874	0.355546	0.000172565	0.00253199	804.549	140.772	60654.6	35416.9	32699.9	58537.5	35974.3	29479.2	42375.7	62825.8	99930.2	42213.3	15845.7	19492.7	18523.8	22668.2	21279.3	14547.7	22249.7	15520	12774.2	14909.6	32006.7	31756.6	32056.2	29823.4
M697T119			0.328631	1.8577	0.00017503	0.00256429	696.635	118.515	1902.77	3141.55	2681.58	3536.31	679.321	1469.5	3544.43	1864.94	3438.31	2327.23	3181.17	4637.83	4234.61	3387.59	5823.77	3677.53	4791.76	6398.42	4520.31	5020.21	3109.4	3268.21	2602.64	3258.43
M365T409			3.36024	0.511817	0.000176638	0.00258078	365.106	409.476	839770	624627	477379	698070	779230	582007	721774	454406	437935	479569	434315	590631	165957	269883	460462	198306	253533	286558	211758	248004	405070	435658	436034	434530
M229T404			3.70689	9.38265	0.000176686	0.00258078	229.118	404.462	45161	9054.77	34969.4	35659.4	49328.8	18717.2	14206.5	20012.7	75915.6	21084.5	51716.1	132582	313321	196101	207990	311258	578781	491764	552661	204833	171056	165099	167136	165149
M669T246			0.924242	2.14612	0.000177552	0.00258954	669.488	245.936	20779.9	15956.3	11498.6	12151.8	10915.4	11207.7	14414.3	26485.7	13855.6	15577.8	16961.2	37523	37926	29564.5	39622.5	22473.3	49748.8	38808.6	37484	17908.1	27074	25187.9	25901	25139.6
M369T36_1			1.20422	0.722423	0.000180325	0.00262518	369.168	36.314	144193	117329	151566	150680	164484	122959	138429	158335	107327	121946	109125	92911.4	100003	125010	120044	94953.3	100500	105318	71963	75127.8	83403.2	83571.5	82536.4	81820.1
M491T331			0.430884	1.99038	0.00018062	0.00262518	491.275	331.2	4443.7	2845.15	3220.6	5282.91	3085.82	4046.09	4870.62	1635.77	3481.92	6106.49	9700.67	7808.64	6831.47	5949.64	8222.45	5460.68	8868.93	12379.6	4689.51	7751.26	5867.73	6264.78	5964.5	5803.82
M258T390			0.209841	0.429359	0.000180805	0.00262518	258.017	389.699	2433.41	1671.73	1145.26	1580.01	1056.65	1334.66	2265.46	1067.33	2453.5	2760.64	759.233	614.384	889.803	562.679	659.364	1027.31	901.019	1149.99	489.475	575.878	1145.3	1170.88	956.593	1170.74
M348T130			2.06006	2.24223	0.000182508	0.00264596	348.325	129.997	41047.2	97370.1	71062.1	130427	26673.3	73874.6	88764.2	23575.3	52406.8	72590	68553.5	150246	143848	120189	113354	219187	193433	177583	133156	200214	100136	100106	99258.1	98959.8
M346T139			0.970739	0.457915	0.000184897	0.0026766	346.33	138.974	31825	49146.2	35373.6	38966.5	17359.3	44327	27254.4	56147.5	36822.9	43251.9	22526	24830.7	12012.4	37118	11503	13422.1	16379	12716	11216.4	12501.2	25903.3	24564.6	24560.9	24563.4
M382T253			0.21913	1.97771	0.00018588	0.00268684	382.378	252.782	861.879	751.021	552.649	1137.15	886.551	1010.83	1398.9	1139.53	842.499	1443.6	1273.98	1703.26	2073.3	3116.31	1999.71	1261.11	1599.99	1725.47	2612.66	2459.97	1340.36	1440.58	1382.53	1211.7
M92T48			0.30509	0.470228	0.00018762	0.00270796	92.0485	47.986	3178.43	1940.07	3076.74	3196.08	3919.1	2948.17	5782.87	6059.74	4833.65	4774.67	1731.53	1702.97	1224.47	1535.04	2332.13	2623.94	1893.63	2430.41	1324.77	1873.64	2637.45	2627.48	2930.9	2763.69
M190T171			1.08589	0.180698	0.000190926	0.0027516	190.142	171.108	31511.7	17088.9	14828.9	25599	19755.4	14214.3	26398.4	58196	53132.8	52884.5	1186.2	3712.21	4434.83	3529.74	7947.07	3401.31	9770.96	9575.4	10456.6	2654.32	17267.2	17208.1	16864.4	16857.3
M230T157_1			0.590603	0.339127	0.000192049	0.00276203	230.066	156.993	19962.8	9204.24	5775.13	8441.62	11489.4	7566.8	16047.8	8729.17	13118.1	18800.8	4419.27	5081.94	4665.38	881.729	8488.64	2439.21	5206.79	3415.59	2248.35	3555.25	7433.82	8232.47	6623.12	7910.03
M276T345			0.755584	0.314219	0.000192218	0.00276203	276.133	344.749	17418.6	20612.5	27463.6	35604.2	24585.4	16756.6	14655.6	4824.59	20426	10157.2	5818.44	6210.99	10334.2	4385.74	4674.1	5048.17	5424.24	5744.37	8357.52	4490.73	10100.5	9976.02	10099.8	9693.38
M241T226			0.634011	1.7648	0.000193619	0.00277806	241.179	226.042	9274.75	9166.67	9299.94	10343.7	10741.5	7438.48	11597.2	5665.87	12683.9	7937.18	9693.17	12360.9	20803.2	13414.1	20013.3	13100.4	16703.8	22983.7	20846.6	16235.5	13186.3	12325.7	12326.1	12653.5
M448T434			0.245603	1.64831	0.000194481	0.00278244	448.111	434.004	1619.8	2320.72	1648.17	1900.52	1815.38	1978.35	1121.6	2098.3	1658.07	1328.09	2581.99	1902.57	3464.6	3265.29	2645.72	2475.25	2068	2998.41	4147.62	3277.76	1780.68	1725.82	2026.18	1654.21
M342T137			0.76798	1.87831	0.000194496	0.00278244	342.259	136.571	10072.4	17477.7	14663	17309.5	10636.9	15675.1	12103.6	10844.3	10222.5	24130.7	22347.4	30405.3	37392.8	31104.2	27722.2	12797.5	26864.3	18508.6	33122.1	28589.3	15595.7	15611	16087.7	16084
M225T327			1.40283	2.5949	0.00019921	0.00284569	225.122	326.684	31681.1	23036.2	27103.4	26557	22775.6	19721	32582.6	16712	30910.7	22122.3	70455.4	35413.5	67320.6	47485	46295.5	78696.5	53228.7	130981	75538.3	51620.2	39092.5	44633	44635.3	44637.3
M1039T425			0.209659	1.60326	0.000199797	0.00284989	1039.36	425.039	1191.87	1615.88	959.856	1472.63	1548.73	1238.51	1502.69	1352.96	1238.59	1087.24	1449.12	1935.01	2072.42	2378.83	1897.47	1801.26	1663.48	2146.28	2758.59	3074.97	1588.42	1708.84	1588.23	1588.82
M260T411			1.07427	1.91031	0.000200682	0.00285832	260.162	410.882	16390.1	21861.5	25071.1	18791.7	22286.4	28870.7	14320.5	48415.8	18255.5	45566	32193.8	35772.9	43564.4	40397.4	56924.6	54753.2	57434.2	51543	63233.4	60536.2	30455.9	30454.4	31278.5	30947.5
M513T33_2			1.06304	2.01531	0.000201204	0.00286157	513.345	32.835	34916.6	25519.2	8619.8	12217.7	38793.7	33570.5	11767.5	24502.5	14822.5	39712.4	42784.2	47046.8	60674.4	56472.7	51615.8	33903.5	55155.2	27524.7	50792.6	66657.2	29800.7	31227.4	29225.4	27767.6
M333T320			0.539809	2.11204	0.000202386	0.00287418	333.176	320.116	8881.11	1203.56	9607.89	2540.21	6233.06	3552.97	2282.05	5303.26	9056.2	6650.92	9580.32	13042.7	13130.1	10349.8	5998.23	9834.01	13524.5	15822.9	14349.6	11187.3	6837.39	7034.82	7264.27	6836.62
M739T63			0.877846	0.461262	0.000203661	0.00288807	738.503	63.298	42155.3	25601.8	13801.5	37036.8	28172.8	31978.9	57128.8	35211.7	42118.1	32314.9	29417.7	17247.8	8440.96	14360.2	14472.5	15387	16189	16172.8	13216	14471.6	23363.7	23358.5	20081.3	23372.8
M368T121_2			0.554866	0.541404	0.000205051	0.00290033	368.351	120.867	23604.1	13500.6	10422.4	23373.9	12763.2	11690.4	19096.4	15233.9	20405.7	14832	6288.61	12056.4	9516.33	9311.44	10737.6	7049.18	10657.4	8781.73	8111.36	6779.74	12978.9	13066.9	12784.8	12617.6
M269T243			0.741049	0.457998	0.000205122	0.00290033	269.174	242.53	28768.9	36374.7	12558	27861.5	21765.9	17890.7	29351.1	8866.66	24336.7	25133.9	8608.77	9151.45	10601.2	9520.44	10833.6	9200.48	13908.3	15170.8	7977.14	11699.2	16358.6	15664.4	16541.3	15429.7
M876T246			0.179168	1.80042	0.000206942	0.00292182	875.652	245.929	692.864	639.432	539.695	821.719	841.015	824.18	704.006	959.48	953.087	819.643	773.678	1519.03	1316.02	1344.52	1367.18	1272.23	2068.89	1602.17	1908.84	861.893	1176.99	1074.78	1073.97	1130.94
M185T116			1.08077	1.93839	0.000207692	0.00292816	185.091	116.121	26184	45629.3	21371.8	28893.7	18739.2	18090.7	39371.4	13453.6	26747	20332.2	58356.9	59766.7	50555.9	40538	36846.1	34421	42376.3	40537.3	65575.9	72705.9	37282.8	46119.1	46274.7	43061.4
M349T105			0.846906	1.94514	0.000209167	0.00294468	349.327	104.794	18232.7	21460	14983.2	20103.3	15117.8	12956	18478.3	6164.98	5973.6	13885.7	13316.8	33163.3	37931.5	27765.8	22710	29232.2	23931	29683.4	27663.1	41229.7	21414.1	21731.9	22682.3	20989.8
M460T118			1.47806	2.14436	0.000210398	0.00295114	460.325	118.305	29278.7	32183.8	31245.3	34605.1	63380.7	35604.7	40892.7	26876.5	38278.6	20473.9	47849.6	67203.2	94174.8	111621	61173.5	46694.5	61908.8	63065	116767	86115.5	54383	50401.8	49775.2	51737.2
M724T147			0.699113	0.518329	0.000210407	0.00295114	724.487	147.093	18908.2	22150.2	25978.9	23506	24538.8	23043.6	32960	11312.3	36787.9	20800.7	12174.2	12249.1	14009.7	13580.6	14633.7	12065.9	13863.3	17375.5	3844.96	10595.1	17150.3	17165.6	15712	16700.5
M257T334			1.50812	3.03497	0.000210536	0.00295114	257.185	334.251	36362.6	2067.53	14642.5	31405.1	20532.5	15173.2	22276.3	6422.98	44720.4	10465.7	16588.2	48899.3	90331.1	47585.5	48083.6	43424.3	77766.6	76848.6	97029.9	72785.5	38231.6	37276	37167	37688.5
M484T162_2			0.544863	2.04603	0.00021091	0.00295213	484.408	161.856	5525.02	4031.34	3999.28	8490.28	4383.39	3206.43	7534.42	8708.85	6668.79	5178.87	10060.6	11830.6	17568	13062.4	12203.3	8476.69	16578.5	10330.7	5211.78	12787.6	8330.13	7965.05	7649.67	7632.62
M160T257			0.658193	0.408443	0.000211436	0.00295524	160.096	257.085	23302.8	15487.6	9330.38	13532.2	10573.5	9882.86	27331.6	10434.5	21434.8	18579.5	4185.45	5800.22	6353.14	6675.39	6261.76	6745.56	8106.85	6909.72	7687.99	6579.84	11730.7	11432.7	11373.9	11374
M264T251_2			1.02964	2.56871	0.000213156	0.00297501	264.195	251.325	16969.6	5103.34	12084.7	18637.6	18213.1	10864.9	8838.2	5499.61	19491.5	4116.58	10821.4	22117.5	42462.9	27575.2	26226.9	24480.6	37349.3	37393.6	50581.7	28771.3	21211	20416.7	20038.4	20039.3
M275T332			0.387985	1.78264	0.000213891	0.00298099	275.105	332.341	2761.73	7644.15	5403.91	3593.77	2697.74	3868.76	3709.96	4257.43	388.238	2993.03	6604.16	6122.82	6847.57	5941.97	5804.46	7924.27	6898.47	6175.61	7109.99	7096.32	5174.68	3735.45	4878.77	5202.32
M461T167			0.992468	0.197459	0.000214469	0.00298312	461.143	167.488	20318	51833.1	20767	39011.9	52935.4	36692	15390.1	7889.01	20869.5	22011.2	3880.63	6928.45	9641.14	6055.26	2362.17	1937.57	3392.46	2657.78	12501	7455.83	16873.8	14042.8	16887.5	16872.3
M466T288			0.542198	1.84363	0.000214825	0.00298312	466.289	288.429	9546.24	6069.59	6996.55	4652.34	7122.14	3781.61	8680.25	3958.25	12061.6	9690.59	12151.1	7769.57	9886.01	18157	12047.4	13854.1	14326	16411.3	16558.4	12610.9	9469.4	11595.7	10141.2	10680.3
M350T129			0.475858	1.83419	0.000214964	0.00298312	350.328	129.138	5185.63	4335	4044.17	10275.5	5438.96	3366.79	8697.68	3175.16	3057.68	6347.79	7213.76	9035.44	11274	7875.8	8517.1	12239.1	10016.1	9369.58	10203.3	13163.2	6032.73	6585.58	6487.83	6584.19
M339T351_2			0.895267	3.40884	0.000216353	0.00299812	339.165	350.822	3166.09	7672.84	8069.31	9946.02	8232.84	7516.86	3830.34	3684.31	10293.7	6975.43	17629.4	15693.3	17632.7	21112.7	16545	17607.1	25732.9	21350.7	30679.8	52548.1	10502.6	10201.4	9860.38	9841.67
M429T33_1			0.897507	1.78252	0.000217411	0.0030085	429.026	32.702	21469.5	21419.3	21976.3	30750.5	17273.3	16391.7	26106.2	13646.4	21703.4	19248.1	36036.8	46168.9	29129.5	39449	37512	20760.2	53411.8	37047.8	26360.4	48424.2	32446.9	34294.2	33862	35683.2
M323T414			0.825141	0.44221	0.000218292	0.0030164	323.128	413.738	37266.8	34014.5	24505.6	23812.2	23438.7	18966.7	37005.4	14713.9	39052.3	18299.7	14346	12484.4	10736.8	13498.9	5756.12	6473.83	5278.94	12810.2	22324.9	16162.3	21109.8	21112.3	21106.9	19803.8
M442T166			0.499904	2.26971	0.000219167	0.00302419	442.386	166.317	2703.22	5320	4823.64	8862.39	2859.09	3970.12	2542.61	2751.29	2361	1786.75	3591.7	10687.7	8807.02	12712.1	8726.4	9676.52	10388.5	8394.16	6564.68	6654.97	5477.8	5571.8	5341.96	5108.94
M356T77			1.76625	3.15224	0.000220576	0.00303932	356.278	77.461	26107.2	31576	22148.3	30823.4	22749.1	22781	33010	40307.5	31073.7	41740.2	48733.1	72009.3	99047.2	191769	57555.5	69045.1	72663	82329.7	117271	142552	57758.3	57054.4	61876.6	58625.5
M156T198			0.545599	1.79776	0.000221607	0.00304911	156.101	198.237	8176.23	5394.6	8457.71	5482.81	5430.36	7935.87	8578.3	3537.13	8663.31	6352.03	7797.87	9869.53	15163.1	10184.8	10419.1	10318.6	12087.6	14052.2	19063.2	13307	9147.07	9153.2	8972.26	8971.08
M338T78			0.872849	1.77472	0.000221913	0.00304911	338.34	78.3595	13521.6	16868.1	12192.9	22606.2	26465.3	31726	12320.3	19640.2	28618	7118.41	36871.3	38931.5	32014.8	36673.1	34353	25488.8	33756.4	31852.2	24093.3	45074.6	32117	28226.5	28233.2	30524.1
M224T389			1.96883	2.249	0.000229306	0.00314182	224.091	388.887	61738	45942.4	52736.5	84199.9	76418.1	44394.7	46946	23539.9	72696.1	21194.6	46821	79382.4	175970	112050	103162	110158	125475	137661	181624	119230	86146.7	84436.8	85429.5	83528.3
M381T147			0.290751	2.10309	0.000230115	0.00314847	381.382	147.26	1185.57	933.709	1366.43	1828	1491.63	1177.01	2607.71	764.586	1539.83	1341.98	1762.68	2363.47	5139.15	3557.24	2663.52	1940.86	2936.68	3157.25	3244.68	3175.02	2091.61	2089.24	2087.7	2288.07
M225T322			0.508986	2.40703	0.000231022	0.00315644	225.158	321.989	7444.18	1934.82	2486.15	6539.15	2163.83	2407.38	3207.05	2123.24	4268.37	2501.67	3109.99	6930.97	11695.9	7491.5	8662.33	6741.47	10050.8	8717.34	13081.4	7947.01	5774.85	5676.96	5600.55	5601.76
M375T35_2			0.922099	1.80902	0.000231886	0.00316279	375.206	35.294	32303.3	19840.3	15842.6	20595.5	15947.7	23345.7	29064.3	25522.8	12314.7	31290.4	50317.7	43131.5	29253.8	30128.1	40103.9	23368.9	52875.5	39833.9	45265.5	54680.9	34319.6	32931.6	33030.4	36060.8
M872T32			1.00946	1.65904	0.000232137	0.00316279	871.572	32.379	33419.2	30146.6	33005.2	38261.8	37799.8	18083.9	40795.4	36054.2	29617.5	38004.7	55680.1	49511.4	56138.2	62338.1	90196.8	54269.1	37154.1	50697.7	49415.9	50690.8	41073.3	40653.8	39086.2	41996.9
M475T37			2.33853	2.35679	0.000233535	0.00317738	475.338	36.545	108921	101492	75613.6	113513	85742.5	52969.6	85423.1	70134.2	73053.8	91192.5	272222	284382	215254	74837.2	86480.5	165719	303392	197050	241799	181122	100161	86993.8	137901	87838
M394T144			0.45976	1.5893	0.000235674	0.00320201	394.182	143.921	6458.75	6938.35	7784.07	8660.66	7440.43	5739.2	10641.9	6326.67	4843.85	6628.32	9240.86	11785.4	10987.1	10733.6	13556	15184.1	14021.3	10674.5	10453.5	6938.69	8116.63	8450.9	6536	8450.47
M286T299			1.01391	2.15908	0.000236601	0.00321012	286.143	298.878	34967.8	8885.92	10484	14194.3	12472	11249.4	24068.9	9785.62	30496.6	15275.6	20394.7	29974.7	43266.1	32337.1	34726.2	28340.4	43853.4	46995	54789.7	36424.3	27207.4	26364	26569.7	26354.4
M425T58			0.867725	10.1386	0.000241774	0.00327573	425.025	58.391	635.811	1608.94	1483	1152.2	1003.56	5114.33	1450.89	255.311	695.49	3742.04	6841.78	23248.4	4835.78	15103	14494.6	26550.8	18059.9	40800.5	7960.7	15896.9	15979.8	16776.8	16380.6	16015.6
M328T157_2			0.637689	2.27365	0.000242353	0.00327901	328.247	156.607	14095.8	6182.89	4036.02	4736.91	8013.64	9846.56	4280.14	4101.26	6802.77	2974.32	12524.6	11213.5	23522.2	11690.2	16621	10926.6	14535.8	22403.4	12796.3	11713.1	10280.8	9680.75	9745.87	12285.9
M438T207			0.685671	2.75267	0.000242992	0.00327964	438.173	207.071	4966.65	5626.44	5218.5	8205.05	6471.66	4186.19	3902.03	4813.62	5339.45	5530.76	13073	24943.7	12942.9	6922.09	23717.2	14882.5	18523.6	17817	5171.32	11367.8	9830.62	9965.24	10341.9	10574.2
M235T37			1.14008	2.14741	0.000243074	0.00327964	235.169	36.782	34582.5	12437.5	26991.6	23959	30697.3	16259.8	28381.9	30070.3	14747.8	29870.6	73776	51894.8	37812.1	80963.9	30207.9	58170.7	40796.2	33106.8	73966.2	51859.1	52473.6	49558.8	45871.3	45733
M165T354			0.251771	0.560339	0.000244341	0.00329217	165.091	354.238	2741.88	4081.96	3522.5	4534.12	5019.8	3704.76	3393.15	1434.16	4694.7	3197.92	2450.46	2464.08	1710.71	1704.16	2126.15	1655.45	2243.7	1600.48	2408.42	1990.67	3029.84	2409.23	2417.8	2541.67
M632T195			0.381948	0.582257	0.000246659	0.00331881	632.425	194.913	9545.3	11205.2	6316.01	11753.1	6595.31	7958.54	7603.97	8127.68	7299.28	9518.55	3259.77	4101.93	6038.83	7798.34	6712.95	2517.98	3634.52	4591.28	5452.1	5921.47	6221.38	6194.34	6469.88	5931.33
M135T225			0.651872	1.63774	0.000247171	0.0033211	135.091	224.589	21528.6	12141	11999.9	16078.3	9165.35	8407.66	19134.6	6636.96	14883.7	15884.7	18474.1	20935	25047	17890.4	21513.8	17497.8	24740.3	22240.4	26391.5	27774.1	18088.4	16802.8	16541	16542.9
M251T322_1			0.65794	0.536921	0.000249902	0.00334894	251.1	322.406	26363	35289.7	16488.8	27785.3	18655.7	13411	31213.3	17591.9	23359.5	16996	12372.2	12211.7	12787.9	12465.3	13630.2	9692.59	13117.1	11726.7	12770.6	11189.7	17081.8	16834.4	16436	16210.7
M484T328			0.640882	1.57456	0.000249931	0.00334894	484.299	328.395	18657.3	14135	8596.83	11548.7	11054.3	11058.1	15634.3	16382	16363	15491	16481.2	17266.9	30095.8	19983.4	18040.1	20055.1	23534.1	23504.5	28354	21424	20886.1	18706.5	18758.4	19600.7
M365T164			0.563783	2.64183	0.000251128	0.00335787	365.351	163.831	4319.75	4382.71	2222.88	3262.69	3209.37	2533.95	5093.94	3974.75	8136.53	5797.56	10756.1	12393.2	8967.84	19101.1	10768.5	5020.18	7945.54	8640.53	10604.5	19227.1	7366.92	7208.31	7419.55	7210.3
M618T33_1			0.779762	1.87944	0.000251288	0.00335787	617.595	33.204	10481.8	28593.1	10851.6	9736.43	12902.9	12875.6	12500.4	17010.3	7912.69	13596.4	28996.1	32084.7	29506.1	19816.3	12054.8	28136.8	30750.6	26198.2	23261.1	25666.5	23826.5	22491.7	23252.3	21413.9
M463T204			0.444094	0.469209	0.000253298	0.00337872	463.17	203.708	10289	15529.8	10458.2	13499.3	8579.04	12161.7	11138	3171.96	10374	6031.91	4829.01	6963.32	5196.93	3171.76	5426.18	4874.84	5094.62	5250.87	3029.87	3662.02	5859.52	5706.32	5763.44	5758.09
M299T149			0.64477	2.82588	0.00025389	0.00337872	299.305	149.476	3622.14	9873.97	2747.69	3113.36	3760.31	2523.38	5557.43	2916.35	6793.16	3704.13	7077.6	13141.3	24807.1	14033.6	11155.6	8948.01	8037.89	9628.78	16365.9	12872	8447.51	9994.63	7821.19	7816.61
M369T161			0.507908	2.40921	0.000254565	0.00338238	369.382	161.351	3075	5290.67	4223.33	4321.83	1525.7	4609.04	4117.81	1558.91	4864.62	1683.09	3908.6	8023.63	8019.75	10911.5	8761.85	5333.96	6798.14	6881.24	12070.8	14263.3	5708.76	5803.96	5799.72	5941.95
M192T168_1			0.216643	1.75887	0.000255207	0.00338238	192.032	167.983	1390.51	1435.17	1064.41	2171.43	898.094	1163.91	941.083	621.416	784.57	1454.67	1702.06	1528.52	2063.18	1896.48	1724.7	1981	2015.11	2487.2	2852.41	2724.37	1348.97	1490.2	1446.58	1483.64
M334T130			0.906146	2.75335	0.000255208	0.00338238	334.309	130.393	10005.8	7750.79	4752.64	11815.1	6052.71	6333.36	15843.3	1766.17	12769.9	14282.4	13227.3	17924.4	34897	29794.5	19083.7	17754.8	17128.1	21804.3	43040.9	36924.5	15756.4	15421.2	15194.3	15197.8
M268T386			0.641309	0.415806	0.000256103	0.00338962	268.092	385.557	10220.5	29818.4	16482.2	18392.1	27683.1	20280.1	16517.5	8640.3	19970.3	10315.2	8962.67	4827.93	7669.54	6393.97	5418.39	8797.58	6844.09	7867.12	9341.26	8023.84	11654.3	11951.8	11557.9	11559.1
M359T87			0.880764	1.59219	0.000257878	0.00340847	359.222	87.207	27340.3	30307.8	31255.2	22818.9	26959.1	22365.2	34513.6	16467.6	39464.6	32458.2	46251.8	54125.6	53150.7	38959.8	62998.3	32578.1	44108.3	40531.4	32806.1	46594.3	40542.1	38996.7	40486.2	39023.1
M228T76			0.507796	1.76337	0.000258485	0.00341186	228.169	76.302	7926.11	7178.79	7706.95	7352.58	7656.14	6766.93	5773.06	6834.23	5134.92	3932.15	9648.4	5147.05	15043	10410.8	12445.6	12412.1	11578	17349.1	9995.91	12814.5	8587.7	6375.48	7514.51	7977.45
M232T123			0.397782	1.81306	0.000258959	0.00341349	232.205	123.059	5783.61	3812.68	3408.64	3768.63	3290.98	2018.65	4875.84	2711.65	4393.16	3398.19	4676.75	6800.66	9528.88	7959.64	5532.65	4474.18	4776	7978.9	8860.72	7332.55	4713.7	4592.25	5011.82	4591.49
M204T317_2			0.458566	0.417904	0.000261852	0.00344638	204.032	316.804	12406.7	9650.54	4889.94	7984.77	5312.79	5642.68	12056.6	3325.65	11341.2	8232.5	2816.84	2475.67	3614.77	2659.86	3483.41	3269.56	4094.95	4019.86	4146.16	3203.72	5304.58	5104.71	5139.52	5076.32
M302T103			2.44824	1.98615	0.000262163	0.00344638	302.304	102.6	93098	118726	146745	123366	103215	129403	146174	95269.5	115074	74177.9	91116.3	220346	315195	345718	133912	229127	223384	240302	209026	266516	181634	169519	175510	184047
M927T154			0.388704	1.56892	0.000262684	0.00344857	926.761	154.476	5996.23	5019.97	3442.35	4014.65	3921.88	3851.04	5761.47	5961.02	8224.21	4462.66	6100.4	7740.58	9510.6	8077.75	8265.15	6602.29	7909	7806.66	10783.8	6677.97	6563.39	6569.88	6200.87	6571.08
M190T394			0.125525	0.605817	0.000264059	0.00345655	190.034	393.606	904.826	1511.48	1241.57	1300.66	1361.06	1582.23	1138.54	576.529	1283.72	1090.38	611.322	519.479	695.544	641.093	696.572	1056.48	670.39	798.577	870.928	703.966	921.659	1024.44	1050.14	1050.72
M270T317			0.787516	0.438553	0.000264079	0.00345655	270.132	316.76	28412.1	41460.9	32753.1	33702.6	29732.9	28570.9	30867.3	9026.22	19177.6	25578.4	4581.64	13854.7	9206.08	13968.3	10507.3	10570	25282.9	20865.1	8842.2	4801.7	19267.2	18978.2	19267.4	18975.8
M741T62_1			1.28921	0.571084	0.000264358	0.00345655	740.519	61.5095	120154	63742.5	57751.8	108871	75180	72955.9	127739	97220.7	106790	87553.7	70759.4	56426.4	48099.2	67495.4	51258.3	35165.3	67305.4	47600.5	31670.7	48451.1	70083.4	65783.7	65789.5	65796.5
M542T372_2			0.345809	1.54348	0.000266543	0.00348044	542.254	371.911	4384.62	3469.33	3920.22	5375.03	5265.42	6276.11	3812.12	2929.47	4559.67	7363.15	8038.33	6438.45	8408.81	8138.82	7603.52	4602.12	6387.21	7740.02	7394.45	8339.96	5732.13	5950.15	5950.75	5947.77
M620T166			0.807891	1.92835	0.000277027	0.00360122	620.296	166.099	13750.6	20110.8	4061.6	6827.43	25276	12164.9	19745.7	12199.6	18986.5	12303.2	28609.3	25297.9	31744.9	26194.7	32991.6	12219.6	24324.6	33740.5	37249.9	28059.9	17804.5	18657.5	16999.1	22080.8
M351T110			0.937352	2.75803	0.000277085	0.00360122	351.271	109.693	19584.1	9332.3	10154.1	10787.4	7200.52	7026.66	14729.3	6780.05	10688.7	10337.2	30261.4	18875.3	56284.3	30514.2	19548.6	17618.2	27932.8	46098.7	23127.2	23801.7	19808	21228.5	10994.1	21010.1
M219T91			0.27981	1.65207	0.000277273	0.00360122	219.043	91.1375	2924.58	2692.69	2438.1	3008.88	1691.08	1476.64	3167.35	1481.04	3302.83	2609.93	4296.38	4126.61	3685.71	3698.85	3885.95	3345.96	4734.29	4761.6	2561.63	5863.02	3530.48	3644.2	3489.35	3576.2
M379T425			0.552855	1.79147	0.000277688	0.0036018	379.186	424.831	6165.03	7636.87	5910.74	6923.48	5563.12	6637	10112.8	7950.39	7888.5	7988.89	8040.32	9096.78	20178.4	14000.9	10860.6	12691.5	9239.39	15392.2	16594.1	14283.2	10485.2	10960.4	10090.5	10119.1
M257T413			1.14692	2.53407	0.000278792	0.0036113	257.148	412.753	25400.3	3263.14	17417.1	20822.6	22843	10034	12017.4	6397.55	32399.3	8048.44	8431.49	33791.4	45493.4	37419.9	32706.9	36330.6	47135.7	47341.3	61038.3	52323.4	29278.4	29421.8	28630.9	28908.6
M122T190			0.527834	0.496137	0.000286253	0.00370302	122.071	190.042	11578.1	12681.8	7401.68	16307.7	12842.6	9164.12	14275.4	4110.16	12328.8	9109.58	3496.87	4113.27	6086.09	7158.13	5346.57	3225.27	5986.09	4937.4	8229.06	5897.04	7892.85	7261.15	7777.46	7897.03
M361T268			0.373123	1.60893	0.000288536	0.00372759	361.124	267.784	3213.34	4725.94	5279.28	5621.39	5256.01	5438.94	4333.37	3225.46	3741.53	2265.16	6481.54	7082.16	9569.24	6452.33	6236.96	5438.45	6134.31	5853.86	6537.47	9559.28	5465.63	5710.84	5700.19	4866.8
M317T122			1.11268	2.82525	0.000291021	0.00374255	317.323	121.622	10215.7	12342.4	12431.9	23608.2	11033.7	13825.2	14377.8	4259.17	15948	6757.7	8202.26	19550.8	50578.9	51423.6	18221.9	29911.3	44408.2	43312.5	42332.5	44648.1	23554.7	23742.3	23752.9	23154.1
M327T396			1.61298	3.80232	0.000291214	0.00374255	327.191	396.197	35815.5	8295.82	17780.3	21614	15517.3	13469.3	15680.5	7954.19	28909.6	8578.84	14430.8	50742.9	109698	44661.5	45868.1	53431.3	67915	68952.7	128766	75675.5	39603.8	40360.4	35812.3	40348.3
M622T125			0.151441	2.00111	0.000291465	0.00374255	621.607	125.324	636.751	409.178	273.391	446.837	164.309	225.486	553.333	564.513	968.878	907.632	886.646	831.229	1388.29	849.08	1481.39	771.012	1138.54	928.498	917.475	1114.18	784.446	806.242	757.004	839.359
M237T370			0.359859	2.47293	0.000291556	0.00374255	237.051	370.485	1529.98	2069.55	1398.86	1900.47	1374.45	1799.84	1518.8	1050.88	3224.51	1415.35	3110.28	2759.27	4546.79	3448.67	2800.95	3137.03	7527.7	6883.46	4798.04	3726.77	3081.75	2914.78	2904.92	3092.01
M374T128			0.646121	2.32225	0.000291843	0.00374255	374.339	128.362	6853.99	7260.02	4169.87	4499.69	5145.74	4808.79	7744.28	3917.16	11023.7	5423.23	7048.46	13514.4	19949	17656	13132.3	11299.3	8628.51	9091.42	22132.3	18849.3	9828.15	9630.87	9830.37	8976.93
M277T69			2.04977	2.03447	0.000292203	0.00374255	277.215	69.327	141048	79246.4	62940.9	108280	86565.7	65964.1	109681	79087.1	94819.4	76649.7	165828	213216	230999	155775	296454	79959.7	176567	237586	136124	147226	148894	145653	143838	143807
M381T145			0.935489	2.92921	0.000292387	0.00374255	381.346	144.661	7356.54	8288.81	5223.73	7472.26	6674.69	5229.57	19431.6	6349.24	16008.2	5998.35	16925.3	13832.3	35873.9	35031.6	16470.6	10762	23126	27787.6	38890.1	39167.2	17685.7	16072.9	15654.4	15646.6
M227T185			0.643728	1.67213	0.000295162	0.00377311	227.174	185.22	8119.61	13248.9	11399.8	12614.3	9901.28	11274.2	13872.4	4509.75	15284.1	3863.1	13380.3	15078.9	23841.8	19453	16709.8	17900.3	13812.9	17296.8	19758.8	16814.6	12827	13260.7	13273.9	12794.7
M189T163_1			0.515616	0.394	0.00030227	0.00385384	189.069	163.19	12574.1	15810.9	5492.76	11836.6	7385.1	6828.56	13911.5	6869.93	15799.3	10382.6	2180.57	6956.54	5101.98	1990.44	6830.58	5813.76	7391.54	1001.18	3161.46	1687.06	6169.55	5965.96	6796.8	5960.98
M312T230			0.822348	2.01851	0.000305453	0.00388724	312.193	230.106	23145.1	10745.8	9968.24	13370	19259.4	16442.1	12546.5	9031.85	15193.1	12800.3	33349.9	23413.6	27806.3	23786.9	30084.5	23704	25203.5	26306.4	53188.9	20798.7	19127.4	19130.1	16006.6	19123.7
M202T248			0.261859	1.92667	0.000305961	0.00388724	202.179	248.402	2177.14	1500.39	1622.57	1207.35	696.616	2438.92	1272.44	2044.62	950.769	1338.65	2339.64	1873.88	3308.28	3051.29	2476.42	2018.71	2806.12	3195.35	4681.28	3629.73	1771.31	1667.07	2024.88	1678.18
M458T38			1.06439	0.550083	0.000306088	0.00388724	458.367	37.6595	66929.3	67455.7	31848	68611.7	45671.7	25595.4	66001.3	71154.6	61486.3	76790.6	37814.9	36461.7	40240.3	30446.8	33025.6	28278.8	35353.3	19978.9	25684.2	32613.4	62368.2	46834.3	64638.1	60220.3
M332T113			6.12886	2.47981	0.000307181	0.00389603	332.331	112.898	328781	508209	351973	974674	261716	345724	1.00797e+06	215304	500609	623372	480682	1.04877e+06	1.06338e+06	1.15329e+06	1.16036e+06	1.71376e+06	1.24249e+06	978909	2.00177e+06	1.84909e+06	838890	932822	838600	838508
M829T152			0.713833	0.46549	0.000307912	0.00390022	828.512	151.931	18814	20887.7	15265.4	38212.3	22465.4	15579.5	24672.6	9233.88	26433.8	19016.7	8300.36	10397.3	11730.5	7104.36	9918.55	9044.14	10404.6	11264.2	11894.1	7965.51	13979.4	13975.5	13101.4	13984.4
M327T80			1.06077	0.486436	0.000308887	0.00390748	327.2	80.0625	52747.9	35597.9	57989.3	82270.2	54087.9	35703.9	56008.8	21211	52808.4	44471.8	17628	25355.2	26712	37327.3	30685.7	14334.9	29878.2	21081.6	18563	18196.8	35869.7	36869.3	34012.2	34759.5
M981T183			0.215813	0.546803	0.000309431	0.00390928	981.077	183.257	2506.95	2403.96	2799.73	3783.19	2436.53	3420.51	1745.58	3149.5	1764.95	2335.07	2332.13	1931.84	669.208	1668.39	1300.76	1555.69	726.632	1788.39	1387.22	1045.8	1706.8	1841.97	1841.89	1841.7
M305T382			0.444578	0.500119	0.000311916	0.00393556	305.133	381.593	14356.5	13231.9	8414.77	8114.51	9340.13	8256.84	13391.6	6352.42	10852.8	7385.19	3378.69	4180.65	4379.7	6225.13	3957.25	7376.54	1893.34	6784.35	8632.42	3052.06	6032.57	6199.34	6391.74	6391.68
M197T210			0.369711	0.468408	0.000313712	0.00394687	197.164	209.501	6623.28	6792.22	3290.27	5753.68	5283.89	3747.13	8542.72	2129.66	6286.09	5392.98	1553.9	2610.39	2639.23	2839.48	2288.35	2175.01	2395.41	2516.06	4387.03	1815.13	3360.47	3368.01	3367.85	2595.81
M522T33_1			1.51418	0.592691	0.000313931	0.00394687	522.246	33.435	153555	123100	158738	157596	195002	113418	161022	207305	122218	102085	87554.7	46536.8	104087	123820	107983	87136.7	86146.5	119593	54436.5	68210.2	61793.1	68450	63037	61747.7
M330T269			1.07158	4.11777	0.000314029	0.00394687	330.263	269.472	7401.32	9311.67	7185.24	8492.82	6492.43	6556.1	10911	4824.14	9235.44	7273.26	28433.9	16641.1	75082.7	16702.6	33975.1	42590.1	21293.4	32943.7	28000.1	24219.9	14562.6	14569.7	13683.8	14346.8
M239T356			0.581374	1.98789	0.000316762	0.00397608	239.112	356.377	7631.92	6225.21	4423.78	7282.38	5518.57	4704.1	4006.74	3978.39	15900.2	8547.73	12710.1	8176.77	19088	13601.7	10000.5	11107.9	14725.8	16433.1	14253.8	15514.5	9405	9271.99	12979.1	9222.96
M536T122			0.509868	0.50403	0.000317587	0.0039813	536.428	121.812	11133.7	20127.2	7551.85	13542.4	17312.6	10485.1	17488.9	10179.6	12386.7	11562.9	5640.46	5951.49	3022.75	5084.35	5815.23	9812.09	5085.03	5705.75	9917.13	10382.2	10414.8	10244.6	9342.16	9805.02
M245T349			0.661422	0.348632	0.000319133	0.00399061	245.185	349.005	16949.1	16885.9	10547.3	27976.4	6915.28	18190.3	13510.8	8018.73	17346.1	23549.1	12187.7	2579.95	2277.94	9383.22	6595.02	3643.92	1312.71	5679.78	4667.08	7415.17	9247.84	9035.79	8908.2	8908.11
M175T295			0.648259	1.8448	0.00031915	0.00399061	175.143	294.877	18918.3	7340.09	6638.01	7869.13	6182.91	7900.99	18648	8003.98	11458.7	9777.4	15959.5	14118.3	22560.6	18240.5	14941.3	14981.9	19229.9	21072	22585.3	25840.7	12925.7	12811.7	12925.1	12524.8
M243T391			2.77461	4.96178	0.000320072	0.003997	243.134	390.562	63864.3	13695	40301.5	41992.4	59928.2	23206.8	9598.65	10183.7	92177.7	11996	28806.6	100409	303556	135429	137964	149268	266237	228633	346002	124390	101400	97839.8	101414	101407
M1190T196			0.23603	0.417444	0.000321143	0.00400523	1190.38	195.994	2100.58	3821.67	2189.8	3773.71	2465.05	1721.24	2344.64	757.281	2057.88	1630.65	932.054	859.328	902.799	577.908	907.502	851.025	1255.48	1062.33	984.621	1210.77	1377.5	1520.65	1377.06	1377.64
M289T365			3.37634	3.92787	0.000324459	0.0040414	289.139	365.12	180230	156037	59108.1	85438.8	68169	62235.3	110284	34439.9	50853.5	64597.8	352665	357226	360204	473391	259011	238759	141983	64299.9	638465	536718	207097	192569	192547	192860
M244T236			0.406939	1.92626	0.000325138	0.00404468	244.164	235.796	4168.2	4809.04	3781.99	3268.27	2631.46	2174.04	4494.43	1410.43	5719.59	3960.5	3909.75	8728.22	6243.48	6837.15	5304.8	5309.2	8916.33	6646.13	7480.23	10775.1	5577.56	6136.33	5132.85	6381.13
M332T25			0.275554	2.86907	0.000327468	0.00406847	332.006	25.314	852.321	565.49	950.929	656.648	760.838	921.039	1159.86	978.972	737.914	829.038	3084.92	5138.77	940.259	1872.24	2582.45	1826.11	2001.92	2036.44	2502.64	2151.88	1987.67	1993.17	3046.37	1975.75
M604T34_2			2.6318	1.70862	0.000329066	0.0040831	604.462	33.568	173601	235832	182795	241937	217317	249150	189862	101791	145529	187595	280145	307371	517911	348350	313601	341610	293180	399207	186281	302127	263431	263898	263515	207981
M568T56_1			0.154107	1.83382	0.000329499	0.00408327	567.683	55.911	733.427	841.092	470.507	939.345	315.374	490.015	661.515	388.456	360.308	518.65	742.723	1180.68	827.771	929.33	1093.36	1028.82	793.172	1469.9	919.535	1501.76	738.4	738.338	739.354	672.897
M351T36			2.16383	0.360362	0.000330261	0.00408751	351.252	35.9965	305827	126979	95588	142528	113904	77131	190263	228576	277561	185994	52158.6	71691	70511.2	68301.8	102755	31790.1	76905.3	59021.4	47362.2	48102.5	111138	116661	98388.3	113516
M137T78			0.686257	1.98279	0.000331276	0.00409486	137.132	77.612	10356.1	6878.41	12184.3	9438.08	8125.72	6936.95	15709.8	7872.23	8778.33	8158.28	12088.9	15338.7	19723.9	24521.3	15004.9	11107.3	15594	18704.5	28456.9	26710.8	13934.6	15096	13643.4	13622.7
M606T182			1.30926	0.327745	0.000335377	0.00414029	606.447	181.629	124502	67630.4	47068.5	60123.5	16145.8	45128.4	47096.7	63575.2	58702.2	84932.8	17453.2	29812.3	12388	21686.1	20667.6	16429.5	37187.5	20605.2	11154	14148.8	40640.6	39506.6	38894.4	40145
M140T216			0.524322	2.95347	0.000338392	0.00416824	140.052	216.12	3651	3566.25	2393.33	1774.29	2083.97	1566.52	4039.3	1996.12	4828.21	2132.02	6062.59	7081.82	17451.7	8130.81	5773.49	4135.21	6952.84	7798.36	11638.1	7763.8	5399.02	4867.91	5189.34	5409.75
M419T218			0.526631	0.323157	0.000338498	0.00416824	419.115	218.354	4843.69	7247.03	6136.74	13441.6	18336.6	9839.33	13599.3	7018.02	10397.3	4515.88	1408.42	3755.46	1442.22	1815.82	3869.45	2519.99	3674.67	3750.59	4682.41	3902.21	4583.24	6202.02	4939.47	4548.79
M436T36_1			0.498445	3.08698	0.000341059	0.00419447	436.135	36.0975	4288.8	2344.34	846.45	4025.23	2124.78	2839.53	2679.55	650.232	2255.52	3760.81	7557.41	4393.42	11810.6	13546.6	5249.33	1974.79	7165.03	6592.99	11534.8	9866.18	5407.02	5392.81	6467.5	5354.72
M373T437			0.859587	2.49933	0.000342937	0.00421004	373.195	436.819	14781.5	2357.22	11480.5	8878.79	11259.4	8024.25	6635.08	4936.73	18464.9	3963.81	8738.52	15355.9	30660.2	20665.7	18675.8	19563.5	27076.8	25959.7	38803.2	21395.1	15240	15540.4	15239.6	15240
M868T49			1.21624	0.389857	0.000343191	0.00421004	867.513	49.321	62707	42814.8	45620.1	28807.6	52774.2	33378.8	45373.7	107322	41821.2	59570.4	24376	18594.9	16190.5	30169.9	19433.5	21200.5	26730.2	18373.8	10464	17266	32650.4	33473.2	32033.3	32027.1
M320T169			0.673709	0.493478	0.000343935	0.00421385	320.257	169.424	24891.6	17381.7	20193	19692.2	14476.9	12340.1	23264.4	13940.4	36236.8	25166.5	10987.9	15866.9	9683.04	9065.7	8268.69	5873.98	12013.8	10149.8	11107.3	9421.01	10775.4	16539.8	15430.6	16563.3
M271T240			0.594807	0.438437	0.000344582	0.00421647	271.189	240.021	11811.4	15118.8	8596.45	21370.3	19926.8	13156.3	15753.6	5043.65	19327.5	11360.5	4671.83	6883.96	5848.21	5181.25	4846.27	3698.69	6814.05	12079.6	4922.67	7077.13	10180.9	9543.06	9543.2	9543.16
M450T170			1.58163	2.46402	0.000347297	0.00424435	450.403	170.476	19526.8	45655.1	33586.8	34325	22325.5	30380	48765.6	8576.39	46877.3	16317.6	23096	42870.3	123569	94686.6	63021.4	67781.3	67992.4	101574	82877.4	87349.9	48513.6	48367.6	47611.9	48042.9
M390T198			0.285179	0.458961	0.000347949	0.00424699	390.356	197.912	3486.86	1791.62	2363.6	4965.49	4783.96	2599.29	4568.17	2320.22	2233.95	3597.14	1199.4	1274.85	2030.38	1564.85	1124.81	1266.74	1677.86	668.924	1911.34	2293.59	1845.09	1851.82	2051.87	1919.44
M195T150			0.867318	1.88056	0.000348535	0.00424881	195.087	149.513	19166.8	12859.8	8393.89	13587.5	11727.1	8963.88	26497.2	26495.3	27325.5	17125.5	19316.7	24631.6	43885.9	37163.6	31030.8	24695.4	30995.7	31146.1	41805.3	39053.9	21852	21801.3	22208.1	21801.5
M307T380			0.769551	2.15252	0.000349741	0.00425817	307.164	379.81	17051.6	8645.32	3291.01	8485.56	9990.26	9654.58	11698.7	7837.05	16403.5	3519.96	8140.35	21502.5	29621.5	12949.1	21113.2	22854.3	21398.2	24756.8	28283.1	17265.7	15582.1	15123.9	14272.7	15588.7
M436T428			0.754062	2.91963	0.000351345	0.00427236	436.154	427.996	4447.23	8373.49	4232.73	5466.69	7401.51	2773.27	7232.46	5900.44	9475.87	5944.84	16587.5	14254.2	39620.1	11088.1	14939.1	18900	11909.2	19627.4	18961.2	12936	10972	10977.2	10338	10793
M342T122			0.595663	0.552959	0.000352161	0.00427693	342.336	121.88	25634.5	13948.4	13355.4	23350.7	11958.6	13194.4	20883.2	28031.7	18500	20266.1	9767.16	12145.6	9733.38	13009.8	10688.6	6867.45	14429.4	9222.45	9545.41	9168.08	14214.4	14556.9	14041.3	13500.2
M343T410_1			0.501474	0.597646	0.000355776	0.00431545	343.123	409.939	18157.9	14168	12016.8	17265.4	19845	12649.4	21350.2	24331.1	14979.6	12159	7519.67	14397.6	10016.1	10109.6	13158.4	8983.37	8344.84	10935.7	6832.99	9462.2	11076.6	11690.3	11531.6	11688.5
M511T298_1			0.140925	0.635174	0.000357915	0.00433518	511.048	297.632	1571.63	912.784	1738.1	1663.09	1298.14	911.548	1137.78	1510.58	1814.07	1526.79	1253.39	905.632	1074.7	834.896	768.721	930.974	726.401	802.808	966.854	681.734	1239.81	1412.1	1316.92	1237.67
M273T402			1.6782	6.0726	0.000358294	0.00433518	273.144	402.243	17094	5609.16	10287.2	8261.42	15732.9	5815.51	8801.14	5810.43	23527.2	9008.69	7129.2	32786.7	96925.9	44161.1	46442.2	58695.1	123502	100382	117572	40071.4	38811.5	37392.4	37404.6	38209.7
M428T153			0.867014	3.4233	0.000360842	0.00436059	428.281	153.053	9934.66	9623.89	3415.23	6569.07	5279.1	8155.29	5128.23	8244.64	6929.12	5089.15	34764.7	34075.7	43773.4	18912.9	25078.7	7633.49	26330.8	21305.2	11429.7	10740.9	16016.8	15156.2	15637.5	15447.3
M267T329			0.906234	2.36596	0.00036183	0.0043671	267.17	328.813	17097.3	10516.6	12530.8	12113.6	9922.48	11213.8	13812.9	4391.29	14925.3	8751.93	17320.5	15245	26243.2	25223.5	15846.4	28153.3	35216.2	35383.7	50313.9	23792.4	14815.2	14862.7	17043.4	14889.2
M286T110			1.30753	3.00586	0.000363776	0.00437782	286.309	110.314	12793.2	20712.6	17854.3	9682.67	20587.2	16852	31645.4	11621.7	13314.9	12020.9	20769.1	53893.1	91729.4	50002.5	13214.1	33077.9	58113.6	57752.3	72832.6	50849.1	37747.3	37742.8	37750.6	39171.2
M261T36			0.927703	0.741992	0.000363832	0.00437782	261.22	35.772	108412	106734	71597.7	109726	95202	80699.6	93106.7	90500.5	115384	91765.5	75243.7	90210.3	64044.1	70012.1	55942.6	65368.9	85042.4	64358.3	61130.6	83280.3	84306.6	86217.1	84306.9	84978.5
M378T189			0.938731	0.458004	0.000364238	0.00437782	378.31	189.323	51646.3	27682	21528.2	24644.1	23514.5	25262.5	52028.9	41339.5	59006.6	47808.5	17081	19753.6	18054	22313.4	17186.6	12805.8	16827.4	17266.5	18062.1	12154.1	29825.9	27470.5	27450.7	27441.3
M340T28			0.305516	2.53555	0.000364518	0.00437782	340.029	27.645	1080.75	1168.93	1186.38	1158.71	1599.81	1216.19	2086.24	630.479	1620.83	836.077	2117.01	2166.2	4845.59	4759.36	3590.88	2730.64	1664.58	1713.28	3205.47	5115.37	2189.9	2189.19	2054.03	2153.53
M520T219			0.639379	0.43036	0.000366346	0.00439435	520.279	218.509	15442.9	24423.1	20553.3	22816.4	29749.1	15764.5	21451.5	10203.2	7434.55	14091.5	5345.26	7604.59	3868.68	6221.5	11210.6	6389.74	13153.1	11654	5852.64	6995.29	11272.1	11086.5	11277.3	10655.4
M457T70			1.38088	0.317601	0.000367094	0.00439789	457.364	69.77	83669.4	84054.8	59549.8	66294.6	33471.3	354.471	52305.1	98249.2	90506.7	79334.6	7722.95	27162.2	18059.4	34843.2	32184.6	23566	34104.2	5258.47	8905.07	13932.8	40144.1	41482.1	41429.6	28476.1
M604T166			1.52069	1.99828	0.000369011	0.00441542	604.322	165.601	42845.3	47870.5	25457	23516.9	89646.1	48387.9	70659.1	35020.3	67410.7	33829.8	91672.3	119466	117691	70771.9	123897	51542.4	88820.4	88181.4	140376	76036.4	62699.5	67135.9	65794.2	67154
M851T220			0.146352	0.645977	0.00036991	0.00442074	851.001	219.773	1846.55	1934.47	1976.12	2335.12	1034.52	1907.29	1630.84	2275.92	1242.7	1407.93	1255.9	1296.27	1043.29	1032.12	1016.3	904.77	1109.71	1371.43	1219.59	1114.3	1571.58	1529	1528.87	1849.3
M280T297			0.911872	0.43528	0.00037058	0.00442164	280.164	296.606	29417.9	36057.1	29150.6	51856	40114.4	35925.2	26230.7	12482.5	53156.8	20331.8	11172.7	14611	26760	16512	11392.9	13474.5	9736.25	14175.5	15078.9	12784.4	21454.1	21511.9	21807.5	21454.4
M311T240			0.747795	0.550769	0.000370894	0.00442164	311.182	239.94	26356.9	24386	19148.5	33851.1	46128.1	27639.9	40528.7	26871.8	43204	20776.8	21038	12916.7	17190.9	13718.6	14721.7	19000.6	15951.5	17970.4	22782.8	14836.7	21638	20882.1	20872.9	23047.2
M159T214			0.57857	2.34123	0.000372424	0.00443355	159.112	213.932	4503.97	6941.91	6885.87	6106.19	4813.63	4393.67	8398.72	2450.2	4779.41	6611.97	26894.3	12912.3	14027.2	8911.47	10996.6	12940.4	12023.8	11176.3	12358.3	8600.23	9557.88	9352.81	9351.99	9398.84
M201T406			0.557949	1.80441	0.000372805	0.00443355	201.086	405.715	3347.71	12184.5	6611.08	5976.51	8065.71	7195.77	10624.5	4694.53	9492.85	3353.57	13065.4	9127.92	16256.2	12357.6	8140.68	11235.3	12362.3	14176	15377.7	17000.4	9967.6	9385.52	9374.29	9382.01
M854T39			0.568651	1.97587	0.000373518	0.00443661	854.401	39.322	8735.98	6003.67	9069.24	8040.97	4220.76	5680.96	7146.6	4385.52	7985.57	7824.99	15706	20988.4	16849.7	11322.4	13387	8692.96	17961.1	15569.7	6694.11	9350.06	10887.2	10660	10880.4	9885.15
M384T155			0.637975	0.511574	0.000374827	0.00444673	384.154	155.105	21887.7	20688.6	11933	18211.8	13618.2	12513.9	26845.4	14198.6	27417.7	16974.4	8000.92	12851	12205.5	15969.7	6641.19	5691.62	7688.17	7553.34	9438.45	8237.77	13546.6	12562.2	13387.3	13632.2
M272T89			0.764026	0.446716	0.000381389	0.00450792	272.087	88.799	29399.1	15755.5	13396.9	33990.7	28352.4	13547.5	34601	16893.6	25146.8	16090.6	9262.65	5799.77	8007.15	11982.5	11043	4754.61	11867.9	9593.02	13709.9	15461.9	15599.3	15649.9	15646.9	14732.7
M332T436			0.545371	1.79995	0.000381597	0.00450792	332.158	436.125	6036.42	1999.06	7942.93	4722.84	5169.68	4207.28	8698.75	14722.4	11110.7	9397.78	12922.5	13511.5	13138.9	14432.8	10533.4	11261.8	16037.2	16097.2	14884.1	10390.7	14731	11021.1	10685.3	10683.8
M238T384			1.12274	2.34843	0.0003818	0.00450792	238.107	383.908	24020.9	7338.85	22475	25233.8	28348.7	16977.2	10034.9	11092.1	24206.9	2972.14	15443.5	28314.8	61113.5	33391.3	36038.4	39145	45356.1	61953.6	49773.7	35045.8	29459.2	29465	27518.5	29467.7
M761T159			0.608364	1.70652	0.000381839	0.00450792	761.48	159.045	13470.6	10061.3	6199.35	19753.1	7904.97	10472.3	8081.5	5066.7	11982	6800.01	14798.7	18574.2	19225.8	16370.9	16620	14353.4	22971.9	16125.7	17564.7	13691.9	14121.1	16252.3	16250.6	16250.5
M168T325			0.593794	2.05528	0.000386338	0.00455551	168.149	325.201	8190.55	8287.51	4805.41	6094.4	2812.96	8409.39	7286.07	2687.41	9281.51	4976.22	6019.05	11933.6	10624	12686.5	9915.21	11294.9	14410.5	13258.7	20846.2	18147.7	8696.62	7044.28	8765.55	8441.25
M575T237_2			0.315265	1.55336	0.000388971	0.004581	575.35	236.92	4551.79	2388.98	2447.21	3342.24	3308	2757.71	3632.66	4113.86	5213.73	2909.76	3752.36	5330.51	6909.02	4550.99	5379.91	4172.14	6282.35	5165.95	6705.29	5600.08	4054.34	4050.88	3964.85	4000.23
M274T247			0.311962	0.543372	0.0003907	0.0045958	274.103	246.78	5491.53	3940.76	3389.01	5494.17	4820.14	4168.48	8512.42	5090.51	5307.5	4731.94	2549.99	4812.76	2829.03	2347.41	1715.18	1450.03	3659.93	2493.21	2531.66	3293.7	4546.93	3842.73	3850.86	3874.02
M278T77			0.340691	2.08586	0.000391538	0.0046001	278.359	77.471	2158.21	2209.38	1443.24	2385.4	2043.39	1770.53	2052.62	1989.42	2706.18	1351.46	2696.65	2767.14	5374.77	4526.69	2989.47	2309.03	3433.23	5359.71	6011.87	6477.84	3099.13	3102.62	3585.48	3103.31
M853T135			0.775173	0.404168	0.000393048	0.00461227	852.55	134.976	39894.4	23345.4	13554	19452.9	10753.2	16342.5	31180.5	23548	39495.4	24832.7	5237.8	10457.7	7948.96	12081.1	10252.6	7518.81	16892.9	9532.91	8791.38	9255.84	19478.2	17169.6	19996.7	17632.5
M375T126			0.496755	1.84313	0.000395983	0.00463559	375.337	126.168	6010	5259.8	4234.33	6010.33	5023.77	4901.8	8674.82	3915.2	8108.97	5103.32	6647.01	12745.8	12237.2	10598.3	8561.41	8085.01	7475.62	8900.56	13996	16258.3	6906.15	6839.03	6904.82	6437.6
M361T202			0.595296	0.373623	0.000395988	0.00463559	361.186	202.163	19735.6	11425.8	7661.82	12394.6	6991.25	7351.51	18068.9	7571.26	20852.6	14866.8	3591.03	5560.61	8548.63	2531.26	3220.61	2811.19	3705.43	7257.75	3858.34	6335.5	9073.45	9085.48	8324.22	8839.22
M624T138			0.718123	1.47366	0.000396497	0.00463596	624.444	138.131	15556.8	19992.5	19941.6	20550	28088.2	18572.4	18374.2	18305.4	24303.9	18503.8	17660.6	37257.2	24837.7	30653.4	26296.3	29130.6	36474.7	35709.1	31521.8	28417	25672.5	25688	24034.6	25178.4
M306T62			0.908266	0.579216	0.000403926	0.00471716	306.278	61.732	65017.4	35958.9	30481.3	56216.5	31035.1	35425.5	63824.4	52318.2	53762.9	49665.1	34149.2	36154.6	23336.8	31953.8	24867.2	22422.9	34639.6	25410.1	17929.6	23513.8	34683.6	34680.8	34300.5	33024.2
M220T117			0.2605	2.0757	0.000407048	0.00474737	220.027	116.964	2295.82	1606.8	1245.11	1032.34	531.8	786.044	1849.11	833.808	1239.91	2159.51	2409.2	2072	4687.18	2039.37	2583.79	2444.57	2064.85	3011.44	3999.04	2877.08	2046.84	2101.17	2039.31	2660.88
M247T294			0.906662	2.28041	0.00040777	0.00474737	247.144	293.522	13691.6	2418.16	1297.08	17245.9	18689.9	14013.8	13474.6	7376.57	20383.9	7926.85	9938.82	18690	32964.2	32267.4	20894.1	22592.8	27596.6	29695.7	40249.8	30820.4	20066.8	19284.7	19487.8	19285.2
M1081T511			0.176571	0.607187	0.000408783	0.00474737	1081.38	510.745	1813.72	2665.09	1733.13	1433.91	1794.34	2206.12	2216.51	2785.52	1373.52	2246.54	854.38	1631.47	1366.37	1339.83	1293.35	1161.36	949.956	1285.34	681.251	1743.4	1330.25	1475.9	1326.61	1325.45
M856T36_3			0.788294	1.57721	0.000409306	0.00474737	855.644	36.023	15349.5	30522.8	17934.1	15669.8	24404.8	12397.5	31640.7	27223.7	17178.4	28403.6	27840.8	39759.8	37600.8	37781.5	44624.5	32865.9	26249.5	39700.7	28932.8	32774.3	24985.6	26236.7	25369.7	24992.2
M580T71			0.484394	0.652913	0.000409405	0.00474737	580.454	70.769	19257.2	16775.5	15872.9	13346.4	16829.9	16740.9	21966.1	20352.3	16634	16202.6	11534.5	8557.46	18753.1	16722.6	10248.9	7508.4	8861.27	11346.3	11349.1	8710.81	13844.9	15095.5	13284.7	13477.6
M492T357			0.409272	2.38103	0.000409441	0.00474737	492.279	356.635	3842.84	2075.5	3012.51	2388.28	2157.73	2081.86	4385.84	2687.29	718.856	3716.47	7491.64	4076.21	11158	6309.22	4417.75	9963.46	4448.86	6933.74	3820.81	5828.08	3898.14	4004.29	3899.99	4306.78
M255T401_2			1.15747	2.75067	0.000418612	0.00484793	255.133	401.37	17647.4	10794.9	14542.7	17383.7	19969.7	8768.29	14108.8	7274.35	21406.8	12592	13493.6	24571	46535	29942.8	29043.8	32225.2	58019.7	43968.4	75733.4	43907.4	24439.1	24402.2	24385.9	30644
M284T118			0.563088	3.1302	0.000419897	0.00485497	284.33	118.398	3336.33	3813.59	3122.14	3044.05	3359.13	1765.51	4174.34	3965.56	4659.47	3576.54	5743.27	8067.14	9743.59	8101.11	24968.8	7170.03	9782.46	12492	12055.1	10859.7	7188.05	7301.29	7022.87	7275.08
M325T229_1			0.365375	2.01237	0.000420218	0.00485497	325.087	229.319	5162.83	1337.32	1694.56	1706.7	905.542	3155.56	2554.66	5444.62	4231.49	1583.93	4673.73	6162.99	6085.01	5005.04	4008.51	8137.98	4012.49	5642.7	6333.48	5835.98	3509.84	3309.76	4351.45	3314.59
M226T416			0.623356	0.441452	0.000421142	0.00485987	226.07	415.846	7014.72	23188.8	18863.9	17832.4	27024.6	19286	19287.1	9427.18	20510.9	10697.4	7654	5422.67	5931.58	14914.6	4006.17	6786.56	11248.9	7723.2	5880.64	6861.59	12938.1	11096.3	11073.1	11507.4
M279T374			1.27016	2.53785	0.000424264	0.0048901	279.099	374.345	24171.9	9762.4	30515.6	21847.5	24441.5	16278.3	16996.3	15307.7	33213.7	13279.1	22052	33541.3	59401.5	30133.6	51899.7	56042.2	80281.2	67689	86729.4	34556.1	32685.6	32280.6	31706.1	32770.9
M184T418			1.27748	4.85972	0.000427926	0.00492647	184.096	418.374	6439.41	5632.64	8483.02	8701.68	15090.4	4440.29	4262.87	4196.71	16625.9	7142.84	2718.4	20767.2	56244.6	34658.6	26571.9	34272.3	52519.3	48583.3	85018.8	32359	24634.7	23270.9	23264	23258.7
M540T182			0.595487	2.37187	0.000429589	0.00493902	540.414	182.341	2158.78	4587.72	6077.06	3498.9	4296.15	5464	6306.03	4257.07	9079.93	3917.56	5840.48	10229	21155.4	13811.2	7816.75	11621.2	10997.6	9238.68	17678.7	9358.37	7567.77	7569.49	7584.5	2643.79
M250T382			1.40202	0.235573	0.000430387	0.00493902	250.154	381.745	33345.8	124074	78998.8	62934.2	119947	83974.8	70483.9	20432.8	26612.9	40447.1	27108.2	13374.2	22896.1	13420.5	9986.63	15164.4	16046.7	15624.3	8515.89	13636.2	33905.3	34793.9	35275.1	35270.6
M370T111			0.992946	11.8505	0.00043054	0.00493902	370.402	111.311	872.928	1956.38	2653.78	1884.06	693.865	1163.01	4329.44	1841.86	2733	2852.54	5835.01	10143.9	16912.1	44712.4	15813.8	54878.3	16199.3	14910.8	26608.4	42619.9	10475.7	12465.4	11909.6	11598.1
M271T378			0.672146	1.57827	0.000431984	0.00494975	271.128	377.894	16780.9	15854.9	11743.5	15655.4	15548.1	8696.46	14932.9	6050.02	19640.7	11772.6	15573	16656.1	26628.8	16868.7	20516.7	21222.8	23420.1	26087.9	26154	22582.7	16854.9	16350	16046.7	16039.2
M571T415			0.176855	1.54054	0.000433216	0.00495803	571.378	414.868	851.966	930.434	810.105	1171.11	1742.3	1136.49	1236.11	709.252	1221.88	1250.75	1566.43	1641.59	2021.94	1691.52	1432.1	1199.83	1460.04	1767.23	2306.24	1952.04	1440.73	1383.07	1501.82	1383.89
M378T33			0.919873	1.39451	0.00043585	0.00498231	378.267	33.4685	42784.6	37390.1	44725.6	46230.1	35146	34468.2	37686.6	49076	39000.4	44509.3	67224.1	49272	42194.5	54829.2	64204.4	66956.7	62781.9	56707.4	69857	39140.9	39183.3	36723.1	24359.4	39184.7
M862T36_2			0.737741	1.56455	0.000439852	0.00502216	861.605	36.1895	20295.7	19576	19250	21690.5	20955.5	23125.4	14901.4	18718.6	12232.5	14804.2	19188.1	36961	21545.7	36363	32948.6	22749.9	34579.1	35597.9	25337.4	25030.5	28313.3	27134.5	28368.9	27197.9
M60T263			0.287849	1.81941	0.000440808	0.00502717	60.0803	263.041	1392.51	1280.69	1872.13	2905.77	2014.9	1686.89	2089.03	3441.4	1208.11	1219.03	4851.37	4859.53	3245.18	4012.31	3184.81	3122.76	3219.63	1965.36	3244.03	3064.85	1892.23	1978.07	1982.11	1574.5
M756T143_2			0.320832	0.499185	0.000447614	0.00509084	756.175	143.01	4587.82	3435.69	3941.15	5464.89	4197.65	3874.39	3957.49	9185.97	4807.55	4339.43	2150.99	2263.12	2076.58	3401.79	2487.11	1769.09	2506.38	2750.85	1261.63	3189.53	3571.57	3729.73	3311.83	3424.29
M841T117			0.615103	2.1812	0.000447872	0.00509084	841.338	117.495	8055.02	5064.33	6015.05	9888.94	6357.95	7356.44	5724.66	5662.21	7837.29	8022.22	19339.6	14718.7	10219.5	8434.19	17925.9	10917.2	16340.5	17486.2	27897.8	9370.18	9185.25	10894.9	10966.3	10635.3
M359T241			0.642049	1.64762	0.00044796	0.00509084	359.227	241.159	15596.4	13463.4	11973.2	13703.5	9474.9	15247.7	11667.7	14857	9574.84	12455.9	16492.3	22584.5	26959.7	21120.3	14508.4	31985	21338.6	22338.8	12548.6	21043.5	11924.9	11913.8	9771.75	11063.4
M381T410			1.02138	0.566184	0.000450938	0.0051187	381.078	409.632	79952.2	64388.8	59300.4	75263.2	105091	68368.1	80952.8	49175.2	55396	44888.8	52425.7	63646.2	26209.5	35944.2	50650	26445.2	32278.4	35493.6	28512.7	34971.5	50622.9	54597	52076.7	53592.7
M294T415_1			0.710048	2.37129	0.000451688	0.00512124	294.169	414.689	5398.03	4030.33	6516.44	10835.8	7088.38	4538.76	6009.62	2421.52	18138	1816.21	7644.57	15960.7	19339.7	12298.6	12204.4	13657.6	22103.1	16260.5	23495.4	15421.5	11883.1	11045.7	12808.3	13440.1
M238T325			0.85628	0.458131	0.000453126	0.00513156	238.118	324.904	35948.9	26121.1	17484.5	29410.8	33298.8	19476	47642.9	19940.1	44188	15425.6	11245.6	9387.59	14779.4	15368.2	12713.7	9889.33	17729	12997.8	15493	12767.1	20607.8	20155.6	20381.1	19937.4
M326T71			2.10054	4.81062	0.000458182	0.0051777	326.377	70.781	12857.3	17993.7	8400.6	23618.3	5406.93	22692.6	36347.8	19836.2	43602.3	63091.2	148355	96015.5	119579	82140.6	76197	237920	219221	91449	4281.42	146003	60662.1	58350.5	56762.8	59552.5
M243T353			0.653808	0.465271	0.000458265	0.0051777	243.122	353.309	13603.9	22990.3	24644.2	27171.3	29274.1	17476.5	20184.2	6687.8	16603.2	12391	8430.63	7679.83	9267.1	6931.8	9453.13	7591.29	7881.07	6462.59	15643.5	9538.13	12440.7	12442.5	12221.4	12241.7
M212T427			1.76757	5.34578	0.000460936	0.00520184	212.091	426.505	16207.3	5594.13	14290	17982.9	24696.7	8673.65	6611.5	6306.56	31653	5432.61	8315.05	42329.2	99236.1	61401.9	46525.4	47402.3	99162.6	102384	162319	65693.3	40080.7	40046.2	39300.6	39293.8
M435T316			0.292999	1.66633	0.000469905	0.00529642	435.257	316.326	1387.22	4137.88	3285.71	2678.5	2504.22	1911.68	1407.84	2338.27	3709.87	1965.79	4241.31	3761.9	4424.94	2879.93	4722.68	4162.93	3102.64	5535.91	5198.17	4172.76	3454.71	3824.25	3570.21	3454.81
M397T346			0.43283	2.84552	0.000470406	0.00529642	397.268	346.308	2416.32	2559.83	2504.34	3454.25	1256.54	1850.62	3149.58	1200.19	1578.04	864.408	5456.31	3472.13	10669.1	1481.02	8148.97	5506.74	4669.57	8912.27	6484.74	4483.02	3972	3848.71	3965.05	2373.41
M775T64			0.853117	2.39699	0.000472655	0.00531559	775.329	64.05	13015.8	6986.78	4879.63	20709.6	6472.04	7976.54	8182.95	9292.75	13755.8	16846.9	35834.5	33923.6	35287.4	20906.1	26494.3	18450.3	33793.9	32853.1	10506.2	11110	13836.9	16345.2	16351.7	15829.3
M367T342			0.288289	0.590267	0.000484304	0.0054288	367.059	341.901	4876.3	8038.63	5120.35	5829.83	9530.61	6230.91	6414.83	6165.88	4198.09	3994.46	3945.18	2347.96	4140.45	2611.66	3062.4	4027.46	3666.01	4500.3	3432.45	3918.2	4715.43	4719.32	4229.18	4495.82
M261T104			0.769376	1.86428	0.000484395	0.0054288	261.22	103.612	20273.8	13385	8615.8	17696.8	10109.1	10858.8	16806.4	10960.2	17685	11930.1	18262.9	22281.7	28280.6	34420.7	20667.2	14367.6	21362.1	32798.8	25647	39781.3	17080.5	17328.5	16812.4	17182.9
M319T216_2			0.49836	2.33013	0.000486288	0.00544374	319.238	215.898	3913.75	5179.88	1962.25	3951.01	915.485	3256.03	1601.03	8594.43	4557.04	4448.46	4817.42	6828.8	7633.12	14467.9	7961.71	6528.38	9824.83	13660.1	10234.2	7472.56	5451.8	5477.04	4500.65	5261.09
M390T214			0.676642	0.356501	0.000487444	0.00544457	390.309	214.013	20907.7	9551.32	7549.64	10453.3	10624.7	8926.26	27367.6	21570.6	26555.1	19723.2	6662.2	6710.62	5762.29	5425.54	5622.83	4144.27	5198.41	3538.39	8922.51	6204.36	10979.1	10490.4	10489.7	10490.7
M432T38			3.37051	0.745061	0.000487569	0.00544457	432.237	37.5235	1.1231e+06	992519	1.36247e+06	1.14275e+06	871796	1.28314e+06	1.12776e+06	1.51012e+06	983982	1.07942e+06	1.00978e+06	812914	937034	897688	872906	878414	917388	845275	637488	742217	934560	894632	880255	880380
M95T86			0.211632	0.694476	0.000488041	0.00544457	95.0231	86.0085	4046.91	4349.66	4165.69	3596.55	3587.39	3037.34	4562.61	3217.61	5295.45	4775.79	2931.95	2817.41	3940.45	2348.61	3181.22	2908.33	2168.95	3434.46	2124.49	2364.18	3146.82	2920.02	3332.04	3939.23
M382T150			0.264669	1.88375	0.000489751	0.00545404	382.379	149.512	1151.97	1528.24	1949.2	1730.55	1777.91	1015.88	2485.85	695.429	2158.05	1543.27	3226.79	1787.02	4088.61	2748.4	2522.68	1491.07	3870.28	3076.73	4144.31	3252.64	2067.12	1812.85	1693.07	2404.07
M206T213			0.526016	0.642273	0.000490141	0.00545404	206.091	212.63	18913.5	16875.9	17251.7	30531.7	29343.2	18666	19434.8	26472.3	18249	18329.2	13542.5	13022.8	14085.3	13416.5	10834.8	10733.7	15814.3	14791.6	18430.4	12818	19087.1	17772.5	18344.3	17730.8
M273T153_2			0.220769	1.52993	0.000490572	0.00545404	273.032	152.892	2367.64	1818.42	1563.66	1649.9	2777.36	708.735	2416.47	1496.5	2458.32	1663.11	2235.78	3436.59	3417.01	3048.96	3283.85	2414.09	2445.58	3028.78	2860.08	2775.74	2390.34	2331.53	2165.26	2391.24
M222T326			1.06098	1.86886	0.00049512	0.00549832	222.148	325.981	29494.1	13520.7	22665.9	34435.8	25218.1	15513.9	28285.4	11688	32634.1	16183.1	18901.2	37331.3	48497.6	42757	37066.1	35291.9	48669.9	48577.2	66883.9	45187.2	37155.6	35363.8	35315.2	37227.2
M829T138			0.567882	0.440017	0.000496612	0.0055086	828.547	138.286	18312.3	17550.1	13158.6	17633.5	12096.5	5139.68	11071.8	20160.8	19668.8	9272.49	4772.79	4823.49	4805.98	15250	7023.59	4131.44	6357.35	6866.61	5720.35	3639.18	9889.76	10262.5	9226.02	10005.8
M490T134			1.61683	0.578234	0.000497917	0.00551678	490.35	133.677	126745	180521	253318	216375	194137	176358	177191	97440	157640	163730	98382.4	140456	150357	81672.4	69017.5	71782.8	75712.4	149415	100019	71310.6	130471	130492	123638	128327
M332T202_1			0.490913	0.475989	0.00049914	0.00552404	332.128	202.13	8550.55	15504.2	8554.11	16224.4	9655.13	9730.09	13723.1	6152.5	9212.57	7838.25	2286.82	6522.85	5361.83	8569.66	2139.07	4306.32	4157.17	2463.56	7520.57	6719.93	8009.22	7775.4	7764.16	8013.47
M200T191			0.474349	1.44671	0.000500722	0.00553525	200.106	190.83	11592.1	8793.62	8126.5	9742.17	9251.12	7147.35	13402.5	7510.54	15426.2	9487.63	14776.7	12266.7	17675.7	12559.6	16386.4	12012	15776	12831.5	16604.8	14475	11098.6	10109.6	11111	10833.9
M177T35_2			0.593615	0.751253	0.000504507	0.00557077	177.163	35.032	48857.4	51269	43118.6	47370.4	65578.6	49813.9	55555.5	41800.3	42606.9	40620.4	41422.7	40832.8	35143.1	35448.1	30271.8	40522.6	41019.3	38611.1	27183.8	35098	36105.1	36107.7	38454.7	36091
M253T127			1.18122	1.93014	0.000506313	0.00558437	253.215	126.662	25980	37012	16621.3	29596.3	26187.2	29434.9	38493	31732.1	43387.9	18293.6	39695.4	48735.6	55980	97743.1	53579.5	42609.1	45899.4	68096.1	41861.2	78547.4	45159.5	44253.7	44542	44249.7
M170T202			0.494957	1.91187	0.000507204	0.00558786	170.128	201.578	5982.09	5208.62	4312.28	5931.56	6485.68	3281.24	7462.05	1962.91	6025.14	5092.45	8306.24	6905.63	13238.9	8544.36	7439.08	6426.1	8858.67	16025	12503.8	10679.8	6235.54	6128.44	6153.28	6127.2
M606T529			0.578423	0.3401	0.000511313	0.00562676	606.258	528.668	15186.7	9811.08	6950.07	11688.8	7283.29	17130.2	25521.1	11506.7	7302	11216.1	4202.61	4034.29	4279.43	6921.48	1896.3	3104.42	1605.26	2584.22	8478.76	4928.18	7621.31	7386.82	7360.73	9103.2
M879T133			0.825045	0.374312	0.000516073	0.0056703	878.567	132.826	41935	22091.7	15106.2	19165.3	16256.7	13122	29941.1	22144.1	47863.4	24676.8	6244.19	8225.76	9071.65	13909.5	7862.19	5341.2	10596	11337.5	11076.8	10774.8	15280	17075.8	14852.9	14883.7
M283T272			0.604088	2.18076	0.000516436	0.0056703	283.146	271.97	2337.15	7399.03	3110.02	8966.74	6758.5	5440.68	3046.18	6154.65	9703.54	4782.42	4253.93	7793.1	13038.4	11855.1	12587.7	10797.6	14294	15886.8	20510.8	14809.9	8234.69	7726.64	7724.11	7862.12
M470T98			1.23721	3.1433	0.000517671	0.00567746	470.381	97.5775	20667.9	12152.9	17061.1	3727.57	9911.34	17227.3	25812.6	24410.1	11185.4	23946.2	45809.4	67512.5	82631.2	27907	102865	47587.3	18147.2	35023.6	42108.7	52518.7	24613.9	23624.3	29041.1	27449.9
M95T197			0.552469	0.212447	0.000520335	0.00569578	95.0232	196.677	10715.6	4255.7	10646	14386.3	20120.3	9345.18	1981.04	10551.6	3658.44	8759.71	2726.74	5745.21	3132.52	1607.08	1350.98	1556.85	974.787	1220.13	798.483	946.419	5651.94	5703	5521.15	5702.94
M567T226_1			0.422179	1.4162	0.000520513	0.00569578	567.282	226.026	5059.18	8621.61	11010.3	8113.77	7586	8642.82	7410.68	7523.34	9102.83	8578.78	11825.9	9045.07	10380.7	14429	11209.3	12436	10177.9	12144.7	8956.89	15026	7594.37	7966.79	8967.78	8288.18
M601T416			0.218287	0.385607	0.000527531	0.00576609	601.12	416.08	1128.46	2171.06	1280.88	1609.57	2059.93	2478.35	2634.58	4186.17	1187.85	1633.78	705.411	396.786	829.627	708.422	838.638	960.956	880.399	966.547	605.348	962.939	1140.14	1904.23	1140.73	1181.05
M341T88			0.697485	1.66547	0.000530774	0.00579503	341.212	87.8235	8967.25	12748.8	17508.1	21202	11918.2	11148.8	24842.1	13954.7	10323.2	20366.5	25850	22093	31569.7	23813.2	31360.8	18026.4	28905.1	32382.7	17552.2	23229.6	19881.4	22832.3	24184.9	22997.5
M243T36			0.655053	0.76632	0.00053915	0.00587988	243.21	35.776	53481.9	53752.6	41824.1	43001.5	59241.5	42362.1	47549.9	48757	58940.6	53123.4	41769	37766.7	33677	44517.2	37653	33490.5	44927.9	44423.6	26473.6	40020.8	41127.7	42007.3	42761.8	40829.3
M418T148			0.809082	1.62795	0.000539801	0.00588039	418.377	148.371	26351.6	17883.1	26221.8	23312.5	18503.3	18303.6	32398.3	15421.1	17179.8	28160.2	27261.2	29961	33152.3	43077.2	41042.8	24406.6	34331.6	31989.2	50629.8	48377.8	27934.9	28149.1	27839.4	27811.5
M259T68			0.803461	1.78051	0.000544786	0.00592143	259.107	67.516	14734.7	10002.1	17678.1	16215.2	14599.7	16011.2	30706.5	11015.5	22591.1	13410.4	26134.7	26938.1	40205.5	36881.5	33191.4	16687.2	22706.9	23373.1	38579.4	32584	16704.9	19362	20188.5	20577.3
M263T281			0.537664	2.04423	0.000557529	0.0060483	263.175	280.996	7615.71	810.676	4724.52	5539.24	6228.37	4120.31	7645.51	3990.03	10146.3	4632.59	6681.21	8002.3	12800.4	9171.79	13233.9	9944.53	15776	9617.28	17999.9	10132.1	9437.94	9445.13	7862.3	9176.7
M231T292			0.322895	1.75687	0.000557702	0.0060483	231.043	292.466	2263.1	3216.78	850.513	1820.15	3073.89	2300.82	4535.9	2663.03	4880.09	2815.13	5648.91	3365.69	6356.45	5059.84	3294.07	4452.03	5883.77	4410.78	6258.95	5198.66	3726.17	3733.9	2706.13	3743.4
M807T487			0.139347	0.704265	0.000561941	0.00608749	807.215	486.866	1988.47	2189.33	2842.48	2510.78	2804.72	2645.75	2412.66	2141.13	1744.78	1944.61	1195.29	2092.74	1558.67	1306	1919.52	1742.07	2168.02	1746.08	1431.49	1196.49	2333.78	2351.22	2354.73	3029.09
M1085T511			0.376237	0.400648	0.000563625	0.00609894	1085.33	511.38	4622.82	7385.92	6086.69	4619.56	3788.84	4304.45	3734.14	11138	2831.25	6213.2	1783.32	3319.02	1848.44	1743.03	2417.68	1543.76	3057.59	2153.64	2218.58	1840.34	3436.71	4021.24	4005.1	3844.49
M180T384_2			0.949347	2.34427	0.000575785	0.0062236	180.101	384.033	15938.3	5028.81	14242.7	21099.7	18957.9	11497.1	9906.64	4902.82	16635.7	4135.68	7028	21226	29869.9	26943.2	23925	25058.5	39095.3	35796.2	46937.8	30930	19920.7	19408.1	19911.8	19739.4
M182T48			0.796151	2.0558	0.00057647	0.00622408	182.127	48.001	15945	20246.4	1837.04	3217.31	20104.5	1631.73	25043	13932.7	19861.9	11341.5	19807.7	39005.8	25902.3	26961.5	29504.7	20555.4	34080.2	29740.3	19119.4	29075.2	1835.16	15306.2	16167.2	16057.2
M330T68			2.47052	2.8212	0.000579708	0.00625211	330.263	68.388	85060.4	100184	94633.6	68979.6	35587.3	84735.6	66309.2	93336.6	44466	59027	197446	228929	250125	120867	371739	103236	175101	367241	116679	134657	140583	137155	150278	137036
M344T370			0.731458	1.90333	0.000586617	0.00631961	344.182	370.024	15367.3	15875.4	8980.76	10246.2	13889.6	10264.8	14008	8963.26	16696.1	12891.3	31666.7	20327.2	14280.7	18288.2	20216	23182.9	43481.9	26651.4	22818.4	21157.8	19472.7	19544.2	24898.7	21354.5
M284T385			0.289983	0.380994	0.000589017	0.00633845	284.03	384.863	5441.45	2377.19	1768.31	2191.24	2219.9	2288.87	4740.1	1660.07	4850.19	4173.46	1156.21	880.291	1271.27	850.276	1004.35	1254.23	1193.3	1304.26	2084.5	1082.94	2467.48	2439.2	2368.35	2370.01
M437T36			0.916624	0.630377	0.000589755	0.00633938	437.192	36.408	68861.7	49377.6	68016.1	64883.3	47519	56695.8	63594.5	64869.7	69924	54676.2	48931.1	45477.6	1110.17	37012	37904.8	43451.4	59164.2	35297.6	35621.9	39562.2	47084.3	53110.9	47002	48764.7
M290T268			0.363331	1.67455	0.000591092	0.00634674	290.05	267.644	2015.46	4557.21	3112.16	4965.47	4732.03	3100.86	7060.29	2530.1	3963.46	2454.87	6049.55	6595.46	8483.58	5625.62	7523.18	5731.91	4196.97	5868.58	6512.34	7869.35	3421.81	4559.65	4524.35	4555.32
M140T287_2			2.49566	0.399747	0.00059192	0.00634862	140.07	286.555	179349	251304	153828	331423	239368	163327	336927	54168.1	242002	133219	41973.6	66119.6	81014.7	75087.2	65811.7	56682	96453	91676.4	168797	89823.9	139159	134950	134922	134914
M342T37_2			1.02419	0.590461	0.000600907	0.00643791	342.3	37.1505	78400.6	63964.2	44917.9	85271.2	95108	71219.1	75851.9	47727.7	51227.9	39507.6	38978.4	30818.5	48180.5	40618.9	32419.4	29670.9	28836.7	41832.8	50099.4	44231.3	50777.2	47915.3	47894.8	47849.1
M577T90			0.483917	0.743834	0.00061209	0.00655051	577.407	89.838	34011.6	29709.1	24750.4	29550.1	25911.9	22245.4	26966.1	25861	23347.5	31256	23072.3	20670.9	18373.6	16609.4	26919.6	20487.4	24131.1	22281.1	15000.4	15973.8	24052	24113.5	23575.8	23557.7
M319T86			2.15128	1.82012	0.00061326	0.00655582	319.189	86.266	84463	95779.8	134383	91502.7	156244	97411.9	99015	119176	128193	131215	185772	159898	146315	203608	246417	270456	291822	283856	81965.4	200071	166280	159368	156427	156362
M160T50			0.486185	1.43801	0.000616785	0.00658626	160.075	50.334	9861.87	10236.5	10363.3	11223.1	12713.5	7708.28	12101.1	6942.82	9590.99	11362.5	11506.4	12700.7	18422.8	17677.3	14881.5	12388.1	14629.7	10479.6	18499.4	15640.7	11658.5	11400.3	11368.8	11529
M273T46			1.00065	2.59259	0.000617799	0.00658986	273.122	46.406	24139	11075.4	11779.1	12001.4	13794.1	9056.59	17202.7	18094.3	19965.1	2828.74	38390.4	44640.7	76070.6	27110.5	41404.5	20729.2	31793.8	31195.2	25977.1	25486.1	27819.7	27596.4	27273.1	27275.1
M220T266			1.10036	4.87031	0.000619423	0.00659994	220.1	265.609	3378.64	3856.2	9042.24	5548.3	12839.3	4616.21	1344.97	13901.5	6895.93	1833.04	6066.1	16634.9	60248.5	30910.9	17557.2	19442.3	18983.6	50209	52133.9	35891.7	7461.7	9471.84	6311.46	6761.6
M1029T226			0.137561	0.683198	0.000622066	0.00662085	1029.12	226.12	1684.54	1335.65	2474.64	1627.56	1397.74	1507.44	1730.58	1417.1	1313.73	1872.69	1293.87	1486.65	1075.41	879.054	1056.08	1103.18	1281.58	1134.1	889.822	978.53	1220.73	1269.86	1278.65	1256.36
M429T295			0.643678	1.64929	0.000625212	0.00664706	429.295	295.378	14650.5	13309.8	8120.83	11591.9	10602.7	9000.61	14576.2	7606.06	16956.6	11686.9	14915.5	11930.9	20163.3	24458.3	15029.6	15297.9	19118.4	23806.9	26420.1	23643.5	14320.8	14317.4	13193.5	14323.5
M309T407			2.40139	2.81936	0.000627522	0.00666434	309.18	407.275	111851	8491.14	62861.2	70445.3	77406.8	38038.7	27793.1	28946.9	146574	22732.5	34299.3	112477	230200	151251	139297	159178	184668	202088	299333	165126	110082	108671	108111	109158
M362T196			1.53988	2.52096	0.000628513	0.00666758	362.304	196.129	27357.9	44135.7	37136.9	66718	12785.9	30724.6	41776.8	12897.6	19751.5	34859.6	28351.4	71635.8	54668.5	63360.2	59003.6	135134	83100.8	87170.1	126782	118031	55057.4	52781	52781.2	52778.1
M355T417			1.02122	2.38382	0.000630391	0.00668022	355.192	416.625	12124.6	2205.76	12050.1	10716.9	23401.4	10693.7	24820.8	8120.87	28747.9	8605.58	17752.7	26766.3	54420.7	30754.5	27302.8	21874.9	40238.7	42931.1	49649.3	25590.4	25050.9	25134	34249.5	26168.7
M271T412			16.502	2.40059	0.000632833	0.0066988	271.165	411.516	6.39535e+06	273136	3.52875e+06	4.36028e+06	5.27165e+06	2.58312e+06	2.99114e+06	1.36562e+06	8.17157e+06	1.41332e+06	1.9433e+06	6.14494e+06	1.03132e+07	8.53802e+06	7.86686e+06	8.45502e+06	1.09087e+07	1.0663e+07	1.29042e+07	9.53383e+06	6.49198e+06	6.49169e+06	6.44347e+06	6.44406e+06
M329T419			1.35845	2.63748	0.000635214	0.0067167	329.171	419.174	37066	9916.76	21020	29142.3	24715.9	16865.4	22118.3	10703.1	41319.4	13398.5	14697.8	24803.9	103848	70989.9	59133.1	66074.2	50861.1	79004.3	49774.3	77584.9	36554.2	39384.4	32223.9	44428.7
M347T193			0.826946	0.433421	0.000636414	0.00671802	347.305	192.72	33683.5	31280.4	18252.5	21324	12958.7	10415.3	32538.3	42547.2	28663.2	33908.5	14116.9	13956.1	6687.49	18983.4	12508.6	6118.49	11591.9	9006.01	3847.58	18287.9	17685.8	18746.3	17512.9	17512.7
M185T319			0.573169	1.80945	0.00063672	0.00671802	185.091	318.798	14601.3	8891.96	6136.55	8549.09	6971.87	7248.08	12986.4	2190.43	5875.15	7237.29	10182.7	13374.1	18798.2	14011	10413.7	10204.9	18373	18976.5	15850.2	15817.2	9852.15	10751.3	9073.04	9590.34
M141T314			4.79061	2.26053	0.000639326	0.00673821	141.065	314.058	289704	248108	672573	769079	184544	212927	302400	229702	278016	1.02187e+06	887290	818232	619829	1.09196e+06	754106	514562	1.00984e+06	1.32159e+06	1.3697e+06	1.12729e+06	674099	674145	663700	668512
M254T123			0.484335	1.99991	0.000641172	0.00675035	254.283	122.966	3646.97	4441.22	4397.94	5520.07	3788.15	4180.61	6412.68	3695.72	5714.31	2610.08	3781.86	7222.68	12991.3	14794.5	5787.96	8097.12	9056.01	9783.18	7933.55	9363.61	6161.6	6062.92	5531.63	6144.69
M201T36			0.568019	0.700557	0.000642448	0.00675647	201.163	35.5425	28680.7	28570.1	28374.6	23529	26810.9	19493.7	34863.1	19233	34817.7	27511.9	13203.3	16598.8	19243.4	19917.5	21626.2	19167.9	22626.3	20224.5	15009.9	22853	20393.2	24168.5	24176.8	24132.3
M307T216			0.293949	2.71232	0.000643437	0.00675956	307.273	216.093	963.907	808.053	971.056	1297.17	1007.29	1088.58	750.439	982.164	738.395	3553.38	3463	4748.67	1741.79	3675.65	2659.74	1903.34	2838.81	1674.32	5148	5129.66	1424.6	1952.08	1959.09	1847.07
M360T410_1			1.77376	0.580049	0.000648017	0.00680033	360.149	409.556	242726	171903	128327	205698	248553	155775	278865	285253	222309	138060	99713.7	201211	90915.9	120564	149804	72635.3	111221	125050	118168	115749	150517	147303	145924	145900
M192T400			1.20533	2.89912	0.000649624	0.00680985	192.122	399.507	24905.7	8359.15	17822.5	17825.4	20123.7	10970.9	10559.9	7106.49	18323.9	16439.1	8081.47	18510	47938.4	43613.5	49464	34071.2	59425.4	53270.7	85783.9	41773	27064.9	26476.6	26730.2	26472.3
M250T37_1			0.625344	2.47634	0.000651065	0.00681761	250.18	36.774	4367.48	6964.04	3071.21	8927.4	4605.16	7868	7218.45	4597.12	4285.69	5836.96	14830.8	5545.19	15780.5	19015.7	3805.17	22111.5	20396.9	18554	13765.8	9182.01	9307.24	9568.92	9565.57	8356.42
M451T268			0.461043	2.61661	0.000657962	0.00688242	451.13	267.608	2036.02	2544.73	3150.26	1946.7	2175.04	2571.45	3719.22	2947.61	3820.09	1565.42	4696.15	3585.02	13978.5	8376.91	4292.91	4529.51	5696.03	5953.69	8926.17	9243.96	4086.16	4099.15	3633.28	3922.48
M394T370			0.410898	0.569244	0.000659787	0.0068941	394.257	369.724	8179.24	14606.8	9378.06	13143	12457.4	9025.95	12072.4	3681.51	10025.5	8218.16	6650.96	6903.95	6681.32	4243.87	5101.59	5438.73	4776.79	4870.41	7605.37	5100	7403.46	6634.26	7404.18	7291.67
M198T356			0.506894	0.546703	0.000662686	0.00691696	198.123	356.005	17398.1	15328.5	11491.7	18143.7	13437.1	11182.9	18870	10216.6	15449.7	14747	7427.86	5135.81	13111.4	4707.99	4057.84	7883.62	12648.4	15062.4	5928.71	3999.62	8395.21	7974.03	7893.93	8171.34
M408T33_1			0.904032	0.574122	0.000670785	0.00699399	408.291	33.302	45593.6	43890	66594.1	29279.6	65902.9	46347.8	58399.5	80467.1	56899.6	48360.9	16339	19335.9	50260.8	32237	39727.8	33915.6	28385	38432.4	30038.6	22350	44137	36333.2	44154	43167.9
M982T359			1.9204	0.0375184	0.000672528	0.00700466	981.759	359.159	82585.2	96872.1	85248.7	259160	22597	159223	80093.3	2328.86	71257.1	104233	1197.1	2253.42	4577.26	1607.08	6258.41	4212.17	6017.07	2142.89	7113.13	774.156	47891.1	43835.2	46317	48890.1
M149T87			0.797308	2.09191	0.000676596	0.00703322	149.095	87.132	12356.9	13291.5	12092.7	14423.1	16943	10322.5	15353.5	11410.6	10350.4	13557.6	25366	30000.5	43258	11633	39279.9	17370.7	40614.2	21050.2	19511.2	24077.8	15606	13147.9	15642.4	15672.8
M331T74			1.11903	2.69212	0.000676716	0.00703322	331.283	73.6505	19703.1	16486.3	9475.64	17350.7	26263.1	14576.6	20425	12989.5	26674.6	4852.8	38252.8	41258.6	18001.2	68288.6	67644.8	11145.2	33317	52705.4	52048.8	71759.4	23449.7	23511.9	19236.1	19741
M100T252			0.981766	0.393881	0.000680136	0.00706122	100.111	252.197	40910.2	38346.1	19740	42924.2	33164.1	21180.9	50236.7	15408.5	48142.2	11649.3	6300.53	8216.75	16378.4	12934.6	9697.14	8215.98	13597.2	13327	24765.2	13279.6	20878.3	20596.7	20595.9	20672.9
M165T78_1			0.763445	1.83654	0.000681429	0.0070671	165.126	78.095	11573.9	16538.7	8194.8	17884	21802.4	9031.42	14053.8	9126.9	16087.4	16918.4	15634.5	32775.9	33526.7	31148.5	20527.3	16569.8	18856.6	21675.2	35515.4	33111.7	17234.5	17136.2	17057.3	17142.7
M542T191			1.05245	0.282226	0.00068519	0.00709854	542.319	190.956	34578.5	22911	20188.4	58269.6	11749.4	35339.2	21003.7	60646.9	18758.2	57798.4	6148	13628.5	6292.66	11163.2	8883.31	9762.14	18058.7	11140.6	6029.57	5201.18	21123.7	20250.3	20884.2	20242.9
M296T81			1.73273	4.03642	0.000688381	0.00712401	296.134	80.795	15589.4	27224.2	18053.4	19186.3	8303.13	14732.3	46995.2	24877.5	35848.8	13844.8	13191.4	28987.1	106023	135652	132717	40080.2	153079	104596	55759.2	136717	57604.5	56418.4	57221.4	57605.9
M200T122			1.16178	1.78016	0.000691835	0.00715215	200.138	122.326	61090.1	33125.5	19205.2	32337.7	23492.1	19708.8	56047.9	16228.2	54628.2	34950	40320	61408.6	63259.9	63822.9	53914	45395.2	65314.5	81501	71976.9	77590	48082.6	47103.2	46943.8	51312.6
M331T43			0.908124	0.475742	0.000692967	0.00715625	331.08	42.688	34034	37864	42539.1	37612.3	31402.8	35552.4	34867.9	81874.6	33381.8	34641	18006.7	27720.4	15898.4	11637.8	29898.3	13626.6	18430.2	20498.2	26130.8	10242.9	24129.8	23769.4	17364.3	24226.7
M194T406			0.629813	0.33125	0.000695141	0.00717108	194.137	405.731	10133.7	31598.9	12634.6	13063.7	12334.8	5479.6	23168.4	12102.7	13132.1	12310.1	4394.84	3037.7	3615.25	6290.7	5268.77	4325.79	4138.98	3641.01	8568.39	5067.3	12454.5	12553.2	12374.1	12219.6
M301T123			0.411078	1.80127	0.000697577	0.00718699	301.359	123.35	3186.26	4181.49	4490.73	4033.21	5000.67	3748.97	5455.18	2657.12	4708.86	2463.79	3240.86	6864.4	10119.5	10822.3	5863.41	6071.76	7973.07	8198.97	5149.95	7613.98	5132.84	5608.92	5215.2	5130.85
M143T222			0.391084	1.97587	0.000698161	0.00718699	143.117	221.505	5698.93	3675.13	3460.13	841.023	3257.3	2436.78	5067.63	1667.37	4853.59	4131.67	4498.4	4410.73	5260.23	7278.66	10288.2	4716.78	6523.76	8903.22	9096.09	8356.32	6971.43	6269.81	6224.11	6643.75
M321T428			0.655334	2.83984	0.000699168	0.00718975	321.155	428.348	4921.7	3304.25	4067.45	4829.13	6646.68	4772.04	4961.59	3880.99	4575.29	4570.53	4808.58	9177.39	19203.6	8274.74	6805.61	11970.5	21348.5	19428.5	22009	9110.28	9021.62	6713.51	9052.11	9042.3
M299T55			1.66856	0.373982	0.000724297	0.0074403	299.091	55.352	89164.7	110869	70899.4	95730	181955	64039.4	184820	46326.5	77375.1	73263.7	27633.4	33538.5	35153.7	29898.6	47712.3	30113.8	49765.4	50573.1	33457.1	34058	57303.2	60771	56138.1	56133.9
M275T256			0.269349	1.54534	0.000725522	0.00744502	275.175	256.262	1948	3359.02	2937.82	3488.87	1968.76	1812.49	2959.28	1633.59	2770.81	3522.53	2281.64	3841.95	4651.36	3200.13	3712.97	4491.59	5037.88	4638.38	4152.25	4790.54	3128.92	3124.92	3027.09	2516.08
M550T515			0.614111	2.88836	0.000727216	0.00745454	550.211	515.046	7836.74	5821.13	2793.06	2430.34	2207.27	3029.71	4699.58	3456.96	6536.81	9952.71	10524.6	30495	17311.8	14126.6	11794.2	4671.52	13927.7	10370.6	14372.4	13254.4	10787.9	10789	10785.1	9041.33
M377T131			1.07842	0.514921	0.000732068	0.00749638	377.288	130.948	88996.5	60189.4	41216.6	53375.4	76762.9	63819.2	52308.2	24338	84313.7	44720.1	20003.1	24283	34045.1	45064.4	23779.7	23908.8	31663.4	46999.2	23115.1	30962.3	34367.1	33317.1	32964.3	32975
M527T40			1.02489	1.37486	0.00073382	0.00749789	527.355	39.517	51313.3	66526.9	51222.3	56731.5	55384.4	67920.6	74009.9	37311.4	55680	57866.3	84047.9	82895.7	93310.3	59719.3	86266.9	56403	97175.6	79530.2	71318.4	78455.7	76193.9	77530.4	77465.7	73322.2
M350T35			0.809883	1.8074	0.000734419	0.00749789	350.303	34.653	28002.8	10367.6	13342.9	15338.3	25474.7	11380	31091.9	13970.7	16745.9	21530.8	26707.6	34926.1	36237.3	37834	34959	16265.2	48153.1	24840.9	34993.1	43510.7	26245.7	26956.4	23102.6	25238.8
M562T123			0.77326	1.9478	0.000734528	0.00749789	562.284	123.241	13878.3	15289.5	21870.3	15239.9	11355.5	16050.6	14437	2303.56	11188.5	4918.16	14501	27407.7	41906.9	17543.3	27216.4	24885.6	23465.9	26508.5	19331.8	23690.9	17175.9	16729.8	17129.2	15908.1
M355T148			0.418385	4.46009	0.000739429	0.00754001	355.367	147.761	1155.57	1020.11	737.564	1679.88	1113.99	718.926	1958.47	883.044	912.974	697.801	2391.32	4120.83	12820.3	5144.44	4223.27	3002.33	3939.88	4220.11	4110.43	4545.4	2823.03	2692.48	2654.15	2649.59
M262T258_2			0.56552	2.05807	0.000745483	0.00759378	262.179	258.447	8806.44	2800.13	9118.87	9234.09	3376.98	3066.32	5521.13	3135.06	9267.39	3100.28	5488.28	10125.9	17282.8	10186.7	10234.7	9802.98	12608.8	12809.9	17976.4	11671.8	8100.46	8551.49	11234.9	8026.15
M273T62_1			1.35678	2.84904	0.000746347	0.00759463	273.122	61.6845	63219.9	15318.5	16951.8	16892.4	19754.1	10113.5	28966	23078.5	28836.7	22221.1	111351	77087	135858	44534.5	69605.8	32952.2	54017.8	50065.1	47707.7	75840.6	48186.1	48101.1	65711.2	48125.2
M845T158_2			0.402161	1.57375	0.00074788	0.00759888	845.442	157.656	3942.44	4676.47	5014.18	6586.45	4717.95	6860.1	7308.01	4765.56	8951.91	2300.91	10564.7	8254.55	7850.82	10261.4	6785.52	8032.9	6727.89	10666.3	10063.3	7543.7	6392.05	6711.7	6406.69	7297.28
M367T162_2			0.710359	2.71752	0.000748327	0.00759888	367.367	162.272	6717.56	6552.19	2872.21	3274.38	4803.24	3240.4	10631.9	6230.52	13229.8	11471.8	15239	15392.6	16676.6	30663.4	16160.6	10645.5	11751.6	11835	23557.8	35652	11579.1	12874.6	11763.9	11143.9
M249T322			0.680611	2.24744	0.00075102	0.00761827	249.159	321.827	13544.3	5037.96	8315.52	9519.23	6610.28	6994.95	6461.74	5445.67	12540.5	5762	10852.8	22283.2	18328.9	9262.46	11054.6	20650.5	33954.5	15802.5	17136.5	20991	20397.1	20398.6	19657.7	20034.3
M234T371			1.43943	2.29705	0.00075567	0.00765746	234.132	371.376	56600.7	9240.79	36189.4	50871	38269.2	30197.2	11191.1	20254.1	34069.6	33282.8	21811.3	59986	130906	70505	65305.5	60533.5	71170	74801.4	104324	76093.5	39032.3	50987.5	51079.7	51053.1
M608T33_2			1.0251	1.56329	0.000756638	0.00765929	608.465	33.417	61374	47649.2	33887.8	53763.9	39715.8	37264.1	21253.7	31368.1	38114.7	20764.7	60789	78506.2	60114.9	51694.7	59030.9	46110.7	47226.2	70367.4	72773.2	55499	57095.3	55642	49115.5	57051.3
M260T318_1			0.420431	1.56292	0.000760132	0.00768666	260.185	318.002	7631.48	3721.47	3608.8	6579.96	6428.26	6357.3	8088.61	3400.17	7146.11	4090.63	6980.31	6645.75	10426.1	7793.23	8779.71	7365.65	9589.11	11671.8	11013.2	8903.87	8295.8	7970.8	7794.98	7721.7
M694T55			0.504729	1.90555	0.000768988	0.00776356	694.33	55.076	5298.89	4611.13	9666.25	3348.49	7229.28	7984.09	4760.13	6260.21	4363.61	5491	12703.2	9125.37	8522.16	16257.3	6375.48	12395.9	15264.4	9133.98	6870.89	15803.9	9103.75	8855.63	8302.16	9109.87
M217T35_2			0.467355	0.746205	0.000769333	0.00776356	217.194	35.062	31247.5	23121.2	24533.4	32296.8	24994.6	24241.9	26172.4	22183.9	28058.8	26986.9	15764.1	27582.8	15987.8	20327.5	15096	17523.6	20819.1	20267.3	18630.9	24877.5	22209	22200.5	23411.8	22591.2
M241T202			0.665468	1.66147	0.000773191	0.00779441	241.097	202.136	7415.62	12463	10918.1	17665.5	11120.7	18868.9	24895	5490.53	14810.8	8134.55	17431.5	24914.2	21429.4	19721.6	27041.5	18222.1	20795.8	19706.9	23801.9	25887.8	23043.5	23121.9	20964.8	20719.6
M440T166			0.380857	1.80999	0.000775232	0.00780689	440.371	166.179	3686.2	6668.74	5045.55	3740.18	1587.47	3356.11	3836.36	2357.35	2650.89	5370.98	5517.12	7352.14	9556.49	10201.6	7306.19	5278.78	5205.48	8071.14	4737.36	6096.12	3659.3	3661.03	3611.89	3612.09
M148T294			4.36517	0.0453271	0.000779329	0.00784003	148.096	293.832	652302	5685.39	361731	764361	612193	457377	811700	6843.58	749023	3764.56	7828.69	22379.1	39146.2	19237.8	22432.7	11624.1	21997.6	13480.8	18092.9	24351.4	10018	9309.14	10087.6	5468.86
M278T233			0.940724	2.21209	0.000780789	0.00784661	278.211	233.423	15024.3	2143	14985.9	21854.8	22454.8	11643	11062.3	5163.38	21812	7368.68	10277.8	23013.5	40863.2	25342.6	28119.6	24607.4	34036.1	36233.2	47260.1	25587.9	21917.1	20902.4	20962.1	20902.1
M306T268_1			0.214558	1.77923	0.000789494	0.0079259	306.028	268.259	1073.88	893.864	914.318	2079.66	1342.43	1479.18	1736.63	680.336	824.595	1720.42	2162.84	2697.03	3088.59	2209.59	1393.73	2734.43	1291.48	2214.8	3000.57	1883.78	1131.52	1447.61	1490.15	1348.94
M367T167			0.545022	0.486758	0.000794692	0.00796555	367.161	166.635	27236.5	17107.7	10784.9	15754.2	12965.8	12741	17096.4	6524.16	17853.7	9970.5	4845.07	10466.7	7634.54	8083.37	5420.78	5563.59	5796	7235.9	7709.11	9302.13	9210.65	8994.89	8902.32	8900.8
M322T266_1			0.711888	3.31493	0.000795664	0.00796555	322.054	265.609	3451.7	4329.12	5197.3	3589.12	4586.63	4249.09	6542.07	11779.2	3060.43	2882.94	5471.71	7455.11	11791.4	19831.9	18160.7	9203.31	34372.7	17827	16376.4	24154.3	8086.1	7694.28	8083.95	7182.31
M258T32			1.06716	2.12323	0.0007959	0.00796555	258.185	32.1425	20529.5	43110.9	10923.2	61812.2	7927.09	7088.16	16407	16204	12587.2	12018.8	46337.5	47065.4	42953.5	34712.5	53405.3	41862	43105.3	42050	49619.6	41812.8	32445.6	34365.2	32830.2	32442.7
M318T346			0.49741	1.9979	0.000805543	0.00805377	318.154	346.094	3932.92	2786.87	4925.25	7174.57	4795.64	3812.61	5200.73	4452.51	10513.8	1609.92	8852.9	5347.01	12217	8506.04	9824.14	4805.47	12653.9	11293.9	11208	13597.9	5863.5	6800.33	5998.74	5865.47
M635T225			0.48093	1.92875	0.000811752	0.00810752	635.328	225.224	6124.8	2528.26	3784.68	8011.17	5382.99	4446.42	9607.66	5732.13	4188.43	3993.69	9063.11	13668	10600.3	8099.45	12019.4	6639.37	11946.5	10676	16092.9	4962.09	8439.31	6671.49	8520.1	8390.54
M252T352			0.331477	1.70559	0.000812645	0.00810811	252.064	351.792	3589.54	5834.79	2629.64	2284.62	2002.91	2147.75	4008.93	1242.83	3580.66	3515.2	4276.11	3974.98	6365.11	4483.19	4786.46	4022.36	5818.3	6944.08	6557.54	5366.88	4921.82	4540.12	4532.9	4532.22
M664T208			0.311886	1.92549	0.000815686	0.00813012	664.26	207.664	2151.52	1509.38	2534.71	1976.83	1937.66	2793.31	4502.96	1631.05	2300.95	1018.33	3655.52	4852.24	5544.05	4008.07	5163.61	3458.64	6821.18	4312.95	2568.86	2662.52	3635.72	3383.22	3970.92	3748.88
M249T397_1			0.663954	0.537954	0.000821696	0.00818164	249.143	396.611	26178	36143.3	24108.3	34777.2	22286.1	22583.9	31113.2	11851	18188.5	17286	15676.7	12760.9	9291.82	17689.3	10033.9	7756.08	8998.57	11601.3	18436.1	19293.5	18025.4	16882.4	16439.2	16426.3
M672T57			0.585804	0.621398	0.00082757	0.0082317	671.556	56.832	25816.3	25302.6	25304.8	29533.7	22000.4	23555.1	23624.4	25444.2	16236.2	29730.4	12113.6	4370.73	15124	24778	18537.8	19126.8	23112.1	15244.8	11459.7	9337	20530	19530.9	30189.1	19190.7
M112T388			0.652416	0.486689	0.000839491	0.00834175	112.086	388.447	31270.4	15551.5	10770.1	18409.1	14217.9	11955.7	32408.6	15283.4	27506.8	22453.4	9723.23	12375.1	8995.31	10221.6	8106.88	8076.63	8916	8577.59	10281.2	11979.9	15388.3	15067.6	15067.5	15067.2
M302T317			0.38496	1.60284	0.000842103	0.00835916	302.17	317.321	8421.83	4260.24	3425.92	7410.83	4080.77	6885.47	2724.14	4224.1	4592.59	5332.98	7146.45	7417.56	8119.13	6909.26	7747.72	11267.4	9198.4	10638.6	6990.36	6885.12	6589.87	6614.27	5708.51	6328.25
M786T487			0.36458	0.615467	0.000846058	0.00838726	786.285	486.915	11803.1	12166.9	14005.3	13357.5	15432.6	11236.6	10751	6173.22	7498.73	8413.87	6093.23	8111.67	5710.21	5264.96	8625.7	6995.2	9012.73	8397.73	5626.74	4379.45	8325.98	8042.55	8419.46	8355.76
M260T527			0.752678	0.573566	0.000847217	0.00838726	260.196	526.643	17341.2	46197.5	34505.1	29744.4	38385.8	31617.4	36644.2	23471.4	29699.6	51907.9	17897.5	12655.9	23980.5	24365.3	9940.48	21518.9	21625.4	17493.7	18263.4	26992.9	25663.5	24764.2	25337.7	25663.6
M194T367			1.79497	2.13104	0.00084752	0.00838726	194.117	367.286	88438.3	10839.8	56185.2	84943.4	54908.1	47868	51679.6	26121.1	93749.1	28778.7	38186.5	94791.5	103632	118447	98365.6	96824.1	147426	140156	186961	133458	83984.5	83117.9	82242.6	82245
M260T49			0.480954	4.29928	0.00085627	0.00846524	260.055	49.347	2301.37	2599.4	2209.14	1411.98	1170.38	902.814	2422.22	649.794	2164.98	737.91	2940.58	10153.5	11629.5	8964.39	11478.7	2842.51	1636.09	1746.94	9114.56	10732.3	5632.92	6103.75	4457.5	4776.19
M484T230			0.523352	2.02196	0.000858554	0.0084792	484.36	230.031	5669.94	6892.85	6058.42	3925.66	6253.78	4702.66	7119.22	4700.06	4136.54	15002.4	11740.6	15236.1	10649.5	20075.3	10151.1	4743.49	12520.1	14454	14775.9	15992.9	8051.64	8076.07	5762.04	7916.31
M370T186			0.761507	1.62783	0.000860563	0.00849042	370.258	186.279	20429.4	23512.2	13536.1	16965	20615.3	12309.6	26599.9	9392.39	21751.4	13975.6	18703.7	25122.6	26556.9	36385.8	35631.1	18251.4	37694	33060.8	31658.7	28458.1	24928.7	21864.5	24991.2	24463.2
M312T414			1.01449	0.439383	0.000861764	0.00849366	312.191	414.108	60453.4	38277.4	29388.6	50391.5	39256.7	28457	46802.6	17088.8	79813.1	30193.2	14297.9	14506.2	14375.1	16551.6	17115.8	18090.8	21979.8	21672.5	26980.7	19024.2	30355.3	25821	27174.5	48742.9
M188T249			0.718351	1.82811	0.000872612	0.00859187	188.138	249.297	18056.5	14824.7	7453.12	10936	7304.39	7931.88	19704.2	6776.59	18562.9	13216.9	16489.7	20842.1	21819.7	24696.1	19035.3	15697	21832.9	22765.8	38433.8	26476.2	15110.5	15112.3	14622.8	14995
M146T253			2.1179	0.388177	0.000875979	0.0086163	146.117	252.529	213348	148783	94688.3	191228	166093	104110	224606	76771.2	242850	43516.9	24761.6	40137.3	79107.8	59666.4	43300.9	33662	62711.6	62971.9	116729	61543.4	97701.8	97768.8	95775	92323
M134T196			0.543029	0.195952	0.000878269	0.0086301	134.032	196.362	8287.72	3595.41	9360.25	12947.9	20997.4	10315.3	2154.76	13032.7	2966.51	8060.23	2734.39	5198.56	2696.88	1399.73	1223.58	1516.03	831.884	808.02	748.546	814.699	4833.56	5047.88	5178.53	4740.11
M105T87			0.37676	2.12295	0.000879718	0.00863562	105.036	87.13	2989.88	2866.82	2980.49	3537.45	3556.08	2110.96	2983.09	2456.5	2898.35	1802.92	6548.04	5066.44	9116.33	4549.43	8556.85	4724.43	9923.57	4967.97	2598.05	3779.06	3409.18	3877.25	3412.1	3547.86
M277T137			0.534507	1.53088	0.000881392	0.00864333	277.142	136.869	6955.06	7561.73	14870.6	11511	15316.8	9416.63	14852.5	9064.11	11392.8	9284.77	17481.6	16869.6	18204.4	10617.6	18335.1	16691.4	18675	22165.3	11274	18429	13406.1	14944.5	13694.3	13415.8
M279T244			1.1832	3.25452	0.000887128	0.00869082	279.206	244.196	18218.2	37196.5	7887.2	9193.82	8834.27	5337.6	13425.9	13343.3	14493	5200.3	34524.3	51358	42358.9	27899.6	25274	22964.8	36347.9	37325.9	97379.1	57842.4	29726.8	26310	39397.5	26798.5
M391T384			1.31681	3.79075	0.000890048	0.00871065	391.185	384.185	16978.9	5405.17	14795.5	16459.5	21904.1	6489.91	2835.53	5840.8	27370.2	2647.56	7092.62	34324.8	81212.7	30414.5	29144.7	37258.6	72610	58098.1	79550.9	27938.8	27911.5	27690.9	28165.2	27293.1
M298T122			0.650487	2.00137	0.000895232	0.00874816	298.309	121.683	5292.65	11621.2	6590.88	10572.1	10554	5940.38	7392.84	3435.4	12718.8	4460.21	5459.54	7886.39	19456.8	19370.3	14298.1	20157.1	15263.4	16498.2	16827.8	22047	10736.2	10484.7	10760.3	10182.4
M346T256			1.30281	4.54609	0.000895679	0.00874816	346.257	255.799	11961.2	17018.3	10516.3	8661.45	8163.91	7517.14	10076.8	16791.1	11000.9	9331.63	85187.6	40517	96474.4	14494.4	97953.6	37785.1	41183.5	45069.7	23336.2	22790.4	26970.4	36399.5	26748.2	26820.3
M270T412			0.889331	2.31419	0.000899877	0.00877759	270.318	411.519	17001.8	1437.79	11681.3	12882.2	17335.2	7920.66	9225.07	4551.5	25726.4	4131.42	6155.08	18057.7	30094	25430.5	23213	22581.5	32634	31591.1	38441.2	30743.9	18794.4	17961.8	18138.1	17842.3
M868T37			1.20389	0.453101	0.000900497	0.00877759	867.513	36.943	58602	39913.3	51645	39459.8	49203.2	34295.8	90030.5	113703	47501.8	70104.9	30986.5	31411.4	22111	34481.2	24284.9	22007.8	37190.5	23135.8	23482.4	20258.6	43700.1	43747.5	43749.8	54383.6
M264T290			0.824459	1.92255	0.000904127	0.00880415	264.158	289.839	28284.5	4283.31	11194.5	16397.5	12164.9	10698.3	23397.3	7315.86	22055.1	10292	18712.9	22796.9	29721.9	28439.9	23530	21337.2	28241.1	30105.2	45227	32739.2	19294.9	19052.7	19087.4	19295.5
M287T376			0.360845	1.67659	0.000906444	0.00881789	287.105	375.812	3353.74	4431.91	3036.81	2238.92	2676.06	5659.39	5522.76	3927.23	3689.73	4114.84	3441.91	4841.63	6827.39	7062.02	5839.5	4839.57	8142.32	6494.13	8773.48	8540.68	3575.96	3318.4	3320.09	3321.66
M178T140			0.451466	1.6957	0.000912126	0.0088643	178.158	139.717	9326.99	5074.5	2701.72	6596.37	4011.62	3158.94	9940.75	4463.48	8617.29	8250.69	8372.37	8641.15	14022.4	9894.87	10564.6	7830.6	10512.4	10512.7	14330	10693.8	8321.14	8220.44	8544.1	8190.92
M767T236			0.558897	0.281082	0.000924871	0.00897919	767.453	236.398	14950.9	6490.92	6915.51	4383.96	4897.9	6455.03	11049.5	22808.7	10488.6	11782.6	2233.03	5214.85	1886.66	3910.96	2476.65	1859.16	3909.9	2988.19	2588.34	1103.35	6164.51	6166.42	6066.82	5657.53
M225T424			0.804822	2.13817	0.000926893	0.00898985	225.123	424.033	12474.7	6482.56	12938.4	10723.9	17640.6	7229.11	7930.43	11043.4	16098.7	6500.09	8191.15	17370.6	36492.1	19193	15431.5	22641.9	30858.8	26998.3	35561.6	20454.4	17616.6	17557.6	16990.3	17255.4
M159T357			1.00054	2.44127	0.000928793	0.0089993	159.112	356.895	9668.64	9030.4	46831	10912.2	19983.6	16037	4030.32	4737.75	16207.7	11413.4	17122.6	27061.5	39546.9	30831.2	28118.7	36369	52065.7	54640.7	46898.2	30733.6	21896.4	23952.3	21675.5	21807.5
M536T103			0.831528	2.07476	0.00093289	0.00902021	536.375	102.751	10975.6	22166.9	11886.1	19247.5	12735	19621.2	17238.9	6524.89	6197.11	10070.9	15911.5	31043.1	35728.7	19164.9	21203.8	42283.3	36664.8	34781.4	12107.9	34655.7	23821.9	21228.6	21167.9	21120.6
M631T61			0.458673	1.7732	0.00093341	0.00902021	630.525	60.8655	9817.32	6919.56	4075.52	7979.56	6571.72	3553.83	6253.92	6153.1	2895.59	5333.77	7932.78	9680.32	10262.5	11239.7	10408.9	9033.61	5301.87	13570.3	11793.9	16376.9	9532	9516.89	9217.37	8818.69
M290T375			0.848511	0.401347	0.000933733	0.00902021	290.195	374.595	28534.6	60222.4	19587	43142.6	17733.7	32762.7	41309.6	9355.73	36808.6	24773.8	14665.9	8811.12	12042.6	9502.9	10545.6	12575.4	13668.9	18700.7	11180.1	14422.1	20439.7	20645.2	19179.1	20641.3
M459T46			1.57303	10.5662	0.000945688	0.00911526	458.993	46.3355	660.525	5232.33	8127.84	2398.84	3526.99	22927.5	1394.96	1197.36	810.127	8253.68	73301	44619.8	4511.86	40402.4	32245.5	106061	97173.1	125792	8995.46	43073.2	41052.8	42527.7	40749.9	40751.6
M833T139			0.871537	0.334464	0.000947703	0.00911526	833.462	138.944	21913.2	52240.6	51072.5	46426.6	10309.3	30670	20395.8	25965	10907.4	31545.9	8270.79	14504	11255.5	19787	9561.68	7693.92	12616.9	6634.13	5303.94	5195.18	17800.9	17342.6	18258.5	18744
M309T414			1.55316	5.36883	0.000947838	0.00911526	309.154	413.998	11757.4	13796.1	13118.3	14956.7	17747.8	5527.74	5732.17	3954.22	25877.4	3928.18	10547.2	31719.6	71418.4	41739.1	38238.7	60969	145802	101940	86311.1	36225.9	42616	39742.7	39691.5	39703.2
M96T384			0.575059	0.555624	0.000948257	0.00911526	96.0437	384.06	20307	20688.3	18470.3	29505.9	27635	20616.8	15379	9839.72	17812.5	11511.6	6962.38	8013.98	11261.7	7886.72	9816.44	9556.84	14152.5	13701.2	15209.7	9988.4	14579.9	14580	14161.9	14580.4
M769T191			0.349863	0.531914	0.000950674	0.00912947	769.469	190.636	6499.36	8497.95	11136.6	9995.48	2237.69	6379.04	6555.37	6514.57	5337.46	8320.23	2199.25	5538.6	4388.65	4115.97	3323.82	3670.67	4902.65	3554.88	3253.27	3070.12	4993.76	4884.63	4999.01	4439.16
M462T191			0.398576	1.81263	0.000955604	0.00916777	462.391	191.141	3775.56	5062.67	1702.89	2395.63	3511.42	3141.44	5900.86	3106.83	7587.45	4755.73	5185.66	7767.95	10827.2	10028.4	7687.18	4021.96	6770.08	6663.76	7394.97	7862.6	5530	5535.78	5212.64	5538.25
M590T186			0.472992	0.368036	0.000956998	0.0091721	590.451	186.495	8692.68	17263.8	14021.4	9679.61	4401.43	21929.3	6773.92	7252.37	7854.07	10492.5	3613.87	3751.71	4223.77	4418.43	2481.86	3530.92	5916.57	2590.99	3689.13	5663.51	8226.52	7164.13	7170.23	7526.7
M116T170			0.245384	0.49842	0.000960773	0.00919921	116.143	169.789	3474.39	3200.32	1932.12	3950.78	2276.3	2387.86	5325.15	5173.77	2022.54	2361.62	1237.57	1742.42	1227.85	1829.85	1208.6	1394.7	1906.18	1855.58	1783.91	1815.02	2030.74	2084.25	1744.65	2079.91
M245T197			0.559259	1.81141	0.00096566	0.00923691	245.094	196.815	7840.04	10417	6900.12	10060.7	1238.51	6567.09	11198.9	5640.54	11508.3	6779.07	11378.1	11033.6	16004.4	13473.8	11187.6	11758.6	24539.1	14163.6	14828.5	13194.8	12635.1	12990.1	12749.7	11095
M580T122			0.556057	2.57414	0.000970624	0.00927528	580.24	122.249	3003.54	5548.65	3572.73	2308.85	5990.34	5528.08	5718.27	2376.87	5606.98	2796.02	5253.42	6773.38	8633.53	17821.6	6228.79	9150.93	14460.2	13008.6	7848.82	20093.7	9531.71	9198.26	9055.97	9054.96
M757T113			0.58089	0.693257	0.000977261	0.00932792	756.548	112.548	35429.6	53458.5	31215.9	29735.7	39285.6	31732.4	35371.8	47175.3	32380.5	27584.1	23649.6	20174.4	26206.8	30563.9	25352.3	24298.7	19803.9	30784.7	25352.8	25721.3	32269	33518.1	31327.1	31324.9
M180T368			1.39418	3.15089	0.000979582	0.00932792	180.101	368.072	25267.3	4165.49	21338	24829	28867.3	17481.6	11985.9	11096.5	32857.4	8352.77	11272.6	38504.5	52297.4	42271	43444.7	53880.6	121832	78750.6	88892.2	55681.6	46244.6	56043.2	43573.6	43624.5
M759T143			5.68983	0.306716	0.00098065	0.00932792	758.568	143.15	1.23108e+06	890696	805949	845378	995335	662114	953738	2.832e+06	1.19518e+06	889856	330626	301875	414316	557663	409933	282533	372207	333831	163427	299882	738161	721059	727144	719459
M254T350			0.500626	0.552916	0.000980738	0.00932792	254.113	350.25	12564.4	19398.1	10529.8	14880.8	12433.7	12899	18528.4	3620.74	16473.9	16182.5	6059.65	7436.95	5763.91	5424.35	7668.75	6262.45	11645.8	8224.39	9825.44	7720.45	9369.92	9377.44	9379.33	7791.54
M316T326			0.629977	1.59305	0.000981421	0.00932792	316.153	326.118	21224.2	8171.29	9608.27	14087.8	10075.9	9677.96	18193.7	11762.9	20738.3	13572.6	14645.9	16755.3	24421.5	18322.4	19642.1	21916.4	28954.2	23037.6	25437.6	25294.8	15994.6	15053.9	15792.7	15546.6
M280T212			0.585847	0.484711	0.000981886	0.00932792	280.201	212.272	15765.2	21027.8	11377.5	19564.1	10019.5	9889.88	22204.8	9843.8	15634.9	14263.4	4695.83	4520.77	16962.7	10562.4	5428.51	5455.64	6871.01	5044.38	3929.92	9037.02	10765.4	9939.99	10546.5	10765.7
M313T118_1			0.588027	0.561614	0.000995243	0.00942515	313.272	118.456	21023.4	16677.8	24778.7	19324.2	35166.4	30136	23543	9615.31	25915.1	16030.1	8849.56	12947.5	13459.5	7357.54	14552	11763.9	14007.1	16548.6	13112	12198.6	16339.5	21317.3	19523.1	20484.4
M187T476			0.989244	0.653145	0.000995353	0.00942515	187.143	476.002	61466.9	70470.9	49603.5	80822.5	71349.3	64039.8	85481.2	32145.6	57340.5	63149.9	30786.8	35125.3	48069.4	38928.3	31564.5	32105.9	50957.7	46608.2	56009.2	45159.8	52978.1	51046.7	52856.1	50983.5
M264T329			0.918504	2.12052	0.000995853	0.00942515	264.158	329.211	23406.7	3945.17	10595.9	19178.3	11442	8693.07	20215.2	8826.98	25361.7	12354.9	15063.8	20910.2	44901.1	30540.2	26593.2	20594	33044.6	31984.6	50604.4	31161.1	24806.6	24240.2	24247.1	27969.5
M158T405			0.500288	0.566451	0.000995997	0.00942515	158.08	404.511	9287.08	13174.4	11271.2	16149	12113.1	8861.64	15397.6	9638.61	17363.5	10888.2	4442.45	5466.48	6701.61	14877.4	5356.04	4789.28	5620.03	5771.13	8925.49	8371.88	10290.8	10814.7	10255.2	11990.8
M484T36_2			0.565804	0.740029	0.00100049	0.00945843	484.379	35.846	43400.5	39069.8	35580.6	40425.4	35127.8	41999.5	46478.1	34354.1	48820	35857.4	38002.8	27645.3	25959.6	26580.6	34539.1	24884.7	38503	26243.3	18215.6	36261.2	34567.7	33618.7	33565.3	36162.1
M195T377			0.323924	0.49024	0.00100344	0.00947138	195.159	376.552	8348.49	4320.08	2833.78	3759.31	3309.5	4003.12	7089.69	4049.68	6763.49	8272.42	2802.84	2185.99	2500.84	2464.11	2144.18	3651.01	2411.46	2285.44	3230.03	2184.03	3375.27	2841.52	3483.93	3116.65
M135T57			0.583003	0.355897	0.0010038	0.00947138	135.054	56.901	20680.1	9367.24	11545.3	13796.1	8607.94	10621.2	16049.1	11085.4	8628.03	23054.8	4583.88	3846.56	1836.44	3984.88	4175.7	2134.19	3111.42	3253.09	17948.3	2614.66	8320.4	8335.67	6912.55	8311.41
M754T36_6			0.563044	1.7755	0.00101181	0.00953772	754.375	36.0205	15655.3	9860.53	5519.43	7755.66	6076.49	10732.7	8802.85	9500	9438.82	6248.92	11619.7	21316.2	14691.9	15773.4	21979	16172.9	7507.98	22234.1	13608.4	14164.8	12473.3	12142.3	8631.6	12424.8
M526T194			0.544396	0.433251	0.00101585	0.00956651	526.29	193.704	11354.3	11683.7	7144.28	8507.94	4613.09	8162.83	14242.4	20864.3	14835.4	19513.3	3758.24	8102.79	5320.93	4239.61	5352.05	2829.2	6058.71	4121.27	5652.43	6954.16	9631.52	8352.8	10051.5	10264.6
M254T240			0.493472	0.571455	0.00101837	0.00958093	254.182	239.94	9836.35	14926	8582.37	17293.9	15015.9	10402.6	14598.7	5419.69	16736	8777.19	5458.27	5496.09	9086.02	7028.02	6501.45	5781.66	6981.94	7472.77	7766.67	7909.59	8541.46	9031.18	8501.3	8628.5
M388T466			4.85117	8.47526	0.00102772	0.00965921	388.16	466.178	158223	61997.7	24903.8	32403.5	1426.69	23695.6	82315.5	45779.5	160922	91464	318468	482702	1.52603e+06	468993	445425	168240	398548	365126	1.08388e+06	532312	305781	297965	297968	297947
M564T188			0.459895	0.529731	0.00102867	0.00965921	564.435	187.792	11298.7	18331.2	15656.6	12315.1	5778.19	17839.4	6625.12	14055.7	9170.27	12885.6	6629.93	9880.98	5485.71	7686.64	4886.83	6073.99	9599.52	5466.65	4267	5685.93	9428.64	8739.86	8747.89	8749.94
M193T258			0.360918	2.00502	0.0010341	0.00970077	193.06	258.247	3026.32	3345.15	2267.34	3072.65	2557.26	3160.15	2619.25	1393.64	2611.75	4162.39	4888.58	3845.93	5993.74	3135.21	6164.52	6115.15	5009.77	4368.74	11102.7	5949.22	2694.65	3031.23	2851.14	3027.56
M312T116			0.807555	4.21779	0.00103831	0.00973089	312.361	116.195	6292.99	5098.76	5149.33	5022.53	3377.53	4062.07	6647.32	5771.85	4794.58	4722.31	10065	15518.6	19681.4	16388.3	57448.4	12598.6	20741.8	22476.4	18625.5	21307	13558.2	13447.4	13557.6	13461.4
M385T300			0.38456	1.6179	0.00103997	0.00973708	385.143	300.361	3722.79	2731.95	6233.86	4963.86	2808.68	9993.43	5870.91	4368.71	6514.31	5316.59	11055.7	8105.68	8726.46	6401.47	7884.78	7082.49	8243.53	9137.66	10952.6	7389.85	6476.67	6268.26	7214.32	6032.45
M522T154			0.488262	1.91456	0.00104424	0.00975961	522.423	154.464	7140.04	3555.08	6182.35	4797.1	2784.28	4924.29	6640.33	6420.25	11876.7	4520.1	8754.64	11607.5	16648.7	10991.5	16320.6	5296.51	13317.5	11974.4	8206.34	9535.75	9247.34	8419.75	8422.91	8682.32
M287T268			0.2757	1.80296	0.00104469	0.00975961	287.033	268.257	1840.39	2083.03	2397.99	2942.05	2663.32	1894.43	2720.38	946.526	1415.19	1339.08	3355.31	4191.85	5644.54	2297.99	4922.49	1980.66	2678.38	4028.74	3715.23	3681.08	2384.27	2749.16	3458.06	2474.97
M298T50			0.571907	1.74569	0.00104539	0.00975961	298.109	50.322	7648.83	8566.23	13659.8	7121.84	18601.7	12975.9	7928.33	2959.93	9499.22	9559.42	22306.8	13465.3	14407.7	15673.1	17555.2	14237.2	26133	18470.2	13986.8	15751.7	9441.64	8821.66	8820.65	9705.1
M539T247			0.367817	0.499394	0.0010475	0.00976996	539.353	247.469	6373.95	7003.17	9205.68	6091.92	4089.95	7252.62	11108.9	4881.86	12092.3	5585.69	5201.01	715.508	3376.98	2864.72	3468.03	3759.32	3688.43	6082.93	4137.7	3503.79	5385.79	5152.98	5393.65	5219.98
M273T366			0.607743	0.625894	0.00105066	0.00979001	273.18	365.851	22311.3	36807.7	28871.7	39431.9	29589.5	26121.7	31308	13523.6	26117.3	17208.6	15487.2	15077	17067.3	15870.9	18176.8	15568.1	16273.2	20987.9	16827.4	18464	21332.6	21023.9	21475.9	21477.2
M379T46			1.64094	10.4219	0.00105663	0.00981803	379.037	46.34	1133.99	4385.8	9717.18	2310.33	4011.9	24388.4	2045	1263.51	891.184	10523.2	82264.3	46836.7	4561.07	43933.2	34013.2	121499	104849	136283	9245.2	48818.6	43390.2	45379.9	45383.2	45105
M197T407			0.251247	1.43567	0.00105665	0.00981803	197.052	406.894	3686.72	2469.49	1570.92	4359.87	3317.62	3045.76	3246.04	2129.21	2478.15	3297.78	3741.54	4059.71	4559.44	5168.92	4565.14	2868.34	4159.74	4136.73	5071.16	4167.23	2837.65	3055.26	3056.42	2594.97
M168T297			1.12806	1.54624	0.00105669	0.00981803	168.065	297.499	35280.7	41963.9	36665.8	58047.8	46784.5	40931	44193.3	17667	45701.9	30401.1	51792.1	46897.7	85611	73245.1	52147.1	45330.8	64718.3	59046.7	79613.1	56440.1	53432.3	52627	53313.7	51602.5
M609T35_1			0.655112	0.722063	0.0010594	0.00983384	608.558	35.382	31093.1	36109.5	40523.4	38411.2	40097.4	29598.9	34574	57108.3	32898.3	37556.6	29191.1	32708	22730.3	29777	22961.4	29398	24183.8	24106.9	26620.5	31241.5	32004.8	31981.6	31989.4	27038.6
M308T404			1.11195	2.0784	0.00106392	0.00985702	308.185	404.221	26405.8	3696.17	26860.8	33098.7	35254.1	18533.9	13244.4	7248.2	35631.9	10205.5	18056.3	30515.7	59245.8	36972	39838.3	40935.3	46739.7	51879.5	66695.6	45957.5	31180.5	31018.4	31019.2	31227
M172T323			0.553336	2.68541	0.00106393	0.00985702	172.06	322.887	4499.94	3628.38	3379.4	4308.35	8372.26	2963.35	2909.59	3662.34	4587.19	2527.8	14190.3	8383.93	17804	13999.5	3383.06	13963.8	15358.3	13642.4	6216.32	2726.78	14637	17573.1	17616.3	13273.8
M717T38_1			1.36471	0.490424	0.00106611	0.00986789	716.521	37.5315	105103	79049.4	208933	102376	63463.2	92084.6	101850	108664	86403.2	77213.7	65779.5	41208.3	61289.6	65407.2	34800.3	54617.2	54200.8	61517	29874.7	34058.5	54625.5	55536.1	58021.2	54627
M440T35_2			1.6992	0.533622	0.00107443	0.00993034	440.356	35.429	227529	137917	101079	132153	106765	84271.6	177283	117971	166869	258708	89717.5	79188.1	74619.4	86303.5	93095.6	70040.8	88728.2	74488.7	71848	78030.8	107517	107518	106985	99218
M391T312			0.265097	1.86462	0.0010749	0.00993034	391.048	311.943	1542.36	2097.96	1555.04	1390.85	1626.5	2228.57	1035.55	778.142	2387.68	3142.37	3434.5	3521.57	2538.9	3995.56	1482.79	3561.17	2895.33	5522.9	2998.88	3210.72	2242.44	2543.81	2638.1	2635.31
M164T55			0.25411	0.632294	0.00107832	0.00994605	164.033	54.996	3420.79	6000.98	7803.93	5358.04	6150.81	5922.57	6208.75	4336.84	4588.17	3383.91	3166.68	4028.83	3888.8	4080.51	2620.32	1969.58	4006.57	2390.97	3620.93	3848.9	3910.02	4042.23	4038.72	3770.57
M670T33			1.23011	0.666403	0.00107865	0.00994605	670.465	32.5215	107307	114814	135087	107641	150586	80814.2	144354	137933	93767.9	113770	82182.6	61309.8	85972.6	127511	95144.8	70812	76793.2	84777.3	63260.5	42638.5	65078.2	64133.6	63543.4	62847.3
M302T123			7.24326	2.18732	0.00108019	0.00995085	302.305	123.206	780129	889627	1.01269e+06	1.23254e+06	642064	877795	1.03917e+06	705225	1.14526e+06	625490	706039	1.32176e+06	2.73376e+06	3.60969e+06	1.26004e+06	1.57998e+06	2.21882e+06	2.25515e+06	1.59896e+06	2.29231e+06	1.33359e+06	1.3999e+06	1.30431e+06	1.3038e+06
M328T360			0.535004	2.13874	0.00109754	0.0101011	328.132	359.772	4268.85	3048.69	5672.55	3482.29	7649.68	3938.48	5545.58	4186.34	7609.07	3488.96	2457.44	6576.4	12165.2	11332.3	10092.2	7942.58	15676	13701.8	15937.4	8682.86	6450.95	6334.21	6962	5975.6
M328T213			0.690676	1.84702	0.00110017	0.0101155	328.225	212.575	16794.5	7682	9849.28	10456.7	8361.56	7277.98	10112.4	7296.38	22437.1	7155.69	8803.96	16870.4	24799.8	20400.2	20327.3	15249.3	17208.7	22778.5	26631.1	25344.7	22622.6	18022.8	22290.5	21014.4
M179T153_1			0.198711	1.58146	0.00110119	0.0101155	179.033	152.941	1202.89	1613.85	1421.32	1273.36	1554.7	1226.36	1659.27	1735.57	1472.64	334.928	1846.4	2174.73	3041.17	1418.7	2520.43	1487.17	2023.24	1937.39	2412.35	2480.02	1322.93	1323.03	1373.71	1344.08
M287T424			1.28762	3.06533	0.00110606	0.0101508	287.159	424.24	20425.5	5837.81	13234.4	12742.3	17034.4	10652.2	13746.8	6548.15	42059.8	9318.76	8265.97	27901.8	69857.7	37649.3	31270.3	43426.9	58163.7	56986.3	90509.3	40674	29326.5	29035.2	28792.3	28794.2
M284T264			1.16744	5.0442	0.00110938	0.0101715	284.098	264.307	2118.11	17024.3	8615.96	7896.39	5666.88	5635.94	13403.9	7900.86	6222.34	2961.4	6136.3	15241.4	29546.8	54853.7	47224.6	16487.5	92362.8	32344.7	42176.2	54279.6	18406	19285.9	13617.6	19264.7
M364T405			0.416313	0.521752	0.00111262	0.0101917	364.12	405.361	11713	5637.49	7821.91	8333.28	13452.6	10865.8	10678.9	13501.3	5741.17	7984.12	6525.25	8263.47	3809.34	4133.5	9673.99	4671.47	3468.76	2807.51	2847.14	3746.65	7757.05	8757.45	8100.48	8495.76
M368T414			0.769229	2.11089	0.00112081	0.010257	368.205	414.445	11307.1	4777.28	12969.2	13313.6	16773.1	9192.46	5527.88	5131.78	14794.7	2919.31	4395.24	14498.8	28514.4	22225.2	16697.4	20745.5	21920.2	23953.7	30035.6	21150.6	14977.2	15268.4	15267.4	15268.5
M382T258			0.453108	2.28305	0.00112422	0.0102786	382.242	258.275	1657.93	1981.16	3924.31	4087.81	4706.31	4654.73	4524.29	3547.58	3643.14	3862.91	4892.49	6773.02	4144.17	10695	4829	14790.2	6684.82	8427.45	8643.06	13658	4459.01	4462.94	4250.31	4253.33
M243T506			0.225156	0.615283	0.00113711	0.0103867	243.155	506.022	3739.31	3665.94	2463.66	2331.79	4140.74	4432.97	4322.28	2373.07	4160.19	3700.81	1779.18	1946.01	1268.8	2678.29	1761.68	1175.17	2963.74	2779.48	2006.48	3379.58	2222.99	2729.34	2516.41	2676.28
M213T277			0.894058	0.406309	0.00115331	0.0105189	213.076	277.481	42091.3	28174.8	13805.6	18195.1	22184.2	18388.7	53958.2	21620.8	52447.9	41519.3	14973.2	11566.5	11214.5	12234.6	10215.1	8227.72	12579.5	13096.2	17979.2	14838.7	22103.6	26755.2	20871.8	21202.2
M289T398			1.11409	2.54997	0.00115375	0.0105189	289.175	398.069	17288.7	8094.04	16636.5	20831.9	25501	12816.1	10221	5760.26	28625.6	3927.04	6915.74	21474.9	39460.9	36380	34470.2	33161.4	59655.6	45994	66680.2	37542.5	24421.6	24725.7	24817.9	24538.4
M238T414			1.11325	2.2482	0.00116254	0.0105892	238.107	414.023	20835.9	6874.67	23721.5	26095.6	35101.2	17352.4	9940.99	6459.48	30046	6440.29	8336.45	26714.7	53477.1	38596.6	36527.7	42329.2	49661.2	54946.1	61722.5	38811.8	31320.6	30923.9	30616.4	30622.2
M311T396			0.97484	2.27812	0.00116581	0.0105989	311.16	395.847	28957.3	10565.3	15347	17327	17206.8	15926.2	3014.16	8592.78	21979.9	9648.27	10788.6	19440.2	41456.5	33139.6	25990	39012.9	38558.8	52599.8	52710.3	24752	23665.4	23089.8	22985.3	22986.2
M95T54			0.258194	0.593074	0.0011661	0.0105989	95.023	53.502	4149.12	7818.48	6022.55	4217.66	4241.13	3125.93	4597.24	3597.03	4196.07	4583.93	2145.31	2679.41	4595.3	3153.75	2294.58	2896.46	3270.6	2383.8	2368.18	1819.72	2889.92	2922.33	2857.03	3659.1
M262T385			0.929662	0.346657	0.00116782	0.0105989	262.048	384.959	48086.9	22597.1	14274.8	21665.7	20610	16785.2	46552	16346.1	59082.9	38706.6	9211.81	7571.01	11993.4	8387.88	7751.52	10279	10454.5	11986.6	16387	11606.1	19938.5	20870.1	19616.6	18797.1
M175T35			0.575312	0.751938	0.00116798	0.0105989	175.147	34.6975	38137	44503.9	40142.6	42842.6	40307.1	30707.2	39095.9	31711.7	49787.2	34475.3	32445.4	25021.7	26832.4	36984.8	22804.6	26054.4	35657.9	35648.1	23102.3	29990.4	31124.8	34143.6	31134.4	31573.8
M258T357			0.379172	0.655996	0.00117378	0.0106417	258.097	357.054	11220.3	18741.8	11720.4	14194.8	10015.3	11613	14984.8	9538.01	13263.8	13422.6	9041.41	5924.19	5775.48	6801.07	5986.44	9589.42	10101.8	11859.6	7262.08	12094.9	9972.52	9520.74	10779.9	9723.89
M277T85			1.4185	0.525171	0.00117673	0.0106585	277.215	84.504	236066	135884	100152	172268	82873.2	112532	107886	148507	100281	82182.2	55803.8	72207.6	89381.7	71303.4	81610.7	39313	77768.6	68032.6	54560.5	61517.5	72379.7	75190.2	74537	74041
M369T28			2.07449	0.624989	0.00118505	0.0107239	369.351	27.6515	310311	429144	312666	216128	422340	254432	213641	460312	366392	258763	174152	233375	252406	284029	177717	178491	213588	191318	158666	163804	227532	228120	227210	212205
M763T61			0.537532	0.635328	0.00119523	0.010806	762.501	60.9125	25958.5	18886.9	14191.1	25025.2	16576.5	14544.1	29025.3	17904.7	27877.2	23937.1	16430.9	16261.9	7308.21	11791	13406.6	9699.36	16141.2	13425.4	16497.7	14951.3	16335.2	17367.1	16333.1	16592.1
M285T349			1.57798	4.45803	0.00120269	0.0108633	285.18	349.449	21352	11525.7	13483.9	12215.3	12028.4	15530.2	16945.5	6244.15	24050.1	10420.3	9196.25	27098.8	88633.3	41523.7	42867.2	50804.2	112091	85524.4	138804	44503	31345.8	31350.9	31066.5	30601.9
M208T350			1.10718	1.97362	0.00121017	0.0109207	208.132	349.92	36707.2	4956.22	22572.8	33013.6	23080.5	20879.1	28781.6	9951.27	42201	10915.5	19250	36366	46505.4	47039	39574.6	38736	51625.1	54114.9	73573.7	53184.7	34234.4	33306.2	33574.1	33307.1
M145T374			0.522781	1.81165	0.001214	0.0109452	145.096	373.505	8407.33	5784.1	12121.1	8722.5	6953.88	4932.37	3928.13	5618.1	7879.21	6543.58	4980.41	12070	11043.4	13035.4	10702.9	10354.9	19410.5	17218.5	16678.1	12934.6	10111.7	9867.5	9689.42	9781.12
M437T207			1.22287	2.85091	0.00122047	0.0109933	437.169	207.139	19316.5	19146.1	17246.5	20647.5	19480.2	16282.6	13903.8	11773.1	14522.7	20953.4	46308.5	84752.6	42808.5	20007.6	86853.5	50279.9	64181.3	65685.2	15157.8	17949	30473.4	34243.9	35429.2	35424.5
M108T255			0.201822	0.719957	0.00122538	0.0110273	108.044	254.674	4461.13	4824.76	4293.91	3079.26	5762.03	4145.56	5312.84	3459.04	5032.96	4907.5	2394.84	3224.19	3529.03	4037.25	4154.1	3904.55	3165.59	3049.42	2837.34	2302.6	3474.09	3484.14	3558.24	3318.06
M453T329			1.19536	0.287128	0.00122679	0.0110298	453.099	328.818	55195.7	52261.4	35943.8	14243.7	79903.8	25217	48591.3	112370	41456.3	32845.6	27581.8	18722.9	16623.3	21147.3	9660.23	5026.87	10450.5	5465.39	11962.3	16357	26580.4	26719.8	26970.9	27146.5
M394T29			0.233627	1.70814	0.00123411	0.0110853	394.097	29.204	1975.1	1878	1110.42	1098.26	1026.88	1357.94	2328.89	855.753	3144.31	1867.48	2391.11	3158.33	2958.93	2199.62	1849.99	3626.44	2360.86	3803.33	2607.34	3472.62	2266.51	2266.6	2267	2055.86
M457T116			0.812065	1.9057	0.00124708	0.0111915	457.155	115.718	11022.8	16583.2	15468.4	7992.72	12991.8	15547.4	19695.5	11232.1	18845.7	9961.86	10431.5	15653.6	39550.4	35323	21908.1	26457.2	18684.4	30029.3	30578.9	36926.6	20712.6	19178.9	19179.2	19172.7
M378T249			0.409807	2.10001	0.0012519	0.0112169	378.298	249.315	1052.2	4645.65	3362.92	6229.45	2041.33	2623.92	4296.06	1869.76	2263.77	3888.87	2640.68	5190.81	5564.69	4610.64	5245.7	10365.9	9557.81	8306.81	8842.01	7450.42	5106.22	5056.84	5179.24	4773.92
M675T75			0.55597	0.549592	0.00125221	0.0112169	675.204	74.973	19585.1	14330.3	19939.6	12403.1	15390	33426.9	11117.5	27158.7	22071.5	19230	9197.84	14348.9	9307.82	12045.6	11862.9	8900.89	10110.9	12572.6	6269.33	12362.9	13232.1	12815.7	12200.6	12989.2
M642T47			0.467276	7.41717	0.00125622	0.0112424	642.045	46.902	166.842	826.772	1409.4	493.181	328.026	2409.14	307.328	562.643	59.3884	734.738	6245.4	3777.99	617.773	4327.28	2785.04	9049.64	8566.41	12793.3	1122.03	4841.67	3898.76	3955.47	3898.79	4054.82
M257T329			0.630961	1.98716	0.00125996	0.0112656	257.112	328.633	5626.65	7517.49	11057.4	13412.1	10748.3	6190.37	13275.5	3667.18	4451.7	6482.18	12382.7	11940.6	18696	19452.5	16737.5	9972.53	13523.7	10745.9	26951.9	23395.7	10596.7	10581.6	12851.1	10586.2
M207T92			0.528699	0.506471	0.00126759	0.0113233	207.086	92.3605	20384.9	12923.9	8098.85	15709.1	10415.4	9414.54	19924.2	6155.09	16895.4	13881.7	4224.66	5144.37	5739.79	10205.6	7054.8	7517.29	4044.21	6285.24	5899.45	11651.9	8743.65	8572.51	8577.85	9266.15
M141T315			0.280171	1.99266	0.00127348	0.0113588	140.629	314.643	1893.22	1476.74	2314.5	3042.8	1216.85	1254.79	1079.8	1282.47	963.443	4143.65	3650.25	2939.94	2267.41	4693.36	3113	1986.86	4042.1	5302.94	5128.21	4075.5	2287.97	2742.04	2744.25	2645.13
M460T38_2			1.72117	0.743375	0.00127454	0.0113588	460.267	37.581	438216	331540	466729	425640	402439	461061	439612	526563	359192	411581	326492	248340	319803	356008	319255	283069	297679	269775	496555	251717	301377	301350	288453	297659
M206T303			0.617269	1.62259	0.00127623	0.0113588	206.021	302.591	11521.4	11913.8	8353.82	13479.6	10952.4	7454.07	13258.9	4435.67	14916.1	7748.56	11128.3	14535.2	23209.6	14424.9	16310.3	11757.5	19319	18556.7	23358.9	16204.3	13410.8	13251.9	13423.5	12437.8
M221T127			0.53247	1.99888	0.00128354	0.0114072	221.2	126.656	5300.81	10854.3	10489.2	2211.39	14250.1	734.768	6953.15	2038.45	4744.18	3863.58	11368.5	10493.2	18044.4	10351.8	12947.2	10875.4	9947.1	12554	14901.2	11328.6	8015.33	7267.52	7267.52	7262.17
M295T108_2			1.7476	1.5971	0.00128401	0.0114072	295.226	107.574	150364	94762.9	87742	110936	96809.8	81420.6	181961	81264.7	143821	91648.4	149117	239643	152020	167849	177403	86871.7	218435	195756	212106	190720	147609	134483	134414	134257
M293T209			1.19182	1.79373	0.00128898	0.0114409	293.21	209.398	29082.8	24024.3	20597.9	44317.8	54924.6	28162.2	32969	25800.1	48530.7	25930.7	26089.3	49519.2	77296.7	63313.6	65410.3	49217.6	38333	82268.6	79970.3	68296.7	49466.6	49704.8	49766.5	32825
M359T437			0.9252	2.30322	0.00129216	0.0114587	359.18	436.613	27386.7	7986.3	9819.82	16993.8	12290.1	7879.83	13306.5	4149.77	25247	4831.85	10712.9	18645.9	35140	22535.2	21825.3	42928.2	38587.1	28045.3	47081.4	33668	17575	17579.6	16343	17115.3
M251T198			0.351123	1.56041	0.0012973	0.0114937	251.2	198.352	5087.07	4101.11	2973.66	4624.51	4139.94	4683.94	6262.98	3797.55	7640.54	7258.87	5460.74	8392.77	9151.9	8389.81	11265.9	4861.98	8089.69	7636.39	8199.95	7461.28	7965.29	6194.23	7996.38	7979.87
M276T298_2			0.419773	1.49205	0.00129904	0.0114987	276.157	298.029	8525.38	6598.03	6482.83	7649.03	5518.73	8946.14	7300.08	5338.5	8372.29	7297.81	8597.4	9451.41	11232.7	10267.1	8149.51	10521.2	11400.2	17619.9	11238	8992.94	9112.23	9138.61	9137.14	7451.23
M345T352			0.466718	1.70631	0.00130508	0.0115417	345.223	351.993	2936.06	7876.7	8155.07	3350.88	7311.13	7279.55	7749.73	5103.1	10361	4005.72	9467.77	10226	11486.8	11208	6565.89	12470.1	11302.5	7028.63	13357.3	16310.7	9861.04	9595.24	9933.92	8997.79
M228T124_2			0.424902	2.70089	0.00132533	0.0117101	228.268	124.233	805.291	1746.25	1291.83	1225.89	590.188	977.936	4788.56	3552.24	3450.97	7656.66	3232.63	14183.4	7985.89	5394.51	4876.23	6083.03	6002.25	7233.98	7729.28	7733.71	4030.35	3986.55	4025.93	3959.06
M235T257			0.558808	3.45121	0.00132902	0.011732	235.143	257.025	1856.68	3535.69	2174.64	3409.22	3012.11	3063.55	3219.78	2795.61	1576.01	4590.71	5979.25	6687.91	11357.7	6148.64	7637.29	11621.9	25944.7	8779.58	9084.02	7651.73	5562.99	5578.42	4919.54	5579.6
M476T294			0.366489	1.88635	0.00133124	0.011741	476.266	294.311	4412.09	2244.49	4027.99	4280.51	2118.29	3964.77	2673.53	3362.37	2575.9	4901.68	3724.49	6988.03	11960.4	5831.34	7290.84	7176.3	6812.55	5225.34	3542.36	6643.59	3900.24	3666.87	3980.7	3978.26
M369T36_2			0.933636	0.557229	0.00134058	0.0118126	369.262	36.122	61647.7	41510	43210.6	32554.8	37947.4	28079.5	42051.1	65065	69609	66792.3	14571	34810.3	46293.7	33693.8	31737.3	19796.1	26015.8	22026.1	19031.1	24212.9	41084.5	41332.6	38760.1	42056
M419T202			0.480527	1.55995	0.00135106	0.0118899	419.323	202.272	14644.9	8317.89	5871.78	5335.59	6386.35	7148.56	11224.4	9565.78	13179.7	12589.7	14116.4	12214.6	22173.6	13534.9	11982.2	13142.1	14933.2	15492	15452.7	14006.8	12447.1	12175.4	12453.6	10819
M194T163			0.772153	1.45689	0.0013518	0.0118899	194.153	163.403	25026.5	26965.3	19356.8	27656.1	23143	16935.9	28871.6	11826.6	24875.3	20930.6	24050.8	27076.5	40007.7	30463	33437.6	27271.9	31363.6	35942.8	46944.3	32098.9	25912.3	25813.8	25912.2	25477.5
M330T430			0.521663	0.531718	0.00135355	0.0118946	330.118	430.094	9947.7	15733.5	9788.52	13783.7	16639.6	15916.8	21845.8	4775.35	14656.6	8931.98	6914.88	4598.24	8429.77	6411.8	6614.07	5610.17	6674.15	5858.82	10308.9	8776.33	9164.07	9167.16	10303.4	9165.95
M457T190_2			0.48999	0.379453	0.00137055	0.0120331	457.365	190.175	14656.2	12123.9	15460.7	14245.4	2579.84	6095.5	6667.24	13991.3	6022.77	8317	2284.55	8685.32	4373.94	4740.53	4436.38	2844	6424.26	1740.49	831.394	1645.11	7490.98	6866.44	6945.34	7230.79
M174T292_1			0.318337	0.630234	0.00138048	0.0121094	174.075	292.385	7193.72	7867.26	7377.27	7263.32	6275.87	5252.74	8316.48	2217.05	7170.22	4954.98	3705.38	2729.66	4784.97	3877.56	3216.3	3629.9	4178.53	4283.32	5490.14	4369.22	5152.73	5720.82	4821.94	5289.64
M206T282			0.635242	0.39111	0.00138728	0.012158	206.138	281.588	13011.4	11229.7	10535.1	18507.9	5403.32	11585.5	27561.4	10034.9	25218.1	15161	3397.13	3984.08	6892.6	7907.56	3023.99	3673.66	8410.18	3635.8	11738.5	5317.9	13302.1	13212.8	13037.1	13038.7
M343T86			1.21829	0.526499	0.00138884	0.0121608	343.283	86.09	77698.8	67690.3	60697.6	62783.1	150037	55538.6	97815.5	43224.6	91048.6	79280.8	36902.5	35834.3	34852.6	39782.4	61337.9	45122.4	38569.5	37315.8	34525.7	49487.8	63152.4	54341.6	61152.8	63190.9
M353T147			0.683222	2.16627	0.00139134	0.0121717	353.314	147.425	6054.58	9073.15	4554.62	8209.12	6913.48	4957.42	10850.5	3471.2	15564.2	9616.52	10428.4	10895.2	33124.2	18955.1	15279.9	13146.4	13967.9	13266	22364	20281.6	12010.8	14173.8	11993.9	11999
M535T89			0.965925	0.505876	0.00139694	0.0122078	535.268	89.007	71381.1	102242	60867.7	36141.4	34367.5	40631.2	66120.7	58560.9	71335	37679.4	21484.4	21966.6	39601	25785.7	49529.5	39595.3	26771.7	33141.5	16819.7	18372	41266.6	41270.6	42392	41689
M347T296			0.496576	0.612075	0.00139798	0.0122078	347.094	296.181	16909.6	16549.9	10112.5	13353.5	17581	9472.94	24049.1	12132.9	17399.9	14462.5	7945.7	8147.37	12859.7	4703.42	9946.54	8588.66	8753.75	8939.02	13276.5	9889.29	12137.6	12139.3	11933.8	12004.7
M323T153			0.470873	1.52406	0.00140271	0.0122381	323.194	152.843	6552.85	6185.23	5613.92	15318.9	8947.23	8541.85	10570.6	5580.37	8148.45	11764.3	10517.9	13449.4	9716.66	13814	12464.1	12132	16730.6	12983.4	15620.1	15505.7	9403.42	9685.8	8294.15	8937.14
M180T433			0.314396	0.528653	0.00140839	0.0122767	180.076	433.197	8886.33	4963.23	3626.42	5524.42	3211.81	4906.02	5819.61	4214.81	8576.02	5620.32	3472.21	1391.37	3479.95	3735.3	3501.22	797.219	3626.21	2512.77	4248.09	2496.09	4271.58	4292.82	4292.69	3536.7
M540T50			0.451306	3.71243	0.00141134	0.0122914	540.08	50.053	1371.35	1381.44	1871.73	1254.47	1456.28	3345.82	1455.99	536.875	1131.42	2027.57	10538.7	4689.02	651.429	4031.05	3267.67	9025.5	9439.43	9678.5	2130.5	5326.88	4055.59	3860.19	3910.18	3859.66
M235T125_2			0.664606	1.93706	0.00141311	0.0122915	235.205	125.345	8369.45	9813.38	6748.84	10336	15520.3	11539.3	14452.4	4945.86	9237.36	16262.1	11465.1	23164.2	22187.5	36312.1	19089.2	14771.1	17921.4	24719.3	11623.2	26448.1	17402	17957.6	17453.6	17403.2
M283T260			0.391049	1.69523	0.00141388	0.0122915	283.107	259.909	4527.32	4450.16	4531.68	5049.99	5029.58	3430.37	4764.14	2859.98	4168.63	472.799	4697.61	5868.89	6634.39	6325.37	5739.6	5220.68	7296.27	8295.52	10912	5606.33	5036.05	4835.31	4797.33	5032.36
M125T374			0.414894	1.41283	0.00142618	0.0123848	125.089	373.685	9031.3	9980.22	9260.87	9814.8	9123.43	8550.21	6682.56	5083.23	8664.25	8912.94	10962.9	12713.3	7983.7	15437.5	9311.89	9801.09	11932.7	12376.5	15026.9	14690.6	8341.6	8735.07	8735.86	8736.12
M250T333			0.519491	1.59476	0.00142716	0.0123848	250.142	332.914	13563.4	6188.92	7983.02	7706.02	8637.48	6964.25	13590.9	7457.47	11439.4	8235.33	9548.53	12254.8	14318.6	11896.7	14083	10567.5	16249.3	17504.5	20450.6	19471.5	11495	12752.9	11696.2	11492.8
M258T278_2			0.458854	1.93876	0.00143096	0.0124017	258.122	277.979	11563.2	5543.13	1864.31	6637.02	3764.69	2625.32	530.718	5709	5951.43	9678.84	10173.7	9502.51	8065.09	6361.03	10613.1	8039.53	11828.6	12629.4	14619.4	12604	8365.52	8372.51	8380.98	6331.84
M598T187			1.08874	1.7648	0.00143165	0.0124017	598.335	186.758	33984.1	32501.2	27832.9	51619.3	32866.3	25233.9	63024.3	11226.9	33758.5	49985.4	67086.9	66785.2	62161.6	35617.6	92613.7	39901	76318.4	72440.2	77678.9	48311	47247.4	45954.9	46726.6	47268.9
M584T35			2.53701	1.37432	0.00143366	0.0124081	584.419	34.7625	349438	394539	328184	506779	330902	282852	336952	222580	287666	246030	398879	511039	528516	450854	509735	336188	496607	487148	395704	401242	382692	382772	354256	377144
M968T326			2.42076	0.0266487	0.00144353	0.0124724	967.78	326.259	102643	312188	113960	418411	62559.5	143308	80234.3	2447.84	217940	91066.6	1360.1	2439.14	6828.52	1633.5	6134.37	5879.82	5424.01	3659.58	6752.08	1054.68	66384.3	66370.7	66409.6	70772
M498T271			0.382631	1.93534	0.00144366	0.0124724	498.34	270.938	2866.25	4317.72	3948	3049.74	3858.26	3455.52	2746.91	3140.93	3364.32	3901.66	6513.38	4063.34	9746.62	1426.15	9858.59	7191.85	5842.27	9732.42	6441.77	6241.87	4825.27	4524.47	4521.61	4522.83
M272T141			1.03345	2.3286	0.00144713	0.0124913	272.294	140.791	16875.1	16905	12724.5	17702	19554.4	9321.34	19481.8	6976.46	26779.2	8680.56	14170.9	24680.8	62890.3	26584.3	25730.6	30873.1	61304.3	44509.7	42515.1	27674.5	25475.5	24420.5	24032.6	24027.1
M331T271			0.471656	3.6315	0.00147114	0.012676	331.266	270.615	1577.67	2485.48	1861.51	2401.65	2054.05	1886.46	2794.43	850.173	1603.93	1948.3	6797.8	4412.01	14636.1	909.242	11017.8	6023.33	9214.52	10817.2	2672.55	4181.6	2324.2	3019.06	2215.31	2442.47
M546T152			0.456266	0.558004	0.00147687	0.0127141	546.416	151.671	10684.6	11599.8	22747.2	22439	10169.4	16693.6	14714.2	8850.94	15193.6	12430	9608.23	8246.11	10152	8610.59	8685.46	9483.47	5588.05	11319.8	3553.43	5954.8	8109.55	11825.8	8946.16	9589.05
M332T353			0.368261	0.575082	0.00149186	0.0128318	332.169	353.327	4985.34	12230.7	8072.36	8322.93	15567.1	6839.5	8262.44	8434.93	9810.18	8299.28	4383.6	4543.17	5154.39	3682.08	5784.93	5745.04	5793.95	3135.51	8218.53	5790.49	6678.59	7688.91	6678.77	6941.42
M204T292			0.312857	2.0818	0.00149478	0.0128456	204.158	292.42	2869.78	1151.45	1251.22	1734.24	1205.95	954.689	2353.64	2174.69	2729.79	2415.13	946.006	3021.4	5894.94	4129.03	2852.35	3221.82	4206.01	4390.92	6489.89	4069.97	2560.86	2560.28	2517.78	2374
M317T161			0.786889	1.94637	0.00149797	0.0128617	317.149	161.021	13637.1	11601.3	12165.1	20563.8	18263.4	8856.4	14574.6	9470.45	16508.6	7841.15	11682.8	18462.2	13822.8	36117.6	23904.2	19434.9	33219.4	38017.7	28970.4	36172.7	18197.4	18197.4	20224.6	18195.8
M441T160			0.466474	0.581598	0.00151833	0.0130209	441.358	160.242	12046.7	12829.2	12096	12164.3	7782.81	10835.8	18308.6	14862.9	19148.1	13592.6	5925.24	11189.9	8328.57	13874.4	5263.5	3227.18	6037.59	9779.95	9445.18	4669.01	6974.01	8089.82	8423.57	9383.51
M671T452			0.371308	0.632571	0.00152031	0.0130209	671.198	452.123	9231.92	8877.68	5657.27	12459.6	8210.52	5705.43	12499.2	12459	8714.38	11591.2	6026.42	6423.6	3975.63	6608.44	5044.29	4141.64	6001.29	6821.09	6813.63	8495.23	8292.72	8483.7	8819.26	7937
M332T296			0.362768	2.06328	0.00152078	0.0130209	332.278	296.071	2638.59	3640.85	1990.15	1994.12	3451.85	2747.25	2282.04	1435.54	2479.04	2183.21	1825.15	6093.76	9390.29	5965.97	4012.52	3080.77	3469.34	5283.5	6441.44	5694.63	3721.51	3352.5	3728.85	3723.36
M331T413			0.69986	2.36245	0.00152228	0.0130209	331.185	412.525	7695.76	6105.89	7010.01	6747.14	12179.7	2349.3	6662.35	4439.75	12574.6	5646.87	5969.13	11232.6	26739.9	7728.03	12942.1	14978.5	19121.9	28517.3	20067.8	21408.5	13413.4	15719.2	13366.4	13332.8
M245T415			2.06709	2.38973	0.00152518	0.0130209	245.149	414.638	84633.8	9154.17	65364.7	76926.6	88894.2	49894.4	49455.3	24212.5	111514	20986.8	33064.5	75530.9	143503	160776	108524	143575	158550	153686	260308	151002	94868.7	94580.1	93912.5	93916.3
M196T235			0.342801	1.99132	0.00152537	0.0130209	196.18	234.656	1779.49	1887.57	2499.61	2199.25	2362.55	2427.6	3228.84	2260.95	1144.64	4504.99	5008.51	4821.33	2391.5	3217.57	5023.23	7273.36	7664.13	6367.57	2831.41	3781.38	3896.73	3804.47	4597.96	3990.19
M759T40			4.85024	0.223062	0.00152589	0.0130209	758.568	39.8205	778083	506743	597062	477076	602287	370879	526246	1.95489e+06	541548	641909	203742	214536	119207	125830	305462	159649	165209	171552	33870.1	61648.3	391567	387061	391493	377870
M429T206			0.273699	1.72694	0.00153075	0.013039	429.12	205.886	1351.93	4521.4	2620.89	1963.65	2245.73	1029.88	2829.36	1984.84	2368.98	1035.94	4383.08	2707.24	4313.19	4460.54	2823.7	2756.51	3653.23	3161.79	5072.96	4578.48	3835.73	3871.2	3583.61	3291.83
M198T275			0.621657	1.6814	0.00153124	0.013039	198.159	274.511	12919.3	26729.8	11678.4	14117.5	12769.9	9691.25	14389.4	4507.58	9666.52	17273.4	31704.4	18463.4	29296.9	18295.6	17546.6	17722.7	20448.7	22946.4	26459	21992	15989.6	15994.2	15816.2	15060.7
M419T27			0.137443	0.592296	0.00153203	0.013039	419.078	27.4625	1807.9	1661.76	1637.98	1642.51	1124.98	1193.19	1134.13	1189.29	980.056	1262.43	458.236	467.664	715.232	1218.66	1299.04	454.758	468.527	1113.56	617.295	1262.53	843.516	842.683	840.328	940.505
M355T33			1.13782	5.47214	0.00153935	0.0130866	354.982	32.779	1558.64	13211.1	6734.16	4029.64	11072.6	3543.73	11447.3	2676.52	3292.06	2425.04	1949.88	17402.4	19925.5	40423.2	17455.7	22480.8	29063	48077	78375.9	53124.8	19488.3	18357.8	21439	20138.6
M190T378			1.23375	0.243477	0.00154074	0.0130866	190.143	377.687	53823.6	46732.5	77447	103932	24637.6	43402.1	100440	15289.8	11953.9	37755.5	11460.3	14152.2	6227.32	7874.98	15714.2	13240.8	17114.8	16728.4	7357.58	15620.8	34430.5	32793.7	32076.3	33290.7
M248T342			0.991441	0.298932	0.00154166	0.0130866	248.148	342.179	30051.6	40328.4	60274.9	80725.3	17692.2	35869.7	45439.1	6823.72	23156.2	25313	8961.2	8565.41	16469.7	10866.3	9529.62	8194.37	11100.6	9339.53	13426.9	12858.2	14996.7	15152.1	14861.3	14333.3
M454T168			0.62519	3.57098	0.0015485	0.0131218	454.433	167.965	1995.27	4585.17	2910.74	3497.56	2661	2848.53	5115.16	1376.75	4823.76	2771.07	5008.94	9733.84	30474	9276.7	8679.64	11175.1	9214.47	14216.6	9974.76	8606.28	7870.37	7765.9	7775.61	8325.88
M337T54			0.394294	1.88942	0.00155043	0.0131267	337.067	53.821	5967.61	3027.97	4521.96	3644.1	3452.68	2426.45	5560.84	2709.58	3766.1	2590.68	5020.69	3369.29	8743.15	7388.41	7703.22	4036.94	7333.9	12376.5	7431.99	7766.34	5081.76	4860.47	5167.9	5166.15
M261T387			0.442253	1.72364	0.00156269	0.013219	261.18	386.979	8376.87	4866.72	4876.16	6966.71	5025.7	4444.98	5749.06	3424.62	5422.65	4888.77	4002	7127.22	15486.9	11156.8	8423.06	10632.9	7739.59	8312.04	10533.5	9735.23	6786.92	7129.78	7100.88	5237.67
M339T268			0.407133	2.41247	0.00156775	0.0132503	339.154	267.612	3467.18	2283.63	2194.17	3019.97	2104.08	1744.46	2271.98	4876.59	2795.12	1503.01	2801.47	6932.09	11585.3	7052.7	3295.35	2806.82	5419.81	5291.51	8327.58	9839.15	2714.6	2819.1	2217.24	2593.54
M112T196			3.51795	0.14625	0.00157776	0.0133233	112.05	196.351	385168	119849	375278	578851	946060	385182	52018.3	482370	86575.6	331849	64752.9	208250	92228.7	30391.9	36041.3	40065.1	22251.8	22947.9	14680.9	15832.9	227720	181842	181521	181836
M272T233			0.616952	1.8114	0.00158436	0.0133674	272.196	233.056	10923.5	2359.15	9164.78	12383.8	13869	9333.22	11254.9	6415.92	14614.1	7309.03	6913.57	17100.5	21984.4	16690.5	25128.3	11584.7	20637.9	22575.7	20577.5	13648.8	13256.1	12512.4	16910.5	12451.1
M112T209			1.80154	0.502609	0.00159047	0.0133917	112.05	209.163	117163	156012	181732	104330	250667	208177	160787	350252	210500	142882	59163.3	85454.9	174649	92751.9	97825.8	79250.3	123953	60906.6	80555.9	91652	131027	131473	131030	131512
M537T32			1.17993	0.752032	0.00159093	0.0133917	537.392	31.944	153860	146106	213006	197013	156698	239982	191039	222901	142046	173206	173378	114952	112489	129671	150348	141165	137697	148310	142518	130092	143821	138573	134446	134009
M269T138			0.401455	2.3012	0.00159137	0.0133917	269.302	138.373	2079.48	3349.02	850.473	2214.22	3101.09	1249.18	3606.8	1254.83	3888.96	967.932	2347.34	2314.69	9243.43	6678.37	4590.4	3284.6	6125.67	4999.36	7256.04	5079.65	3727.59	3086.64	3604.63	3728.33
M337T258			0.355291	1.77936	0.00159419	0.0134039	337.223	257.613	4509.87	6470.88	3833.5	1776.16	2213.31	882.417	3564.17	3562.22	4402.85	7725.56	5137.82	5507.93	6765.32	6125.47	6099.75	6092.97	6966.95	8314.74	10281.1	7997.69	3808.97	3799.12	3861.89	5081.76
M334T214			1.12554	2.1492	0.00161013	0.0135154	334.273	213.527	17647.9	27343.7	20601.8	32115.8	9961.33	17884.9	51535.9	13123.6	20616	47025.9	27707.1	56100.8	45164.5	29647.6	44338.5	100075	68204.3	67954.3	60198.1	54794.2	40100.9	38563.1	38553.3	38562
M252T422			1.22959	2.59524	0.00161098	0.0135154	252.122	421.578	26605.1	10658.8	18884.4	21658.3	21380.6	10235.4	9919.74	5254.96	44471.8	3240.65	9276.41	26512.2	65093.9	40609.9	34649.3	38803.5	52366.7	54771.5	80451.8	44649.1	32336	30885	30114.4	29498.9
M268T47			2.21759	11.2148	0.00161162	0.0135154	268.107	47.149	17403.7	3950.43	6044.28	16021.9	5056.68	12360.3	20471.8	15279.9	18722.4	1864.72	85947.4	116833	170501	275898	40796.4	28709.4	47348.5	32169.4	235623	280286	85423	84829.3	85428.1	81969.2
M235T182			0.43325	0.36221	0.00161495	0.0135316	235.082	182.284	11702	11589.7	6854.86	11496.8	7253.07	10578	3087.84	1230.3	3469.57	11036.3	1129.08	1446.96	4868.16	3147.57	2414.2	1923.34	2300.43	2114.26	4772.69	4243.83	9727.2	7015.74	9816.59	7425.69
M199T338			1.1181	2.95281	0.00162073	0.0135684	199.143	337.781	20343.1	9086.43	5587.52	19620.4	8394	4771.11	17845.1	2372.53	26519.3	8098.2	10643.5	15891.5	43996.6	27566.1	35749.1	18175.2	43922.5	40965.2	71626.5	53589.7	13751.7	13541.5	13539.8	13756.3
M383T189			0.765106	0.620144	0.00162477	0.0135905	383.326	189.392	42477.3	70917.3	42657.8	51375	28928.1	31854.8	43951	34893.1	54497.1	36808.2	28716.8	27970.4	32155.4	30181.9	23438.2	22158	22717.7	21342.4	20447.1	42718.2	32071.8	30703.1	32416.1	32699.4
M203T263			0.733454	2.48367	0.00164122	0.0137045	203.138	262.967	5593.99	7989.65	6936.73	5839.59	6260.1	6353.34	9021.41	8865.91	22257.1	3336.06	16872.9	17772.8	12421.6	19991	35222.7	16683.9	19505.1	15969.5	38554.4	11793.9	12320.8	13210.8	11533	11532
M227T296			0.579751	1.49713	0.001644	0.0137074	227.102	295.786	11571.9	12204	10254.6	16140.7	10269.4	9073.6	15186	6624.17	15981.6	8536.66	13129.1	15497	20265.7	13806.2	16082.3	15603	17400.7	19066.2	25767.7	16813.8	14190.3	13812.3	14191.2	13544.4
M320T413			0.677362	1.90955	0.00164438	0.0137074	320.184	413.383	9723.43	2646.76	9974.99	17612.3	14848.3	9031.37	6996.88	5407.13	12121	3201.39	7400.28	12155.3	25252.6	17391.4	17295.3	15406.3	19084.3	18319.3	24383.5	18157	12416.3	12199.2	12611.9	12880.1
M620T190			0.642725	1.6223	0.00164714	0.0137186	620.317	190.095	15608.4	10964.5	14365.3	23021.9	16236.3	16432.5	22922.9	3521.91	11589.2	21181.7	29536.6	29188.5	23747.6	24770.9	34733.6	18054.7	27424.4	27484.5	22537.8	15349.1	21960.7	21013.4	21010.4	21388
M385T151			0.756976	1.80064	0.00165032	0.0137334	385.236	151.327	15916.7	24756.4	15239.7	21015.6	23515.7	15135	16908.2	8960.67	8660.66	4869.9	21039.2	32204.2	39191	21294.1	40639.8	22373.1	31580.9	30497.6	14747.2	25492.6	20097.1	18901.6	22314.9	19319
M276T329			0.513806	1.50304	0.00165333	0.0137467	276.154	329.443	13258.8	11492.8	8296.51	9591.01	7141.78	7958.48	12114.9	4534.73	12673.9	6276.58	11488.5	11526.6	16685.1	14661	11144.7	11382.8	13893.5	15910.8	19215.1	14384.7	12441.1	11185.3	12904.7	12231.2
M789T434			0.328421	0.664412	0.00165515	0.0137501	789.224	434.257	12185.5	10179.6	8731.01	9773.2	9814.64	8343.56	11439.7	10298.5	5676.85	8669.7	5331.74	8438.63	5179.86	6850.61	9192.79	5098.21	9408.61	5706.22	3742.84	4244.27	8728	8364.14	8959.48	8234.92
M280T271			0.38138	1.71343	0.00166649	0.0138325	280.13	271.198	2684.34	3557.26	3177.61	2977	6674.22	4927.65	7047.19	4473.52	5236.69	3480.45	6326.14	9053.12	7904.68	9203.46	4282.23	9310.43	9543.02	5087.31	10201.8	4882.78	5124.26	5828.98	5831.68	5587.25
M315T423			0.851881	1.74207	0.00167271	0.0138654	315.155	422.915	29425.6	5955.27	22791.4	23837.3	24394.1	16209.6	17397.7	12112	27177.8	11603.5	13185.2	25321.3	43676.3	26548.3	34161.1	33936.1	41819	39318.7	41630.5	32972.8	26402.6	26408.6	25858.5	25513.2
M434T150			0.474103	1.71105	0.00167354	0.0138654	434.361	150.425	10045.8	11266.3	8150.51	6176.27	6086.02	6896.5	1630.42	5499.15	6868.58	8510.82	5511.82	8986.57	14657.6	16272.1	15774.1	13063.2	13321.4	9638.93	14035.6	10446.5	10888.9	12402	10865.9	10884.3
M468T179			0.817015	1.87617	0.00167594	0.0138654	468.366	179.184	23901.1	12052.6	11408.3	13525.8	20639.6	15149.5	22992.3	14255.4	21189.2	23730.4	19568.4	51031.7	27796	58308	29536.9	20480	34909.2	31348.5	35832.1	26730.7	24357	23990.4	24355.5	24144.6
M262T209			0.620621	2.70176	0.00167616	0.0138654	262.154	209.418	8242.49	4636.33	3907.06	5074.49	4551.94	2861.24	4401.52	3774.96	8424.86	1718.92	6778.98	12070	6249.26	7295.69	9113.73	10459.5	17800.3	17357.2	27536.9	13925.6	10006.1	10035	10041.4	9492.13
M223T225			0.405793	1.47083	0.00168641	0.0139383	223.168	224.803	6222.58	7035.01	5355.02	7454.92	6733.83	5032.9	7531.38	4228.09	7306.25	5912.52	6395	7790.07	10934.8	7881.17	10203.5	6986.47	8285.09	10917.3	13898.2	9094.89	7625.99	7388.48	6664.74	7635.67
M219T113			2.25564	2.38767	0.00169987	0.0140377	219.174	112.963	76390	36880.6	90530.1	127402	132491	154151	36831.4	113148	25470.7	54556.5	185170	240657	338748	309241	291160	126934	120438	127258	78855.9	205928	88074.3	87881.1	140491	88791.4
M297T258			0.249079	1.60951	0.00170159	0.0140399	297.105	257.694	1841.67	2378.76	1679.26	2593.33	1876.03	1133.42	2514.7	1462.43	2158.24	2495.21	1666.89	2771.8	5177.31	3818.31	3103.56	2364.83	3570.28	3553.47	3193.93	3183.95	2048.32	2132.17	1837.34	2130.95
M570T38			1.16084	0.488632	0.00170652	0.0140686	570.231	38.374	57546.6	64003.2	80601.1	132349	73881.3	58304	98997.2	34245.4	49095.6	46664.6	36413.3	37284.2	35991.5	47455.8	27897.9	26275.5	37739.9	48108.4	13282.3	29486.5	39906.9	39440.9	39911.4	37808.1
M242T295			0.46279	1.61982	0.00174139	0.014344	242.149	294.942	7337.37	6269	5297.31	5273.93	4576.53	7348.56	6869.84	3339.01	13638.9	8841.58	6852.98	10015.7	12886.8	9530.67	8794.55	11139.4	12459.5	13421.5	14192.7	12137.1	9144.14	8682.9	8929.08	8555.51
M360T69			0.863974	2.90134	0.00174573	0.0143675	360.361	69.1985	7819.58	14682.8	8675.97	7020.24	7823.34	9181.22	20877.5	2021.53	3314.02	13850.9	23725.1	18537.1	15104.4	31174.3	19121.4	26786.2	39168.2	35553.5	8116.86	59115.8	19098.4	19146	17559.6	17620.1
M819T60			0.740924	1.94132	0.0017558	0.0144382	819.356	59.5825	14111.3	12730.7	12109.4	24032.5	9021.44	14908.1	4705.54	7358.08	12940.8	10343.3	33013.2	28631.8	22073.4	12673.6	26521.7	15995.4	34010.5	33182.3	13252	17994.1	20067.7	17767.2	19621.1	19236.5
M272T412_2			0.385024	2.553	0.00176172	0.0144677	271.984	411.509	3365.56	455.802	1208.45	1899.96	2540.69	1237.5	963.033	1037	4943.82	1011.7	1103.93	3291.76	5460.76	5239.04	4586.82	3159.92	4880.92	6133.44	9032.3	4759.1	2733.97	2032.83	2926.35	3331.21
[truncated: 8,285 more rows]
