# Supplementary material for: L-fucose and fucoidan alleviate high-salt diet-promoted acute inflammation
Source: Front Immunol. 2024 Mar 26;15:1333848. doi: 10.3389/fimmu.2024.1333848 (PMC11002173; doi:10.3389/fimmu.2024.1333848)
Supplement: Supplementary file 4 [file Table_3.xlsx]

## Sheet: Sheet1
Domain	Phylum	Class	Order	Family	Genus	Species	ASV	A21	A22	A23	A24	A25	A26	A27	A28	A29	A30	B31	B32	B33	B35	B36	B38	B39	B40	B41	B42
d__Bacteria	p__Firmicutes	c__Clostridia	o__Clostridiales	f__Lachnospiraceae	g__unidentified_Lachnospiraceae	s__unidentified_Lachnospiraceae	ASV_1	0	34	0	0	0	95	0	0	1661	0	5109	24	2356	0	3908	5228	5677	2962	6894	7399
d__Bacteria	p__Bacteroidetes	c__Bacteroidia	o__Bacteroidales	f__S24-7	g__unidentified_S24-7	s__unidentified_S24-7	ASV_2	433	1130	3234	6668	4668	1335	2076	1871	684	6435	8	435	380	261	6	0	6	7	8	106
d__Bacteria	p__Bacteroidetes	c__Bacteroidia	o__Bacteroidales	f__[Odoribacteraceae]	g__Odoribacter	s__unidentified_Odoribacter	ASV_3	819	535	144	102	93	379	743	744	454	176	1137	1007	765	1750	606	502	559	418	1833	1046
d__Bacteria	p__Bacteroidetes	c__Bacteroidia	o__Bacteroidales	f__unidentified_Bacteroidales	g__unidentified_Bacteroidales	s__unidentified_Bacteroidales	ASV_4	0	0	0	0	0	0	0	0	0	0	0	0	0	0	2055	1314	2539	3112	0	0
d__Bacteria	p__Bacteroidetes	c__Bacteroidia	o__Bacteroidales	f__Rikenellaceae	g__unclassified_Rikenellaceae	s__unclassified_Rikenellaceae	ASV_5	797	740	221	163	234	1040	249	881	112	218	144	579	680	1354	319	742	483	1092	1305	1220
d__Bacteria	p__Firmicutes	c__Clostridia	o__Clostridiales	f__unidentified_Clostridiales	g__unidentified_Clostridiales	s__unidentified_Clostridiales	ASV_6	0	965	0	15	0	1378	4	25	635	0	1231	0	236	802	1229	758	815	715	2213	1080
d__Bacteria	p__Proteobacteria	c__Epsilonproteobacteria	o__Campylobacterales	f__Helicobacteraceae	g__Helicobacter	s__unidentified_Helicobacter	ASV_7	778	336	261	174	227	2	59	375	1232	965	383	83	30	2201	14	180	268	1150	669	150
d__Bacteria	p__Bacteroidetes	c__Bacteroidia	o__Bacteroidales	f__unclassified_Bacteroidales	g__unclassified_Bacteroidales	s__unclassified_Bacteroidales	ASV_8	0	0	0	9279	0	0	0	0	0	0	0	0	0	0	0	0	0	0	0	0
d__Bacteria	p__Bacteroidetes	c__Bacteroidia	o__Bacteroidales	f__S24-7	g__unidentified_S24-7	s__unidentified_S24-7	ASV_9	131	430	1020	2107	1558	544	807	750	274	2398	0	166	182	91	0	11	3	0	0	42
d__Bacteria	p__Bacteroidetes	c__Bacteroidia	o__Bacteroidales	f__Rikenellaceae	g__unidentified_Rikenellaceae	s__unidentified_Rikenellaceae	ASV_10	496	240	135	117	212	267	206	239	67	280	433	1178	1011	942	425	302	394	378	76	71
d__Bacteria	p__Bacteroidetes	c__Bacteroidia	o__Bacteroidales	f__S24-7	g__unidentified_S24-7	s__unidentified_S24-7	ASV_11	0	877	850	980	1318	91	258	161	83	510	29	1623	1247	548	25	14	22	18	229	501
d__Bacteria	p__Firmicutes	c__Clostridia	o__Clostridiales	f__unclassified_Clostridiales	g__unclassified_Clostridiales	s__unclassified_Clostridiales	ASV_12	269	52	82	204	0	146	21	0	399	0	651	119	10	4675	86	0	374	0	161	27
d__Bacteria	p__Bacteroidetes	c__Bacteroidia	o__Bacteroidales	f__S24-7	g__unidentified_S24-7	s__unidentified_S24-7	ASV_13	827	281	532	391	575	215	452	242	171	146	430	843	934	391	79	160	94	177	61	181
d__Bacteria	p__Bacteroidetes	c__Bacteroidia	o__Bacteroidales	f__S24-7	g__unidentified_S24-7	s__unidentified_S24-7	ASV_14	398	259	231	68	170	805	756	720	398	394	394	649	680	573	167	220	138	342	52	96
d__Bacteria	p__Bacteroidetes	c__Bacteroidia	o__Bacteroidales	f__S24-7	g__unidentified_S24-7	s__unidentified_S24-7	ASV_15	171	471	586	465	708	526	918	586	328	148	168	372	529	226	36	50	80	17	30	316
d__Bacteria	p__Bacteroidetes	c__Bacteroidia	o__Bacteroidales	f__Rikenellaceae	g__unidentified_Rikenellaceae	s__unidentified_Rikenellaceae	ASV_16	24	20	7	18	23	18	64	27	21	4	364	655	721	625	253	139	296	250	81	326
d__Bacteria	p__Bacteroidetes	c__Bacteroidia	o__Bacteroidales	f__S24-7	g__unidentified_S24-7	s__unidentified_S24-7	ASV_17	576	394	449	355	250	702	941	618	398	1984	46	42	43	4	16	22	16	16	0	3
d__Bacteria	p__Bacteroidetes	c__Bacteroidia	o__Bacteroidales	f__S24-7	g__unidentified_S24-7	s__unidentified_S24-7	ASV_18	128	317	639	227	604	364	547	412	265	453	152	637	303	65	211	106	152	314	22	74
d__Bacteria	p__Firmicutes	c__Clostridia	o__Clostridiales	f__Lachnospiraceae	g__unclassified_Lachnospiraceae	s__unclassified_Lachnospiraceae	ASV_19	16	160	13	0	0	989	0	20	433	18	124	265	45	84	156	35	38	8	732	659
d__Bacteria	p__Bacteroidetes	c__Bacteroidia	o__Bacteroidales	f__Rikenellaceae	g__Alistipes	s__Alistipes_massiliensis	ASV_20	79	167	40	83	40	402	82	75	102	5	294	42	20	715	261	385	352	343	633	510
d__Bacteria	p__Bacteroidetes	c__Bacteroidia	o__Bacteroidales	f__S24-7	g__unidentified_S24-7	s__unidentified_S24-7	ASV_21	1266	247	625	18	422	268	622	271	89	113	239	412	333	373	145	99	122	219	23	140
d__Bacteria	p__Bacteroidetes	c__Bacteroidia	o__Bacteroidales	f__Bacteroidaceae	g__Bacteroides	s__unidentified_Bacteroides	ASV_22	1753	346	142	107	135	98	448	315	148	1823	133	222	36	45	224	37	82	179	12	79
d__Bacteria	p__Bacteroidetes	c__Bacteroidia	o__Bacteroidales	f__S24-7	g__unidentified_S24-7	s__unidentified_S24-7	ASV_23	5	158	175	146	170	776	1263	683	500	0	206	307	543	43	113	111	135	155	54	251
d__Bacteria	p__Firmicutes	c__Clostridia	o__Clostridiales	f__unidentified_Clostridiales	g__unidentified_Clostridiales	s__unidentified_Clostridiales	ASV_24	0	0	0	0	0	0	0	0	30	0	0	0	0	0	437	1879	1143	1367	0	0
d__Bacteria	p__Bacteroidetes	c__Bacteroidia	o__Bacteroidales	f__S24-7	g__unidentified_S24-7	s__unidentified_S24-7	ASV_25	238	239	86	99	198	117	444	195	216	47	308	1137	892	208	120	74	50	153	71	162
d__Bacteria	p__Bacteroidetes	c__Bacteroidia	o__Bacteroidales	f__S24-7	g__unidentified_S24-7	s__unidentified_S24-7	ASV_26	1066	216	532	26	342	230	510	187	71	132	182	342	290	342	92	89	93	165	24	112
d__Bacteria	p__Bacteroidetes	c__Bacteroidia	o__Bacteroidales	f__S24-7	g__unidentified_S24-7	s__unidentified_S24-7	ASV_27	125	152	154	190	166	75	307	108	66	62	470	200	186	15	516	154	279	716	52	244
d__Bacteria	p__Firmicutes	c__Bacilli	o__Lactobacillales	f__Lactobacillaceae	g__Lactobacillus	s__unidentified_Lactobacillus	ASV_28	0	0	0	0	0	0	0	0	0	0	20	51	268	337	113	184	78	60	0	0
d__Bacteria	p__Firmicutes	c__Erysipelotrichi	o__Erysipelotrichales	f__Erysipelotrichaceae	g__Allobaculum	s__unidentified_Allobaculum	ASV_29	3	136	380	95	385	509	226	212	76	0	44	406	1714	50	25	3	7	41	0	0
d__Bacteria	p__Proteobacteria	c__Betaproteobacteria	o__Burkholderiales	f__Alcaligenaceae	g__Sutterella	s__unidentified_Sutterella	ASV_30	0	63	493	136	138	68	326	64	21	69	134	899	674	44	117	110	85	379	9	20
d__Bacteria	p__Bacteroidetes	c__Bacteroidia	o__Bacteroidales	f__S24-7	g__unidentified_S24-7	s__unidentified_S24-7	ASV_31	117	79	76	44	144	89	176	107	61	74	40	868	767	217	112	126	87	135	100	530
d__Bacteria	p__Bacteroidetes	c__Bacteroidia	o__Bacteroidales	f__S24-7	g__unidentified_S24-7	s__unidentified_S24-7	ASV_32	1399	206	576	66	626	218	555	194	155	9	73	198	199	149	19	15	17	23	18	84
d__Bacteria	p__Firmicutes	c__Erysipelotrichi	o__Erysipelotrichales	f__Erysipelotrichaceae	g__Allobaculum	s__unidentified_Allobaculum	ASV_33	0	68	411	39	94	571	862	262	101	85	9	82	370	0	79	36	49	172	0	27
d__Bacteria	p__Firmicutes	c__Bacilli	o__Lactobacillales	f__Lactobacillaceae	g__Lactobacillus	s__unidentified_Lactobacillus	ASV_34	0	107	542	13	320	505	316	637	843	0	0	0	0	0	18	12	67	31	0	0
d__Bacteria	p__Bacteroidetes	c__Bacteroidia	o__Bacteroidales	f__S24-7	g__unidentified_S24-7	s__unidentified_S24-7	ASV_35	111	183	392	107	345	325	482	289	179	372	44	398	182	55	86	42	67	140	0	34
d__Bacteria	p__Deferribacteres	c__Deferribacteres	o__Deferribacterales	f__Deferribacteraceae	g__Mucispirillum	s__Mucispirillum_schaedleri	ASV_36	15	19	14	9	67	5	12	9	580	328	302	13	6	153	56	71	108	95	87	34
d__Bacteria	p__Firmicutes	c__Erysipelotrichi	o__Erysipelotrichales	f__Erysipelotrichaceae	g__Allobaculum	s__unidentified_Allobaculum	ASV_37	30	56	266	22	81	471	743	222	86	73	15	90	400	21	72	36	28	146	7	17
d__Bacteria	p__Bacteroidetes	c__Bacteroidia	o__Bacteroidales	f__Rikenellaceae	g__unclassified_Rikenellaceae	s__unclassified_Rikenellaceae	ASV_38	294	41	0	0	0	29	0	0	0	0	29	296	66	346	359	262	263	16	110	55
d__Bacteria	p__Bacteroidetes	c__Bacteroidia	o__Bacteroidales	f__S24-7	g__unidentified_S24-7	s__unidentified_S24-7	ASV_39	26	147	430	941	684	131	226	183	72	630	0	16	0	0	0	0	0	0	0	0
d__Bacteria	p__Bacteroidetes	c__Bacteroidia	o__Bacteroidales	f__S24-7	g__unidentified_S24-7	s__unidentified_S24-7	ASV_40	698	69	51	42	49	191	188	167	61	12	3	543	199	647	47	41	69	48	8	50
d__Bacteria	p__Firmicutes	c__Clostridia	o__Clostridiales	f__Lachnospiraceae	g__unclassified_Lachnospiraceae	s__unclassified_Lachnospiraceae	ASV_41	0	453	0	0	0	1131	0	0	260	0	28	0	104	54	371	65	188	104	253	62
d__Bacteria	p__Firmicutes	c__Clostridia	o__Clostridiales	f__unclassified_Clostridiales	g__unclassified_Clostridiales	s__unclassified_Clostridiales	ASV_42	0	0	0	0	0	13	0	0	106	0	350	0	37	0	315	249	231	169	673	397
d__Bacteria	p__Firmicutes	c__Bacilli	o__Lactobacillales	f__Lactobacillaceae	g__Lactobacillus	s__unclassified_Lactobacillus	ASV_43	198	79	178	51	285	84	52	105	73	80	39	122	142	88	29	46	65	52	1	110
d__Bacteria	p__Bacteroidetes	c__Bacteroidia	o__Bacteroidales	f__S24-7	g__unidentified_S24-7	s__unidentified_S24-7	ASV_44	0	93	98	69	100	396	551	325	236	0	69	137	274	17	86	43	64	82	22	119
d__Bacteria	p__Firmicutes	c__Clostridia	o__Clostridiales	f__unidentified_Clostridiales	g__unidentified_Clostridiales	s__unidentified_Clostridiales	ASV_45	33	0	0	0	0	40	28	0	95	0	102	187	1199	244	77	142	174	37	16	13
d__Bacteria	p__Firmicutes	c__Clostridia	o__Clostridiales	f__Lachnospiraceae	g__unidentified_Lachnospiraceae	s__unidentified_Lachnospiraceae	ASV_46	0	0	0	0	0	0	0	0	252	0	350	0	98	0	341	277	345	238	286	238
d__Bacteria	p__Bacteroidetes	c__Bacteroidia	o__Bacteroidales	f__S24-7	g__unidentified_S24-7	s__unidentified_S24-7	ASV_47	257	98	172	119	189	87	164	94	73	44	167	323	297	130	37	46	40	55	25	58
d__Bacteria	p__Bacteroidetes	c__Bacteroidia	o__Bacteroidales	f__Rikenellaceae	g__unidentified_Rikenellaceae	s__unidentified_Rikenellaceae	ASV_48	30	56	12	56	38	26	71	35	25	17	88	411	404	308	99	28	105	119	94	115
d__Bacteria	p__Bacteroidetes	c__Bacteroidia	o__Bacteroidales	f__S24-7	g__unidentified_S24-7	s__unidentified_S24-7	ASV_49	0	97	90	48	78	351	515	324	220	0	88	128	250	12	55	51	52	52	17	129
d__Bacteria	p__Bacteroidetes	c__Bacteroidia	o__Bacteroidales	f__S24-7	g__unidentified_S24-7	s__unidentified_S24-7	ASV_50	413	92	126	77	77	118	222	140	90	330	111	77	86	46	86	52	86	147	35	90
d__Bacteria	p__Bacteroidetes	c__Bacteroidia	o__Bacteroidales	f__S24-7	g__unidentified_S24-7	s__unidentified_S24-7	ASV_51	986	223	336	146	274	126	175	131	80	41	0	44	48	61	36	0	27	58	0	20
d__Bacteria	p__Bacteroidetes	c__Bacteroidia	o__Bacteroidales	f__Bacteroidaceae	g__Bacteroides	s__unidentified_Bacteroides	ASV_52	8	4	0	0	0	0	22	0	19	184	298	408	192	835	45	28	86	0	32	28
d__Bacteria	p__Bacteroidetes	c__Bacteroidia	o__Bacteroidales	f__S24-7	g__unidentified_S24-7	s__unidentified_S24-7	ASV_53	139	69	81	19	55	255	238	254	115	127	110	214	199	183	51	69	45	118	15	29
d__Bacteria	p__Bacteroidetes	c__Bacteroidia	o__Bacteroidales	f__Porphyromonadaceae	g__Parabacteroides	s__unidentified_Parabacteroides	ASV_54	123	191	26	148	86	19	50	37	51	13	55	258	195	87	118	334	72	84	47	67
d__Bacteria	p__Firmicutes	c__Clostridia	o__Clostridiales	f__Lachnospiraceae	g__Coprococcus	s__unidentified_Coprococcus	ASV_55	346	0	56	0	5	0	0	448	0	0	99	176	0	280	0	0	0	0	0	0
d__Bacteria	p__Bacteroidetes	c__Bacteroidia	o__Bacteroidales	f__Rikenellaceae	g__unclassified_Rikenellaceae	s__unclassified_Rikenellaceae	ASV_56	493	0	16	0	2	0	0	12	4	62	304	138	274	101	4	0	0	22	51	49
d__Bacteria	p__Bacteroidetes	c__Bacteroidia	o__Bacteroidales	f__S24-7	g__unidentified_S24-7	s__unidentified_S24-7	ASV_57	0	150	271	650	537	26	67	51	23	399	0	56	42	21	0	0	0	0	1	8
d__Bacteria	p__Firmicutes	c__Clostridia	o__Clostridiales	f__unclassified_Clostridiales	g__unclassified_Clostridiales	s__unclassified_Clostridiales	ASV_58	0	0	0	0	0	10	0	0	88	0	194	0	26	0	242	191	205	151	432	252
d__Bacteria	p__Firmicutes	c__Clostridia	o__Clostridiales	f__unclassified_Clostridiales	g__unclassified_Clostridiales	s__unclassified_Clostridiales	ASV_59	0	0	1	0	0	4	0	0	91	0	255	0	18	0	212	177	178	111	503	243
d__Bacteria	p__Proteobacteria	c__Betaproteobacteria	o__Burkholderiales	f__Alcaligenaceae	g__Sutterella	s__unidentified_Sutterella	ASV_60	0	16	186	64	38	24	153	28	0	28	97	482	378	22	51	61	34	174	0	0
d__Bacteria	p__Bacteroidetes	c__Bacteroidia	o__Bacteroidales	f__S24-7	g__unidentified_S24-7	s__unidentified_S24-7	ASV_61	270	110	216	64	122	34	86	45	44	64	88	126	168	126	48	25	19	117	17	46
d__Bacteria	p__Bacteroidetes	c__Bacteroidia	o__Bacteroidales	f__Rikenellaceae	g__Alistipes	s__Alistipes_massiliensis	ASV_62	39	39	22	16	14	57	32	10	43	0	129	18	0	205	135	98	86	163	109	123
d__Bacteria	p__Bacteroidetes	c__Bacteroidia	o__Bacteroidales	f__S24-7	g__unidentified_S24-7	s__unidentified_S24-7	ASV_63	24	69	133	221	109	114	179	116	49	917	0	0	0	0	0	0	0	1	0	0
d__Bacteria	p__Bacteroidetes	c__Bacteroidia	o__Bacteroidales	f__Bacteroidaceae	g__Bacteroides	s__Bacteroides_acidifaciens	ASV_64	79	49	43	0	124	31	30	33	36	21	135	257	182	246	35	32	30	71	37	176
d__Bacteria	p__Bacteroidetes	c__Bacteroidia	o__Bacteroidales	f__S24-7	g__unidentified_S24-7	s__unidentified_S24-7	ASV_65	57	47	34	20	48	41	97	57	43	64	19	119	228	295	77	57	60	143	11	49
d__Bacteria	p__Firmicutes	c__Clostridia	o__Clostridiales	f__unidentified_Clostridiales	g__unidentified_Clostridiales	s__unidentified_Clostridiales	ASV_66	0	0	0	0	0	3	0	0	89	0	178	0	40	0	196	162	153	106	402	233
d__Bacteria	p__Firmicutes	c__Clostridia	o__Clostridiales	f__Ruminococcaceae	g__Ruminococcus	s__unidentified_Ruminococcus	ASV_67	46	72	2	0	0	14	0	0	133	0	45	70	55	101	425	373	203	13	25	11
d__Bacteria	p__Bacteroidetes	c__Bacteroidia	o__Bacteroidales	f__S24-7	g__unidentified_S24-7	s__unidentified_S24-7	ASV_68	256	63	157	31	183	186	459	190	133	0	38	41	31	15	14	2	12	23	15	81
d__Bacteria	p__Firmicutes	c__Clostridia	o__Clostridiales	f__unclassified_Clostridiales	g__unclassified_Clostridiales	s__unclassified_Clostridiales	ASV_69	0	0	0	0	0	0	0	0	0	0	0	0	0	0	176	554	379	357	0	0
d__Bacteria	p__Bacteroidetes	c__Bacteroidia	o__Bacteroidales	f__S24-7	g__unidentified_S24-7	s__unidentified_S24-7	ASV_70	20	111	230	342	305	142	210	202	59	166	2	21	19	13	0	0	0	0	0	11
d__Bacteria	p__Firmicutes	c__Clostridia	o__Clostridiales	f__unidentified_Clostridiales	g__unidentified_Clostridiales	s__unidentified_Clostridiales	ASV_71	0	0	0	0	0	0	0	0	0	0	0	0	0	0	114	604	374	390	0	0
d__Bacteria	p__Bacteroidetes	c__Bacteroidia	o__Bacteroidales	f__S24-7	g__unidentified_S24-7	s__unidentified_S24-7	ASV_72	16	70	264	187	313	99	150	146	53	444	1	30	16	1	0	0	1	1	0	5
d__Bacteria	p__Bacteroidetes	c__Bacteroidia	o__Bacteroidales	f__S24-7	g__unidentified_S24-7	s__unidentified_S24-7	ASV_73	454	133	125	112	80	134	157	132	81	490	0	0	0	0	0	0	0	0	0	0
d__Bacteria	p__Bacteroidetes	c__Bacteroidia	o__Bacteroidales	f__S24-7	g__unidentified_S24-7	s__unidentified_S24-7	ASV_74	57	85	25	34	67	24	124	48	62	0	113	358	292	63	22	27	21	50	14	42
d__Bacteria	p__Firmicutes	c__Clostridia	o__Clostridiales	f__unclassified_Clostridiales	g__unclassified_Clostridiales	s__unclassified_Clostridiales	ASV_75	0	0	0	0	0	0	0	0	55	0	181	0	12	0	202	134	127	103	432	169
d__Bacteria	p__Firmicutes	c__Clostridia	o__Clostridiales	f__Lachnospiraceae	g__unclassified_Lachnospiraceae	s__unclassified_Lachnospiraceae	ASV_76	317	8	0	0	0	0	0	0	40	90	111	908	42	0	0	0	7	0	0	12
d__Bacteria	p__Bacteroidetes	c__Bacteroidia	o__Bacteroidales	f__S24-7	g__unidentified_S24-7	s__unidentified_S24-7	ASV_77	85	62	40	43	82	27	42	50	36	33	47	87	107	108	82	83	88	66	41	82
d__Bacteria	p__Firmicutes	c__Clostridia	o__Clostridiales	f__Lachnospiraceae	g__unidentified_Lachnospiraceae	s__unidentified_Lachnospiraceae	ASV_78	0	0	0	0	0	576	80	13	10	81	0	38	0	241	0	0	0	14	0	0
d__Bacteria	p__Firmicutes	c__Clostridia	o__Clostridiales	f__Ruminococcaceae	g__Oscillospira	s__unidentified_Oscillospira	ASV_79	64	107	6	47	80	83	54	82	62	69	37	53	44	60	47	91	63	134	100	153
d__Bacteria	p__Bacteroidetes	c__Bacteroidia	o__Bacteroidales	f__S24-7	g__unidentified_S24-7	s__unidentified_S24-7	ASV_80	19	52	125	171	75	126	121	117	64	711	0	3	3	1	0	0	0	0	0	0
d__Bacteria	p__Firmicutes	c__Clostridia	o__Clostridiales	f__Lachnospiraceae	g__Coprococcus	s__unidentified_Coprococcus	ASV_81	0	707	0	0	0	36	0	0	254	0	100	0	54	81	33	14	29	61	0	0
d__Bacteria	p__Firmicutes	c__Clostridia	o__Clostridiales	f__Lachnospiraceae	g__Coprococcus	s__unidentified_Coprococcus	ASV_82	0	22	0	0	0	191	0	10	102	0	0	0	0	0	247	207	255	242	44	47
d__Bacteria	p__Firmicutes	c__Erysipelotrichi	o__Erysipelotrichales	f__Erysipelotrichaceae	g__Allobaculum	s__unidentified_Allobaculum	ASV_83	0	21	115	0	30	251	338	105	38	25	0	35	154	0	17	15	0	63	0	8
d__Bacteria	p__Bacteroidetes	c__Bacteroidia	o__Bacteroidales	f__S24-7	g__unidentified_S24-7	s__unidentified_S24-7	ASV_84	207	54	85	26	25	53	49	43	51	79	23	123	81	134	18	32	45	27	26	34
d__Bacteria	p__Firmicutes	c__Clostridia	o__Clostridiales	f__unclassified_Clostridiales	g__unclassified_Clostridiales	s__unclassified_Clostridiales	ASV_85	0	1	0	0	0	6	0	0	45	0	164	0	10	0	152	112	104	67	364	204
d__Bacteria	p__Bacteroidetes	c__Bacteroidia	o__Bacteroidales	f__S24-7	g__unidentified_S24-7	s__unidentified_S24-7	ASV_86	0	98	177	365	320	24	37	41	24	197	0	49	39	24	0	0	0	0	1	8
d__Bacteria	p__Firmicutes	c__Clostridia	o__Clostridiales	f__unidentified_Clostridiales	g__unidentified_Clostridiales	s__unidentified_Clostridiales	ASV_87	0	0	0	0	0	0	0	0	0	0	185	0	751	0	29	19	53	96	0	0
d__Bacteria	p__Firmicutes	c__Clostridia	o__Clostridiales	f__unidentified_Clostridiales	g__unidentified_Clostridiales	s__unidentified_Clostridiales	ASV_88	0	0	0	0	0	0	0	0	75	0	144	0	19	0	149	92	91	87	343	164
d__Bacteria	p__Firmicutes	c__Erysipelotrichi	o__Erysipelotrichales	f__Erysipelotrichaceae	g__Allobaculum	s__unidentified_Allobaculum	ASV_89	0	29	110	5	23	183	273	83	34	27	0	34	151	0	26	16	7	49	0	7
d__Bacteria	p__Proteobacteria	c__Betaproteobacteria	o__Burkholderiales	f__Alcaligenaceae	g__Sutterella	s__unidentified_Sutterella	ASV_90	16	26	260	137	81	53	275	64	25	104	27	99	82	15	0	0	6	25	0	24
d__Bacteria	p__Bacteroidetes	c__Bacteroidia	o__Bacteroidales	f__S24-7	g__unidentified_S24-7	s__unidentified_S24-7	ASV_91	31	53	255	268	242	71	100	94	36	112	1	55	36	21	1	0	1	0	0	6
d__Bacteria	p__Bacteroidetes	c__Bacteroidia	o__Bacteroidales	f__Rikenellaceae	g__unclassified_Rikenellaceae	s__unclassified_Rikenellaceae	ASV_92	13	21	16	20	5	303	33	65	24	0	14	3	0	167	43	55	42	102	124	133
d__Bacteria	p__Firmicutes	c__Clostridia	o__Clostridiales	f__Lachnospiraceae	g__unclassified_Lachnospiraceae	s__unclassified_Lachnospiraceae	ASV_93	0	1023	9	0	0	42	0	0	121	0	77	6	9	0	0	73	0	0	0	0
d__Bacteria	p__Bacteroidetes	c__Bacteroidia	o__Bacteroidales	f__Prevotellaceae	g__Prevotella	s__unidentified_Prevotella	ASV_94	0	56	20	50	106	6	231	52	74	15	103	91	204	90	8	7	0	0	36	61
d__Bacteria	p__Firmicutes	c__Bacilli	o__Lactobacillales	f__Streptococcaceae	g__Streptococcus	s__unidentified_Streptococcus	ASV_95	55	95	83	50	47	75	55	62	72	41	63	58	60	56	57	42	41	78	44	34
d__Bacteria	p__Bacteroidetes	c__Bacteroidia	o__Bacteroidales	f__S24-7	g__unidentified_S24-7	s__unidentified_S24-7	ASV_96	46	99	62	55	78	66	40	61	95	12	9	235	202	24	14	8	11	27	12	49
d__Bacteria	p__Firmicutes	c__Clostridia	o__Clostridiales	f__unidentified_Clostridiales	g__unidentified_Clostridiales	s__unidentified_Clostridiales	ASV_97	0	0	0	0	0	0	0	0	0	0	0	0	0	0	122	423	246	252	0	0
d__Bacteria	p__Bacteroidetes	c__Bacteroidia	o__Bacteroidales	f__S24-7	g__unidentified_S24-7	s__unidentified_S24-7	ASV_98	137	119	165	63	221	14	24	22	15	4	17	183	144	38	7	0	0	4	13	72
d__Bacteria	p__Firmicutes	c__Clostridia	o__Clostridiales	f__unclassified_Clostridiales	g__unclassified_Clostridiales	s__unclassified_Clostridiales	ASV_99	0	0	0	0	0	0	0	0	54	0	126	0	17	0	143	104	90	59	258	171
d__Bacteria	p__Firmicutes	c__Clostridia	o__Clostridiales	f__Lachnospiraceae	g__unidentified_Lachnospiraceae	s__unidentified_Lachnospiraceae	ASV_100	0	0	0	0	0	0	0	0	80	0	53	0	11	0	62	5	16	5	350	365
d__Bacteria	p__Firmicutes	c__Clostridia	o__Clostridiales	f__unclassified_Clostridiales	g__unclassified_Clostridiales	s__unclassified_Clostridiales	ASV_101	0	161	7	0	0	60	11	0	109	0	74	28	15	47	80	176	87	39	82	58
d__Bacteria	p__Bacteroidetes	c__Bacteroidia	o__Bacteroidales	f__S24-7	g__unidentified_S24-7	s__unidentified_S24-7	ASV_102	47	82	48	37	66	78	47	61	82	8	14	185	145	24	17	19	23	24	29	94
d__Bacteria	p__Firmicutes	c__Clostridia	o__Clostridiales	f__Ruminococcaceae	g__Oscillospira	s__unidentified_Oscillospira	ASV_103	92	58	35	18	0	32	39	34	90	28	77	31	27	58	67	57	81	51	126	53
d__Bacteria	p__Bacteroidetes	c__Bacteroidia	o__Bacteroidales	f__Bacteroidaceae	g__Bacteroides	s__Bacteroides_acidifaciens	ASV_104	46	28	48	0	83	0	27	15	29	0	82	143	116	170	23	28	33	50	9	101
d__Bacteria	p__Firmicutes	c__Clostridia	o__Clostridiales	f__Lachnospiraceae	g__Roseburia	s__unidentified_Roseburia	ASV_105	215	11	6	0	0	15	33	0	10	0	51	9	26	317	63	12	42	7	75	170
d__Bacteria	p__Bacteroidetes	c__Bacteroidia	o__Bacteroidales	f__S24-7	g__unidentified_S24-7	s__unidentified_S24-7	ASV_106	0	40	102	117	88	227	261	234	97	0	0	14	21	4	1	0	0	1	0	10
d__Bacteria	p__Firmicutes	c__Clostridia	o__Clostridiales	f__unclassified_Clostridiales	g__unclassified_Clostridiales	s__unclassified_Clostridiales	ASV_107	0	0	100	0	384	0	0	0	0	0	0	41	0	114	74	0	169	0	128	72
d__Bacteria	p__Firmicutes	c__Clostridia	o__Clostridiales	f__unidentified_Clostridiales	g__unidentified_Clostridiales	s__unidentified_Clostridiales	ASV_108	0	5	5	0	0	0	0	0	0	0	61	82	71	44	97	159	177	193	0	0
d__Bacteria	p__Bacteroidetes	c__Bacteroidia	o__Bacteroidales	f__S24-7	g__unidentified_S24-7	s__unidentified_S24-7	ASV_109	0	97	163	237	256	12	38	33	18	149	0	55	29	27	0	0	0	0	0	15
d__Bacteria	p__Firmicutes	c__Clostridia	o__Clostridiales	f__Ruminococcaceae	g__Oscillospira	s__unidentified_Oscillospira	ASV_110	0	36	0	0	0	0	0	6	36	0	14	0	4	0	25	85	15	23	191	312
d__Bacteria	p__Bacteroidetes	c__Bacteroidia	o__Bacteroidales	f__S24-7	g__unidentified_S24-7	s__unidentified_S24-7	ASV_111	36	30	49	17	28	39	31	22	33	18	19	88	103	35	50	42	51	43	16	52
d__Bacteria	p__Bacteroidetes	c__Bacteroidia	o__Bacteroidales	f__S24-7	g__unidentified_S24-7	s__unidentified_S24-7	ASV_112	9	56	136	199	163	81	136	116	52	66	0	12	17	7	0	0	3	1	2	4
d__Bacteria	p__Firmicutes	c__Clostridia	o__Clostridiales	f__unclassified_Clostridiales	g__unclassified_Clostridiales	s__unclassified_Clostridiales	ASV_113	0	0	0	0	0	0	0	0	109	0	318	0	14	0	68	0	203	0	120	32
d__Bacteria	p__Bacteroidetes	c__Bacteroidia	o__Bacteroidales	f__S24-7	g__unidentified_S24-7	s__unidentified_S24-7	ASV_114	66	58	123	71	96	45	86	61	44	17	40	43	36	25	31	31	48	23	5	25
d__Bacteria	p__Firmicutes	c__Clostridia	o__Clostridiales	f__unclassified_Clostridiales	g__unclassified_Clostridiales	s__unclassified_Clostridiales	ASV_115	0	0	0	0	0	0	0	0	117	0	374	0	5	0	59	0	207	0	141	20
d__Bacteria	p__Bacteroidetes	c__Bacteroidia	o__Bacteroidales	f__S24-7	g__unidentified_S24-7	s__unidentified_S24-7	ASV_116	71	49	256	21	197	77	154	99	22	94	2	21	17	13	0	0	0	0	0	7
d__Bacteria	p__Firmicutes	c__Clostridia	o__Clostridiales	f__unidentified_Clostridiales	g__unidentified_Clostridiales	s__unidentified_Clostridiales	ASV_117	0	165	0	0	0	118	0	0	84	0	61	0	0	109	105	56	58	60	92	27
d__Bacteria	p__Bacteroidetes	c__Bacteroidia	o__Bacteroidales	f__S24-7	g__unidentified_S24-7	s__unidentified_S24-7	ASV_118	180	45	69	44	60	50	97	55	52	96	31	33	53	29	20	0	10	26	8	28
d__Bacteria	p__Bacteroidetes	c__Bacteroidia	o__Bacteroidales	f__S24-7	g__unidentified_S24-7	s__unidentified_S24-7	ASV_119	25	23	21	14	19	13	83	25	30	22	421	111	104	0	12	0	0	38	1	4
d__Bacteria	p__Bacteroidetes	c__Bacteroidia	o__Bacteroidales	f__S24-7	g__unidentified_S24-7	s__unidentified_S24-7	ASV_120	244	41	88	37	99	31	40	30	15	12	0	23	17	34	67	13	32	83	6	36
d__Bacteria	p__Bacteroidetes	c__Bacteroidia	o__Bacteroidales	f__S24-7	g__unidentified_S24-7	s__unidentified_S24-7	ASV_121	24	53	68	51	57	130	122	139	61	226	1	31	15	13	1	0	0	0	0	1
d__Bacteria	p__Firmicutes	c__Clostridia	o__Clostridiales	f__Lachnospiraceae	g__unclassified_Lachnospiraceae	s__unclassified_Lachnospiraceae	ASV_122	0	0	0	0	0	0	0	0	172	0	27	2	0	0	0	0	0	0	324	278
d__Bacteria	p__Firmicutes	c__Clostridia	o__Clostridiales	f__Ruminococcaceae	g__Oscillospira	s__unidentified_Oscillospira	ASV_123	0	42	0	0	25	59	10	46	0	3	51	9	9	35	143	75	15	181	56	38
d__Bacteria	p__Bacteroidetes	c__Bacteroidia	o__Bacteroidales	f__S24-7	g__unidentified_S24-7	s__unidentified_S24-7	ASV_124	23	34	9	11	20	19	14	10	15	17	41	100	71	40	23	21	26	41	4	101
d__Bacteria	p__Firmicutes	c__Clostridia	o__Clostridiales	f__Lachnospiraceae	g__unidentified_Lachnospiraceae	s__unidentified_Lachnospiraceae	ASV_125	0	485	20	0	0	77	8	167	198	10	22	0	0	0	0	0	0	0	21	8
d__Bacteria	p__Firmicutes	c__Clostridia	o__Clostridiales	f__Ruminococcaceae	g__Oscillospira	s__unidentified_Oscillospira	ASV_126	0	236	0	0	5	31	0	0	25	19	78	24	31	24	98	88	133	0	29	27
d__Bacteria	p__Proteobacteria	c__Deltaproteobacteria	o__Desulfovibrionales	f__Desulfovibrionaceae	g__Desulfovibrio	s__Desulfovibrio_C21_c20	ASV_127	47	36	13	0	23	19	0	22	20	51	8	58	34	39	56	32	21	13	121	117
d__Bacteria	p__Firmicutes	c__Clostridia	o__Clostridiales	f__unclassified_Clostridiales	g__unclassified_Clostridiales	s__unclassified_Clostridiales	ASV_128	0	0	0	0	0	0	0	0	0	0	0	0	0	0	115	280	207	177	0	0
d__Bacteria	p__Firmicutes	c__Clostridia	o__Clostridiales	f__unclassified_Clostridiales	g__unclassified_Clostridiales	s__unclassified_Clostridiales	ASV_129	119	0	9	0	0	0	0	0	222	0	0	8	0	0	17	167	94	152	16	54
d__Bacteria	p__Bacteroidetes	c__Bacteroidia	o__Bacteroidales	f__S24-7	g__unidentified_S24-7	s__unidentified_S24-7	ASV_130	9	44	100	199	167	72	90	103	36	82	0	19	6	13	0	0	0	0	0	3
d__Bacteria	p__Bacteroidetes	c__Bacteroidia	o__Bacteroidales	f__S24-7	g__unidentified_S24-7	s__unidentified_S24-7	ASV_131	0	71	114	254	217	8	21	15	3	138	0	32	18	18	0	0	1	1	0	3
d__Bacteria	p__Firmicutes	c__Clostridia	o__Clostridiales	f__Ruminococcaceae	g__unidentified_Ruminococcaceae	s__unidentified_Ruminococcaceae	ASV_132	0	0	0	0	0	0	0	0	59	0	0	329	426	71	0	0	18	12	0	0
d__Bacteria	p__Bacteroidetes	c__Bacteroidia	o__Bacteroidales	f__Rikenellaceae	g__unidentified_Rikenellaceae	s__unidentified_Rikenellaceae	ASV_133	24	37	30	9	7	29	46	42	22	19	31	119	77	39	25	42	24	27	32	35
d__Bacteria	p__Bacteroidetes	c__Bacteroidia	o__Bacteroidales	f__S24-7	g__unidentified_S24-7	s__unidentified_S24-7	ASV_134	7	30	66	48	64	122	121	138	55	206	0	29	23	20	0	0	0	1	0	2
d__Bacteria	p__Firmicutes	c__Clostridia	o__Clostridiales	f__Lachnospiraceae	g__unidentified_Lachnospiraceae	s__unidentified_Lachnospiraceae	ASV_135	0	92	1	0	0	215	0	0	178	0	0	0	0	0	0	0	0	0	98	0
d__Bacteria	p__Firmicutes	c__Clostridia	o__Clostridiales	f__Lachnospiraceae	g__Coprococcus	s__unidentified_Coprococcus	ASV_136	0	0	0	0	0	116	0	0	72	0	0	0	0	0	155	124	119	138	37	26
d__Bacteria	p__Firmicutes	c__Clostridia	o__Clostridiales	f__unclassified_Clostridiales	g__unclassified_Clostridiales	s__unclassified_Clostridiales	ASV_137	0	0	0	0	0	1	0	0	89	0	302	0	0	0	72	0	159	0	114	27
d__Bacteria	p__Bacteroidetes	c__Bacteroidia	o__Bacteroidales	f__S24-7	g__unidentified_S24-7	s__unidentified_S24-7	ASV_138	42	15	7	1	6	63	53	72	44	15	99	65	41	86	32	36	21	26	31	22
d__Bacteria	p__Bacteroidetes	c__Bacteroidia	o__Bacteroidales	f__S24-7	g__unidentified_S24-7	s__unidentified_S24-7	ASV_139	64	29	15	11	5	24	39	31	12	6	90	64	41	58	19	22	11	24	27	38
d__Bacteria	p__Bacteroidetes	c__Bacteroidia	o__Bacteroidales	f__S24-7	g__unidentified_S24-7	s__unidentified_S24-7	ASV_140	29	35	64	107	57	60	58	55	40	354	0	0	0	0	0	0	0	0	0	0
d__Bacteria	p__Bacteroidetes	c__Bacteroidia	o__Bacteroidales	f__S24-7	g__unidentified_S24-7	s__unidentified_S24-7	ASV_141	133	34	66	23	37	17	27	14	15	36	40	62	110	27	16	0	0	44	0	15
d__Bacteria	p__Bacteroidetes	c__Bacteroidia	o__Bacteroidales	f__S24-7	g__unidentified_S24-7	s__unidentified_S24-7	ASV_142	30	39	66	70	57	84	89	68	46	332	0	0	0	0	0	0	0	0	0	0
d__Bacteria	p__Bacteroidetes	c__Bacteroidia	o__Bacteroidales	f__S24-7	g__unidentified_S24-7	s__unidentified_S24-7	ASV_143	53	46	240	12	178	51	96	73	11	92	0	18	10	21	1	1	0	1	0	2
d__Bacteria	p__Actinobacteria	c__Coriobacteriia	o__Coriobacteriales	f__Coriobacteriaceae	g__unidentified_Coriobacteriaceae	s__unidentified_Coriobacteriaceae	ASV_144	13	41	183	51	113	46	165	61	16	0	10	32	64	3	3	0	0	4	0	4
d__Bacteria	p__Firmicutes	c__Clostridia	o__Clostridiales	f__Lachnospiraceae	g__unclassified_Lachnospiraceae	s__unclassified_Lachnospiraceae	ASV_145	33	71	21	0	10	184	9	0	236	0	0	0	5	9	67	9	137	5	8	0
d__Bacteria	p__Firmicutes	c__Clostridia	o__Clostridiales	f__Lachnospiraceae	g__unidentified_Lachnospiraceae	s__unidentified_Lachnospiraceae	ASV_146	66	10	0	23	39	26	0	59	20	73	0	11	0	63	36	0	0	30	61	160
d__Bacteria	p__Bacteroidetes	c__Bacteroidia	o__Bacteroidales	f__Rikenellaceae	g__unidentified_Rikenellaceae	s__unidentified_Rikenellaceae	ASV_147	8	0	0	0	15	0	16	9	9	17	55	130	68	78	27	30	25	29	77	101
d__Bacteria	p__Bacteroidetes	c__Bacteroidia	o__Bacteroidales	f__[Odoribacteraceae]	g__Odoribacter	s__unidentified_Odoribacter	ASV_148	0	10	2	9	11	0	15	0	18	13	40	169	83	77	39	25	17	41	15	24
d__Bacteria	p__Bacteroidetes	c__Bacteroidia	o__Bacteroidales	f__S24-7	g__unidentified_S24-7	s__unidentified_S24-7	ASV_149	284	60	99	39	84	56	92	58	32	11	0	0	0	0	23	0	7	19	0	6
d__Bacteria	p__Bacteroidetes	c__Bacteroidia	o__Bacteroidales	f__Prevotellaceae	g__Prevotella	s__unidentified_Prevotella	ASV_150	474	0	28	0	0	25	126	52	0	0	17	46	0	0	28	10	34	24	0	0
d__Bacteria	p__Firmicutes	c__Erysipelotrichi	o__Erysipelotrichales	f__Erysipelotrichaceae	g__unidentified_Erysipelotrichaceae	s__unidentified_Erysipelotrichaceae	ASV_151	25	5	10	0	0	3	17	49	7	17	94	202	202	109	2	8	0	0	2	4
d__Bacteria	p__Bacteroidetes	c__Bacteroidia	o__Bacteroidales	f__S24-7	g__unidentified_S24-7	s__unidentified_S24-7	ASV_152	212	31	56	35	70	22	42	31	16	6	9	0	0	15	59	16	26	82	9	37
d__Bacteria	p__Firmicutes	c__Clostridia	o__Clostridiales	f__Ruminococcaceae	g__Oscillospira	s__unidentified_Oscillospira	ASV_153	13	26	11	11	39	0	0	0	29	119	55	38	51	250	0	0	35	7	20	0
d__Bacteria	p__Bacteroidetes	c__Bacteroidia	o__Bacteroidales	f__S24-7	g__unidentified_S24-7	s__unidentified_S24-7	ASV_154	0	25	51	131	103	49	92	93	31	247	0	0	0	0	0	0	0	0	0	0
d__Bacteria	p__Firmicutes	c__Clostridia	o__Clostridiales	f__Ruminococcaceae	g__Oscillospira	s__unidentified_Oscillospira	ASV_155	0	20	0	14	23	12	16	26	27	40	24	33	11	195	56	63	36	28	18	40
d__Bacteria	p__Firmicutes	c__Clostridia	o__Clostridiales	f__Lachnospiraceae	g__unclassified_Lachnospiraceae	s__unclassified_Lachnospiraceae	ASV_156	0	464	0	0	0	104	12	0	128	0	28	0	0	0	0	35	28	0	0	0
d__Bacteria	p__Firmicutes	c__Clostridia	o__Clostridiales	f__unclassified_Clostridiales	g__unclassified_Clostridiales	s__unclassified_Clostridiales	ASV_157	0	0	0	0	0	0	0	0	0	0	0	0	0	0	77	246	151	132	0	0
d__Bacteria	p__Bacteroidetes	c__Bacteroidia	o__Bacteroidales	f__S24-7	g__unidentified_S24-7	s__unidentified_S24-7	ASV_158	34	81	41	82	38	48	106	118	53	91	0	37	19	27	2	0	0	1	4	11
d__Bacteria	p__Firmicutes	c__Clostridia	o__Clostridiales	f__Ruminococcaceae	g__Oscillospira	s__unidentified_Oscillospira	ASV_159	14	46	13	0	0	26	9	25	37	0	0	0	8	50	139	25	66	60	101	57
d__Bacteria	p__Bacteroidetes	c__Bacteroidia	o__Bacteroidales	f__S24-7	g__unidentified_S24-7	s__unidentified_S24-7	ASV_160	29	39	126	136	176	29	42	52	12	83	2	18	28	9	0	0	0	0	0	1
d__Bacteria	p__Firmicutes	c__Clostridia	o__Clostridiales	f__Ruminococcaceae	g__unidentified_Ruminococcaceae	s__unidentified_Ruminococcaceae	ASV_161	0	0	0	0	0	0	0	0	0	0	0	0	0	0	11	115	31	58	33	69
d__Bacteria	p__Firmicutes	c__Clostridia	o__Clostridiales	f__Lachnospiraceae	g__unidentified_Lachnospiraceae	s__unidentified_Lachnospiraceae	ASV_162	0	0	0	0	0	2	0	0	89	0	97	0	38	0	87	83	78	105	21	39
d__Bacteria	p__Bacteroidetes	c__Bacteroidia	o__Bacteroidales	f__Bacteroidaceae	g__Bacteroides	s__unidentified_Bacteroides	ASV_163	12	0	0	4	0	0	0	0	0	16	85	116	67	123	23	16	39	40	17	19
d__Bacteria	p__Bacteroidetes	c__Bacteroidia	o__Bacteroidales	f__S24-7	g__unidentified_S24-7	s__unidentified_S24-7	ASV_164	65	24	176	42	220	44	98	52	23	8	1	12	10	4	0	0	0	0	0	3
d__Bacteria	p__Bacteroidetes	c__Bacteroidia	o__Bacteroidales	f__Bacteroidaceae	g__Bacteroides	s__Bacteroides_acidifaciens	ASV_165	146	51	45	55	53	51	70	56	26	14	20	42	18	36	0	0	0	24	7	29
d__Bacteria	p__Bacteroidetes	c__Bacteroidia	o__Bacteroidales	f__S24-7	g__unidentified_S24-7	s__unidentified_S24-7	ASV_166	50	38	191	33	188	51	106	58	32	6	2	9	4	2	0	0	0	0	0	0
d__Bacteria	p__Bacteroidetes	c__Bacteroidia	o__Bacteroidales	f__S24-7	g__unidentified_S24-7	s__unidentified_S24-7	ASV_167	1	22	3	2	3	55	81	92	70	0	56	25	40	6	32	17	10	15	29	71
d__Bacteria	p__Firmicutes	c__Clostridia	o__Clostridiales	f__Lachnospiraceae	g__unclassified_Lachnospiraceae	s__unclassified_Lachnospiraceae	ASV_168	0	0	0	0	0	0	0	0	62	0	24	0	14	0	81	9	36	18	190	152
d__Bacteria	p__Firmicutes	c__Clostridia	o__Clostridiales	f__Ruminococcaceae	g__Oscillospira	s__unidentified_Oscillospira	ASV_169	5	183	8	0	0	39	8	9	92	0	64	0	4	42	25	35	80	16	20	36
d__Bacteria	p__Bacteroidetes	c__Bacteroidia	o__Bacteroidales	f__unidentified_Bacteroidales	g__unidentified_Bacteroidales	s__unidentified_Bacteroidales	ASV_170	6	15	4	7	0	6	40	15	6	16	58	93	142	37	14	22	26	36	17	45
d__Bacteria	p__Firmicutes	c__Clostridia	o__Clostridiales	f__Ruminococcaceae	g__Oscillospira	s__unidentified_Oscillospira	ASV_171	27	32	11	10	14	45	11	20	18	0	27	39	50	88	31	11	66	25	27	33
d__Bacteria	p__Firmicutes	c__Clostridia	o__Clostridiales	f__Lachnospiraceae	g__unidentified_Lachnospiraceae	s__unidentified_Lachnospiraceae	ASV_172	0	0	0	0	0	0	0	0	0	0	40	0	1	0	78	144	85	58	119	93
d__Bacteria	p__Firmicutes	c__Clostridia	o__Clostridiales	f__unclassified_Clostridiales	g__unclassified_Clostridiales	s__unclassified_Clostridiales	ASV_173	0	0	0	0	0	0	0	0	0	0	0	0	0	0	55	245	150	126	0	0
d__Bacteria	p__Bacteroidetes	c__Bacteroidia	o__Bacteroidales	f__S24-7	g__unidentified_S24-7	s__unidentified_S24-7	ASV_174	260	75	87	81	58	24	41	38	31	65	0	0	0	0	0	0	0	0	0	0
d__Bacteria	p__Firmicutes	c__Clostridia	o__Clostridiales	f__Lachnospiraceae	g__unclassified_Lachnospiraceae	s__unclassified_Lachnospiraceae	ASV_175	0	0	0	0	0	13	0	0	44	0	19	0	23	0	149	52	71	35	154	30
d__Bacteria	p__Firmicutes	c__Clostridia	o__Clostridiales	f__Lachnospiraceae	g__unidentified_Lachnospiraceae	s__unidentified_Lachnospiraceae	ASV_176	0	16	0	0	0	0	0	0	134	0	68	0	0	0	74	92	85	0	68	57
d__Bacteria	p__Firmicutes	c__Clostridia	o__Clostridiales	f__unclassified_Clostridiales	g__unclassified_Clostridiales	s__unclassified_Clostridiales	ASV_177	0	0	0	0	0	0	0	0	34	0	0	0	0	0	103	124	94	97	43	56
d__Bacteria	p__Firmicutes	c__Clostridia	o__Clostridiales	f__Lachnospiraceae	g__unidentified_Lachnospiraceae	s__unidentified_Lachnospiraceae	ASV_178	0	0	0	0	0	0	0	0	52	0	67	0	0	0	23	65	0	0	214	133
d__Bacteria	p__Firmicutes	c__Clostridia	o__Clostridiales	f__[Mogibacteriaceae]	g__unidentified_[Mogibacteriaceae]	s__unidentified_[Mogibacteriaceae]	ASV_179	0	20	0	14	0	0	0	0	14	0	56	135	92	58	20	24	19	36	26	68
d__Bacteria	p__Bacteroidetes	c__Bacteroidia	o__Bacteroidales	f__S24-7	g__unidentified_S24-7	s__unidentified_S24-7	ASV_180	32	15	15	0	19	93	98	84	38	6	29	36	36	29	12	23	16	29	7	18
d__Bacteria	p__Bacteroidetes	c__Bacteroidia	o__Bacteroidales	f__S24-7	g__unidentified_S24-7	s__unidentified_S24-7	ASV_181	37	32	84	13	67	43	54	37	12	25	25	85	27	2	10	9	6	22	0	7
d__Bacteria	p__Bacteroidetes	c__Bacteroidia	o__Bacteroidales	f__S24-7	g__unidentified_S24-7	s__unidentified_S24-7	ASV_182	10	42	83	136	126	66	79	59	29	45	0	11	8	5	0	0	0	0	0	3
d__Bacteria	p__Bacteroidetes	c__Bacteroidia	o__Bacteroidales	f__S24-7	g__unidentified_S24-7	s__unidentified_S24-7	ASV_183	0	10	16	4	7	129	108	132	67	0	22	26	42	6	13	17	4	17	0	10
d__Bacteria	p__Bacteroidetes	c__Bacteroidia	o__Bacteroidales	f__S24-7	g__unidentified_S24-7	s__unidentified_S24-7	ASV_184	0	23	54	62	65	118	149	121	72	0	1	11	13	0	0	0	0	0	1	8
d__Bacteria	p__Bacteroidetes	c__Bacteroidia	o__Bacteroidales	f__S24-7	g__unidentified_S24-7	s__unidentified_S24-7	ASV_185	47	27	26	33	49	10	26	12	12	22	22	65	72	56	32	12	19	30	4	7
d__Bacteria	p__Bacteroidetes	c__Bacteroidia	o__Bacteroidales	f__[Odoribacteraceae]	g__Odoribacter	s__unidentified_Odoribacter	ASV_186	12	0	0	0	0	0	0	8	0	17	32	160	87	60	32	18	20	26	23	20
d__Bacteria	p__Bacteroidetes	c__Bacteroidia	o__Bacteroidales	f__S24-7	g__unidentified_S24-7	s__unidentified_S24-7	ASV_187	49	23	170	8	147	47	98	39	10	72	0	15	11	8	0	0	0	0	0	4
d__Bacteria	p__Firmicutes	c__Clostridia	o__Clostridiales	f__Ruminococcaceae	g__unidentified_Ruminococcaceae	s__unidentified_Ruminococcaceae	ASV_188	173	176	42	44	35	19	19	0	0	0	0	0	0	0	0	0	0	0	58	78
d__Bacteria	p__Bacteroidetes	c__Bacteroidia	o__Bacteroidales	f__S24-7	g__unidentified_S24-7	s__unidentified_S24-7	ASV_189	100	33	16	0	8	20	56	33	9	6	41	36	13	52	25	5	10	15	17	30
d__Bacteria	p__Bacteroidetes	c__Bacteroidia	o__Bacteroidales	f__Rikenellaceae	g__unidentified_Rikenellaceae	s__unidentified_Rikenellaceae	ASV_190	0	22	0	6	0	0	0	0	0	0	37	123	44	56	22	22	14	20	62	89
d__Bacteria	p__Bacteroidetes	c__Bacteroidia	o__Bacteroidales	f__S24-7	g__unidentified_S24-7	s__unidentified_S24-7	ASV_191	0	45	156	128	232	24	48	19	7	0	0	0	0	0	0	0	0	0	0	0
d__Bacteria	p__Bacteroidetes	c__Bacteroidia	o__Bacteroidales	f__S24-7	g__unidentified_S24-7	s__unidentified_S24-7	ASV_192	0	19	32	5	29	84	147	106	58	0	9	34	17	0	21	7	9	25	0	11
d__Bacteria	p__Firmicutes	c__Clostridia	o__Clostridiales	f__Ruminococcaceae	g__Oscillospira	s__unidentified_Oscillospira	ASV_193	16	13	0	9	0	0	0	0	107	0	3	37	0	4	39	29	33	115	0	64
d__Bacteria	p__Firmicutes	c__Clostridia	o__Clostridiales	f__Lachnospiraceae	g__unidentified_Lachnospiraceae	s__unidentified_Lachnospiraceae	ASV_194	0	0	0	0	0	0	0	0	67	0	56	0	0	0	48	18	0	0	153	162
d__Bacteria	p__Bacteroidetes	c__Bacteroidia	o__Bacteroidales	f__S24-7	g__unidentified_S24-7	s__unidentified_S24-7	ASV_195	43	48	160	88	155	25	44	45	12	25	0	0	0	0	0	0	0	0	0	0
d__Bacteria	p__Bacteroidetes	c__Bacteroidia	o__Bacteroidales	f__S24-7	g__unidentified_S24-7	s__unidentified_S24-7	ASV_196	4	26	107	64	87	40	48	50	19	143	0	19	10	1	2	0	0	0	0	1
d__Bacteria	p__Bacteroidetes	c__Bacteroidia	o__Bacteroidales	f__S24-7	g__unidentified_S24-7	s__unidentified_S24-7	ASV_197	20	29	25	3	16	59	66	84	46	46	18	57	18	3	22	15	10	35	0	4
d__Bacteria	p__Firmicutes	c__Clostridia	o__Clostridiales	f__Lachnospiraceae	g__unidentified_Lachnospiraceae	s__unidentified_Lachnospiraceae	ASV_198	0	0	0	0	0	0	0	0	39	0	56	0	0	0	52	63	71	33	107	83
d__Bacteria	p__Bacteroidetes	c__Bacteroidia	o__Bacteroidales	f__S24-7	g__unidentified_S24-7	s__unidentified_S24-7	ASV_199	1	50	70	69	88	19	20	8	2	14	3	121	75	36	0	0	0	1	5	22
d__Bacteria	p__Bacteroidetes	c__Bacteroidia	o__Bacteroidales	f__S24-7	g__unidentified_S24-7	s__unidentified_S24-7	ASV_200	0	0	0	0	0	18	58	20	0	20	263	105	70	0	0	0	0	0	0	0
d__Bacteria	p__Firmicutes	c__Clostridia	o__Clostridiales	f__unclassified_Clostridiales	g__unclassified_Clostridiales	s__unclassified_Clostridiales	ASV_201	0	0	0	0	0	0	0	0	15	0	69	0	0	0	58	36	40	24	142	105
d__Bacteria	p__Bacteroidetes	c__Sphingobacteriia	o__Sphingobacteriales	f__Sphingobacteriaceae	g__unclassified_Sphingobacteriaceae	s__unclassified_Sphingobacteriaceae	ASV_202	0	0	0	0	0	0	0	0	0	0	0	294	167	0	0	0	0	143	0	0
d__Bacteria	p__Bacteroidetes	c__Bacteroidia	o__Bacteroidales	f__S24-7	g__unidentified_S24-7	s__unidentified_S24-7	ASV_203	14	35	30	30	40	29	23	23	39	4	3	94	123	15	3	0	0	5	18	29
d__Bacteria	p__Firmicutes	c__Clostridia	o__Clostridiales	f__Ruminococcaceae	g__Oscillospira	s__unidentified_Oscillospira	ASV_204	0	42	10	23	18	15	20	66	36	44	0	0	0	0	0	20	72	9	74	19
d__Bacteria	p__Bacteroidetes	c__Bacteroidia	o__Bacteroidales	f__S24-7	g__unidentified_S24-7	s__unidentified_S24-7	ASV_205	13	37	39	80	83	23	106	67	36	34	1	54	27	5	1	0	0	1	0	6
d__Bacteria	p__Bacteroidetes	c__Bacteroidia	o__Bacteroidales	f__S24-7	g__unidentified_S24-7	s__unidentified_S24-7	ASV_206	11	20	33	52	34	37	42	52	21	285	0	2	1	0	0	0	0	0	0	0
d__Bacteria	p__Firmicutes	c__Clostridia	o__Clostridiales	f__Ruminococcaceae	g__Ruminococcus	s__unidentified_Ruminococcus	ASV_207	26	0	0	0	0	0	8	30	0	55	0	0	0	63	0	0	17	18	68	221
d__Bacteria	p__Proteobacteria	c__Deltaproteobacteria	o__Desulfovibrionales	f__Desulfovibrionaceae	g__Bilophila	s__unidentified_Bilophila	ASV_208	6	23	8	7	5	9	17	19	30	17	37	5	9	78	32	60	35	33	39	11
d__Bacteria	p__Bacteroidetes	c__Bacteroidia	o__Bacteroidales	f__S24-7	g__unidentified_S24-7	s__unidentified_S24-7	ASV_209	8	44	81	106	91	48	83	83	34	30	0	9	7	0	0	0	0	0	0	0
d__Bacteria	p__Bacteroidetes	c__Bacteroidia	o__Bacteroidales	f__S24-7	g__unidentified_S24-7	s__unidentified_S24-7	ASV_210	0	30	23	9	21	96	133	111	54	0	8	8	34	1	2	0	6	1	2	23
d__Bacteria	p__Firmicutes	c__Clostridia	o__Clostridiales	f__Ruminococcaceae	g__Ruminococcus	s__Ruminococcus_flavefaciens	ASV_211	0	0	0	0	0	0	8	0	0	0	47	247	154	0	15	9	11	14	11	14
d__Bacteria	p__Firmicutes	c__Clostridia	o__Clostridiales	f__unclassified_Clostridiales	g__unclassified_Clostridiales	s__unclassified_Clostridiales	ASV_212	0	0	0	0	0	14	0	0	0	0	211	0	49	0	23	59	16	19	79	28
d__Bacteria	p__Bacteroidetes	c__Bacteroidia	o__Bacteroidales	f__Bacteroidaceae	g__Bacteroides	s__Bacteroides_acidifaciens	ASV_213	24	0	0	0	31	0	33	0	0	23	0	120	79	63	41	0	29	43	0	0
d__Bacteria	p__Firmicutes	c__Clostridia	o__Clostridiales	f__Lachnospiraceae	g__unclassified_Lachnospiraceae	s__unclassified_Lachnospiraceae	ASV_214	0	0	0	0	0	18	0	0	62	101	98	67	39	0	0	0	0	0	0	11
d__Bacteria	p__Bacteroidetes	c__Bacteroidia	o__Bacteroidales	f__Prevotellaceae	g__Prevotella	s__Prevotella_melaninogenica	ASV_215	44	21	31	20	17	22	16	20	27	33	16	23	19	40	21	16	21	28	35	24
d__Bacteria	p__Bacteroidetes	c__Bacteroidia	o__Bacteroidales	f__S24-7	g__unidentified_S24-7	s__unidentified_S24-7	ASV_216	33	41	47	0	31	58	71	40	40	26	12	23	18	0	32	10	13	40	0	13
d__Bacteria	p__Bacteroidetes	c__Bacteroidia	o__Bacteroidales	f__S24-7	g__unidentified_S24-7	s__unidentified_S24-7	ASV_217	39	37	63	53	48	24	62	32	15	5	15	16	23	0	17	19	16	20	0	8
d__Bacteria	p__Bacteroidetes	c__Bacteroidia	o__Bacteroidales	f__S24-7	g__unidentified_S24-7	s__unidentified_S24-7	ASV_218	46	19	92	0	60	39	75	23	13	18	16	42	14	5	9	2	10	28	0	2
d__Bacteria	p__Firmicutes	c__Clostridia	o__Clostridiales	f__unclassified_Clostridiales	g__unclassified_Clostridiales	s__unclassified_Clostridiales	ASV_219	0	0	0	0	0	0	0	0	35	0	31	0	11	0	39	42	45	28	116	85
d__Bacteria	p__Firmicutes	c__Clostridia	o__Clostridiales	f__Lachnospiraceae	g__unclassified_Lachnospiraceae	s__unclassified_Lachnospiraceae	ASV_220	0	0	0	18	29	0	0	45	0	30	13	0	47	36	43	41	38	27	0	0
d__Bacteria	p__Bacteroidetes	c__Bacteroidia	o__Bacteroidales	f__S24-7	g__unidentified_S24-7	s__unidentified_S24-7	ASV_221	60	48	127	75	97	21	33	39	19	26	0	2	1	6	2	0	0	1	0	3
d__Bacteria	p__Firmicutes	c__Clostridia	o__Clostridiales	f__Ruminococcaceae	g__Oscillospira	s__unidentified_Oscillospira	ASV_222	12	24	0	0	0	0	0	0	15	11	22	17	12	95	42	35	38	22	43	43
d__Bacteria	p__Proteobacteria	c__Betaproteobacteria	o__Burkholderiales	f__Alcaligenaceae	g__Sutterella	s__unidentified_Sutterella	ASV_223	0	0	0	0	0	0	0	0	18	0	62	0	76	0	62	46	43	84	8	18
d__Bacteria	p__Bacteroidetes	c__Bacteroidia	o__Bacteroidales	f__S24-7	g__unidentified_S24-7	s__unidentified_S24-7	ASV_224	139	20	77	0	42	17	44	15	8	11	34	45	28	26	2	4	6	10	0	8
d__Bacteria	p__Firmicutes	c__Clostridia	o__Clostridiales	f__Lachnospiraceae	g__unidentified_Lachnospiraceae	s__unidentified_Lachnospiraceae	ASV_225	31	57	0	0	0	71	0	0	100	0	29	28	10	0	40	60	16	8	0	30
d__Bacteria	p__Bacteroidetes	c__Bacteroidia	o__Bacteroidales	f__S24-7	g__unidentified_S24-7	s__unidentified_S24-7	ASV_226	27	22	14	9	14	8	34	11	17	0	46	103	92	11	4	11	2	7	2	14
d__Bacteria	p__Tenericutes	c__Mollicutes	o__Anaeroplasmatales	f__Anaeroplasmataceae	g__Anaeroplasma	s__unidentified_Anaeroplasma	ASV_227	0	0	0	0	0	2	0	3	46	0	0	0	0	0	134	96	39	55	0	0
d__Bacteria	p__Bacteroidetes	c__Bacteroidia	o__Bacteroidales	f__S24-7	g__unidentified_S24-7	s__unidentified_S24-7	ASV_228	11	42	38	48	68	17	94	51	34	26	0	64	34	5	1	0	0	0	1	4
d__Bacteria	p__Firmicutes	c__Clostridia	o__Clostridiales	f__Ruminococcaceae	g__unclassified_Ruminococcaceae	s__unclassified_Ruminococcaceae	ASV_229	15	24	15	8	29	15	24	63	27	49	17	21	4	24	25	20	18	9	48	28
d__Bacteria	p__Bacteroidetes	c__Bacteroidia	o__Bacteroidales	f__S24-7	g__unidentified_S24-7	s__unidentified_S24-7	ASV_230	16	37	39	17	15	64	77	50	38	148	3	7	1	0	1	0	0	5	0	0
d__Bacteria	p__Bacteroidetes	c__Bacteroidia	o__Bacteroidales	f__S24-7	g__unidentified_S24-7	s__unidentified_S24-7	ASV_231	0	44	67	120	88	6	9	20	8	92	0	30	12	5	0	0	0	0	0	1
d__Bacteria	p__Bacteroidetes	c__Bacteroidia	o__Bacteroidales	f__S24-7	g__unidentified_S24-7	s__unidentified_S24-7	ASV_232	26	14	45	65	45	29	40	37	10	197	0	2	4	2	1	0	0	0	0	2
d__Bacteria	p__Bacteroidetes	c__Bacteroidia	o__Bacteroidales	f__S24-7	g__unidentified_S24-7	s__unidentified_S24-7	ASV_233	174	21	67	0	55	45	85	36	25	0	11	19	19	0	0	0	0	0	0	8
d__Bacteria	p__Bacteroidetes	c__Bacteroidia	o__Bacteroidales	f__S24-7	g__unidentified_S24-7	s__unidentified_S24-7	ASV_234	0	0	11	0	0	0	0	0	0	0	27	14	32	8	36	30	47	68	12	24
d__Bacteria	p__Bacteroidetes	c__Bacteroidia	o__Bacteroidales	f__S24-7	g__unidentified_S24-7	s__unidentified_S24-7	ASV_235	16	15	3	1	1	3	37	16	19	1	50	56	38	41	15	9	6	11	32	26
d__Bacteria	p__Verrucomicrobia	c__Verrucomicrobiae	o__Verrucomicrobiales	f__Verrucomicrobiaceae	g__Akkermansia	s__Akkermansia_muciniphila	ASV_236	0	40	9	32	5	14	15	27	120	0	47	5	10	0	16	25	4	36	6	13
d__Bacteria	p__Proteobacteria	c__Alphaproteobacteria	o__RF32	f__unidentified_RF32	g__unidentified_RF32	s__unidentified_RF32	ASV_237	0	0	0	0	0	1	17	10	24	47	36	132	60	2	23	13	5	4	11	77
d__Bacteria	p__Firmicutes	c__Clostridia	o__Clostridiales	f__unidentified_Clostridiales	g__unidentified_Clostridiales	s__unidentified_Clostridiales	ASV_238	0	0	0	0	0	0	0	0	0	0	0	0	0	0	57	144	95	124	0	0
d__Bacteria	p__Bacteroidetes	c__Bacteroidia	o__Bacteroidales	f__S24-7	g__unidentified_S24-7	s__unidentified_S24-7	ASV_239	31	19	39	45	32	24	44	47	12	204	1	2	4	2	2	0	2	0	0	3
d__Bacteria	p__Bacteroidetes	c__Bacteroidia	o__Bacteroidales	f__S24-7	g__unidentified_S24-7	s__unidentified_S24-7	ASV_240	0	22	6	5	8	25	100	40	42	0	34	61	57	5	5	5	4	9	5	32
d__Bacteria	p__Actinobacteria	c__Actinobacteria	o__Bifidobacteriales	f__Bifidobacteriaceae	g__Bifidobacterium	s__Bifidobacterium_pseudolongum	ASV_241	0	36	230	16	72	32	29	14	14	0	0	0	31	0	0	0	0	0	0	9
d__Bacteria	p__Bacteroidetes	c__Bacteroidia	o__Bacteroidales	f__S24-7	g__unidentified_S24-7	s__unidentified_S24-7	ASV_242	52	15	26	6	17	36	27	47	24	16	33	50	50	29	10	9	5	19	0	3
d__Bacteria	p__Bacteroidetes	c__Bacteroidia	o__Bacteroidales	f__S24-7	g__unidentified_S24-7	s__unidentified_S24-7	ASV_243	21	18	25	0	26	24	54	29	11	0	39	15	14	0	41	15	26	44	0	21
d__Bacteria	p__Bacteroidetes	c__Bacteroidia	o__Bacteroidales	f__S24-7	g__unidentified_S24-7	s__unidentified_S24-7	ASV_244	35	34	47	32	38	33	51	39	23	6	22	36	45	12	1	1	1	2	0	8
d__Bacteria	p__Firmicutes	c__Clostridia	o__Clostridiales	f__Lachnospiraceae	g__unclassified_Lachnospiraceae	s__unclassified_Lachnospiraceae	ASV_245	0	0	0	0	0	16	0	0	0	0	191	0	40	0	19	37	14	9	52	22
d__Bacteria	p__Bacteroidetes	c__Bacteroidia	o__Bacteroidales	f__S24-7	g__unidentified_S24-7	s__unidentified_S24-7	ASV_246	24	25	86	81	74	25	39	38	7	51	0	13	17	5	0	1	1	0	0	3
d__Bacteria	p__Firmicutes	c__Clostridia	o__Clostridiales	f__unidentified_Clostridiales	g__unidentified_Clostridiales	s__unidentified_Clostridiales	ASV_247	0	0	0	0	0	0	0	0	17	0	37	0	85	0	49	72	67	40	18	18
d__Bacteria	p__Bacteroidetes	c__Bacteroidia	o__Bacteroidales	f__S24-7	g__unidentified_S24-7	s__unidentified_S24-7	ASV_248	4	10	2	2	1	4	14	15	5	2	113	18	9	3	45	14	22	34	17	34
d__Bacteria	p__Firmicutes	c__Clostridia	o__Clostridiales	f__Lachnospiraceae	g__unidentified_Lachnospiraceae	s__unidentified_Lachnospiraceae	ASV_249	0	0	0	0	0	0	0	0	30	0	41	0	0	0	59	108	46	19	71	38
d__Bacteria	p__Bacteroidetes	c__Bacteroidia	o__Bacteroidales	f__S24-7	g__unidentified_S24-7	s__unidentified_S24-7	ASV_250	23	22	46	36	38	24	57	29	25	6	15	15	27	15	11	16	16	25	0	0
d__Bacteria	p__Firmicutes	c__Clostridia	o__Clostridiales	f__unclassified_Clostridiales	g__unclassified_Clostridiales	s__unclassified_Clostridiales	ASV_251	0	0	0	0	0	0	0	0	0	0	164	0	32	0	19	40	17	0	72	40
d__Bacteria	p__Bacteroidetes	c__Bacteroidia	o__Bacteroidales	f__S24-7	g__unidentified_S24-7	s__unidentified_S24-7	ASV_252	0	52	33	18	32	19	18	24	11	40	3	73	64	43	4	2	1	1	5	22
d__Bacteria	p__Bacteroidetes	c__Bacteroidia	o__Bacteroidales	f__Porphyromonadaceae	g__Porphyromonas	s__unidentified_Porphyromonas	ASV_253	0	19	26	24	24	11	42	45	22	9	33	0	0	11	32	35	16	16	0	12
d__Bacteria	p__Proteobacteria	c__Betaproteobacteria	o__Burkholderiales	f__Alcaligenaceae	g__Sutterella	s__unidentified_Sutterella	ASV_254	23	17	47	12	34	55	173	61	10	21	3	7	7	5	0	3	5	0	1	6
d__Bacteria	p__Firmicutes	c__Clostridia	o__Clostridiales	f__Lachnospiraceae	g__unidentified_Lachnospiraceae	s__unidentified_Lachnospiraceae	ASV_255	0	0	0	0	0	0	0	0	0	0	0	0	0	0	74	111	102	94	0	0
d__Bacteria	p__Firmicutes	c__Clostridia	o__Clostridiales	f__unidentified_Clostridiales	g__unidentified_Clostridiales	s__unidentified_Clostridiales	ASV_256	46	0	46	0	0	10	0	0	0	6	39	24	23	31	0	0	0	40	38	43
d__Bacteria	p__Firmicutes	c__Clostridia	o__Clostridiales	f__unclassified_Clostridiales	g__unclassified_Clostridiales	s__unclassified_Clostridiales	ASV_257	0	0	0	0	0	0	0	0	73	0	154	0	0	0	28	0	92	0	55	8
d__Bacteria	p__Firmicutes	c__Clostridia	o__Clostridiales	f__Ruminococcaceae	g__unclassified_Ruminococcaceae	s__unclassified_Ruminococcaceae	ASV_258	68	22	10	15	9	42	13	10	21	19	5	28	19	24	7	21	16	34	5	35
d__Bacteria	p__Firmicutes	c__Clostridia	o__Clostridiales	f__unclassified_Clostridiales	g__unclassified_Clostridiales	s__unclassified_Clostridiales	ASV_259	0	58	0	0	0	40	0	0	29	0	49	0	0	43	72	32	34	33	10	0
d__Bacteria	p__Bacteroidetes	c__Bacteroidia	o__Bacteroidales	f__S24-7	g__unidentified_S24-7	s__unidentified_S24-7	ASV_260	233	40	96	14	116	2	12	3	0	0	0	0	0	0	0	0	0	0	0	0
d__Bacteria	p__Bacteroidetes	c__Bacteroidia	o__Bacteroidales	f__S24-7	g__unidentified_S24-7	s__unidentified_S24-7	ASV_261	0	50	46	34	31	30	47	32	19	0	3	65	67	2	5	1	2	2	10	29
d__Bacteria	p__Firmicutes	c__Clostridia	o__Clostridiales	f__Lachnospiraceae	g__unidentified_Lachnospiraceae	s__unidentified_Lachnospiraceae	ASV_262	0	235	0	0	0	35	0	92	92	0	16	0	0	0	0	0	0	0	15	6
d__Bacteria	p__Firmicutes	c__Clostridia	o__Clostridiales	f__unclassified_Clostridiales	g__unclassified_Clostridiales	s__unclassified_Clostridiales	ASV_263	0	0	0	0	0	203	0	0	54	0	0	0	0	15	0	0	0	0	91	60
d__Bacteria	p__Firmicutes	c__Clostridia	o__Clostridiales	f__unidentified_Clostridiales	g__unidentified_Clostridiales	s__unidentified_Clostridiales	ASV_264	0	0	0	0	0	0	0	0	0	0	0	0	0	0	76	117	93	98	0	0
d__Bacteria	p__Bacteroidetes	c__Bacteroidia	o__Bacteroidales	f__S24-7	g__unidentified_S24-7	s__unidentified_S24-7	ASV_265	7	25	59	113	72	13	50	31	13	41	1	8	5	0	1	0	0	2	0	6
d__Bacteria	p__Firmicutes	c__Clostridia	o__Clostridiales	f__Ruminococcaceae	g__Oscillospira	s__unidentified_Oscillospira	ASV_266	0	16	0	0	0	27	0	0	47	1	4	9	53	110	3	44	17	5	7	17
d__Bacteria	p__Firmicutes	c__Clostridia	o__Clostridiales	f__Ruminococcaceae	g__Oscillospira	s__unidentified_Oscillospira	ASV_267	0	40	0	10	0	23	14	33	55	46	14	25	0	17	26	26	45	13	26	21
d__Bacteria	p__Bacteroidetes	c__Bacteroidia	o__Bacteroidales	f__unidentified_Bacteroidales	g__unidentified_Bacteroidales	s__unidentified_Bacteroidales	ASV_268	0	0	0	0	0	0	0	0	0	0	0	0	0	0	70	27	65	72	0	0
d__Bacteria	p__Bacteroidetes	c__Bacteroidia	o__Bacteroidales	f__Porphyromonadaceae	g__Porphyromonas	s__unidentified_Porphyromonas	ASV_269	0	30	0	19	11	0	0	19	22	31	23	0	34	22	14	26	10	36	27	36
d__Bacteria	p__Bacteroidetes	c__Bacteroidia	o__Bacteroidales	f__S24-7	g__unidentified_S24-7	s__unidentified_S24-7	ASV_270	76	17	25	0	6	37	43	44	10	13	24	23	19	32	10	12	4	24	0	7
d__Bacteria	p__Bacteroidetes	c__Bacteroidia	o__Bacteroidales	f__S24-7	g__unidentified_S24-7	s__unidentified_S24-7	ASV_271	0	14	29	29	34	81	110	95	44	0	0	11	10	0	0	2	0	0	0	1
d__Bacteria	p__Bacteroidetes	c__Bacteroidia	o__Bacteroidales	f__S24-7	g__unidentified_S24-7	s__unidentified_S24-7	ASV_272	11	13	74	47	77	37	33	39	13	94	0	13	4	2	0	0	0	0	0	0
d__Bacteria	p__Firmicutes	c__Clostridia	o__Clostridiales	f__Lachnospiraceae	g__unclassified_Lachnospiraceae	s__unclassified_Lachnospiraceae	ASV_273	0	0	0	0	0	0	0	0	63	0	0	0	0	0	10	133	77	70	0	50
d__Bacteria	p__Firmicutes	c__Clostridia	o__Clostridiales	f__unidentified_Clostridiales	g__unidentified_Clostridiales	s__unidentified_Clostridiales	ASV_274	0	0	0	0	0	9	0	0	30	0	23	19	82	41	37	42	51	0	4	4
d__Bacteria	p__Firmicutes	c__Clostridia	o__Clostridiales	f__unclassified_Clostridiales	g__unclassified_Clostridiales	s__unclassified_Clostridiales	ASV_275	0	7	0	0	0	33	0	0	33	0	61	0	0	181	18	0	26	0	36	8
d__Bacteria	p__Firmicutes	c__Clostridia	o__Clostridiales	f__unidentified_Clostridiales	g__unidentified_Clostridiales	s__unidentified_Clostridiales	ASV_276	19	0	17	0	13	0	0	32	6	18	7	10	10	86	0	23	44	0	0	4
d__Bacteria	p__Bacteroidetes	c__Bacteroidia	o__Bacteroidales	f__S24-7	g__unidentified_S24-7	s__unidentified_S24-7	ASV_277	158	16	64	6	58	17	30	15	13	1	10	25	22	11	0	0	3	2	2	8
d__Bacteria	p__Bacteroidetes	c__Bacteroidia	o__Bacteroidales	f__Bacteroidaceae	g__Bacteroides	s__Bacteroides_uniformis	ASV_278	0	0	0	0	0	0	0	0	0	0	144	61	87	15	4	15	2	29	0	0
d__Bacteria	p__Firmicutes	c__Clostridia	o__Clostridiales	f__Lachnospiraceae	g__unclassified_Lachnospiraceae	s__unclassified_Lachnospiraceae	ASV_279	0	0	0	0	0	25	0	0	1	0	0	0	52	0	151	35	76	31	2	2
d__Bacteria	p__Firmicutes	c__Clostridia	o__Clostridiales	f__Lachnospiraceae	g__unidentified_Lachnospiraceae	s__unidentified_Lachnospiraceae	ASV_280	0	0	0	0	0	0	9	444	0	0	0	0	0	0	0	0	0	0	0	0
d__Bacteria	p__Bacteroidetes	c__Bacteroidia	o__Bacteroidales	f__unidentified_Bacteroidales	g__unidentified_Bacteroidales	s__unidentified_Bacteroidales	ASV_281	0	0	0	0	0	0	0	0	0	0	0	0	0	0	69	45	62	113	0	0
d__Bacteria	p__Bacteroidetes	c__Bacteroidia	o__Bacteroidales	f__S24-7	g__unidentified_S24-7	s__unidentified_S24-7	ASV_282	30	20	52	3	10	12	10	14	8	16	10	20	28	29	17	6	19	10	3	6
d__Bacteria	p__Firmicutes	c__Clostridia	o__Clostridiales	f__unidentified_Clostridiales	g__unidentified_Clostridiales	s__unidentified_Clostridiales	ASV_283	0	303	0	0	3	4	0	0	0	0	10	7	0	0	16	14	66	0	0	0
d__Bacteria	p__Firmicutes	c__Clostridia	o__Clostridiales	f__unidentified_Clostridiales	g__unidentified_Clostridiales	s__unidentified_Clostridiales	ASV_284	0	0	0	0	0	33	0	0	43	0	69	0	0	161	22	0	35	0	34	0
d__Bacteria	p__Firmicutes	c__Clostridia	o__Clostridiales	f__Lachnospiraceae	g__unclassified_Lachnospiraceae	s__unclassified_Lachnospiraceae	ASV_285	0	0	0	0	0	0	0	0	0	0	117	0	23	25	27	42	65	10	30	12
d__Bacteria	p__Bacteroidetes	c__Bacteroidia	o__Bacteroidales	f__S24-7	g__unidentified_S24-7	s__unidentified_S24-7	ASV_286	0	36	97	2	62	5	24	12	2	16	4	62	35	25	3	0	1	4	3	19
d__Bacteria	p__Firmicutes	c__Clostridia	o__Clostridiales	f__unclassified_Clostridiales	g__unclassified_Clostridiales	s__unclassified_Clostridiales	ASV_287	0	0	0	0	0	0	0	0	5	0	43	0	5	0	43	23	40	11	97	80
d__Bacteria	p__Firmicutes	c__Clostridia	o__Clostridiales	f__Lachnospiraceae	g__unidentified_Lachnospiraceae	s__unidentified_Lachnospiraceae	ASV_288	0	0	0	0	0	0	0	0	15	0	0	56	0	0	114	40	79	0	0	25
d__Bacteria	p__Firmicutes	c__Clostridia	o__Clostridiales	f__unclassified_Clostridiales	g__unclassified_Clostridiales	s__unclassified_Clostridiales	ASV_289	0	61	0	0	0	30	0	0	34	0	32	0	0	0	36	77	39	0	39	16
d__Bacteria	p__Firmicutes	c__Clostridia	o__Clostridiales	f__Ruminococcaceae	g__Oscillospira	s__unidentified_Oscillospira	ASV_290	0	12	0	15	0	15	0	16	37	0	12	13	7	76	37	30	38	15	5	15
d__Bacteria	p__Bacteroidetes	c__Bacteroidia	o__Bacteroidales	f__S24-7	g__unidentified_S24-7	s__unidentified_S24-7	ASV_291	0	7	14	9	11	20	69	26	11	0	27	11	16	0	34	7	10	31	0	21
d__Bacteria	p__Firmicutes	c__Clostridia	o__Clostridiales	f__Lachnospiraceae	g__unidentified_Lachnospiraceae	s__unidentified_Lachnospiraceae	ASV_292	0	0	0	0	0	0	0	0	23	0	126	0	0	0	39	0	65	0	55	15
d__Bacteria	p__Bacteroidetes	c__Bacteroidia	o__Bacteroidales	f__S24-7	g__unidentified_S24-7	s__unidentified_S24-7	ASV_293	17	18	22	19	14	11	11	5	7	1	51	29	18	0	23	10	15	35	0	21
d__Bacteria	p__Bacteroidetes	c__Bacteroidia	o__Bacteroidales	f__S24-7	g__unidentified_S24-7	s__unidentified_S24-7	ASV_294	28	17	32	22	34	41	48	18	17	13	0	40	46	19	0	0	0	0	0	13
d__Bacteria	p__Bacteroidetes	c__Bacteroidia	o__Bacteroidales	f__S24-7	g__unidentified_S24-7	s__unidentified_S24-7	ASV_295	0	24	28	3	18	59	105	43	14	0	11	23	23	8	5	3	9	7	0	12
d__Bacteria	p__Bacteroidetes	c__Bacteroidia	o__Bacteroidales	f__S24-7	g__unidentified_S24-7	s__unidentified_S24-7	ASV_296	0	15	25	10	12	34	75	47	22	0	14	30	33	4	4	4	3	9	0	16
d__Bacteria	p__Bacteroidetes	c__Bacteroidia	o__Bacteroidales	f__S24-7	g__unidentified_S24-7	s__unidentified_S24-7	ASV_297	18	17	40	56	35	21	21	30	12	170	0	0	0	0	0	0	0	0	0	0
d__Bacteria	p__Firmicutes	c__Clostridia	o__Clostridiales	f__Ruminococcaceae	g__Oscillospira	s__unidentified_Oscillospira	ASV_298	28	10	7	11	9	39	8	18	7	20	14	6	16	35	13	4	14	4	40	54
d__Bacteria	p__Firmicutes	c__Clostridia	o__Clostridiales	f__unclassified_Clostridiales	g__unclassified_Clostridiales	s__unclassified_Clostridiales	ASV_299	0	122	0	0	0	149	0	0	106	0	0	0	0	0	0	0	0	0	30	0
d__Bacteria	p__Firmicutes	c__Clostridia	o__Clostridiales	f__Ruminococcaceae	g__unidentified_Ruminococcaceae	s__unidentified_Ruminococcaceae	ASV_300	0	47	6	8	0	7	12	7	23	5	24	89	0	45	2	18	7	6	10	43
d__Bacteria	p__Firmicutes	c__Clostridia	o__Clostridiales	f__Lachnospiraceae	g__unidentified_Lachnospiraceae	s__unidentified_Lachnospiraceae	ASV_301	0	0	0	0	0	0	0	0	50	0	33	0	13	0	44	53	49	0	36	53
d__Bacteria	p__Firmicutes	c__Clostridia	o__Clostridiales	f__Ruminococcaceae	g__Oscillospira	s__unidentified_Oscillospira	ASV_302	0	52	0	21	38	8	0	48	23	22	0	0	0	8	13	18	14	15	30	15
d__Bacteria	p__Bacteroidetes	c__Bacteroidia	o__Bacteroidales	f__S24-7	g__unidentified_S24-7	s__unidentified_S24-7	ASV_303	20	24	35	12	21	16	25	20	13	12	15	27	32	9	13	11	23	6	14	11
d__Bacteria	p__Bacteroidetes	c__Bacteroidia	o__Bacteroidales	f__S24-7	g__unidentified_S24-7	s__unidentified_S24-7	ASV_304	39	24	64	3	33	35	53	35	12	5	8	17	24	9	2	0	5	4	0	12
d__Bacteria	p__Firmicutes	c__Clostridia	o__Clostridiales	f__Lachnospiraceae	g__unclassified_Lachnospiraceae	s__unclassified_Lachnospiraceae	ASV_305	22	0	0	0	0	27	0	69	104	46	0	0	0	50	16	27	26	0	12	0
d__Bacteria	p__Firmicutes	c__Clostridia	o__Clostridiales	f__Ruminococcaceae	g__Oscillospira	s__unidentified_Oscillospira	ASV_306	12	26	0	5	22	24	8	46	33	35	15	0	3	25	31	17	20	5	12	11
d__Bacteria	p__Bacteroidetes	c__Bacteroidia	o__Bacteroidales	f__S24-7	g__unidentified_S24-7	s__unidentified_S24-7	ASV_307	4	23	52	109	83	26	22	34	8	42	0	0	1	0	0	0	0	0	0	0
d__Bacteria	p__Bacteroidetes	c__Bacteroidia	o__Bacteroidales	f__S24-7	g__unidentified_S24-7	s__unidentified_S24-7	ASV_308	89	31	49	18	22	38	57	31	29	65	2	3	2	0	0	1	1	0	0	0
d__Bacteria	p__Bacteroidetes	c__Bacteroidia	o__Bacteroidales	f__S24-7	g__unidentified_S24-7	s__unidentified_S24-7	ASV_309	0	35	8	22	13	1	9	9	2	11	6	66	33	49	1	2	2	1	51	45
d__Bacteria	p__Bacteroidetes	c__Bacteroidia	o__Bacteroidales	f__S24-7	g__unidentified_S24-7	s__unidentified_S24-7	ASV_310	0	40	51	50	40	16	35	15	26	122	0	6	7	1	0	1	0	0	0	0
d__Bacteria	p__Bacteroidetes	c__Bacteroidia	o__Bacteroidales	f__S24-7	g__unidentified_S24-7	s__unidentified_S24-7	ASV_311	12	10	8	23	24	5	18	21	3	259	0	2	0	1	0	0	0	0	0	0
d__Bacteria	p__Bacteroidetes	c__Bacteroidia	o__Bacteroidales	f__S24-7	g__unidentified_S24-7	s__unidentified_S24-7	ASV_312	34	23	80	9	99	26	54	21	11	39	0	9	11	3	0	0	1	0	0	2
d__Bacteria	p__Firmicutes	c__Clostridia	o__Clostridiales	f__unidentified_Clostridiales	g__unidentified_Clostridiales	s__unidentified_Clostridiales	ASV_313	182	58	0	0	0	35	0	0	0	0	0	18	0	0	26	66	0	0	0	34
d__Bacteria	p__Bacteroidetes	c__Bacteroidia	o__Bacteroidales	f__Rikenellaceae	g__Alistipes	s__Alistipes_finegoldii	ASV_314	20	3	0	10	4	8	31	5	8	11	18	55	38	16	11	7	8	27	6	22
d__Bacteria	p__Firmicutes	c__Clostridia	o__Clostridiales	f__unidentified_Clostridiales	g__unidentified_Clostridiales	s__unidentified_Clostridiales	ASV_315	186	0	7	0	0	0	0	143	0	0	0	0	0	0	0	6	9	0	60	0
d__Bacteria	p__Firmicutes	c__Clostridia	o__Clostridiales	f__Ruminococcaceae	g__Oscillospira	s__unidentified_Oscillospira	ASV_316	0	35	0	0	0	14	16	20	75	0	27	0	0	82	12	32	13	0	0	0
d__Bacteria	p__Firmicutes	c__Clostridia	o__Clostridiales	f__Lachnospiraceae	g__unclassified_Lachnospiraceae	s__unclassified_Lachnospiraceae	ASV_317	0	0	0	0	0	0	0	0	27	0	108	0	42	0	20	25	35	0	61	25
d__Bacteria	p__Firmicutes	c__Clostridia	o__Clostridiales	f__[Mogibacteriaceae]	g__unidentified_[Mogibacteriaceae]	s__unidentified_[Mogibacteriaceae]	ASV_318	48	15	9	0	0	11	12	6	5	0	17	41	32	18	11	21	27	18	5	12
d__Bacteria	p__Firmicutes	c__Clostridia	o__Clostridiales	f__Lachnospiraceae	g__Coprococcus	s__unidentified_Coprococcus	ASV_319	0	0	0	0	0	0	0	0	29	0	0	0	0	0	69	72	68	53	22	12
d__Bacteria	p__Bacteroidetes	c__Bacteroidia	o__Bacteroidales	f__S24-7	g__unidentified_S24-7	s__unidentified_S24-7	ASV_320	0	14	0	0	18	18	50	27	26	0	30	37	29	0	30	24	19	16	0	10
d__Bacteria	p__Firmicutes	c__Clostridia	o__Clostridiales	f__[Mogibacteriaceae]	g__unidentified_[Mogibacteriaceae]	s__unidentified_[Mogibacteriaceae]	ASV_321	0	0	0	0	0	0	0	0	7	0	40	50	18	40	18	18	15	34	16	47
d__Bacteria	p__Firmicutes	c__Clostridia	o__Clostridiales	f__unclassified_Clostridiales	g__unclassified_Clostridiales	s__unclassified_Clostridiales	ASV_322	0	17	0	0	0	83	0	0	29	0	19	0	0	4	17	1	3	1	117	67
d__Bacteria	p__Bacteroidetes	c__Bacteroidia	o__Bacteroidales	f__Rikenellaceae	g__Alistipes	s__Alistipes_massiliensis	ASV_323	7	7	1	3	0	16	15	2	3	0	4	3	0	50	24	29	8	30	45	21
d__Bacteria	p__Bacteroidetes	c__Bacteroidia	o__Bacteroidales	f__S24-7	g__unidentified_S24-7	s__unidentified_S24-7	ASV_324	16	13	12	19	24	6	20	6	0	4	21	37	37	27	22	8	13	19	0	5
d__Bacteria	p__Firmicutes	c__Clostridia	o__Clostridiales	f__Ruminococcaceae	g__Ruminococcus	s__unidentified_Ruminococcus	ASV_325	47	11	0	0	0	32	0	93	0	0	0	0	0	116	19	0	19	36	0	0
d__Bacteria	p__Bacteroidetes	c__Bacteroidia	o__Bacteroidales	f__S24-7	g__unidentified_S24-7	s__unidentified_S24-7	ASV_326	0	10	15	3	11	29	59	40	23	0	26	28	46	1	12	5	3	7	5	10
d__Bacteria	p__Proteobacteria	c__Epsilonproteobacteria	o__Campylobacterales	f__Helicobacteraceae	g__Helicobacter	s__unclassified_Helicobacter	ASV_327	0	0	0	0	0	0	0	0	46	0	40	0	0	0	0	40	40	51	42	0
d__Bacteria	p__Firmicutes	c__Clostridia	o__Clostridiales	f__Lachnospiraceae	g__[Ruminococcus]	s__[Ruminococcus]_gnavus	ASV_328	0	0	0	0	0	0	0	0	0	0	16	0	10	82	19	85	71	0	0	0
d__Bacteria	p__Firmicutes	c__Clostridia	o__Clostridiales	f__unidentified_Clostridiales	g__unidentified_Clostridiales	s__unidentified_Clostridiales	ASV_329	0	0	0	0	0	0	0	12	0	0	0	0	0	0	0	7	0	0	0	0
d__Bacteria	p__Bacteroidetes	c__Bacteroidia	o__Bacteroidales	f__S24-7	g__unidentified_S24-7	s__unidentified_S24-7	ASV_330	5	19	37	101	48	18	48	27	9	30	0	12	10	0	2	0	2	1	0	4
d__Bacteria	p__Bacteroidetes	c__Bacteroidia	o__Bacteroidales	f__S24-7	g__unidentified_S24-7	s__unidentified_S24-7	ASV_331	56	21	13	0	13	4	44	13	7	1	28	60	40	16	10	3	2	13	0	14
d__Bacteria	p__Firmicutes	c__Clostridia	o__Clostridiales	f__Lachnospiraceae	g__unidentified_Lachnospiraceae	s__unidentified_Lachnospiraceae	ASV_332	0	0	0	0	0	0	0	0	44	0	19	0	0	0	27	5	0	0	112	118
d__Bacteria	p__Bacteroidetes	c__Bacteroidia	o__Bacteroidales	f__S24-7	g__unidentified_S24-7	s__unidentified_S24-7	ASV_333	42	0	9	0	0	25	22	16	18	15	35	44	30	33	13	0	0	28	0	0
d__Bacteria	p__Firmicutes	c__Clostridia	o__Clostridiales	f__Lachnospiraceae	g__unidentified_Lachnospiraceae	s__unidentified_Lachnospiraceae	ASV_334	0	2	0	0	0	29	0	4	65	0	0	41	0	0	16	0	0	0	0	0
d__Bacteria	p__Bacteroidetes	c__Bacteroidia	o__Bacteroidales	f__Rikenellaceae	g__unidentified_Rikenellaceae	s__unidentified_Rikenellaceae	ASV_335	3	5	0	0	2	2	2	4	0	0	15	10	17	36	19	11	21	24	21	20
d__Bacteria	p__Firmicutes	c__Clostridia	o__Clostridiales	f__unclassified_Clostridiales	g__unclassified_Clostridiales	s__unclassified_Clostridiales	ASV_336	0	0	0	0	0	0	0	0	26	0	44	0	22	0	26	32	27	20	46	55
d__Bacteria	p__Firmicutes	c__Clostridia	o__Clostridiales	f__Ruminococcaceae	g__Oscillospira	s__unidentified_Oscillospira	ASV_337	2	1	4	0	0	10	0	0	26	11	25	5	0	42	63	41	20	11	29	33
d__Bacteria	p__Firmicutes	c__Clostridia	o__Clostridiales	f__unidentified_Clostridiales	g__unidentified_Clostridiales	s__unidentified_Clostridiales	ASV_338	0	0	0	0	0	0	0	0	25	0	32	0	93	0	29	50	46	3	0	14
d__Bacteria	p__Firmicutes	c__Clostridia	o__Clostridiales	f__unidentified_Clostridiales	g__unidentified_Clostridiales	s__unidentified_Clostridiales	ASV_339	0	0	0	0	0	0	0	0	0	0	0	0	0	0	68	104	55	89	0	0
d__Bacteria	p__Bacteroidetes	c__Bacteroidia	o__Bacteroidales	f__S24-7	g__unidentified_S24-7	s__unidentified_S24-7	ASV_340	9	12	6	1	5	19	23	28	13	10	27	32	10	7	13	9	15	17	7	7
d__Bacteria	p__Firmicutes	c__Clostridia	o__Clostridiales	f__Ruminococcaceae	g__Oscillospira	s__unidentified_Oscillospira	ASV_341	0	44	0	5	6	11	0	8	0	0	59	0	46	17	0	0	0	0	56	18
d__Bacteria	p__Bacteroidetes	c__Bacteroidia	o__Bacteroidales	f__S24-7	g__unidentified_S24-7	s__unidentified_S24-7	ASV_342	16	29	28	41	35	48	14	69	6	43	0	11	6	11	0	1	0	0	1	5
d__Bacteria	p__Firmicutes	c__Clostridia	o__Clostridiales	f__Lachnospiraceae	g__unidentified_Lachnospiraceae	s__unidentified_Lachnospiraceae	ASV_343	0	0	0	0	0	0	0	0	0	0	28	0	0	0	33	0	34	0	72	120
d__Bacteria	p__Bacteroidetes	c__Bacteroidia	o__Bacteroidales	f__Rikenellaceae	g__unclassified_Rikenellaceae	s__unclassified_Rikenellaceae	ASV_344	0	14	0	0	0	21	0	13	0	0	0	25	39	38	10	24	18	27	32	34
d__Bacteria	p__Firmicutes	c__Clostridia	o__Clostridiales	f__Lachnospiraceae	g__unidentified_Lachnospiraceae	s__unidentified_Lachnospiraceae	ASV_345	0	0	0	0	0	0	0	0	63	0	0	0	0	0	82	0	49	39	59	0
d__Bacteria	p__Bacteroidetes	c__Bacteroidia	o__Bacteroidales	f__S24-7	g__unidentified_S24-7	s__unidentified_S24-7	ASV_346	0	16	80	117	135	3	9	5	0	0	0	0	0	0	0	0	0	0	0	0
d__Bacteria	p__Bacteroidetes	c__Bacteroidia	o__Bacteroidales	f__S24-7	g__unidentified_S24-7	s__unidentified_S24-7	ASV_347	16	18	59	21	74	42	84	45	19	0	0	2	2	0	0	0	0	0	0	1
d__Bacteria	p__Firmicutes	c__Clostridia	o__Clostridiales	f__unclassified_Clostridiales	g__unclassified_Clostridiales	s__unclassified_Clostridiales	ASV_348	0	0	0	0	0	0	0	0	49	0	53	0	0	176	0	0	0	0	0	0
d__Bacteria	p__Firmicutes	c__Bacilli	o__Lactobacillales	f__Lactobacillaceae	g__Lactobacillus	s__unidentified_Lactobacillus	ASV_349	0	0	0	0	0	0	0	0	65	0	5	0	26	0	32	48	56	24	0	0
d__Bacteria	p__Bacteroidetes	c__Bacteroidia	o__Bacteroidales	f__S24-7	g__unidentified_S24-7	s__unidentified_S24-7	ASV_350	34	13	71	2	70	15	68	28	22	1	6	21	7	3	6	0	1	0	1	5
d__Bacteria	p__Bacteroidetes	c__Bacteroidia	o__Bacteroidales	f__S24-7	g__unidentified_S24-7	s__unidentified_S24-7	ASV_351	0	41	16	11	28	3	15	4	1	3	3	117	68	15	1	2	0	2	5	14
d__Bacteria	p__Firmicutes	c__Clostridia	o__Clostridiales	f__Ruminococcaceae	g__Oscillospira	s__unidentified_Oscillospira	ASV_352	39	33	0	0	14	20	7	0	12	16	4	3	15	23	36	21	24	0	15	25
d__Bacteria	p__Firmicutes	c__Clostridia	o__Clostridiales	f__Lachnospiraceae	g__unidentified_Lachnospiraceae	s__unidentified_Lachnospiraceae	ASV_353	0	72	0	0	0	66	0	0	0	0	30	0	6	10	40	61	7	14	0	0
d__Bacteria	p__Firmicutes	c__Clostridia	o__Clostridiales	f__Lachnospiraceae	g__Coprococcus	s__unidentified_Coprococcus	ASV_354	80	0	0	0	0	0	0	57	0	0	30	0	0	53	0	0	0	0	0	0
d__Bacteria	p__Firmicutes	c__Clostridia	o__Clostridiales	f__unclassified_Clostridiales	g__unclassified_Clostridiales	s__unclassified_Clostridiales	ASV_355	0	0	0	0	0	0	0	0	13	0	40	0	3	0	34	20	25	12	70	56
d__Bacteria	p__Bacteroidetes	c__Bacteroidia	o__Bacteroidales	f__S24-7	g__unidentified_S24-7	s__unidentified_S24-7	ASV_356	1	30	65	24	79	4	7	7	4	27	0	63	34	2	1	1	1	1	3	9
d__Bacteria	p__Firmicutes	c__Clostridia	o__Clostridiales	f__Lachnospiraceae	g__unclassified_Lachnospiraceae	s__unclassified_Lachnospiraceae	ASV_357	50	0	0	0	0	0	0	0	0	0	15	0	0	77	23	14	31	0	47	54
d__Bacteria	p__Bacteroidetes	c__Bacteroidia	o__Bacteroidales	f__S24-7	g__unidentified_S24-7	s__unidentified_S24-7	ASV_358	0	20	23	4	14	59	93	38	47	0	11	15	18	0	3	1	1	2	1	13
d__Bacteria	p__Firmicutes	c__Clostridia	o__Clostridiales	f__[Mogibacteriaceae]	g__unidentified_[Mogibacteriaceae]	s__unidentified_[Mogibacteriaceae]	ASV_359	0	12	0	0	0	0	0	0	0	0	25	57	33	17	17	42	14	32	9	18
d__Bacteria	p__Firmicutes	c__Clostridia	o__Clostridiales	f__unclassified_Clostridiales	g__unclassified_Clostridiales	s__unclassified_Clostridiales	ASV_360	0	0	0	0	0	0	0	0	0	0	0	0	0	0	30	120	64	62	0	0
d__Bacteria	p__Firmicutes	c__Clostridia	o__Clostridiales	f__unclassified_Clostridiales	g__unclassified_Clostridiales	s__unclassified_Clostridiales	ASV_361	11	0	0	0	0	0	0	0	43	0	42	3	0	125	7	0	25	0	0	0
d__Bacteria	p__Firmicutes	c__Clostridia	o__Clostridiales	f__unclassified_Clostridiales	g__unclassified_Clostridiales	s__unclassified_Clostridiales	ASV_362	0	0	0	0	0	0	0	0	0	0	117	0	23	0	10	33	17	0	36	41
d__Bacteria	p__Actinobacteria	c__Coriobacteriia	o__Coriobacteriales	f__Coriobacteriaceae	g__Adlercreutzia	s__unidentified_Adlercreutzia	ASV_363	27	6	5	0	16	14	4	3	2	0	22	7	14	3	7	13	6	0	6	12
d__Bacteria	p__Bacteroidetes	c__Bacteroidia	o__Bacteroidales	f__S24-7	g__unidentified_S24-7	s__unidentified_S24-7	ASV_364	106	21	45	3	20	35	74	27	6	39	1	1	3	0	0	0	1	0	0	1
d__Bacteria	p__Bacteroidetes	c__Bacteroidia	o__Bacteroidales	f__S24-7	g__unidentified_S24-7	s__unidentified_S24-7	ASV_365	29	49	45	0	36	39	70	37	50	13	0	0	0	0	0	0	0	0	0	0
d__Bacteria	p__Firmicutes	c__Clostridia	o__Clostridiales	f__unidentified_Clostridiales	g__unidentified_Clostridiales	s__unidentified_Clostridiales	ASV_366	0	0	0	0	0	0	0	0	0	0	0	0	0	0	67	101	58	65	0	0
d__Bacteria	p__Bacteroidetes	c__Bacteroidia	o__Bacteroidales	f__S24-7	g__unidentified_S24-7	s__unidentified_S24-7	ASV_367	48	19	50	19	28	15	28	18	9	8	1	4	1	5	13	4	7	24	0	1
d__Bacteria	p__Firmicutes	c__Clostridia	o__Clostridiales	f__Lachnospiraceae	g__Coprococcus	s__unidentified_Coprococcus	ASV_368	0	0	0	0	0	0	0	68	0	0	31	33	0	91	0	0	0	0	0	0
d__Bacteria	p__Firmicutes	c__Clostridia	o__Clostridiales	f__unclassified_Clostridiales	g__unclassified_Clostridiales	s__unclassified_Clostridiales	ASV_369	0	0	0	0	0	0	0	0	36	0	22	0	11	0	19	26	47	28	38	46
d__Bacteria	p__Firmicutes	c__Clostridia	o__Clostridiales	f__Ruminococcaceae	g__Oscillospira	s__unidentified_Oscillospira	ASV_370	0	15	0	0	0	15	0	51	26	33	13	14	0	35	16	18	21	7	28	23
d__Bacteria	p__Firmicutes	c__Clostridia	o__Clostridiales	f__unclassified_Clostridiales	g__unclassified_Clostridiales	s__unclassified_Clostridiales	ASV_371	0	0	0	0	0	0	0	0	0	0	0	0	0	45	55	0	73	0	80	34
d__Bacteria	p__Bacteroidetes	c__Bacteroidia	o__Bacteroidales	f__S24-7	g__unidentified_S24-7	s__unidentified_S24-7	ASV_372	3	19	15	17	15	8	24	9	6	9	16	15	10	0	31	12	12	51	1	5
d__Bacteria	p__Firmicutes	c__Clostridia	o__Clostridiales	f__Ruminococcaceae	g__Ruminococcus	s__unidentified_Ruminococcus	ASV_373	83	23	0	4	8	5	11	0	50	0	5	0	4	7	18	10	17	48	19	0
d__Bacteria	p__Firmicutes	c__Clostridia	o__Clostridiales	f__Lachnospiraceae	g__unidentified_Lachnospiraceae	s__unidentified_Lachnospiraceae	ASV_374	0	0	0	48	60	0	0	0	0	140	2	73	0	0	0	5	0	0	0	0
d__Bacteria	p__Bacteroidetes	c__Bacteroidia	o__Bacteroidales	f__S24-7	g__unidentified_S24-7	s__unidentified_S24-7	ASV_375	18	8	13	18	33	5	20	11	0	8	10	31	57	13	10	0	8	18	0	4
d__Bacteria	p__Firmicutes	c__Clostridia	o__Clostridiales	f__unclassified_Clostridiales	g__unclassified_Clostridiales	s__unclassified_Clostridiales	ASV_376	0	0	0	0	0	0	0	0	0	0	0	0	0	0	34	121	76	51	0	0
d__Bacteria	p__Bacteroidetes	c__Bacteroidia	o__Bacteroidales	f__[Odoribacteraceae]	g__Odoribacter	s__unidentified_Odoribacter	ASV_377	14	14	7	1	1	12	32	24	24	12	12	29	12	5	9	6	10	8	2	13
d__Bacteria	p__Firmicutes	c__Clostridia	o__Clostridiales	f__Ruminococcaceae	g__Ruminococcus	s__unidentified_Ruminococcus	ASV_378	0	0	0	0	0	0	0	0	33	0	5	22	0	0	77	82	45	0	16	0
d__Bacteria	p__Bacteroidetes	c__Bacteroidia	o__Bacteroidales	f__S24-7	g__unidentified_S24-7	s__unidentified_S24-7	ASV_379	0	10	19	0	17	37	88	32	7	0	13	12	13	0	9	2	10	6	1	7
d__Bacteria	p__Bacteroidetes	c__Bacteroidia	o__Bacteroidales	f__S24-7	g__unidentified_S24-7	s__unidentified_S24-7	ASV_380	6	5	8	2	3	15	26	19	12	1	36	14	15	1	23	11	5	67	1	11
d__Bacteria	p__Firmicutes	c__Clostridia	o__Clostridiales	f__Lachnospiraceae	g__unidentified_Lachnospiraceae	s__unidentified_Lachnospiraceae	ASV_381	7	23	0	11	9	14	21	31	43	7	0	0	11	25	14	17	19	13	13	6
d__Bacteria	p__Bacteroidetes	c__Bacteroidia	o__Bacteroidales	f__S24-7	g__unidentified_S24-7	s__unidentified_S24-7	ASV_382	0	14	28	33	31	49	68	78	15	0	0	5	13	0	0	0	0	0	0	3
d__Bacteria	p__Bacteroidetes	c__Bacteroidia	o__Bacteroidales	f__S24-7	g__unidentified_S24-7	s__unidentified_S24-7	ASV_383	17	18	27	5	28	0	20	0	0	14	14	56	47	23	0	0	0	8	6	15
d__Bacteria	p__Bacteroidetes	c__Bacteroidia	o__Bacteroidales	f__S24-7	g__unidentified_S24-7	s__unidentified_S24-7	ASV_384	25	8	17	6	23	43	26	26	6	22	0	15	2	25	5	1	4	9	5	20
d__Bacteria	p__Firmicutes	c__Clostridia	o__Clostridiales	f__Ruminococcaceae	g__Oscillospira	s__unidentified_Oscillospira	ASV_385	0	29	0	21	19	0	0	0	28	26	22	0	0	11	0	36	15	25	18	11
d__Bacteria	p__Firmicutes	c__Bacilli	o__Lactobacillales	f__Lactobacillaceae	g__Lactobacillus	s__unidentified_Lactobacillus	ASV_386	0	0	0	0	0	0	0	87	96	0	0	0	0	0	20	0	0	0	0	0
d__Bacteria	p__Bacteroidetes	c__Bacteroidia	o__Bacteroidales	f__S24-7	g__unidentified_S24-7	s__unidentified_S24-7	ASV_387	43	27	50	22	118	20	22	16	23	0	0	0	0	0	0	0	0	0	0	0
d__Bacteria	p__Firmicutes	c__Clostridia	o__Clostridiales	f__Lachnospiraceae	g__unidentified_Lachnospiraceae	s__unidentified_Lachnospiraceae	ASV_388	0	0	0	0	0	0	0	0	62	0	73	0	0	0	0	71	70	0	0	0
d__Bacteria	p__Bacteroidetes	c__Bacteroidia	o__Bacteroidales	f__S24-7	g__unidentified_S24-7	s__unidentified_S24-7	ASV_389	3	15	68	69	61	14	33	24	5	28	0	0	3	0	0	0	0	0	0	0
d__Bacteria	p__Firmicutes	c__Clostridia	o__Clostridiales	f__unclassified_Clostridiales	g__unclassified_Clostridiales	s__unclassified_Clostridiales	ASV_390	0	0	0	0	0	0	0	0	22	0	35	0	0	0	52	25	28	43	32	25
d__Bacteria	p__Firmicutes	c__Clostridia	o__Clostridiales	f__unclassified_Clostridiales	g__unclassified_Clostridiales	s__unclassified_Clostridiales	ASV_391	49	0	0	0	0	0	42	225	0	29	0	0	0	0	0	0	0	0	0	0
d__Bacteria	p__Bacteroidetes	c__Bacteroidia	o__Bacteroidales	f__S24-7	g__unidentified_S24-7	s__unidentified_S24-7	ASV_392	35	30	8	4	0	31	53	49	43	33	19	3	3	0	1	2	1	0	0	0
d__Bacteria	p__Bacteroidetes	c__Bacteroidia	o__Bacteroidales	f__S24-7	g__unidentified_S24-7	s__unidentified_S24-7	ASV_393	88	25	2	1	3	9	34	22	17	0	21	21	8	33	4	0	2	3	9	19
d__Bacteria	p__Bacteroidetes	c__Bacteroidia	o__Bacteroidales	f__S24-7	g__unidentified_S24-7	s__unidentified_S24-7	ASV_394	6	17	19	17	16	41	45	52	14	80	0	4	8	5	0	0	0	0	0	1
d__Bacteria	p__Firmicutes	c__Clostridia	o__Clostridiales	f__unclassified_Clostridiales	g__unclassified_Clostridiales	s__unclassified_Clostridiales	ASV_395	36	5	0	0	2	26	0	206	0	57	3	0	0	0	0	0	3	0	0	0
d__Bacteria	p__Firmicutes	c__Clostridia	o__Clostridiales	f__unclassified_Clostridiales	g__unclassified_Clostridiales	s__unclassified_Clostridiales	ASV_396	0	0	0	0	0	0	0	0	14	0	18	0	11	0	56	44	26	23	33	38
d__Bacteria	p__Actinobacteria	c__Coriobacteriia	o__Coriobacteriales	f__Coriobacteriaceae	g__Adlercreutzia	s__unidentified_Adlercreutzia	ASV_397	0	3	0	0	2	9	14	5	0	5	5	7	17	15	0	5	12	5	0	11
d__Bacteria	p__Bacteroidetes	c__Bacteroidia	o__Bacteroidales	f__unidentified_Bacteroidales	g__unidentified_Bacteroidales	s__unidentified_Bacteroidales	ASV_398	0	0	0	0	0	0	0	0	0	0	0	0	0	0	39	7	28	105	0	0
d__Bacteria	p__Firmicutes	c__Clostridia	o__Clostridiales	f__Ruminococcaceae	g__Oscillospira	s__unidentified_Oscillospira	ASV_399	2	0	0	0	0	16	0	0	42	31	19	0	10	0	16	20	24	17	39	12
d__Bacteria	p__Bacteroidetes	c__Bacteroidia	o__Bacteroidales	f__Rikenellaceae	g__unclassified_Rikenellaceae	s__unclassified_Rikenellaceae	ASV_400	0	0	0	0	0	8	12	0	0	0	25	39	26	6	29	40	11	20	8	10
d__Bacteria	p__Bacteroidetes	c__Bacteroidia	o__Bacteroidales	f__S24-7	g__unidentified_S24-7	s__unidentified_S24-7	ASV_401	45	25	41	24	94	10	34	15	16	9	0	0	1	0	0	0	0	0	0	4
d__Bacteria	p__Firmicutes	c__Clostridia	o__Clostridiales	f__unidentified_Clostridiales	g__unidentified_Clostridiales	s__unidentified_Clostridiales	ASV_402	0	0	0	0	0	33	0	0	23	0	55	0	0	93	13	0	21	0	21	1
d__Bacteria	p__Bacteroidetes	c__Bacteroidia	o__Bacteroidales	f__S24-7	g__unidentified_S24-7	s__unidentified_S24-7	ASV_403	31	22	29	0	17	35	45	35	17	0	7	16	24	27	0	0	0	5	0	0
d__Bacteria	p__Firmicutes	c__Clostridia	o__Clostridiales	f__Lachnospiraceae	g__Coprococcus	s__unidentified_Coprococcus	ASV_404	0	91	0	0	0	0	0	0	78	0	25	0	0	18	14	12	11	16	0	0
d__Bacteria	p__Bacteroidetes	c__Bacteroidia	o__Bacteroidales	f__S24-7	g__unidentified_S24-7	s__unidentified_S24-7	ASV_405	0	14	24	30	28	51	68	59	23	0	0	1	10	0	0	0	0	0	0	4
d__Bacteria	p__Bacteroidetes	c__Bacteroidia	o__Bacteroidales	f__S24-7	g__unidentified_S24-7	s__unidentified_S24-7	ASV_406	143	8	3	0	3	20	28	14	2	0	0	34	9	45	3	0	3	5	0	5
d__Bacteria	p__Firmicutes	c__Clostridia	o__Clostridiales	f__Lachnospiraceae	g__unidentified_Lachnospiraceae	s__unidentified_Lachnospiraceae	ASV_407	0	0	0	0	0	0	0	0	0	0	0	0	13	155	12	0	0	28	0	0
d__Bacteria	p__Bacteroidetes	c__Bacteroidia	o__Bacteroidales	f__S24-7	g__unidentified_S24-7	s__unidentified_S24-7	ASV_408	71	19	7	2	3	3	14	19	9	2	2	2	1	11	26	5	18	21	7	20
d__Bacteria	p__Firmicutes	c__Clostridia	o__Clostridiales	f__Lachnospiraceae	g__unidentified_Lachnospiraceae	s__unidentified_Lachnospiraceae	ASV_409	0	0	10	4	0	18	0	16	32	0	29	10	6	7	12	55	20	19	6	10
d__Bacteria	p__Bacteroidetes	c__Bacteroidia	o__Bacteroidales	f__S24-7	g__unidentified_S24-7	s__unidentified_S24-7	ASV_410	53	0	12	0	7	33	35	17	20	0	0	31	25	42	4	0	4	10	0	13
d__Bacteria	p__Bacteroidetes	c__Bacteroidia	o__Bacteroidales	f__S24-7	g__unidentified_S24-7	s__unidentified_S24-7	ASV_411	29	5	9	7	16	0	3	3	0	0	0	0	0	0	34	13	34	57	2	32
d__Bacteria	p__Bacteroidetes	c__Bacteroidia	o__Bacteroidales	f__S24-7	g__unidentified_S24-7	s__unidentified_S24-7	ASV_412	3	4	19	44	23	10	19	16	7	146	0	0	0	0	0	0	0	0	0	0
d__Bacteria	p__Proteobacteria	c__Epsilonproteobacteria	o__Campylobacterales	f__Helicobacteraceae	g__Helicobacter	s__unclassified_Helicobacter	ASV_413	29	0	0	0	0	0	0	20	82	36	0	0	0	93	0	0	0	0	0	0
d__Bacteria	p__Bacteroidetes	c__Bacteroidia	o__Bacteroidales	f__Rikenellaceae	g__unidentified_Rikenellaceae	s__unidentified_Rikenellaceae	ASV_414	5	4	0	0	0	1	0	2	3	0	10	20	6	33	23	13	23	31	10	17
d__Bacteria	p__Bacteroidetes	c__Bacteroidia	o__Bacteroidales	f__S24-7	g__unidentified_S24-7	s__unidentified_S24-7	ASV_415	11	8	0	5	0	16	17	13	8	0	47	12	10	0	19	16	16	39	0	5
d__Bacteria	p__Bacteroidetes	c__Bacteroidia	o__Bacteroidales	f__S24-7	g__unidentified_S24-7	s__unidentified_S24-7	ASV_416	22	13	30	15	28	24	42	20	39	63	0	0	0	0	0	0	0	0	0	0
d__Bacteria	p__Bacteroidetes	c__Bacteroidia	o__Bacteroidales	f__S24-7	g__unidentified_S24-7	s__unidentified_S24-7	ASV_417	0	9	14	1	10	46	88	37	18	0	12	6	6	2	7	3	3	16	1	6
d__Bacteria	p__Firmicutes	c__Clostridia	o__Clostridiales	f__Ruminococcaceae	g__Oscillospira	s__unidentified_Oscillospira	ASV_418	0	3	0	0	0	0	0	0	0	0	0	0	0	82	0	0	0	0	11	150
d__Bacteria	p__Bacteroidetes	c__Bacteroidia	o__Bacteroidales	f__S24-7	g__unidentified_S24-7	s__unidentified_S24-7	ASV_419	36	13	19	21	22	50	34	48	10	11	0	25	9	14	0	0	0	0	0	3
d__Bacteria	p__Bacteroidetes	c__Bacteroidia	o__Bacteroidales	f__S24-7	g__unidentified_S24-7	s__unidentified_S24-7	ASV_420	32	39	41	15	58	0	0	0	29	0	0	0	0	0	30	0	14	51	0	0
d__Bacteria	p__Proteobacteria	c__Epsilonproteobacteria	o__Campylobacterales	f__Helicobacteraceae	g__Helicobacter	s__unclassified_Helicobacter	ASV_421	13	16	30	32	32	0	0	23	40	84	0	0	0	11	0	0	0	0	0	0
d__Bacteria	p__Bacteroidetes	c__Bacteroidia	o__Bacteroidales	f__Rikenellaceae	g__unclassified_Rikenellaceae	s__unclassified_Rikenellaceae	ASV_422	49	0	0	0	0	0	0	1	1	1	23	11	8	37	1	0	0	5	22	18
d__Bacteria	p__Firmicutes	c__Clostridia	o__Clostridiales	f__unclassified_Clostridiales	g__unclassified_Clostridiales	s__unclassified_Clostridiales	ASV_423	0	21	0	0	0	90	0	0	38	0	9	0	2	0	37	0	16	15	47	0
d__Bacteria	p__Bacteroidetes	c__Bacteroidia	o__Bacteroidales	f__S24-7	g__unidentified_S24-7	s__unidentified_S24-7	ASV_424	37	4	4	2	1	39	23	38	6	2	3	43	14	54	1	3	2	6	1	3
d__Bacteria	p__Bacteroidetes	c__Bacteroidia	o__Bacteroidales	f__S24-7	g__unidentified_S24-7	s__unidentified_S24-7	ASV_425	0	20	13	22	10	0	25	3	0	0	39	20	10	0	21	0	7	34	0	19
d__Bacteria	p__Firmicutes	c__Clostridia	o__Clostridiales	f__Lachnospiraceae	g__unidentified_Lachnospiraceae	s__unidentified_Lachnospiraceae	ASV_426	0	12	0	4	12	14	0	51	28	24	25	0	10	17	12	20	2	8	7	14
d__Bacteria	p__Firmicutes	c__Clostridia	o__Clostridiales	f__Ruminococcaceae	g__Oscillospira	s__unidentified_Oscillospira	ASV_427	0	9	0	5	0	0	0	0	44	0	0	11	0	26	43	20	36	26	10	23
d__Bacteria	p__TM7	c__TM7-3	o__CW040	f__F16	g__unidentified_F16	s__unidentified_F16	ASV_428	0	0	14	0	0	0	0	31	9	0	0	0	23	0	12	0	8	7	8	0
d__Bacteria	p__Bacteroidetes	c__Bacteroidia	o__Bacteroidales	f__S24-7	g__unidentified_S24-7	s__unidentified_S24-7	ASV_429	27	10	20	0	10	3	28	7	2	0	15	6	9	0	24	7	8	46	0	14
d__Bacteria	p__Firmicutes	c__Clostridia	o__Clostridiales	f__Ruminococcaceae	g__unclassified_Ruminococcaceae	s__unclassified_Ruminococcaceae	ASV_430	28	7	1	5	0	7	0	8	0	22	14	9	8	82	21	12	9	8	6	13
d__Bacteria	p__Firmicutes	c__Clostridia	o__Clostridiales	f__Lachnospiraceae	g__unidentified_Lachnospiraceae	s__unidentified_Lachnospiraceae	ASV_431	0	0	0	0	21	16	0	0	0	101	0	24	8	0	0	21	26	0	22	14
d__Bacteria	p__Firmicutes	c__Clostridia	o__Clostridiales	f__unclassified_Clostridiales	g__unclassified_Clostridiales	s__unclassified_Clostridiales	ASV_432	0	0	0	0	0	0	0	0	0	0	44	0	6	0	31	22	24	1	83	47
d__Bacteria	p__Firmicutes	c__Clostridia	o__Clostridiales	f__Lachnospiraceae	g__unidentified_Lachnospiraceae	s__unidentified_Lachnospiraceae	ASV_433	0	0	0	0	0	0	0	0	0	0	0	0	0	0	43	0	61	0	74	51
d__Bacteria	p__Bacteroidetes	c__Bacteroidia	o__Bacteroidales	f__Porphyromonadaceae	g__Parabacteroides	s__Parabacteroides_distasonis	ASV_434	0	0	0	0	0	0	0	0	1	0	0	84	44	61	0	0	8	0	13	16
d__Bacteria	p__Bacteroidetes	c__Bacteroidia	o__Bacteroidales	f__Rikenellaceae	g__unidentified_Rikenellaceae	s__unidentified_Rikenellaceae	ASV_435	6	15	0	3	4	8	10	10	4	2	9	12	19	35	3	4	19	9	23	27
d__Bacteria	p__Bacteroidetes	c__Bacteroidia	o__Bacteroidales	f__S24-7	g__unidentified_S24-7	s__unidentified_S24-7	ASV_436	1	0	10	0	10	0	14	8	0	0	0	22	46	0	26	7	15	20	0	16
d__Bacteria	p__Bacteroidetes	c__Bacteroidia	o__Bacteroidales	f__S24-7	g__unidentified_S24-7	s__unidentified_S24-7	ASV_437	0	0	31	37	21	42	64	62	30	0	0	17	7	0	0	0	0	0	0	9
d__Bacteria	p__Firmicutes	c__Clostridia	o__Clostridiales	f__Lachnospiraceae	g__unidentified_Lachnospiraceae	s__unidentified_Lachnospiraceae	ASV_438	0	0	0	0	0	0	0	0	20	0	29	0	0	0	17	30	26	0	51	65
d__Bacteria	p__Firmicutes	c__Clostridia	o__Clostridiales	f__Lachnospiraceae	g__Coprococcus	s__unidentified_Coprococcus	ASV_439	0	0	0	0	0	0	0	0	0	0	8	0	7	0	99	83	48	0	0	0
d__Bacteria	p__Bacteroidetes	c__Bacteroidia	o__Bacteroidales	f__S24-7	g__unidentified_S24-7	s__unidentified_S24-7	ASV_440	86	5	6	1	1	19	16	7	6	1	1	58	19	49	8	1	0	1	0	4
d__Bacteria	p__Firmicutes	c__Clostridia	o__Clostridiales	f__Dehalobacteriaceae	g__Dehalobacterium	s__unidentified_Dehalobacterium	ASV_441	0	0	0	0	5	0	14	17	14	24	15	0	13	27	17	18	22	9	20	21
d__Bacteria	p__Firmicutes	c__Clostridia	o__Clostridiales	f__Veillonellaceae	g__Veillonella	s__Veillonella_dispar	ASV_442	16	23	17	10	16	16	7	10	7	13	13	11	10	18	13	20	10	19	8	11
d__Bacteria	p__Firmicutes	c__Clostridia	o__Clostridiales	f__Ruminococcaceae	g__unidentified_Ruminococcaceae	s__unidentified_Ruminococcaceae	ASV_443	0	0	0	0	0	4	0	0	0	0	0	72	35	28	0	23	23	31	7	18
d__Bacteria	p__Bacteroidetes	c__Bacteroidia	o__Bacteroidales	f__S24-7	g__unidentified_S24-7	s__unidentified_S24-7	ASV_444	64	7	16	0	13	35	39	37	21	0	6	24	13	14	2	1	2	6	2	4
d__Bacteria	p__Bacteroidetes	c__Bacteroidia	o__Bacteroidales	f__S24-7	g__unidentified_S24-7	s__unidentified_S24-7	ASV_445	46	8	5	1	1	5	17	11	7	9	25	8	5	7	10	5	6	20	8	28
d__Bacteria	p__Firmicutes	c__Clostridia	o__Clostridiales	f__unidentified_Clostridiales	g__unidentified_Clostridiales	s__unidentified_Clostridiales	ASV_446	0	0	0	0	0	0	0	0	0	0	17	10	5	4	30	49	55	62	0	0
d__Bacteria	p__Firmicutes	c__Bacilli	o__Lactobacillales	f__Lactobacillaceae	g__Lactobacillus	s__unidentified_Lactobacillus	ASV_447	0	0	0	0	0	0	0	0	0	0	7	0	22	41	32	32	11	16	0	0
d__Bacteria	p__Bacteroidetes	c__Bacteroidia	o__Bacteroidales	f__S24-7	g__unidentified_S24-7	s__unidentified_S24-7	ASV_448	0	27	36	62	42	24	11	28	27	7	0	9	10	0	0	0	0	0	0	1
d__Bacteria	p__Firmicutes	c__Clostridia	o__Clostridiales	f__Lachnospiraceae	g__unidentified_Lachnospiraceae	s__unidentified_Lachnospiraceae	ASV_449	0	0	0	0	0	218	0	0	0	0	0	0	0	0	70	0	0	0	0	0
d__Bacteria	p__Bacteroidetes	c__Bacteroidia	o__Bacteroidales	f__unidentified_Bacteroidales	g__unidentified_Bacteroidales	s__unidentified_Bacteroidales	ASV_450	0	0	0	0	0	0	0	0	0	0	0	0	0	0	40	32	35	40	0	0
d__Bacteria	p__Firmicutes	c__Clostridia	o__Clostridiales	f__Ruminococcaceae	g__Oscillospira	s__unidentified_Oscillospira	ASV_451	0	16	0	7	0	14	0	17	26	0	10	0	0	19	8	46	33	21	19	18
d__Bacteria	p__Bacteroidetes	c__Bacteroidia	o__Bacteroidales	f__S24-7	g__unidentified_S24-7	s__unidentified_S24-7	ASV_452	14	0	0	0	0	13	0	26	20	0	0	39	51	16	19	6	0	20	0	27
d__Bacteria	p__Bacteroidetes	c__Bacteroidia	o__Bacteroidales	f__S24-7	g__unidentified_S24-7	s__unidentified_S24-7	ASV_453	0	33	0	0	50	11	21	14	8	0	0	39	33	29	0	0	0	5	10	25
d__Bacteria	p__Firmicutes	c__Clostridia	o__Clostridiales	f__unclassified_Clostridiales	g__unclassified_Clostridiales	s__unclassified_Clostridiales	ASV_454	0	0	0	0	0	0	0	0	0	0	0	0	0	0	24	3	84	0	66	51
d__Bacteria	p__Firmicutes	c__Bacilli	o__Lactobacillales	f__Leuconostocaceae	g__Weissella	s__unclassified_Weissella	ASV_455	0	0	0	0	0	0	0	0	0	0	16	46	54	19	3	0	0	0	0	0
d__Bacteria	p__Bacteroidetes	c__Bacteroidia	o__Bacteroidales	f__S24-7	g__unidentified_S24-7	s__unidentified_S24-7	ASV_456	0	10	34	60	56	19	25	31	14	27	0	5	0	0	0	0	0	0	0	0
d__Bacteria	p__Firmicutes	c__Clostridia	o__Clostridiales	f__Lachnospiraceae	g__[Ruminococcus]	s__[Ruminococcus]_gnavus	ASV_457	0	0	0	0	0	0	0	0	0	0	0	0	0	0	90	50	20	71	0	0
d__Bacteria	p__Bacteroidetes	c__Bacteroidia	o__Bacteroidales	f__S24-7	g__unidentified_S24-7	s__unidentified_S24-7	ASV_458	0	39	74	11	68	3	18	4	3	1	2	29	15	10	0	0	0	0	2	7
d__Bacteria	p__Bacteroidetes	c__Bacteroidia	o__Bacteroidales	f__S24-7	g__unidentified_S24-7	s__unidentified_S24-7	ASV_459	11	10	15	27	27	18	27	23	5	88	1	17	20	6	0	0	1	0	0	0
d__Bacteria	p__Bacteroidetes	c__Bacteroidia	o__Bacteroidales	f__S24-7	g__unidentified_S24-7	s__unidentified_S24-7	ASV_460	13	16	13	36	33	17	15	19	4	72	1	21	8	10	0	0	0	0	1	1
d__Bacteria	p__Bacteroidetes	c__Bacteroidia	o__Bacteroidales	f__S24-7	g__unidentified_S24-7	s__unidentified_S24-7	ASV_461	47	7	0	0	0	6	8	11	3	1	2	32	8	70	5	0	6	3	6	5
d__Bacteria	p__Bacteroidetes	c__Bacteroidia	o__Bacteroidales	f__S24-7	g__unidentified_S24-7	s__unidentified_S24-7	ASV_462	0	2	8	9	5	18	47	16	15	0	25	12	13	0	20	8	13	15	0	14
d__Bacteria	p__Firmicutes	c__Clostridia	o__Clostridiales	f__Lachnospiraceae	g__unidentified_Lachnospiraceae	s__unidentified_Lachnospiraceae	ASV_463	0	35	0	0	0	43	0	0	0	0	0	0	7	12	30	9	30	85	0	0
d__Bacteria	p__Firmicutes	c__Clostridia	o__Clostridiales	f__unclassified_Clostridiales	g__unclassified_Clostridiales	s__unclassified_Clostridiales	ASV_464	0	0	0	0	0	0	0	0	34	0	40	0	0	0	28	60	50	0	35	0
d__Bacteria	p__Actinobacteria	c__Actinobacteria	o__Bifidobacteriales	f__Bifidobacteriaceae	g__Bifidobacterium	s__Bifidobacterium_pseudolongum	ASV_465	0	0	0	0	0	0	0	0	0	0	0	0	0	0	14	26	23	47	0	0
d__Bacteria	p__Bacteroidetes	c__Bacteroidia	o__Bacteroidales	f__S24-7	g__unidentified_S24-7	s__unidentified_S24-7	ASV_466	33	24	17	21	31	3	11	7	0	7	16	13	35	9	1	0	2	5	0	6
d__Bacteria	p__Bacteroidetes	c__Bacteroidia	o__Bacteroidales	f__[Odoribacteraceae]	g__Odoribacter	s__unidentified_Odoribacter	ASV_467	19	27	12	20	6	12	50	50	16	28	1	13	7	16	0	0	0	0	2	2
d__Bacteria	p__Firmicutes	c__Clostridia	o__Clostridiales	f__Lachnospiraceae	g__unidentified_Lachnospiraceae	s__unidentified_Lachnospiraceae	ASV_468	0	0	0	0	0	0	0	0	6	0	31	0	0	0	33	22	30	9	68	31
d__Bacteria	p__Firmicutes	c__Erysipelotrichi	o__Erysipelotrichales	f__Erysipelotrichaceae	g__Coprobacillus	s__unidentified_Coprobacillus	ASV_469	16	3	0	25	34	2	31	10	4	0	86	15	18	12	0	7	0	0	0	0
d__Bacteria	p__Firmicutes	c__Clostridia	o__Clostridiales	f__unidentified_Clostridiales	g__unidentified_Clostridiales	s__unidentified_Clostridiales	ASV_470	0	0	0	0	0	0	0	0	0	0	25	0	11	0	25	76	47	26	0	0
d__Bacteria	p__Bacteroidetes	c__Bacteroidia	o__Bacteroidales	f__S24-7	g__unidentified_S24-7	s__unidentified_S24-7	ASV_471	0	8	31	104	67	1	4	2	2	41	0	3	3	0	0	0	0	0	0	1
d__Bacteria	p__Firmicutes	c__Clostridia	o__Clostridiales	f__Lachnospiraceae	g__unclassified_Lachnospiraceae	s__unclassified_Lachnospiraceae	ASV_472	0	0	0	0	0	0	0	0	0	0	0	0	0	0	0	0	0	0	118	87
d__Bacteria	p__Firmicutes	c__Clostridia	o__Clostridiales	f__unidentified_Clostridiales	g__unidentified_Clostridiales	s__unidentified_Clostridiales	ASV_473	13	12	0	4	4	17	3	26	4	18	12	9	13	14	18	14	19	12	6	7
d__Bacteria	p__Firmicutes	c__Clostridia	o__Clostridiales	f__Lachnospiraceae	g__unidentified_Lachnospiraceae	s__unidentified_Lachnospiraceae	ASV_474	0	0	0	0	0	0	0	0	0	0	0	0	0	0	48	0	93	0	48	34
d__Bacteria	p__Bacteroidetes	c__Bacteroidia	o__Bacteroidales	f__S24-7	g__unidentified_S24-7	s__unidentified_S24-7	ASV_475	0	34	54	28	75	2	9	2	5	10	0	8	3	10	1	0	0	3	1	9
d__Bacteria	p__Firmicutes	c__Clostridia	o__Clostridiales	f__Lachnospiraceae	g__unidentified_Lachnospiraceae	s__unidentified_Lachnospiraceae	ASV_476	0	0	0	0	30	0	34	91	0	60	0	0	0	0	0	0	0	0	16	0
d__Bacteria	p__Firmicutes	c__Clostridia	o__Clostridiales	f__Lachnospiraceae	g__unclassified_Lachnospiraceae	s__unclassified_Lachnospiraceae	ASV_477	0	0	0	0	0	39	0	0	70	0	0	0	0	0	23	27	57	0	0	5
d__Bacteria	p__Bacteroidetes	c__Bacteroidia	o__Bacteroidales	f__S24-7	g__unidentified_S24-7	s__unidentified_S24-7	ASV_478	162	17	58	1	25	10	25	13	3	1	0	0	0	0	0	0	0	12	0	0
d__Bacteria	p__Bacteroidetes	c__Bacteroidia	o__Bacteroidales	f__S24-7	g__unidentified_S24-7	s__unidentified_S24-7	ASV_479	32	13	6	4	1	1	6	3	2	0	25	10	12	15	10	2	1	19	6	10
d__Bacteria	p__Firmicutes	c__Clostridia	o__Clostridiales	f__Lachnospiraceae	g__unidentified_Lachnospiraceae	s__unidentified_Lachnospiraceae	ASV_480	0	155	0	0	0	14	0	0	38	0	30	0	0	0	0	34	0	0	0	0
d__Bacteria	p__Firmicutes	c__Clostridia	o__Clostridiales	f__Lachnospiraceae	g__unidentified_Lachnospiraceae	s__unidentified_Lachnospiraceae	ASV_481	0	0	0	0	0	48	0	55	0	0	0	0	0	0	2	85	0	8	0	45
d__Bacteria	p__Bacteroidetes	c__Bacteroidia	o__Bacteroidales	f__S24-7	g__unidentified_S24-7	s__unidentified_S24-7	ASV_482	20	22	61	7	54	17	32	23	18	2	0	6	3	4	0	0	0	0	0	2
d__Bacteria	p__Firmicutes	c__Clostridia	o__Clostridiales	f__Lachnospiraceae	g__Coprococcus	s__unidentified_Coprococcus	ASV_483	0	104	0	0	0	0	0	0	83	0	21	0	0	0	9	0	0	22	0	0
d__Bacteria	p__Bacteroidetes	c__Bacteroidia	o__Bacteroidales	f__S24-7	g__unidentified_S24-7	s__unidentified_S24-7	ASV_484	6	13	41	41	46	15	13	20	11	29	0	12	6	2	0	0	0	0	0	0
d__Bacteria	p__Firmicutes	c__Clostridia	o__Clostridiales	f__unidentified_Clostridiales	g__unidentified_Clostridiales	s__unidentified_Clostridiales	ASV_485	0	40	0	0	0	14	0	0	0	0	2	44	12	20	16	61	10	3	0	0
d__Bacteria	p__Bacteroidetes	c__Bacteroidia	o__Bacteroidales	f__S24-7	g__unidentified_S24-7	s__unidentified_S24-7	ASV_486	68	27	18	5	15	34	28	24	12	0	0	0	1	7	6	0	4	6	0	3
d__Bacteria	p__Bacteroidetes	c__Bacteroidia	o__Bacteroidales	f__S24-7	g__unidentified_S24-7	s__unidentified_S24-7	ASV_487	31	17	38	26	80	15	11	13	13	4	0	0	0	0	0	0	0	0	0	0
d__Bacteria	p__Firmicutes	c__Clostridia	o__Clostridiales	f__Lachnospiraceae	g__Coprococcus	s__unidentified_Coprococcus	ASV_488	0	209	0	0	0	0	0	0	68	0	1	0	0	0	0	0	0	0	0	0
d__Bacteria	p__Firmicutes	c__Clostridia	o__Clostridiales	f__Lachnospiraceae	g__unclassified_Lachnospiraceae	s__unclassified_Lachnospiraceae	ASV_489	0	11	0	0	0	0	0	0	60	0	51	0	9	0	41	0	18	0	13	36
d__Bacteria	p__Actinobacteria	c__Coriobacteriia	o__Coriobacteriales	f__Coriobacteriaceae	g__Adlercreutzia	s__unidentified_Adlercreutzia	ASV_490	0	0	0	0	0	0	0	0	0	0	0	6	4	2	0	4	2	2	1	3
d__Bacteria	p__Firmicutes	c__Clostridia	o__Clostridiales	f__Lachnospiraceae	g__unidentified_Lachnospiraceae	s__unidentified_Lachnospiraceae	ASV_491	0	0	0	0	0	0	0	0	27	0	30	0	0	0	35	37	32	7	19	36
d__Bacteria	p__Firmicutes	c__Clostridia	o__Clostridiales	f__Lachnospiraceae	g__unidentified_Lachnospiraceae	s__unidentified_Lachnospiraceae	ASV_492	0	0	0	0	0	0	0	0	0	0	43	0	17	0	15	41	44	0	40	25
d__Bacteria	p__Firmicutes	c__Clostridia	o__Clostridiales	f__Ruminococcaceae	g__Ruminococcus	s__unidentified_Ruminococcus	ASV_493	0	26	0	0	0	0	0	0	29	0	3	0	0	29	66	59	29	0	0	0
d__Bacteria	p__Firmicutes	c__Clostridia	o__Clostridiales	f__unidentified_Clostridiales	g__unidentified_Clostridiales	s__unidentified_Clostridiales	ASV_494	0	0	0	0	0	43	0	0	23	0	12	0	0	0	52	24	17	29	25	13
d__Bacteria	p__Firmicutes	c__Clostridia	o__Clostridiales	f__Lachnospiraceae	g__unclassified_Lachnospiraceae	s__unclassified_Lachnospiraceae	ASV_495	0	0	0	0	0	0	0	0	4	0	106	0	3	0	1	34	23	0	29	1
d__Bacteria	p__Firmicutes	c__Clostridia	o__Clostridiales	f__unclassified_Clostridiales	g__unclassified_Clostridiales	s__unclassified_Clostridiales	ASV_496	0	0	0	0	0	0	0	0	38	0	60	0	0	0	7	0	70	0	28	0
d__Bacteria	p__Firmicutes	c__Clostridia	o__Clostridiales	f__Ruminococcaceae	g__unclassified_Ruminococcaceae	s__unclassified_Ruminococcaceae	ASV_497	0	13	0	0	0	21	0	9	19	0	11	9	0	7	10	21	17	26	26	18
d__Bacteria	p__Bacteroidetes	c__Bacteroidia	o__Bacteroidales	f__S24-7	g__unidentified_S24-7	s__unidentified_S24-7	ASV_498	119	15	33	4	16	30	40	22	12	2	1	0	0	0	0	0	0	0	0	0
d__Bacteria	p__Firmicutes	c__Clostridia	o__Clostridiales	f__[Mogibacteriaceae]	g__unidentified_[Mogibacteriaceae]	s__unidentified_[Mogibacteriaceae]	ASV_499	0	0	0	0	0	0	0	0	0	0	26	16	16	0	10	43	17	41	17	24
d__Bacteria	p__Actinobacteria	c__Actinobacteria	o__Bifidobacteriales	f__Bifidobacteriaceae	g__Bifidobacterium	s__Bifidobacterium_pseudolongum	ASV_500	0	14	42	0	13	10	22	0	0	0	0	27	56	2	0	0	0	0	0	12
d__Bacteria	p__Bacteroidetes	c__Bacteroidia	o__Bacteroidales	f__S24-7	g__unidentified_S24-7	s__unidentified_S24-7	ASV_501	0	0	0	0	0	0	0	0	28	0	22	0	5	0	30	34	2	14	12	59
d__Bacteria	p__Firmicutes	c__Clostridia	o__Clostridiales	f__unidentified_Clostridiales	g__unidentified_Clostridiales	s__unidentified_Clostridiales	ASV_502	0	0	0	0	0	0	0	0	0	0	46	0	58	0	22	0	31	27	0	26
d__Bacteria	p__Bacteroidetes	c__Bacteroidia	o__Bacteroidales	f__S24-7	g__unidentified_S24-7	s__unidentified_S24-7	ASV_503	34	11	26	0	17	23	74	23	23	0	3	5	6	0	0	0	0	0	0	12
d__Bacteria	p__Firmicutes	c__Clostridia	o__Clostridiales	f__Lachnospiraceae	g__unidentified_Lachnospiraceae	s__unidentified_Lachnospiraceae	ASV_504	0	0	0	0	0	0	0	0	0	0	110	0	22	90	0	0	0	0	0	0
d__Bacteria	p__TM7	c__TM7-3	o__unidentified_TM7-3	f__unidentified_TM7-3	g__unidentified_TM7-3	s__unidentified_TM7-3	ASV_505	4	7	14	9	9	11	12	4	9	8	11	17	4	19	19	10	13	8	11	10
d__Bacteria	p__Firmicutes	c__Clostridia	o__Clostridiales	f__Lachnospiraceae	g__unidentified_Lachnospiraceae	s__unidentified_Lachnospiraceae	ASV_506	0	0	0	0	0	0	0	0	0	0	0	0	0	0	42	53	44	0	59	0
d__Bacteria	p__Firmicutes	c__Bacilli	o__Lactobacillales	f__Lactobacillaceae	g__Lactobacillus	s__unidentified_Lactobacillus	ASV_507	0	34	0	0	0	61	0	39	57	0	0	0	0	0	4	1	11	5	0	0
d__Bacteria	p__Firmicutes	c__Clostridia	o__Clostridiales	f__Lachnospiraceae	g__unclassified_Lachnospiraceae	s__unclassified_Lachnospiraceae	ASV_508	0	208	0	0	0	0	0	0	54	0	0	0	0	0	0	1	1	0	0	0
d__Bacteria	p__Firmicutes	c__Clostridia	o__Clostridiales	f__Lachnospiraceae	g__unidentified_Lachnospiraceae	s__unidentified_Lachnospiraceae	ASV_509	0	0	0	0	0	0	0	0	0	0	86	0	0	0	0	0	26	0	81	0
d__Bacteria	p__Bacteroidetes	c__Bacteroidia	o__Bacteroidales	f__S24-7	g__unidentified_S24-7	s__unidentified_S24-7	ASV_510	78	7	16	0	20	29	37	34	13	1	3	13	9	11	0	2	0	3	0	2
d__Bacteria	p__Bacteroidetes	c__Bacteroidia	o__Bacteroidales	f__S24-7	g__unidentified_S24-7	s__unidentified_S24-7	ASV_511	13	19	14	7	0	13	24	12	20	3	28	16	19	9	6	0	10	10	0	0
d__Bacteria	p__Firmicutes	c__Bacilli	o__Lactobacillales	f__Lactobacillaceae	g__Lactobacillus	s__Lactobacillus_vaginalis	ASV_512	0	0	3	0	0	6	0	0	7	0	0	5	16	37	7	0	0	0	0	0
d__Bacteria	p__Bacteroidetes	c__Bacteroidia	o__Bacteroidales	f__S24-7	g__unidentified_S24-7	s__unidentified_S24-7	ASV_513	0	4	8	1	14	44	81	46	28	0	4	1	1	1	0	0	1	4	2	9
d__Bacteria	p__Firmicutes	c__Clostridia	o__Clostridiales	f__Clostridiaceae	g__Clostridium	s__unidentified_Clostridium	ASV_514	0	49	0	19	14	0	5	28	18	39	0	8	4	8	0	14	0	0	0	0
d__Bacteria	p__Firmicutes	c__Clostridia	o__Clostridiales	f__Lachnospiraceae	g__unidentified_Lachnospiraceae	s__unidentified_Lachnospiraceae	ASV_515	60	21	42	42	29	0	0	29	5	10	0	0	0	0	0	0	5	0	0	0
d__Bacteria	p__Bacteroidetes	c__Bacteroidia	o__Bacteroidales	f__unidentified_Bacteroidales	g__unidentified_Bacteroidales	s__unidentified_Bacteroidales	ASV_516	0	0	0	0	0	0	0	0	0	0	0	0	0	0	32	11	23	88	0	0
d__Bacteria	p__Firmicutes	c__Clostridia	o__Clostridiales	f__unclassified_Clostridiales	g__unclassified_Clostridiales	s__unclassified_Clostridiales	ASV_517	0	0	0	0	0	0	0	0	17	0	0	0	0	0	19	20	31	21	29	77
d__Bacteria	p__Firmicutes	c__Clostridia	o__Clostridiales	f__Ruminococcaceae	g__unclassified_Ruminococcaceae	s__unclassified_Ruminococcaceae	ASV_518	9	11	0	3	8	12	0	24	31	2	3	0	0	30	18	14	10	4	11	10
d__Bacteria	p__Bacteroidetes	c__Bacteroidia	o__Bacteroidales	f__S24-7	g__unidentified_S24-7	s__unidentified_S24-7	ASV_519	0	5	21	63	58	5	7	5	0	59	0	0	0	0	0	0	0	0	0	0
d__Bacteria	p__Firmicutes	c__Clostridia	o__Clostridiales	f__Ruminococcaceae	g__Oscillospira	s__unidentified_Oscillospira	ASV_520	0	12	0	0	0	15	0	24	26	0	10	3	7	9	17	9	23	15	14	14
d__Bacteria	p__Firmicutes	c__Clostridia	o__Clostridiales	f__Lachnospiraceae	g__unidentified_Lachnospiraceae	s__unidentified_Lachnospiraceae	ASV_521	11	0	0	0	0	17	0	0	34	24	0	0	13	59	27	0	0	0	0	10
d__Bacteria	p__Actinobacteria	c__Actinobacteria	o__Actinomycetales	f__Micrococcaceae	g__Rothia	s__Rothia_mucilaginosa	ASV_522	0	27	37	0	0	0	16	0	0	30	17	0	17	0	26	0	0	27	17	0
d__Bacteria	p__Firmicutes	c__Clostridia	o__Clostridiales	f__Ruminococcaceae	g__Oscillospira	s__unidentified_Oscillospira	ASV_523	0	15	0	0	0	44	0	50	123	0	0	0	0	0	12	10	0	0	0	0
d__Bacteria	p__Firmicutes	c__Erysipelotrichi	o__Erysipelotrichales	f__Erysipelotrichaceae	g__unidentified_Erysipelotrichaceae	s__unidentified_Erysipelotrichaceae	ASV_524	17	4	0	2	0	26	5	16	1	4	11	12	25	19	3	6	7	9	5	23
d__Bacteria	p__Firmicutes	c__Clostridia	o__Clostridiales	f__unidentified_Clostridiales	g__unidentified_Clostridiales	s__unidentified_Clostridiales	ASV_525	0	0	27	0	0	5	0	152	0	0	10	13	0	0	0	16	0	3	0	3
d__Bacteria	p__Firmicutes	c__Clostridia	o__Clostridiales	f__unclassified_Clostridiales	g__unclassified_Clostridiales	s__unclassified_Clostridiales	ASV_526	0	0	0	0	0	31	0	0	53	14	8	0	8	51	21	24	12	0	0	0
d__Bacteria	p__Firmicutes	c__Clostridia	o__Clostridiales	f__Ruminococcaceae	g__Ruminococcus	s__unidentified_Ruminococcus	ASV_527	0	0	0	0	0	0	0	3	0	0	0	0	0	35	0	0	20	12	52	81
d__Bacteria	p__Firmicutes	c__Clostridia	o__Clostridiales	f__unclassified_Clostridiales	g__unclassified_Clostridiales	s__unclassified_Clostridiales	ASV_528	0	0	0	0	0	0	0	0	11	0	0	0	0	0	30	42	17	40	42	15
d__Bacteria	p__Bacteroidetes	c__Bacteroidia	o__Bacteroidales	f__S24-7	g__unidentified_S24-7	s__unidentified_S24-7	ASV_529	3	10	17	22	55	16	35	19	12	29	0	13	6	9	1	0	0	0	1	4
d__Bacteria	p__Bacteroidetes	c__Bacteroidia	o__Bacteroidales	f__Rikenellaceae	g__unclassified_Rikenellaceae	s__unclassified_Rikenellaceae	ASV_530	53	1	2	0	0	0	0	0	0	7	9	9	8	16	1	0	0	2	6	5
d__Bacteria	p__Firmicutes	c__Clostridia	o__Clostridiales	f__Lachnospiraceae	g__[Ruminococcus]	s__[Ruminococcus]_gnavus	ASV_531	12	0	0	0	0	4	33	185	0	0	9	0	0	2	0	5	0	0	0	0
d__Bacteria	p__Firmicutes	c__Clostridia	o__Clostridiales	f__unidentified_Clostridiales	g__unidentified_Clostridiales	s__unidentified_Clostridiales	ASV_532	0	0	0	0	0	0	0	0	14	0	34	0	10	0	28	17	19	27	12	38
d__Bacteria	p__Bacteroidetes	c__Bacteroidia	o__Bacteroidales	f__S24-7	g__unidentified_S24-7	s__unidentified_S24-7	ASV_533	0	8	24	58	34	9	9	15	3	81	0	0	0	0	0	0	0	0	0	0
d__Bacteria	p__Bacteroidetes	c__Bacteroidia	o__Bacteroidales	f__S24-7	g__unidentified_S24-7	s__unidentified_S24-7	ASV_534	5	6	1	4	9	1	16	8	4	1	48	28	12	0	14	1	3	23	0	20
d__Bacteria	p__Firmicutes	c__Clostridia	o__Clostridiales	f__Lachnospiraceae	g__unidentified_Lachnospiraceae	s__unidentified_Lachnospiraceae	ASV_535	0	0	0	0	0	0	0	0	0	0	16	0	3	0	26	0	67	94	0	0
d__Bacteria	p__Bacteroidetes	c__Bacteroidia	o__Bacteroidales	f__Bacteroidaceae	g__Bacteroides	s__unidentified_Bacteroides	ASV_536	2	0	0	0	0	0	0	0	0	4	23	36	16	64	13	0	0	7	1	1
d__Bacteria	p__Bacteroidetes	c__Bacteroidia	o__Bacteroidales	f__S24-7	g__unidentified_S24-7	s__unidentified_S24-7	ASV_537	11	27	69	22	98	4	2	1	1	1	0	7	3	0	0	0	0	0	0	3
d__Bacteria	p__Bacteroidetes	c__Bacteroidia	o__Bacteroidales	f__S24-7	g__unidentified_S24-7	s__unidentified_S24-7	ASV_538	31	16	22	0	14	8	19	18	8	0	4	16	21	12	9	0	0	19	0	9
d__Bacteria	p__Firmicutes	c__Clostridia	o__Clostridiales	f__Lachnospiraceae	g__Clostridium	s__unclassified_Clostridium	ASV_539	3	0	1	3	0	49	0	0	47	0	3	5	0	44	0	0	0	0	6	4
d__Bacteria	p__Firmicutes	c__Clostridia	o__Clostridiales	f__unidentified_Clostridiales	g__unidentified_Clostridiales	s__unidentified_Clostridiales	ASV_540	113	38	0	0	0	11	0	0	0	0	6	0	0	28	14	30	0	0	9	0
d__Bacteria	p__Firmicutes	c__Clostridia	o__Clostridiales	f__unclassified_Clostridiales	g__unclassified_Clostridiales	s__unclassified_Clostridiales	ASV_541	0	0	0	0	0	0	0	0	33	0	28	0	1	0	35	18	20	14	31	17
d__Bacteria	p__Firmicutes	c__Bacilli	o__Lactobacillales	f__Streptococcaceae	g__Streptococcus	s__unidentified_Streptococcus	ASV_542	8	16	14	8	7	16	10	0	10	12	22	12	8	13	13	5	12	8	9	11
d__Bacteria	p__Proteobacteria	c__Betaproteobacteria	o__Burkholderiales	f__Alcaligenaceae	g__Sutterella	s__unidentified_Sutterella	ASV_543	0	34	0	0	0	0	12	32	0	0	0	42	0	0	27	16	0	38	0	0
d__Bacteria	p__Firmicutes	c__Clostridia	o__Clostridiales	f__Ruminococcaceae	g__Oscillospira	s__unidentified_Oscillospira	ASV_544	0	6	0	7	0	9	0	5	12	0	22	0	9	8	7	49	20	4	17	20
d__Bacteria	p__Bacteroidetes	c__Bacteroidia	o__Bacteroidales	f__S24-7	g__unidentified_S24-7	s__unidentified_S24-7	ASV_545	42	23	17	0	20	14	28	13	15	0	0	0	0	9	11	4	6	18	0	0
d__Bacteria	p__Firmicutes	c__Clostridia	o__Clostridiales	f__Lachnospiraceae	g__unidentified_Lachnospiraceae	s__unidentified_Lachnospiraceae	ASV_546	47	13	11	12	0	7	28	11	18	0	4	0	9	7	9	9	2	20	0	2
d__Bacteria	p__Fusobacteria	c__Fusobacteriia	o__Fusobacteriales	f__Fusobacteriaceae	g__Fusobacterium	s__unidentified_Fusobacterium	ASV_547	10	7	12	15	9	5	5	14	13	9	5	22	7	11	14	9	4	13	6	8
d__Bacteria	p__Firmicutes	c__Clostridia	o__Clostridiales	f__unidentified_Clostridiales	g__unidentified_Clostridiales	s__unidentified_Clostridiales	ASV_548	0	0	0	0	0	0	0	0	0	0	77	0	51	0	0	6	28	36	0	0
d__Bacteria	p__Firmicutes	c__Clostridia	o__Clostridiales	f__Lachnospiraceae	g__unclassified_Lachnospiraceae	s__unclassified_Lachnospiraceae	ASV_549	0	0	0	0	0	0	0	0	0	0	56	0	0	0	19	39	27	0	37	21
d__Bacteria	p__Bacteroidetes	c__Bacteroidia	o__Bacteroidales	f__S24-7	g__unidentified_S24-7	s__unidentified_S24-7	ASV_550	16	4	9	0	4	31	33	23	12	1	18	8	13	6	9	4	4	9	0	6
d__Bacteria	p__Proteobacteria	c__Betaproteobacteria	o__Neisseriales	f__Neisseriaceae	g__Neisseria	s__unclassified_Neisseria	ASV_551	8	0	12	15	10	11	14	14	13	12	16	9	8	20	6	16	0	12	0	0
d__Bacteria	p__Bacteroidetes	c__Bacteroidia	o__Bacteroidales	f__S24-7	g__unidentified_S24-7	s__unidentified_S24-7	ASV_552	105	16	40	0	14	0	17	12	0	0	0	0	0	12	0	0	4	13	0	5
d__Bacteria	p__Firmicutes	c__Clostridia	o__Clostridiales	f__Lachnospiraceae	g__unclassified_Lachnospiraceae	s__unclassified_Lachnospiraceae	ASV_553	0	0	0	0	0	144	0	0	0	0	0	0	0	0	0	0	0	0	0	0
d__Bacteria	p__Bacteroidetes	c__Bacteroidia	o__Bacteroidales	f__S24-7	g__unidentified_S24-7	s__unidentified_S24-7	ASV_554	54	9	18	8	13	5	12	12	8	13	8	6	4	4	2	2	2	8	1	5
d__Bacteria	p__Bacteroidetes	c__Bacteroidia	o__Bacteroidales	f__S24-7	g__unidentified_S24-7	s__unidentified_S24-7	ASV_555	3	15	5	2	2	1	3	15	31	0	5	30	18	6	3	0	2	2	14	35
d__Bacteria	p__Bacteroidetes	c__Bacteroidia	o__Bacteroidales	f__S24-7	g__unidentified_S24-7	s__unidentified_S24-7	ASV_556	10	12	48	30	44	7	10	10	5	30	0	5	2	5	0	0	0	0	0	0
d__Bacteria	p__Firmicutes	c__Clostridia	o__Clostridiales	f__Ruminococcaceae	g__Oscillospira	s__unidentified_Oscillospira	ASV_557	0	0	0	4	0	12	5	27	16	0	15	0	0	0	19	31	32	12	0	0
d__Bacteria	p__Firmicutes	c__Clostridia	o__Clostridiales	f__Lachnospiraceae	g__unclassified_Lachnospiraceae	s__unclassified_Lachnospiraceae	ASV_558	0	0	0	0	0	0	0	0	11	0	0	0	0	0	48	38	35	31	23	8
d__Bacteria	p__Firmicutes	c__Clostridia	o__Clostridiales	f__unclassified_Clostridiales	g__unclassified_Clostridiales	s__unclassified_Clostridiales	ASV_559	0	0	0	0	0	0	0	0	0	0	32	0	50	0	27	0	44	23	0	24
d__Bacteria	p__Bacteroidetes	c__Bacteroidia	o__Bacteroidales	f__S24-7	g__unidentified_S24-7	s__unidentified_S24-7	ASV_560	118	12	32	0	20	6	14	7	1	2	0	0	1	2	5	0	5	11	0	2
d__Bacteria	p__Bacteroidetes	c__Bacteroidia	o__Bacteroidales	f__S24-7	g__unidentified_S24-7	s__unidentified_S24-7	ASV_561	16	8	30	4	19	7	18	17	12	35	7	2	6	0	7	0	5	8	2	3
d__Bacteria	p__Bacteroidetes	c__Bacteroidia	o__Bacteroidales	f__S24-7	g__unidentified_S24-7	s__unidentified_S24-7	ASV_562	0	19	21	28	30	5	10	6	1	5	4	32	20	0	4	0	0	5	4	32
d__Bacteria	p__Firmicutes	c__Clostridia	o__Clostridiales	f__unclassified_Clostridiales	g__unclassified_Clostridiales	s__unclassified_Clostridiales	ASV_563	0	0	0	10	9	41	0	0	16	0	11	0	0	56	0	35	0	20	12	0
d__Bacteria	p__Firmicutes	c__Clostridia	o__Clostridiales	f__unidentified_Clostridiales	g__unidentified_Clostridiales	s__unidentified_Clostridiales	ASV_564	0	0	0	0	0	15	0	0	0	0	23	57	115	0	0	0	0	10	0	0
d__Bacteria	p__Firmicutes	c__Clostridia	o__Clostridiales	f__unidentified_Clostridiales	g__unidentified_Clostridiales	s__unidentified_Clostridiales	ASV_565	0	0	0	0	0	19	0	114	0	0	0	0	0	22	15	15	13	17	0	0
d__Bacteria	p__Firmicutes	c__Clostridia	o__Clostridiales	f__Ruminococcaceae	g__Oscillospira	s__unidentified_Oscillospira	ASV_566	0	0	0	0	0	0	0	0	0	0	0	12	0	0	7	12	0	11	92	35
d__Bacteria	p__Bacteroidetes	c__Bacteroidia	o__Bacteroidales	f__S24-7	g__unidentified_S24-7	s__unidentified_S24-7	ASV_567	0	0	0	0	0	0	0	0	0	0	0	0	0	0	28	24	18	55	0	0
d__Bacteria	p__Bacteroidetes	c__Bacteroidia	o__Bacteroidales	f__S24-7	g__unidentified_S24-7	s__unidentified_S24-7	ASV_568	64	31	31	0	30	41	21	19	9	0	0	0	0	0	0	0	0	0	0	0
d__Bacteria	p__Bacteroidetes	c__Bacteroidia	o__Bacteroidales	f__S24-7	g__unidentified_S24-7	s__unidentified_S24-7	ASV_569	3	1	12	44	20	9	11	13	1	111	0	0	0	0	0	0	0	0	0	0
d__Bacteria	p__Firmicutes	c__Clostridia	o__Clostridiales	f__Lachnospiraceae	g__unidentified_Lachnospiraceae	s__unidentified_Lachnospiraceae	ASV_570	0	0	0	0	0	15	0	0	23	0	16	0	0	0	23	35	24	8	20	11
d__Bacteria	p__Firmicutes	c__Bacilli	o__Lactobacillales	f__Lactobacillaceae	g__Lactobacillus	s__unidentified_Lactobacillus	ASV_571	0	0	0	0	0	0	0	0	0	0	0	0	22	15	0	0	0	0	0	0
d__Bacteria	p__Firmicutes	c__Clostridia	o__Clostridiales	f__Ruminococcaceae	g__Oscillospira	s__unidentified_Oscillospira	ASV_572	0	30	0	0	0	14	0	0	43	0	17	0	0	8	23	0	32	16	27	0
d__Bacteria	p__Bacteroidetes	c__Bacteroidia	o__Bacteroidales	f__S24-7	g__unidentified_S24-7	s__unidentified_S24-7	ASV_573	4	4	0	0	6	12	14	3	8	0	29	8	9	0	27	8	7	30	0	9
d__Bacteria	p__Firmicutes	c__Clostridia	o__Clostridiales	f__unidentified_Clostridiales	g__unidentified_Clostridiales	s__unidentified_Clostridiales	ASV_574	0	0	0	0	0	0	0	0	30	0	0	0	0	0	0	10	34	0	47	55
d__Bacteria	p__Firmicutes	c__Clostridia	o__Clostridiales	f__[Mogibacteriaceae]	g__unidentified_[Mogibacteriaceae]	s__unidentified_[Mogibacteriaceae]	ASV_575	31	17	0	0	0	0	0	0	9	0	18	11	7	12	9	15	17	7	5	5
d__Bacteria	p__Firmicutes	c__Clostridia	o__Clostridiales	f__Ruminococcaceae	g__Oscillospira	s__unidentified_Oscillospira	ASV_576	0	3	0	0	0	12	15	12	11	0	1	0	0	8	12	22	28	0	8	30
d__Bacteria	p__Firmicutes	c__Clostridia	o__Clostridiales	f__Lachnospiraceae	g__unidentified_Lachnospiraceae	s__unidentified_Lachnospiraceae	ASV_577	0	0	0	0	0	0	0	0	0	0	0	0	0	0	17	0	0	20	53	83
d__Bacteria	p__Firmicutes	c__Clostridia	o__Clostridiales	f__Lachnospiraceae	g__unclassified_Lachnospiraceae	s__unclassified_Lachnospiraceae	ASV_578	26	0	2	0	0	22	0	45	21	46	8	0	0	12	12	7	11	0	0	0
d__Bacteria	p__Firmicutes	c__Erysipelotrichi	o__Erysipelotrichales	f__Erysipelotrichaceae	g__Allobaculum	s__unidentified_Allobaculum	ASV_579	0	3	28	0	4	32	38	11	3	0	0	6	71	0	1	0	0	0	0	0
d__Bacteria	p__Firmicutes	c__Clostridia	o__Clostridiales	f__Lachnospiraceae	g__unclassified_Lachnospiraceae	s__unclassified_Lachnospiraceae	ASV_580	0	0	0	0	0	0	0	0	0	0	11	0	0	0	61	82	33	0	0	0
d__Bacteria	p__Firmicutes	c__Clostridia	o__Clostridiales	f__Lachnospiraceae	g__unidentified_Lachnospiraceae	s__unidentified_Lachnospiraceae	ASV_581	0	0	0	0	0	0	0	0	0	0	0	0	0	0	28	52	48	56	0	0
d__Bacteria	p__Bacteroidetes	c__Bacteroidia	o__Bacteroidales	f__S24-7	g__unidentified_S24-7	s__unidentified_S24-7	ASV_582	9	16	51	21	48	4	19	8	3	34	0	8	2	5	0	0	0	0	1	0
d__Bacteria	p__Firmicutes	c__Clostridia	o__Clostridiales	f__Lachnospiraceae	g__Coprococcus	s__unidentified_Coprococcus	ASV_583	0	0	0	0	0	0	0	0	20	0	0	0	0	0	42	42	47	35	0	0
d__Bacteria	p__Bacteroidetes	c__Bacteroidia	o__Bacteroidales	f__S24-7	g__unidentified_S24-7	s__unidentified_S24-7	ASV_584	39	26	23	30	87	11	0	12	11	0	0	0	0	0	0	0	0	0	0	0
d__Bacteria	p__Firmicutes	c__Clostridia	o__Clostridiales	f__unidentified_Clostridiales	g__unidentified_Clostridiales	s__unidentified_Clostridiales	ASV_585	0	33	0	18	0	0	0	17	0	0	5	0	0	0	0	0	0	16	82	0
d__Bacteria	p__Firmicutes	c__Clostridia	o__Clostridiales	f__unidentified_Clostridiales	g__unidentified_Clostridiales	s__unidentified_Clostridiales	ASV_586	0	14	0	0	0	4	0	0	16	0	18	0	0	0	18	21	23	5	42	19
d__Bacteria	p__Firmicutes	c__Clostridia	o__Clostridiales	f__Ruminococcaceae	g__Oscillospira	s__unidentified_Oscillospira	ASV_587	0	0	0	0	11	0	0	5	0	4	0	0	0	4	110	3	57	0	3	0
d__Bacteria	p__Firmicutes	c__Clostridia	o__Clostridiales	f__Lachnospiraceae	g__unidentified_Lachnospiraceae	s__unidentified_Lachnospiraceae	ASV_588	0	0	0	0	0	0	0	0	21	0	17	0	0	0	39	38	42	0	8	0
d__Bacteria	p__Firmicutes	c__Clostridia	o__Clostridiales	f__Lachnospiraceae	g__unidentified_Lachnospiraceae	s__unidentified_Lachnospiraceae	ASV_589	0	0	0	0	0	0	0	0	0	0	34	0	0	0	0	38	54	0	29	0
d__Bacteria	p__Firmicutes	c__Clostridia	o__Clostridiales	f__unidentified_Clostridiales	g__unidentified_Clostridiales	s__unidentified_Clostridiales	ASV_590	0	0	0	0	0	0	0	0	0	0	20	0	48	0	21	27	41	6	15	0
d__Bacteria	p__Firmicutes	c__Clostridia	o__Clostridiales	f__unidentified_Clostridiales	g__unidentified_Clostridiales	s__unidentified_Clostridiales	ASV_591	0	0	0	0	0	0	0	0	12	0	30	0	14	0	22	37	18	28	8	14
d__Bacteria	p__Firmicutes	c__Clostridia	o__Clostridiales	f__Ruminococcaceae	g__Ruminococcus	s__Ruminococcus_flavefaciens	ASV_592	0	0	0	0	0	0	0	0	0	0	29	57	42	0	21	24	0	0	10	12
d__Bacteria	p__Bacteroidetes	c__Bacteroidia	o__Bacteroidales	f__S24-7	g__unidentified_S24-7	s__unidentified_S24-7	ASV_593	28	36	26	25	24	32	14	11	12	8	0	0	0	0	0	0	0	0	0	0
d__Bacteria	p__Bacteroidetes	c__Bacteroidia	o__Bacteroidales	f__S24-7	g__unidentified_S24-7	s__unidentified_S24-7	ASV_594	0	26	41	38	94	3	0	0	6	0	0	0	5	0	0	0	0	0	0	0
d__Bacteria	p__Bacteroidetes	c__Bacteroidia	o__Bacteroidales	f__S24-7	g__unidentified_S24-7	s__unidentified_S24-7	ASV_595	0	3	6	1	3	50	45	37	21	0	3	11	10	1	0	0	0	7	0	8
d__Bacteria	p__Firmicutes	c__Clostridia	o__Clostridiales	f__unidentified_Clostridiales	g__unidentified_Clostridiales	s__unidentified_Clostridiales	ASV_596	0	0	0	0	0	0	0	0	17	0	0	0	0	0	55	67	35	0	4	0
d__Bacteria	p__Proteobacteria	c__Epsilonproteobacteria	o__Campylobacterales	f__Helicobacteraceae	g__Helicobacter	s__unclassified_Helicobacter	ASV_597	41	0	0	0	0	0	0	41	80	0	0	0	0	50	0	0	0	0	0	0
d__Bacteria	p__Firmicutes	c__Clostridia	o__Clostridiales	f__Ruminococcaceae	g__unidentified_Ruminococcaceae	s__unidentified_Ruminococcaceae	ASV_598	0	0	0	0	0	0	0	0	20	0	18	0	0	0	44	2	15	41	23	13
d__Bacteria	p__Firmicutes	c__Clostridia	o__Clostridiales	f__unidentified_Clostridiales	g__unidentified_Clostridiales	s__unidentified_Clostridiales	ASV_599	0	0	0	0	0	0	0	0	0	0	14	0	21	0	16	37	20	20	28	24
d__Bacteria	p__TM7	c__TM7-3	o__CW040	f__F16	g__unidentified_F16	s__unidentified_F16	ASV_600	16	21	0	0	0	13	0	0	0	0	0	0	34	13	11	0	0	15	0	33
d__Bacteria	p__Bacteroidetes	c__Bacteroidia	o__Bacteroidales	f__S24-7	g__unidentified_S24-7	s__unidentified_S24-7	ASV_601	13	7	24	7	19	5	11	8	12	12	8	18	7	1	4	0	2	19	1	1
d__Bacteria	p__Firmicutes	c__Clostridia	o__Clostridiales	f__unclassified_Clostridiales	g__unclassified_Clostridiales	s__unclassified_Clostridiales	ASV_602	0	29	0	28	0	0	0	0	0	0	0	0	0	0	0	0	0	30	58	10
d__Bacteria	p__Firmicutes	c__Clostridia	o__Clostridiales	f__Lachnospiraceae	g__unclassified_Lachnospiraceae	s__unclassified_Lachnospiraceae	ASV_603	0	26	0	5	18	18	0	58	34	12	12	0	5	15	1	7	6	0	1	0
d__Bacteria	p__Bacteroidetes	c__Bacteroidia	o__Bacteroidales	f__Bacteroidaceae	g__Bacteroides	s__unidentified_Bacteroides	ASV_604	12	0	0	0	0	0	0	0	0	0	3	0	8	0	15	10	18	35	7	11
d__Bacteria	p__Firmicutes	c__Clostridia	o__Clostridiales	f__unidentified_Clostridiales	g__unidentified_Clostridiales	s__unidentified_Clostridiales	ASV_605	0	0	0	0	0	0	0	0	0	0	40	0	0	0	0	0	34	15	43	34
d__Bacteria	p__Firmicutes	c__Clostridia	o__Clostridiales	f__Lachnospiraceae	g__[Ruminococcus]	s__[Ruminococcus]_gnavus	ASV_606	14	31	0	0	0	0	19	53	45	25	9	0	0	12	0	0	0	0	0	0
d__Bacteria	p__Firmicutes	c__Clostridia	o__Clostridiales	f__unclassified_Clostridiales	g__unclassified_Clostridiales	s__unclassified_Clostridiales	ASV_607	0	0	0	0	0	0	0	0	0	0	88	0	9	0	14	18	0	7	44	0
d__Bacteria	p__Firmicutes	c__Clostridia	o__Clostridiales	f__Lachnospiraceae	g__[Ruminococcus]	s__[Ruminococcus]_gnavus	ASV_608	0	18	0	0	0	10	0	0	0	4	0	10	20	39	10	0	45	6	3	3
d__Bacteria	p__Bacteroidetes	c__Bacteroidia	o__Bacteroidales	f__S24-7	g__unidentified_S24-7	s__unidentified_S24-7	ASV_609	5	11	11	33	14	6	14	26	7	65	0	3	1	0	0	0	0	0	0	1
d__Bacteria	p__Bacteroidetes	c__Bacteroidia	o__Bacteroidales	f__S24-7	g__unidentified_S24-7	s__unidentified_S24-7	ASV_610	28	25	11	0	13	10	25	11	18	0	0	49	31	0	0	0	0	0	0	0
d__Bacteria	p__Bacteroidetes	c__Bacteroidia	o__Bacteroidales	f__S24-7	g__unidentified_S24-7	s__unidentified_S24-7	ASV_611	56	15	18	1	6	38	26	25	12	4	0	2	2	5	6	0	0	9	0	1
d__Bacteria	p__Firmicutes	c__Clostridia	o__Clostridiales	f__unidentified_Clostridiales	g__unidentified_Clostridiales	s__unidentified_Clostridiales	ASV_612	22	8	0	0	6	12	0	0	0	0	0	10	3	0	7	15	56	0	6	0
d__Bacteria	p__Bacteroidetes	c__Bacteroidia	o__Bacteroidales	f__S24-7	g__unidentified_S24-7	s__unidentified_S24-7	ASV_613	0	1	18	0	14	33	63	32	24	0	4	1	5	1	1	0	0	0	0	3
d__Bacteria	p__Bacteroidetes	c__Bacteroidia	o__Bacteroidales	f__S24-7	g__unidentified_S24-7	s__unidentified_S24-7	ASV_614	0	0	0	0	0	0	0	0	10	0	51	0	16	0	16	10	0	5	20	30
d__Bacteria	p__Bacteroidetes	c__Bacteroidia	o__Bacteroidales	f__unidentified_Bacteroidales	g__unidentified_Bacteroidales	s__unidentified_Bacteroidales	ASV_615	0	0	0	0	0	0	0	0	0	0	0	0	0	0	26	13	38	38	0	0
d__Bacteria	p__Firmicutes	c__Clostridia	o__Clostridiales	f__unidentified_Clostridiales	g__unidentified_Clostridiales	s__unidentified_Clostridiales	ASV_616	0	0	0	0	0	0	0	0	0	0	40	0	66	0	6	10	18	28	0	0
d__Bacteria	p__Bacteroidetes	c__Bacteroidia	o__Bacteroidales	f__S24-7	g__unidentified_S24-7	s__unidentified_S24-7	ASV_617	5	22	5	73	36	1	7	6	9	6	0	11	2	5	0	0	0	0	0	1
d__Bacteria	p__Bacteroidetes	c__Bacteroidia	o__Bacteroidales	f__Rikenellaceae	g__Alistipes	s__Alistipes_massiliensis	ASV_618	2	0	0	1	0	5	3	1	2	0	7	0	0	19	20	30	3	8	15	22
d__Bacteria	p__Bacteroidetes	c__Bacteroidia	o__Bacteroidales	f__S24-7	g__unidentified_S24-7	s__unidentified_S24-7	ASV_619	4	10	0	0	0	2	10	11	6	3	5	21	7	18	5	4	3	7	12	21
d__Bacteria	p__Bacteroidetes	c__Bacteroidia	o__Bacteroidales	f__S24-7	g__unidentified_S24-7	s__unidentified_S24-7	ASV_620	21	5	36	38	38	11	15	21	7	11	0	1	0	0	0	1	2	0	0	1
d__Bacteria	p__Firmicutes	c__Clostridia	o__Clostridiales	f__unidentified_Clostridiales	g__unidentified_Clostridiales	s__unidentified_Clostridiales	ASV_621	0	0	0	0	0	0	0	0	39	0	0	0	0	0	31	17	29	18	0	19
d__Bacteria	p__Firmicutes	c__Clostridia	o__Clostridiales	f__Lachnospiraceae	g__unclassified_Lachnospiraceae	s__unclassified_Lachnospiraceae	ASV_622	0	0	0	0	0	0	0	0	0	0	0	0	0	0	36	65	44	0	0	0
d__Bacteria	p__Firmicutes	c__Clostridia	o__Clostridiales	f__Lachnospiraceae	g__unidentified_Lachnospiraceae	s__unidentified_Lachnospiraceae	ASV_623	0	0	0	0	0	0	0	0	21	0	104	2	0	0	0	0	8	0	0	0
d__Bacteria	p__Firmicutes	c__Clostridia	o__Clostridiales	f__Lachnospiraceae	g__unidentified_Lachnospiraceae	s__unidentified_Lachnospiraceae	ASV_624	0	0	0	0	0	0	0	0	0	0	0	0	0	0	43	60	24	0	31	0
d__Bacteria	p__Bacteroidetes	c__Bacteroidia	o__Bacteroidales	f__S24-7	g__unidentified_S24-7	s__unidentified_S24-7	ASV_625	11	12	20	22	24	9	33	15	13	6	0	22	12	6	0	0	0	0	0	3
d__Bacteria	p__Bacteroidetes	c__Bacteroidia	o__Bacteroidales	f__S24-7	g__unidentified_S24-7	s__unidentified_S24-7	ASV_626	0	27	33	46	42	2	1	1	1	26	0	14	4	0	0	0	0	0	0	3
d__Bacteria	p__Bacteroidetes	c__Bacteroidia	o__Bacteroidales	f__Rikenellaceae	g__unidentified_Rikenellaceae	s__unidentified_Rikenellaceae	ASV_627	0	0	0	0	0	0	0	0	0	0	7	0	13	21	14	12	17	12	19	22
d__Bacteria	p__Bacteroidetes	c__Bacteroidia	o__Bacteroidales	f__S24-7	g__unidentified_S24-7	s__unidentified_S24-7	ASV_628	49	16	9	3	8	14	16	15	10	3	0	4	2	9	8	8	4	14	0	1
d__Bacteria	p__Bacteroidetes	c__Bacteroidia	o__Bacteroidales	f__S24-7	g__unidentified_S24-7	s__unidentified_S24-7	ASV_629	0	21	21	35	25	6	27	18	9	13	0	11	12	0	0	0	0	0	0	0
d__Bacteria	p__Firmicutes	c__Clostridia	o__Clostridiales	f__Peptostreptococcaceae	g__Peptostreptococcus	s__unidentified_Peptostreptococcus	ASV_630	8	5	11	7	13	2	6	10	11	15	7	18	7	11	6	4	6	8	10	7
d__Bacteria	p__Firmicutes	c__Clostridia	o__Clostridiales	f__Ruminococcaceae	g__Oscillospira	s__unidentified_Oscillospira	ASV_631	0	5	0	0	0	11	0	0	0	4	17	14	15	15	0	0	17	7	24	24
d__Bacteria	p__Firmicutes	c__Erysipelotrichi	o__Erysipelotrichales	f__Erysipelotrichaceae	g__Allobaculum	s__unidentified_Allobaculum	ASV_632	0	0	46	0	0	39	64	0	0	0	0	0	0	0	0	0	0	12	0	0
d__Bacteria	p__Bacteroidetes	c__Bacteroidia	o__Bacteroidales	f__S24-7	g__unidentified_S24-7	s__unidentified_S24-7	ASV_633	6	11	36	36	39	6	20	13	6	24	0	1	1	1	0	0	0	0	0	0
d__Bacteria	p__Bacteroidetes	c__Bacteroidia	o__Bacteroidales	f__S24-7	g__unidentified_S24-7	s__unidentified_S24-7	ASV_634	0	3	4	4	3	2	43	7	8	0	16	6	5	0	15	3	4	17	0	9
d__Bacteria	p__Bacteroidetes	c__Bacteroidia	o__Bacteroidales	f__S24-7	g__unidentified_S24-7	s__unidentified_S24-7	ASV_635	0	0	0	0	0	0	0	0	0	0	0	0	0	0	21	13	22	18	0	0
d__Bacteria	p__Bacteroidetes	c__Bacteroidia	o__Bacteroidales	f__unidentified_Bacteroidales	g__unidentified_Bacteroidales	s__unidentified_Bacteroidales	ASV_636	0	0	0	0	0	0	0	0	0	0	0	0	0	0	32	11	23	55	0	0
d__Bacteria	p__Bacteroidetes	c__Bacteroidia	o__Bacteroidales	f__S24-7	g__unidentified_S24-7	s__unidentified_S24-7	ASV_637	17	14	17	6	16	0	10	0	0	0	0	0	0	0	30	0	0	37	0	8
d__Bacteria	p__Bacteroidetes	c__Bacteroidia	o__Bacteroidales	f__S24-7	g__unidentified_S24-7	s__unidentified_S24-7	ASV_638	0	0	0	0	0	0	0	0	0	0	37	76	23	0	0	0	0	0	0	0
d__Bacteria	p__Bacteroidetes	c__Bacteroidia	o__Bacteroidales	f__S24-7	g__unidentified_S24-7	s__unidentified_S24-7	ASV_639	0	0	0	0	0	0	0	0	0	0	0	0	0	0	23	20	20	29	0	0
d__Bacteria	p__Firmicutes	c__Erysipelotrichi	o__Erysipelotrichales	f__Erysipelotrichaceae	g__unidentified_Erysipelotrichaceae	s__unidentified_Erysipelotrichaceae	ASV_640	33	3	22	0	49	0	5	0	0	0	4	0	0	6	11	16	13	5	3	16
d__Bacteria	p__Bacteroidetes	c__Bacteroidia	o__Bacteroidales	f__S24-7	g__unidentified_S24-7	s__unidentified_S24-7	ASV_641	6	12	17	2	29	13	25	22	4	18	0	21	8	5	0	0	0	0	0	7
d__Bacteria	p__Bacteroidetes	c__Bacteroidia	o__Bacteroidales	f__Bacteroidaceae	g__Bacteroides	s__unidentified_Bacteroides	ASV_642	0	0	0	0	0	0	0	0	0	1	12	19	12	54	13	6	9	3	10	7
d__Bacteria	p__Bacteroidetes	c__Bacteroidia	o__Bacteroidales	f__S24-7	g__unidentified_S24-7	s__unidentified_S24-7	ASV_643	0	4	1	1	2	39	35	26	7	0	0	27	19	5	5	4	4	4	0	5
d__Bacteria	p__Firmicutes	c__Clostridia	o__Clostridiales	f__Lachnospiraceae	g__unclassified_Lachnospiraceae	s__unclassified_Lachnospiraceae	ASV_644	0	0	0	0	0	0	0	0	29	0	0	0	0	0	0	0	0	0	71	54
d__Bacteria	p__Bacteroidetes	c__Bacteroidia	o__Bacteroidales	f__S24-7	g__unidentified_S24-7	s__unidentified_S24-7	ASV_645	20	20	36	30	35	22	23	0	0	20	0	0	0	0	0	0	0	0	0	0
d__Bacteria	p__Bacteroidetes	c__Bacteroidia	o__Bacteroidales	f__S24-7	g__unidentified_S24-7	s__unidentified_S24-7	ASV_646	0	18	11	16	23	4	5	2	5	5	0	51	33	5	0	0	1	1	2	20
d__Bacteria	p__Bacteroidetes	c__Bacteroidia	o__Bacteroidales	f__S24-7	g__unidentified_S24-7	s__unidentified_S24-7	ASV_647	0	0	0	0	0	0	0	0	0	0	0	0	0	0	15	11	15	50	0	0
d__Bacteria	p__Bacteroidetes	c__Bacteroidia	o__Bacteroidales	f__Bacteroidaceae	g__Bacteroides	s__unidentified_Bacteroides	ASV_648	0	0	0	0	0	0	0	0	0	0	14	48	33	24	2	2	13	5	3	4
d__Bacteria	p__Bacteroidetes	c__Bacteroidia	o__Bacteroidales	f__S24-7	g__unidentified_S24-7	s__unidentified_S24-7	ASV_649	0	4	11	1	1	29	30	26	14	0	3	3	2	1	6	5	3	7	1	8
d__Bacteria	p__Firmicutes	c__Clostridia	o__Clostridiales	f__Lachnospiraceae	g__unidentified_Lachnospiraceae	s__unidentified_Lachnospiraceae	ASV_650	0	0	0	0	0	0	0	0	16	0	23	0	0	0	32	20	29	20	0	17
d__Bacteria	p__Bacteroidetes	c__Bacteroidia	o__Bacteroidales	f__S24-7	g__unidentified_S24-7	s__unidentified_S24-7	ASV_651	15	6	10	5	8	11	15	12	14	0	6	18	15	0	3	0	0	2	3	29
d__Bacteria	p__Bacteroidetes	c__Bacteroidia	o__Bacteroidales	f__S24-7	g__unidentified_S24-7	s__unidentified_S24-7	ASV_652	14	4	19	0	7	7	8	9	7	0	7	11	5	18	3	4	4	7	0	2
d__Bacteria	p__Firmicutes	c__Clostridia	o__Clostridiales	f__Ruminococcaceae	g__Oscillospira	s__unidentified_Oscillospira	ASV_653	0	7	0	9	9	9	0	0	0	0	11	10	20	20	0	0	16	6	16	16
d__Bacteria	p__Bacteroidetes	c__Bacteroidia	o__Bacteroidales	f__S24-7	g__unidentified_S24-7	s__unidentified_S24-7	ASV_654	0	0	31	20	16	11	22	20	12	48	0	0	0	0	0	0	0	0	0	0
d__Bacteria	p__Firmicutes	c__Clostridia	o__Clostridiales	f__Lachnospiraceae	g__unidentified_Lachnospiraceae	s__unidentified_Lachnospiraceae	ASV_655	0	0	0	0	0	0	0	0	0	0	0	0	0	0	25	0	0	16	30	72
d__Bacteria	p__Firmicutes	c__Clostridia	o__Clostridiales	f__Lachnospiraceae	g__unidentified_Lachnospiraceae	s__unidentified_Lachnospiraceae	ASV_656	0	0	0	0	0	0	0	0	0	0	0	0	0	0	22	0	0	14	31	88
d__Bacteria	p__Firmicutes	c__Clostridia	o__Clostridiales	f__Lachnospiraceae	g__unidentified_Lachnospiraceae	s__unidentified_Lachnospiraceae	ASV_657	6	32	0	0	0	45	0	0	23	0	0	0	0	0	35	7	10	9	0	0
d__Bacteria	p__Firmicutes	c__Clostridia	o__Clostridiales	f__unclassified_Clostridiales	g__unclassified_Clostridiales	s__unclassified_Clostridiales	ASV_658	0	0	0	0	0	0	0	143	0	41	0	0	0	0	0	0	0	0	0	0
d__Bacteria	p__Firmicutes	c__Clostridia	o__Clostridiales	f__unidentified_Clostridiales	g__unidentified_Clostridiales	s__unidentified_Clostridiales	ASV_659	0	0	0	0	0	0	0	0	0	0	0	0	0	0	20	52	39	37	0	0
d__Bacteria	p__Bacteroidetes	c__Bacteroidia	o__Bacteroidales	f__S24-7	g__unidentified_S24-7	s__unidentified_S24-7	ASV_660	2	27	51	30	54	2	3	5	1	2	0	6	6	3	0	0	0	0	1	0
d__Bacteria	p__Bacteroidetes	c__Bacteroidia	o__Bacteroidales	f__S24-7	g__unidentified_S24-7	s__unidentified_S24-7	ASV_661	14	15	42	27	43	0	16	23	10	0	0	0	0	0	0	0	0	0	0	0
d__Bacteria	p__Bacteroidetes	c__Bacteroidia	o__Bacteroidales	f__S24-7	g__unidentified_S24-7	s__unidentified_S24-7	ASV_662	0	14	15	11	21	10	16	12	6	20	0	23	20	0	0	0	0	0	0	5
d__Bacteria	p__Firmicutes	c__Clostridia	o__Clostridiales	f__unclassified_Clostridiales	g__unclassified_Clostridiales	s__unclassified_Clostridiales	ASV_663	0	0	0	0	0	0	2	1	31	0	1	11	14	7	19	15	7	11	14	13
d__Bacteria	p__Firmicutes	c__Clostridia	o__Clostridiales	f__Veillonellaceae	g__Veillonella	s__Veillonella_parvula	ASV_664	5	17	11	3	9	7	6	9	6	6	4	6	6	14	9	8	0	7	2	8
d__Bacteria	p__Firmicutes	c__Clostridia	o__Clostridiales	f__Lachnospiraceae	g__unclassified_Lachnospiraceae	s__unclassified_Lachnospiraceae	ASV_665	0	59	0	0	0	36	0	0	37	0	0	0	0	0	25	0	14	5	0	0
d__Bacteria	p__Firmicutes	c__Clostridia	o__Clostridiales	f__unidentified_Clostridiales	g__unidentified_Clostridiales	s__unidentified_Clostridiales	ASV_666	0	0	0	0	0	0	0	0	5	0	0	0	0	0	56	0	21	6	33	30
d__Bacteria	p__Fusobacteria	c__Fusobacteriia	o__Fusobacteriales	f__Leptotrichiaceae	g__Leptotrichia	s__unidentified_Leptotrichia	ASV_667	16	21	27	0	15	0	0	0	0	15	11	11	0	12	9	0	6	9	8	14
d__Bacteria	p__Bacteroidetes	c__Bacteroidia	o__Bacteroidales	f__S24-7	g__unidentified_S24-7	s__unidentified_S24-7	ASV_668	11	5	33	8	18	4	20	11	9	67	0	1	2	0	0	0	0	0	0	0
d__Bacteria	p__Bacteroidetes	c__Bacteroidia	o__Bacteroidales	f__Rikenellaceae	g__Alistipes	s__unclassified_Alistipes	ASV_669	4	7	23	21	26	5	12	7	2	31	1	21	7	4	0	0	0	0	0	0
d__Bacteria	p__Firmicutes	c__Clostridia	o__Clostridiales	f__Ruminococcaceae	g__Oscillospira	s__unidentified_Oscillospira	ASV_670	0	33	0	0	0	0	0	0	43	0	6	0	0	0	0	19	24	0	12	23
d__Bacteria	p__Bacteroidetes	c__Bacteroidia	o__Bacteroidales	f__S24-7	g__unidentified_S24-7	s__unidentified_S24-7	ASV_671	59	6	26	0	10	13	43	14	9	0	1	1	1	1	1	1	0	7	1	7
d__Bacteria	p__Bacteroidetes	c__Bacteroidia	o__Bacteroidales	f__S24-7	g__unidentified_S24-7	s__unidentified_S24-7	ASV_672	0	18	16	6	6	15	27	12	18	0	0	0	0	0	9	0	9	11	0	8
d__Bacteria	p__Bacteroidetes	c__Bacteroidia	o__Bacteroidales	f__S24-7	g__unidentified_S24-7	s__unidentified_S24-7	ASV_673	0	6	22	5	13	30	45	40	22	0	0	0	0	0	0	0	0	11	0	0
d__Bacteria	p__Bacteroidetes	c__Bacteroidia	o__Bacteroidales	f__S24-7	g__unidentified_S24-7	s__unidentified_S24-7	ASV_674	0	7	34	13	21	2	3	1	0	7	1	31	18	13	0	0	0	2	6	8
d__Bacteria	p__Bacteroidetes	c__Bacteroidia	o__Bacteroidales	f__S24-7	g__unidentified_S24-7	s__unidentified_S24-7	ASV_675	4	6	1	0	2	1	4	6	1	0	12	4	3	16	10	9	8	8	10	13
d__Bacteria	p__Firmicutes	c__Clostridia	o__Clostridiales	f__Lachnospiraceae	g__unidentified_Lachnospiraceae	s__unidentified_Lachnospiraceae	ASV_676	0	84	0	15	0	26	0	0	0	7	0	0	0	0	0	0	0	0	3	10
d__Bacteria	p__Bacteroidetes	c__Bacteroidia	o__Bacteroidales	f__S24-7	g__unidentified_S24-7	s__unidentified_S24-7	ASV_677	20	10	12	8	9	29	20	41	7	3	0	16	4	10	0	0	1	0	0	3
d__Bacteria	p__Firmicutes	c__Clostridia	o__Clostridiales	f__Dehalobacteriaceae	g__Dehalobacterium	s__unidentified_Dehalobacterium	ASV_678	0	24	11	7	0	16	0	0	9	0	12	13	5	0	0	22	16	4	6	3
d__Bacteria	p__Firmicutes	c__Clostridia	o__Clostridiales	f__Lachnospiraceae	g__unidentified_Lachnospiraceae	s__unidentified_Lachnospiraceae	ASV_679	0	0	0	0	11	15	0	0	0	42	0	0	0	22	0	18	0	0	13	11
d__Bacteria	p__Firmicutes	c__Clostridia	o__Clostridiales	f__unidentified_Clostridiales	g__unidentified_Clostridiales	s__unidentified_Clostridiales	ASV_680	0	0	0	0	0	0	0	0	0	0	0	10	0	0	3	0	0	0	0	0
d__Bacteria	p__Bacteroidetes	c__Bacteroidia	o__Bacteroidales	f__S24-7	g__unidentified_S24-7	s__unidentified_S24-7	ASV_681	75	15	29	0	14	0	15	15	0	0	0	0	0	8	0	0	7	10	0	7
d__Bacteria	p__Bacteroidetes	c__Bacteroidia	o__Bacteroidales	f__S24-7	g__unidentified_S24-7	s__unidentified_S24-7	ASV_682	0	3	40	71	47	2	3	4	2	0	0	0	0	0	0	0	0	0	0	0
d__Bacteria	p__Bacteroidetes	c__Bacteroidia	o__Bacteroidales	f__S24-7	g__unidentified_S24-7	s__unidentified_S24-7	ASV_683	0	0	0	0	0	0	0	0	22	0	0	0	13	0	33	0	35	20	13	16
d__Bacteria	p__Firmicutes	c__Clostridia	o__Clostridiales	f__Clostridiaceae	g__Candidatus_Arthromitus	s__unidentified_Candidatus_Arthromitus	ASV_684	48	10	11	0	29	16	5	0	0	0	0	0	0	3	0	0	0	0	0	12
d__Bacteria	p__Firmicutes	c__Clostridia	o__Clostridiales	f__Lachnospiraceae	g__Coprococcus	s__unidentified_Coprococcus	ASV_685	0	0	0	0	0	0	0	0	45	0	33	0	13	0	8	0	11	28	0	0
d__Bacteria	p__Bacteroidetes	c__Bacteroidia	o__Bacteroidales	f__S24-7	g__unidentified_S24-7	s__unidentified_S24-7	ASV_686	63	23	27	6	5	14	17	21	13	8	0	0	0	0	0	0	0	1	0	0
d__Bacteria	p__Firmicutes	c__Clostridia	o__Clostridiales	f__Ruminococcaceae	g__Ruminococcus	s__unidentified_Ruminococcus	ASV_687	21	8	0	7	2	17	14	23	9	7	2	0	0	21	10	4	4	0	6	3
d__Bacteria	p__Bacteroidetes	c__Bacteroidia	o__Bacteroidales	f__S24-7	g__unidentified_S24-7	s__unidentified_S24-7	ASV_688	0	33	0	9	0	12	29	10	8	0	0	35	35	0	0	0	0	0	0	7
d__Bacteria	p__Firmicutes	c__Clostridia	o__Clostridiales	f__Lachnospiraceae	g__unclassified_Lachnospiraceae	s__unclassified_Lachnospiraceae	ASV_689	0	0	0	0	0	0	0	0	22	0	0	0	0	0	44	0	23	0	46	0
d__Bacteria	p__Bacteroidetes	c__Bacteroidia	o__Bacteroidales	f__S24-7	g__unidentified_S24-7	s__unidentified_S24-7	ASV_690	0	0	0	0	0	0	0	0	0	0	0	0	0	0	20	12	13	31	0	0
d__Bacteria	p__Bacteroidetes	c__Bacteroidia	o__Bacteroidales	f__Rikenellaceae	g__Alistipes	s__Alistipes_indistinctus	ASV_691	40	0	0	0	15	0	55	32	0	12	0	0	0	0	0	0	0	0	6	0
d__Bacteria	p__Firmicutes	c__Clostridia	o__Clostridiales	f__Lachnospiraceae	g__unidentified_Lachnospiraceae	s__unidentified_Lachnospiraceae	ASV_692	0	16	0	0	0	31	0	0	48	0	15	0	0	0	16	18	6	0	0	6
d__Bacteria	p__Firmicutes	c__Clostridia	o__Clostridiales	f__unclassified_Clostridiales	g__unclassified_Clostridiales	s__unclassified_Clostridiales	ASV_693	0	0	0	0	0	20	0	0	9	0	0	0	0	0	30	30	24	31	11	7
d__Bacteria	p__Firmicutes	c__Clostridia	o__Clostridiales	f__unclassified_Clostridiales	g__unclassified_Clostridiales	s__unclassified_Clostridiales	ASV_694	0	0	0	0	0	0	0	0	9	0	17	0	0	0	31	10	11	28	0	24
d__Bacteria	p__Bacteroidetes	c__Bacteroidia	o__Bacteroidales	f__Rikenellaceae	g__unclassified_Rikenellaceae	s__unclassified_Rikenellaceae	ASV_695	0	0	0	0	0	0	0	0	0	0	0	21	0	49	12	0	0	27	24	0
d__Bacteria	p__Proteobacteria	c__Betaproteobacteria	o__Burkholderiales	f__unclassified_Burkholderiales	g__unclassified_Burkholderiales	s__unclassified_Burkholderiales	ASV_696	0	0	49	45	35	0	36	9	0	0	0	0	0	0	0	0	0	0	0	0
d__Bacteria	p__Firmicutes	c__Clostridia	o__Clostridiales	f__Ruminococcaceae	g__Oscillospira	s__unidentified_Oscillospira	ASV_697	0	0	0	0	0	35	0	0	4	13	0	0	0	0	6	61	4	10	9	7
d__Bacteria	p__Firmicutes	c__Clostridia	o__Clostridiales	f__unclassified_Clostridiales	g__unclassified_Clostridiales	s__unclassified_Clostridiales	ASV_698	0	0	0	0	0	0	0	0	22	0	0	0	0	0	5	36	12	38	11	28
d__Bacteria	p__Bacteroidetes	c__Bacteroidia	o__Bacteroidales	f__S24-7	g__unidentified_S24-7	s__unidentified_S24-7	ASV_699	13	6	2	2	7	24	39	34	26	0	6	4	2	0	0	1	0	0	0	4
d__Bacteria	p__Bacteroidetes	c__Bacteroidia	o__Bacteroidales	f__S24-7	g__unidentified_S24-7	s__unidentified_S24-7	ASV_700	0	0	0	0	0	0	0	0	0	0	0	55	56	66	0	0	0	0	0	0
d__Bacteria	p__Bacteroidetes	c__Bacteroidia	o__Bacteroidales	f__Porphyromonadaceae	g__Porphyromonas	s__unidentified_Porphyromonas	ASV_701	57	21	51	0	0	0	0	0	0	0	0	57	0	14	0	0	0	0	0	0
d__Bacteria	p__Firmicutes	c__Clostridia	o__Clostridiales	f__unclassified_Clostridiales	g__unclassified_Clostridiales	s__unclassified_Clostridiales	ASV_702	16	0	0	11	0	18	11	15	0	14	20	0	10	0	7	10	10	6	4	9
d__Bacteria	p__Firmicutes	c__Clostridia	o__Clostridiales	f__Lachnospiraceae	g__unidentified_Lachnospiraceae	s__unidentified_Lachnospiraceae	ASV_703	0	0	0	0	0	0	0	0	4	0	1	0	0	0	51	12	43	0	0	16
d__Bacteria	p__Firmicutes	c__Clostridia	o__Clostridiales	f__Lachnospiraceae	g__[Ruminococcus]	s__[Ruminococcus]_gnavus	ASV_704	0	0	0	0	0	0	0	0	0	0	29	0	0	15	27	15	13	5	3	0
d__Bacteria	p__Bacteroidetes	c__Bacteroidia	o__Bacteroidales	f__unidentified_Bacteroidales	g__unidentified_Bacteroidales	s__unidentified_Bacteroidales	ASV_705	0	0	0	0	0	0	0	0	0	0	0	0	0	0	22	19	14	52	0	0
d__Bacteria	p__Bacteroidetes	c__Bacteroidia	o__Bacteroidales	f__Rikenellaceae	g__unclassified_Rikenellaceae	s__unclassified_Rikenellaceae	ASV_706	2	3	0	1	2	13	0	2	78	0	0	0	0	46	0	3	9	0	1	2
d__Bacteria	p__Proteobacteria	c__Gammaproteobacteria	o__Pasteurellales	f__Pasteurellaceae	g__Haemophilus	s__Haemophilus_parainfluenzae	ASV_707	21	5	7	0	13	9	10	7	8	12	7	0	0	15	4	5	9	19	7	7
d__Bacteria	p__Bacteroidetes	c__Bacteroidia	o__Bacteroidales	f__S24-7	g__unidentified_S24-7	s__unidentified_S24-7	ASV_708	0	27	13	35	13	11	24	28	4	21	0	0	0	0	0	0	0	0	0	0
d__Bacteria	p__Firmicutes	c__Clostridia	o__Clostridiales	f__unclassified_Clostridiales	g__unclassified_Clostridiales	s__unclassified_Clostridiales	ASV_709	0	0	0	0	0	0	0	0	0	0	0	0	0	0	37	0	0	0	62	44
d__Bacteria	p__Firmicutes	c__Clostridia	o__Clostridiales	f__Ruminococcaceae	g__Oscillospira	s__unidentified_Oscillospira	ASV_710	17	0	0	0	0	0	0	110	0	0	6	14	0	0	0	0	0	27	0	0
d__Bacteria	p__Bacteroidetes	c__Bacteroidia	o__Bacteroidales	f__S24-7	g__unidentified_S24-7	s__unidentified_S24-7	ASV_711	0	17	60	38	60	0	0	0	0	0	0	0	0	0	0	0	0	0	0	0
d__Bacteria	p__Firmicutes	c__Clostridia	o__Clostridiales	f__unclassified_Clostridiales	g__unclassified_Clostridiales	s__unclassified_Clostridiales	ASV_712	0	0	0	0	0	0	0	0	0	0	0	0	0	0	15	37	38	54	0	0
d__Bacteria	p__Bacteroidetes	c__Bacteroidia	o__Bacteroidales	f__S24-7	g__unidentified_S24-7	s__unidentified_S24-7	ASV_713	32	7	15	1	24	14	26	20	14	0	8	5	2	2	2	0	0	2	1	5
d__Bacteria	p__Bacteroidetes	c__Bacteroidia	o__Bacteroidales	f__S24-7	g__unidentified_S24-7	s__unidentified_S24-7	ASV_714	28	19	23	9	20	19	15	22	16	2	0	0	1	0	3	0	1	1	1	3
d__Bacteria	p__Firmicutes	c__Clostridia	o__Clostridiales	f__Lachnospiraceae	g__unidentified_Lachnospiraceae	s__unidentified_Lachnospiraceae	ASV_715	7	122	0	42	0	0	0	0	0	0	0	0	0	0	0	0	0	0	0	0
d__Bacteria	p__Bacteroidetes	c__Bacteroidia	o__Bacteroidales	f__S24-7	g__unidentified_S24-7	s__unidentified_S24-7	ASV_716	0	4	1	0	2	11	20	18	15	0	0	22	27	0	4	4	3	5	5	16
d__Bacteria	p__TM7	c__TM7-3	o__CW040	f__F16	g__unidentified_F16	s__unidentified_F16	ASV_717	0	0	0	0	0	0	12	0	12	0	0	20	22	0	11	17	19	7	8	6
d__Bacteria	p__Bacteroidetes	c__Bacteroidia	o__Bacteroidales	f__S24-7	g__unidentified_S24-7	s__unidentified_S24-7	ASV_718	3	9	24	40	68	6	8	8	0	0	0	0	0	0	0	0	0	0	0	0
d__Bacteria	p__Bacteroidetes	c__Bacteroidia	o__Bacteroidales	f__S24-7	g__unidentified_S24-7	s__unidentified_S24-7	ASV_719	13	5	12	23	12	8	11	13	5	66	0	0	0	0	0	0	0	0	0	0
d__Bacteria	p__Firmicutes	c__Clostridia	o__Clostridiales	f__unidentified_Clostridiales	g__unidentified_Clostridiales	s__unidentified_Clostridiales	ASV_720	0	0	0	0	0	0	0	0	6	0	0	49	58	0	11	14	0	0	0	9
d__Bacteria	p__Firmicutes	c__Clostridia	o__Clostridiales	f__unclassified_Clostridiales	g__unclassified_Clostridiales	s__unclassified_Clostridiales	ASV_721	0	0	0	0	0	0	0	0	0	0	24	0	0	117	0	0	0	0	0	0
d__Bacteria	p__Firmicutes	c__Clostridia	o__Clostridiales	f__unidentified_Clostridiales	g__unidentified_Clostridiales	s__unidentified_Clostridiales	ASV_722	9	0	4	7	0	24	0	0	14	7	6	0	0	0	16	4	9	10	6	21
d__Bacteria	p__Bacteroidetes	c__Bacteroidia	o__Bacteroidales	f__S24-7	g__unidentified_S24-7	s__unidentified_S24-7	ASV_723	0	0	0	0	0	0	0	0	2	0	39	0	11	0	25	18	13	21	2	12
d__Bacteria	p__Firmicutes	c__Clostridia	o__Clostridiales	f__unidentified_Clostridiales	g__unidentified_Clostridiales	s__unidentified_Clostridiales	ASV_724	0	0	0	0	0	0	0	0	0	0	0	0	0	0	7	0	4	95	0	0
d__Bacteria	p__Bacteroidetes	c__Bacteroidia	o__Bacteroidales	f__S24-7	g__unidentified_S24-7	s__unidentified_S24-7	ASV_725	3	12	15	6	10	10	8	15	18	1	1	28	8	2	4	0	3	6	0	5
d__Bacteria	p__Firmicutes	c__Bacilli	o__Lactobacillales	f__Lactobacillaceae	g__Lactobacillus	s__unidentified_Lactobacillus	ASV_726	0	0	0	0	0	12	0	0	14	0	12	0	13	4	0	11	6	4	0	13
d__Bacteria	p__Firmicutes	c__Clostridia	o__Clostridiales	f__Ruminococcaceae	g__unidentified_Ruminococcaceae	s__unidentified_Ruminococcaceae	ASV_727	0	0	0	0	0	5	2	0	18	0	0	16	11	23	0	31	15	21	3	1
d__Bacteria	p__Tenericutes	c__Mollicutes	o__RF39	f__unidentified_RF39	g__unidentified_RF39	s__unidentified_RF39	ASV_728	0	0	0	0	0	0	4	0	0	0	2	26	38	0	5	0	0	22	8	14
d__Bacteria	p__Firmicutes	c__Clostridia	o__Clostridiales	f__Lachnospiraceae	g__unidentified_Lachnospiraceae	s__unidentified_Lachnospiraceae	ASV_729	0	0	0	0	0	0	0	0	28	0	0	0	11	0	26	24	25	21	0	18
d__Bacteria	p__Firmicutes	c__Clostridia	o__Clostridiales	f__Lachnospiraceae	g__unclassified_Lachnospiraceae	s__unclassified_Lachnospiraceae	ASV_730	0	0	0	0	0	0	0	0	0	0	81	0	0	0	0	17	0	0	41	0
d__Bacteria	p__Firmicutes	c__Clostridia	o__Clostridiales	f__unclassified_Clostridiales	g__unclassified_Clostridiales	s__unclassified_Clostridiales	ASV_731	9	0	0	0	0	0	0	0	0	24	10	0	0	18	26	12	7	9	17	15
d__Bacteria	p__Bacteroidetes	c__Bacteroidia	o__Bacteroidales	f__S24-7	g__unidentified_S24-7	s__unidentified_S24-7	ASV_732	16	13	11	7	15	3	8	1	4	2	1	2	1	1	11	5	7	39	0	2
d__Bacteria	p__Firmicutes	c__Clostridia	o__Clostridiales	f__Lachnospiraceae	g__[Ruminococcus]	s__[Ruminococcus]_gnavus	ASV_733	34	8	2	11	21	12	6	48	12	0	9	0	0	4	0	0	0	0	4	3
d__Bacteria	p__Firmicutes	c__Clostridia	o__Clostridiales	f__Ruminococcaceae	g__Oscillospira	s__unidentified_Oscillospira	ASV_734	0	0	0	0	0	0	0	10	11	64	0	0	0	0	0	21	11	2	8	21
d__Bacteria	p__Firmicutes	c__Clostridia	o__Clostridiales	f__unclassified_Clostridiales	g__unclassified_Clostridiales	s__unclassified_Clostridiales	ASV_735	0	0	0	0	0	0	0	0	0	0	22	0	44	0	12	11	37	0	16	9
d__Bacteria	p__Bacteroidetes	c__Bacteroidia	o__Bacteroidales	f__S24-7	g__unidentified_S24-7	s__unidentified_S24-7	ASV_736	7	10	7	2	7	6	7	5	15	0	3	41	29	3	3	1	1	4	2	10
d__Bacteria	p__Bacteroidetes	c__Bacteroidia	o__Bacteroidales	f__S24-7	g__unidentified_S24-7	s__unidentified_S24-7	ASV_737	4	4	11	0	6	19	11	12	23	0	2	18	29	5	0	0	2	3	1	9
d__Bacteria	p__Firmicutes	c__Clostridia	o__Clostridiales	f__Ruminococcaceae	g__Oscillospira	s__unidentified_Oscillospira	ASV_738	0	15	0	0	0	0	0	0	0	0	0	0	0	0	0	44	0	0	0	41
d__Bacteria	p__Firmicutes	c__Clostridia	o__Clostridiales	f__unclassified_Clostridiales	g__unclassified_Clostridiales	s__unclassified_Clostridiales	ASV_739	0	0	0	0	0	0	0	0	0	0	42	0	14	0	18	0	1	12	25	28
d__Bacteria	p__Firmicutes	c__Bacilli	o__Lactobacillales	f__Lactobacillaceae	g__Lactobacillus	s__unidentified_Lactobacillus	ASV_740	0	0	0	0	0	0	0	0	0	0	0	0	0	0	0	0	0	0	0	0
d__Bacteria	p__Firmicutes	c__Clostridia	o__Clostridiales	f__unclassified_Clostridiales	g__unclassified_Clostridiales	s__unclassified_Clostridiales	ASV_741	0	0	0	0	0	0	0	0	0	0	0	0	0	0	0	54	33	53	0	0
d__Bacteria	p__Firmicutes	c__Clostridia	o__Clostridiales	f__Lachnospiraceae	g__unidentified_Lachnospiraceae	s__unidentified_Lachnospiraceae	ASV_742	83	0	0	0	0	0	0	0	29	0	0	0	0	0	0	0	0	0	0	0
d__Bacteria	p__Actinobacteria	c__Actinobacteria	o__Actinomycetales	f__Actinomycetaceae	g__Actinomyces	s__unidentified_Actinomyces	ASV_743	16	0	22	0	0	12	8	0	0	13	10	0	6	0	0	13	0	12	11	9
d__Bacteria	p__Bacteroidetes	c__Bacteroidia	o__Bacteroidales	f__S24-7	g__unidentified_S24-7	s__unidentified_S24-7	ASV_744	23	10	22	3	16	4	34	10	4	0	12	3	3	0	2	2	1	8	0	6
d__Bacteria	p__Firmicutes	c__Clostridia	o__Clostridiales	f__unidentified_Clostridiales	g__unidentified_Clostridiales	s__unidentified_Clostridiales	ASV_745	0	90	0	0	0	45	0	0	17	0	0	0	0	0	0	15	0	0	0	0
d__Bacteria	p__Bacteroidetes	c__Bacteroidia	o__Bacteroidales	f__S24-7	g__unidentified_S24-7	s__unidentified_S24-7	ASV_746	1	18	20	22	11	2	8	0	5	28	0	12	8	4	1	0	0	1	5	8
d__Bacteria	p__Firmicutes	c__Clostridia	o__Clostridiales	f__unidentified_Clostridiales	g__unidentified_Clostridiales	s__unidentified_Clostridiales	ASV_747	0	23	0	0	0	16	0	0	0	0	10	11	0	5	26	5	28	9	7	8
d__Bacteria	p__Bacteroidetes	c__Bacteroidia	o__Bacteroidales	f__S24-7	g__unidentified_S24-7	s__unidentified_S24-7	ASV_748	0	0	0	15	0	0	13	20	23	0	14	0	15	0	0	0	0	14	0	27
d__Bacteria	p__Bacteroidetes	c__Bacteroidia	o__Bacteroidales	f__S24-7	g__unidentified_S24-7	s__unidentified_S24-7	ASV_749	0	0	0	0	0	0	0	0	0	0	0	0	0	0	32	11	17	31	6	11
d__Bacteria	p__Bacteroidetes	c__Bacteroidia	o__Bacteroidales	f__S24-7	g__unidentified_S24-7	s__unidentified_S24-7	ASV_750	13	8	30	16	11	10	8	7	4	41	0	2	4	5	0	0	0	0	0	0
d__Bacteria	p__Firmicutes	c__Bacilli	o__Lactobacillales	f__Lactobacillaceae	g__Lactobacillus	s__unidentified_Lactobacillus	ASV_751	0	0	0	0	0	0	0	0	0	0	0	0	0	0	0	0	0	0	0	0
d__Bacteria	p__Bacteroidetes	c__Bacteroidia	o__Bacteroidales	f__S24-7	g__unidentified_S24-7	s__unidentified_S24-7	ASV_752	44	15	24	0	18	5	14	11	9	0	0	0	0	0	9	0	0	10	0	0
d__Bacteria	p__Deferribacteres	c__Deferribacteres	o__Deferribacterales	f__Deferribacteraceae	g__Mucispirillum	s__Mucispirillum_schaedleri	ASV_753	0	0	0	0	0	0	0	0	44	0	43	0	0	0	0	22	0	18	0	0
d__Bacteria	p__Firmicutes	c__Clostridia	o__Clostridiales	f__Lachnospiraceae	g__unidentified_Lachnospiraceae	s__unidentified_Lachnospiraceae	ASV_754	0	0	0	0	0	4	0	11	3	17	0	0	0	20	6	0	0	5	11	46
d__Bacteria	p__Firmicutes	c__Clostridia	o__Clostridiales	f__Ruminococcaceae	g__Oscillospira	s__unidentified_Oscillospira	ASV_755	0	0	0	0	0	0	0	0	0	0	0	0	0	12	0	0	0	0	67	55
d__Bacteria	p__Firmicutes	c__Clostridia	o__Clostridiales	f__Ruminococcaceae	g__unidentified_Ruminococcaceae	s__unidentified_Ruminococcaceae	ASV_756	0	0	0	0	0	0	0	0	0	0	1	0	0	0	0	34	0	0	46	52
d__Bacteria	p__Proteobacteria	c__Betaproteobacteria	o__Burkholderiales	f__Alcaligenaceae	g__Sutterella	s__unidentified_Sutterella	ASV_757	0	7	0	0	0	24	0	0	0	0	25	0	0	0	25	26	15	16	0	0
d__Bacteria	p__Bacteroidetes	c__Bacteroidia	o__Bacteroidales	f__Porphyromonadaceae	g__Parabacteroides	s__Parabacteroides_distasonis	ASV_758	0	0	0	5	0	0	0	0	0	32	68	9	13	0	4	0	0	21	0	0
d__Bacteria	p__Firmicutes	c__Clostridia	o__Clostridiales	f__unidentified_Clostridiales	g__unidentified_Clostridiales	s__unidentified_Clostridiales	ASV_759	0	0	0	14	4	0	7	20	6	47	3	0	0	0	6	4	7	0	3	6
d__Bacteria	p__Bacteroidetes	c__Bacteroidia	o__Bacteroidales	f__S24-7	g__unidentified_S24-7	s__unidentified_S24-7	ASV_760	18	21	23	13	19	0	0	0	0	0	4	23	18	0	7	0	0	4	0	0
d__Bacteria	p__Actinobacteria	c__Coriobacteriia	o__Coriobacteriales	f__Coriobacteriaceae	g__Adlercreutzia	s__unidentified_Adlercreutzia	ASV_761	11	0	0	0	10	18	0	0	0	0	4	0	20	0	0	0	0	6	0	0
d__Bacteria	p__Firmicutes	c__Clostridia	o__Clostridiales	f__Ruminococcaceae	g__Ruminococcus	s__unidentified_Ruminococcus	ASV_762	36	13	0	0	0	0	0	0	33	0	0	0	0	0	20	0	15	26	10	0
d__Bacteria	p__Firmicutes	c__Clostridia	o__Clostridiales	f__unidentified_Clostridiales	g__unidentified_Clostridiales	s__unidentified_Clostridiales	ASV_763	0	0	0	0	0	1	0	0	12	0	17	0	0	0	23	12	16	0	24	19
d__Bacteria	p__Bacteroidetes	c__Bacteroidia	o__Bacteroidales	f__S24-7	g__unidentified_S24-7	s__unidentified_S24-7	ASV_764	4	3	0	0	0	6	13	5	4	12	65	20	16	0	1	0	0	2	1	0
d__Bacteria	p__Bacteroidetes	c__Bacteroidia	o__Bacteroidales	f__S24-7	g__unidentified_S24-7	s__unidentified_S24-7	ASV_765	0	16	14	30	28	13	10	23	5	0	0	9	8	0	0	0	0	0	0	1
d__Bacteria	p__Bacteroidetes	c__Bacteroidia	o__Bacteroidales	f__S24-7	g__unidentified_S24-7	s__unidentified_S24-7	ASV_766	0	15	8	7	20	2	9	6	0	6	0	33	26	2	0	0	0	0	1	18
d__Bacteria	p__Bacteroidetes	c__Bacteroidia	o__Bacteroidales	f__S24-7	g__unidentified_S24-7	s__unidentified_S24-7	ASV_767	0	16	16	19	28	11	22	16	5	12	0	0	8	0	0	0	0	0	0	0
d__Bacteria	p__Actinobacteria	c__Actinobacteria	o__Actinomycetales	f__Micrococcaceae	g__Rothia	s__Rothia_mucilaginosa	ASV_768	0	15	14	0	20	0	0	0	18	0	0	24	0	14	0	11	14	0	0	0
d__Bacteria	p__Bacteroidetes	c__Bacteroidia	o__Bacteroidales	f__Rikenellaceae	g__Alistipes	s__Alistipes_indistinctus	ASV_769	0	14	9	7	0	6	0	0	14	0	0	27	10	13	9	8	1	15	0	3
d__Bacteria	p__Firmicutes	c__Clostridia	o__Clostridiales	f__Lachnospiraceae	g__unidentified_Lachnospiraceae	s__unidentified_Lachnospiraceae	ASV_770	0	0	0	0	0	12	0	9	0	0	23	0	0	0	12	11	19	8	28	13
d__Bacteria	p__Firmicutes	c__Clostridia	o__Clostridiales	f__unclassified_Clostridiales	g__unclassified_Clostridiales	s__unclassified_Clostridiales	ASV_771	0	0	0	0	0	0	0	0	20	0	0	0	0	0	26	26	0	0	38	0
d__Bacteria	p__Firmicutes	c__Clostridia	o__Clostridiales	f__Lachnospiraceae	g__unclassified_Lachnospiraceae	s__unclassified_Lachnospiraceae	ASV_772	0	0	0	0	0	0	0	0	0	0	34	0	0	8	14	17	23	4	17	9
d__Bacteria	p__Firmicutes	c__Clostridia	o__Clostridiales	f__Ruminococcaceae	g__unidentified_Ruminococcaceae	s__unidentified_Ruminococcaceae	ASV_773	0	0	0	0	0	0	0	0	0	0	0	0	0	0	0	26	5	15	11	17
d__Bacteria	p__Firmicutes	c__Clostridia	o__Clostridiales	f__Lachnospiraceae	g__unidentified_Lachnospiraceae	s__unidentified_Lachnospiraceae	ASV_774	0	0	0	0	0	0	0	0	24	0	12	0	0	0	12	28	18	0	16	10
d__Bacteria	p__Firmicutes	c__Clostridia	o__Clostridiales	f__Lachnospiraceae	g__unidentified_Lachnospiraceae	s__unidentified_Lachnospiraceae	ASV_775	76	0	8	0	17	0	31	0	0	19	0	0	0	12	0	0	0	0	0	0
d__Bacteria	p__Firmicutes	c__Clostridia	o__Clostridiales	f__unidentified_Clostridiales	g__unidentified_Clostridiales	s__unidentified_Clostridiales	ASV_776	0	0	0	0	0	0	0	0	12	0	0	0	48	0	16	14	27	0	14	0
d__Bacteria	p__Firmicutes	c__Clostridia	o__Clostridiales	f__Lachnospiraceae	g__unclassified_Lachnospiraceae	s__unclassified_Lachnospiraceae	ASV_777	0	0	0	0	0	0	0	0	0	0	8	0	0	0	1	1	6	0	7	1
d__Bacteria	p__Bacteroidetes	c__Bacteroidia	o__Bacteroidales	f__unidentified_Bacteroidales	g__unidentified_Bacteroidales	s__unidentified_Bacteroidales	ASV_778	0	0	0	0	0	0	0	0	0	0	0	0	0	0	66	0	0	47	0	0
d__Bacteria	p__Firmicutes	c__Clostridia	o__Clostridiales	f__unclassified_Clostridiales	g__unclassified_Clostridiales	s__unclassified_Clostridiales	ASV_779	0	9	0	0	0	8	0	16	0	0	0	10	8	0	15	20	9	10	10	18
d__Bacteria	p__Firmicutes	c__Clostridia	o__Clostridiales	f__Ruminococcaceae	g__Oscillospira	s__unidentified_Oscillospira	ASV_780	0	15	0	0	0	9	0	44	11	24	0	0	0	20	0	15	0	0	0	0
d__Bacteria	p__Bacteroidetes	c__Bacteroidia	o__Bacteroidales	f__S24-7	g__unidentified_S24-7	s__unidentified_S24-7	ASV_781	4	0	5	2	2	2	8	3	0	5	64	26	17	0	0	0	0	0	0	0
d__Bacteria	p__Firmicutes	c__Clostridia	o__Clostridiales	f__Clostridiaceae	g__Clostridium	s__unidentified_Clostridium	ASV_782	0	0	0	0	0	11	0	0	0	0	88	10	0	0	0	0	0	0	0	0
d__Bacteria	p__Firmicutes	c__Clostridia	o__Clostridiales	f__unclassified_Clostridiales	g__unclassified_Clostridiales	s__unclassified_Clostridiales	ASV_783	0	0	0	0	0	21	0	0	0	0	45	0	0	0	9	12	0	0	31	20
d__Bacteria	p__Bacteroidetes	c__Bacteroidia	o__Bacteroidales	f__S24-7	g__unidentified_S24-7	s__unidentified_S24-7	ASV_784	11	14	5	11	15	13	19	19	7	32	0	0	0	0	0	0	0	0	0	0
d__Bacteria	p__Bacteroidetes	c__Bacteroidia	o__Bacteroidales	f__S24-7	g__unidentified_S24-7	s__unidentified_S24-7	ASV_785	0	6	1	0	4	15	20	7	15	0	43	12	12	0	0	0	0	3	0	3
d__Bacteria	p__Bacteroidetes	c__Bacteroidia	o__Bacteroidales	f__S24-7	g__unidentified_S24-7	s__unidentified_S24-7	ASV_786	0	6	13	18	8	17	47	22	11	0	0	0	0	0	0	0	0	0	0	0
d__Bacteria	p__Firmicutes	c__Clostridia	o__Clostridiales	f__unidentified_Clostridiales	g__unidentified_Clostridiales	s__unidentified_Clostridiales	ASV_787	0	0	0	0	0	0	0	0	0	0	15	0	6	0	13	14	9	21	12	24
d__Bacteria	p__Bacteroidetes	c__Bacteroidia	o__Bacteroidales	f__S24-7	g__unidentified_S24-7	s__unidentified_S24-7	ASV_788	0	0	0	0	0	0	0	0	0	0	0	0	0	0	16	7	12	25	0	0
d__Bacteria	p__Bacteroidetes	c__Bacteroidia	o__Bacteroidales	f__S24-7	g__unidentified_S24-7	s__unidentified_S24-7	ASV_789	0	7	17	34	36	9	5	19	8	0	0	7	8	0	0	0	0	0	0	2
d__Bacteria	p__Firmicutes	c__Clostridia	o__Clostridiales	f__Ruminococcaceae	g__Butyricicoccus	s__Butyricicoccus_pullicaecorum	ASV_790	0	0	0	2	14	5	0	23	19	10	13	0	0	0	12	7	23	0	0	3
d__Bacteria	p__Firmicutes	c__Clostridia	o__Clostridiales	f__Lachnospiraceae	g__Coprococcus	s__unidentified_Coprococcus	ASV_791	0	0	0	0	0	0	0	0	0	0	0	0	0	0	0	0	0	0	0	0
d__Bacteria	p__Firmicutes	c__Clostridia	o__Clostridiales	f__unidentified_Clostridiales	g__unidentified_Clostridiales	s__unidentified_Clostridiales	ASV_792	0	0	0	24	0	9	0	0	14	13	0	0	0	44	4	8	4	6	0	0
d__Bacteria	p__Firmicutes	c__Clostridia	o__Clostridiales	f__Lachnospiraceae	g__unidentified_Lachnospiraceae	s__unidentified_Lachnospiraceae	ASV_793	0	0	0	0	0	0	0	0	0	0	19	0	0	0	23	0	15	1	31	38
d__Bacteria	p__Bacteroidetes	c__Bacteroidia	o__Bacteroidales	f__S24-7	g__unidentified_S24-7	s__unidentified_S24-7	ASV_794	11	7	13	0	0	0	4	9	0	5	0	11	17	9	6	6	9	10	0	0
d__Bacteria	p__Bacteroidetes	c__Bacteroidia	o__Bacteroidales	f__S24-7	g__unidentified_S24-7	s__unidentified_S24-7	ASV_795	0	12	24	53	53	0	5	0	0	0	0	0	0	0	0	0	0	0	0	0
d__Bacteria	p__Firmicutes	c__Clostridia	o__Clostridiales	f__unidentified_Clostridiales	g__unidentified_Clostridiales	s__unidentified_Clostridiales	ASV_796	0	0	0	0	0	0	0	0	0	0	10	8	35	0	9	0	0	16	8	11
d__Bacteria	p__Firmicutes	c__Clostridia	o__Clostridiales	f__unclassified_Clostridiales	g__unclassified_Clostridiales	s__unclassified_Clostridiales	ASV_797	0	0	0	0	0	0	0	0	0	0	0	0	0	0	5	2	0	0	89	16
d__Bacteria	p__Firmicutes	c__Clostridia	o__Clostridiales	f__unidentified_Clostridiales	g__unidentified_Clostridiales	s__unidentified_Clostridiales	ASV_798	0	36	61	0	0	0	0	0	0	0	0	0	0	0	0	25	0	10	0	0
d__Bacteria	p__Firmicutes	c__Clostridia	o__Clostridiales	f__unclassified_Clostridiales	g__unclassified_Clostridiales	s__unclassified_Clostridiales	ASV_799	0	58	0	0	0	1	0	0	0	0	0	0	1	0	69	0	12	10	0	0
d__Bacteria	p__Bacteroidetes	c__Bacteroidia	o__Bacteroidales	f__S24-7	g__unidentified_S24-7	s__unidentified_S24-7	ASV_800	0	0	0	0	0	0	0	0	0	0	38	0	22	0	14	5	0	4	0	26
d__Bacteria	p__Bacteroidetes	c__Bacteroidia	o__Bacteroidales	f__S24-7	g__unidentified_S24-7	s__unidentified_S24-7	ASV_801	0	0	0	0	0	0	0	0	0	0	0	0	0	0	16	7	19	38	0	0
d__Bacteria	p__Bacteroidetes	c__Bacteroidia	o__Bacteroidales	f__unidentified_Bacteroidales	g__unidentified_Bacteroidales	s__unidentified_Bacteroidales	ASV_802	0	0	0	0	0	0	0	0	0	0	0	0	0	0	28	43	19	18	0	0
d__Bacteria	p__Bacteroidetes	c__Bacteroidia	o__Bacteroidales	f__S24-7	g__unidentified_S24-7	s__unidentified_S24-7	ASV_803	14	16	12	19	0	10	0	0	0	72	0	0	0	0	0	0	0	0	0	0
d__Bacteria	p__Firmicutes	c__Clostridia	o__Clostridiales	f__Ruminococcaceae	g__unidentified_Ruminococcaceae	s__unidentified_Ruminococcaceae	ASV_804	9	6	0	0	0	4	5	0	6	11	10	8	0	20	15	2	10	0	3	11
d__Bacteria	p__Firmicutes	c__Clostridia	o__Clostridiales	f__Lachnospiraceae	g__unidentified_Lachnospiraceae	s__unidentified_Lachnospiraceae	ASV_805	0	0	0	0	0	0	5	0	10	0	9	0	0	11	0	5	16	26	26	7
d__Bacteria	p__Firmicutes	c__Clostridia	o__Clostridiales	f__unclassified_Clostridiales	g__unclassified_Clostridiales	s__unclassified_Clostridiales	ASV_806	0	0	0	0	0	0	0	0	1	0	82	0	0	0	1	16	0	3	20	0
d__Bacteria	p__Firmicutes	c__Clostridia	o__Clostridiales	f__unidentified_Clostridiales	g__unidentified_Clostridiales	s__unidentified_Clostridiales	ASV_807	0	0	0	0	0	0	0	0	0	0	19	0	1	0	24	34	19	23	0	0
d__Bacteria	p__Deferribacteres	c__Deferribacteres	o__Deferribacterales	f__Deferribacteraceae	g__Mucispirillum	s__Mucispirillum_schaedleri	ASV_808	0	0	0	0	0	0	0	0	0	0	35	0	0	0	0	0	35	0	45	0
d__Bacteria	p__Bacteroidetes	c__Bacteroidia	o__Bacteroidales	f__S24-7	g__unidentified_S24-7	s__unidentified_S24-7	ASV_809	5	17	14	44	24	2	7	5	2	28	0	0	0	0	0	0	0	0	0	0
d__Bacteria	p__Firmicutes	c__Clostridia	o__Clostridiales	f__Ruminococcaceae	g__Oscillospira	s__unidentified_Oscillospira	ASV_810	17	0	0	0	0	0	0	0	0	0	0	18	18	25	0	0	6	0	24	20
d__Bacteria	p__Bacteroidetes	c__Bacteroidia	o__Bacteroidales	f__S24-7	g__unidentified_S24-7	s__unidentified_S24-7	ASV_811	0	4	3	3	7	15	19	14	5	0	9	16	13	1	3	0	1	3	1	4
d__Bacteria	p__Bacteroidetes	c__Bacteroidia	o__Bacteroidales	f__S24-7	g__unidentified_S24-7	s__unidentified_S24-7	ASV_812	0	6	12	0	10	0	22	0	0	0	37	0	0	0	10	8	0	0	0	0
d__Bacteria	p__Firmicutes	c__Clostridia	o__Clostridiales	f__[Mogibacteriaceae]	g__unidentified_[Mogibacteriaceae]	s__unidentified_[Mogibacteriaceae]	ASV_813	0	7	0	0	0	9	0	18	13	5	6	0	0	18	10	8	16	10	4	7
d__Bacteria	p__Firmicutes	c__Clostridia	o__Clostridiales	f__Lachnospiraceae	g__unidentified_Lachnospiraceae	s__unidentified_Lachnospiraceae	ASV_814	0	0	0	0	0	0	0	0	0	0	26	0	0	0	43	34	32	0	0	0
d__Bacteria	p__Bacteroidetes	c__Bacteroidia	o__Bacteroidales	f__S24-7	g__unidentified_S24-7	s__unidentified_S24-7	ASV_815	11	10	18	4	7	21	18	17	5	32	0	0	0	0	0	0	0	0	0	0
d__Bacteria	p__Firmicutes	c__Clostridia	o__Clostridiales	f__Ruminococcaceae	g__unclassified_Ruminococcaceae	s__unclassified_Ruminococcaceae	ASV_816	4	14	0	0	0	13	13	9	23	6	0	1	1	2	3	15	4	10	7	5
d__Bacteria	p__Bacteroidetes	c__Bacteroidia	o__Bacteroidales	f__Rikenellaceae	g__unidentified_Rikenellaceae	s__unidentified_Rikenellaceae	ASV_817	0	2	0	0	1	0	0	1	1	2	6	12	2	10	3	10	3	9	24	19
d__Bacteria	p__Firmicutes	c__Clostridia	o__Clostridiales	f__unclassified_Clostridiales	g__unclassified_Clostridiales	s__unclassified_Clostridiales	ASV_818	0	0	0	0	0	31	0	2	106	0	0	0	0	0	0	0	0	0	0	0
d__Bacteria	p__Bacteroidetes	c__Bacteroidia	o__Bacteroidales	f__S24-7	g__unidentified_S24-7	s__unidentified_S24-7	ASV_819	7	11	9	5	6	10	9	11	16	0	0	20	21	0	5	0	0	2	2	9
d__Bacteria	p__Firmicutes	c__Clostridia	o__Clostridiales	f__unidentified_Clostridiales	g__unidentified_Clostridiales	s__unidentified_Clostridiales	ASV_820	12	0	0	0	0	0	0	124	0	2	0	0	0	9	0	0	0	0	0	0
d__Bacteria	p__Firmicutes	c__Clostridia	o__Clostridiales	f__Lachnospiraceae	g__unidentified_Lachnospiraceae	s__unidentified_Lachnospiraceae	ASV_821	0	0	0	0	0	0	0	0	59	0	0	0	0	0	15	0	55	0	0	0
d__Bacteria	p__Firmicutes	c__Clostridia	o__Clostridiales	f__Ruminococcaceae	g__Oscillospira	s__unidentified_Oscillospira	ASV_822	0	12	0	0	0	0	0	9	6	7	3	9	4	24	9	10	14	7	4	16
d__Bacteria	p__Firmicutes	c__Clostridia	o__Clostridiales	f__unidentified_Clostridiales	g__unidentified_Clostridiales	s__unidentified_Clostridiales	ASV_823	0	15	0	0	0	25	0	0	11	0	15	0	0	0	7	4	9	10	10	16
d__Bacteria	p__Firmicutes	c__Clostridia	o__Clostridiales	f__Ruminococcaceae	g__Ruminococcus	s__unidentified_Ruminococcus	ASV_824	0	0	0	0	0	13	0	20	11	19	5	3	0	0	9	8	7	0	12	7
d__Bacteria	p__Firmicutes	c__Clostridia	o__Clostridiales	f__Ruminococcaceae	g__Ruminococcus	s__unidentified_Ruminococcus	ASV_825	0	0	0	0	0	0	0	0	0	0	9	0	3	0	6	20	6	25	4	3
d__Bacteria	p__Firmicutes	c__Bacilli	o__Lactobacillales	f__Carnobacteriaceae	g__unclassified_Carnobacteriaceae	s__unclassified_Carnobacteriaceae	ASV_826	8	6	0	2	0	7	5	7	12	4	9	8	7	10	3	7	0	15	0	0
d__Bacteria	p__Bacteroidetes	c__Bacteroidia	o__Bacteroidales	f__S24-7	g__unidentified_S24-7	s__unidentified_S24-7	ASV_827	15	11	9	0	9	21	16	22	7	0	0	0	0	3	8	0	3	11	0	0
d__Bacteria	p__Bacteroidetes	c__Bacteroidia	o__Bacteroidales	f__S24-7	g__unidentified_S24-7	s__unidentified_S24-7	ASV_828	0	8	14	0	0	29	55	20	23	0	0	0	0	0	0	0	0	0	0	0
d__Bacteria	p__Bacteroidetes	c__Bacteroidia	o__Bacteroidales	f__Rikenellaceae	g__Alistipes	s__Alistipes_massiliensis	ASV_829	21	7	0	0	0	15	3	7	1	0	0	9	9	27	2	2	3	4	4	8
d__Bacteria	p__Bacteroidetes	c__Bacteroidia	o__Bacteroidales	f__S24-7	g__unidentified_S24-7	s__unidentified_S24-7	ASV_830	14	4	2	1	0	4	0	2	3	1	4	5	5	20	2	3	6	0	5	6
d__Bacteria	p__Bacteroidetes	c__Bacteroidia	o__Bacteroidales	f__S24-7	g__unidentified_S24-7	s__unidentified_S24-7	ASV_831	1	0	9	16	10	8	23	18	0	41	0	13	3	0	0	0	0	0	0	0
d__Bacteria	p__Firmicutes	c__Clostridia	o__Clostridiales	f__unclassified_Clostridiales	g__unclassified_Clostridiales	s__unclassified_Clostridiales	ASV_832	15	0	0	3	0	6	0	0	11	0	0	29	3	19	0	15	0	6	4	0
d__Bacteria	p__Bacteroidetes	c__Bacteroidia	o__Bacteroidales	f__S24-7	g__unidentified_S24-7	s__unidentified_S24-7	ASV_833	0	14	0	0	0	16	20	28	18	0	20	6	10	0	0	0	0	0	0	0
d__Bacteria	p__Bacteroidetes	c__Bacteroidia	o__Bacteroidales	f__S24-7	g__unidentified_S24-7	s__unidentified_S24-7	ASV_834	0	0	0	0	0	0	26	0	22	0	23	0	15	0	16	0	0	13	0	0
d__Bacteria	p__Firmicutes	c__Clostridia	o__Clostridiales	f__unidentified_Clostridiales	g__unidentified_Clostridiales	s__unidentified_Clostridiales	ASV_835	0	0	0	0	0	0	0	0	0	0	0	0	0	51	16	0	0	0	25	26
d__Bacteria	p__Bacteroidetes	c__Bacteroidia	o__Bacteroidales	f__S24-7	g__unidentified_S24-7	s__unidentified_S24-7	ASV_836	39	14	2	3	1	5	3	1	1	1	0	1	0	5	12	5	5	23	0	14
d__Bacteria	p__Bacteroidetes	c__Bacteroidia	o__Bacteroidales	f__S24-7	g__unidentified_S24-7	s__unidentified_S24-7	ASV_837	1	13	13	0	21	7	10	12	9	34	0	5	12	3	0	0	0	0	0	1
d__Bacteria	p__Firmicutes	c__Clostridia	o__Clostridiales	f__Ruminococcaceae	g__Oscillospira	s__unidentified_Oscillospira	ASV_838	0	0	0	0	0	0	0	19	0	0	0	0	0	0	49	17	0	12	7	14
d__Bacteria	p__Firmicutes	c__Clostridia	o__Clostridiales	f__unidentified_Clostridiales	g__unidentified_Clostridiales	s__unidentified_Clostridiales	ASV_839	62	0	0	0	0	16	0	0	25	12	0	0	0	0	0	6	18	0	7	0
d__Bacteria	p__Firmicutes	c__Erysipelotrichi	o__Erysipelotrichales	f__Erysipelotrichaceae	g__Allobaculum	s__unidentified_Allobaculum	ASV_840	0	6	15	3	2	36	27	14	0	0	0	7	12	0	0	0	0	8	0	0
d__Bacteria	p__Firmicutes	c__Clostridia	o__Clostridiales	f__[Mogibacteriaceae]	g__unidentified_[Mogibacteriaceae]	s__unidentified_[Mogibacteriaceae]	ASV_841	0	0	0	0	0	0	0	0	0	0	25	0	15	0	6	9	11	7	12	25
d__Bacteria	p__Firmicutes	c__Clostridia	o__Clostridiales	f__unidentified_Clostridiales	g__unidentified_Clostridiales	s__unidentified_Clostridiales	ASV_842	0	0	0	0	0	0	0	0	0	0	20	0	2	0	28	20	18	6	19	10
d__Bacteria	p__Firmicutes	c__Clostridia	o__Clostridiales	f__unclassified_Clostridiales	g__unclassified_Clostridiales	s__unclassified_Clostridiales	ASV_843	39	24	0	0	0	20	0	0	0	0	0	0	0	0	15	44	0	0	0	0
d__Bacteria	p__Firmicutes	c__Clostridia	o__Clostridiales	f__unidentified_Clostridiales	g__unidentified_Clostridiales	s__unidentified_Clostridiales	ASV_844	0	60	0	0	0	0	0	0	23	54	0	0	0	0	0	0	0	0	0	0
d__Bacteria	p__Bacteroidetes	c__Bacteroidia	o__Bacteroidales	f__S24-7	g__unidentified_S24-7	s__unidentified_S24-7	ASV_845	0	0	6	0	0	8	14	8	11	0	2	24	18	0	0	7	8	16	0	0
d__Bacteria	p__Bacteroidetes	c__Bacteroidia	o__Bacteroidales	f__Porphyromonadaceae	g__Parabacteroides	s__Parabacteroides_distasonis	ASV_846	0	0	0	0	0	0	0	3	0	0	0	59	23	27	0	0	0	0	0	0
d__Bacteria	p__Firmicutes	c__Clostridia	o__Clostridiales	f__Ruminococcaceae	g__Ruminococcus	s__unidentified_Ruminococcus	ASV_847	0	0	0	0	0	0	0	13	0	0	0	0	0	59	7	0	7	26	0	0
d__Bacteria	p__Firmicutes	c__Clostridia	o__Clostridiales	f__unclassified_Clostridiales	g__unclassified_Clostridiales	s__unclassified_Clostridiales	ASV_848	0	0	0	0	0	0	0	0	0	0	14	0	0	0	23	0	18	0	34	21
d__Bacteria	p__Bacteroidetes	c__Bacteroidia	o__Bacteroidales	f__S24-7	g__unidentified_S24-7	s__unidentified_S24-7	ASV_849	9	12	38	21	26	8	9	8	5	4	0	0	0	0	0	0	0	0	0	0
d__Bacteria	p__Firmicutes	c__Clostridia	o__Clostridiales	f__unidentified_Clostridiales	g__unidentified_Clostridiales	s__unidentified_Clostridiales	ASV_850	0	0	0	0	0	7	0	0	10	0	8	0	11	0	18	15	18	20	0	9
d__Bacteria	p__Bacteroidetes	c__Bacteroidia	o__Bacteroidales	f__S24-7	g__unidentified_S24-7	s__unidentified_S24-7	ASV_851	55	2	6	1	3	23	21	20	10	2	0	2	2	0	0	0	0	0	0	0
d__Bacteria	p__Bacteroidetes	c__Bacteroidia	o__Bacteroidales	f__Bacteroidaceae	g__Bacteroides	s__unidentified_Bacteroides	ASV_852	0	0	0	0	0	1	2	0	0	6	11	24	28	9	5	3	2	13	0	0
d__Bacteria	p__Firmicutes	c__Clostridia	o__Clostridiales	f__Ruminococcaceae	g__Oscillospira	s__unidentified_Oscillospira	ASV_853	0	0	0	0	0	0	0	0	0	39	0	0	0	0	12	0	66	0	0	0
d__Bacteria	p__Bacteroidetes	c__Bacteroidia	o__Bacteroidales	f__S24-7	g__unidentified_S24-7	s__unidentified_S24-7	ASV_854	3	3	1	0	0	4	9	15	4	3	2	9	18	22	3	6	2	13	0	1
d__Bacteria	p__Firmicutes	c__Clostridia	o__Clostridiales	f__Ruminococcaceae	g__Ruminococcus	s__unidentified_Ruminococcus	ASV_855	22	93	17	8	11	0	0	0	0	0	0	0	0	0	0	0	0	0	0	0
d__Bacteria	p__Bacteroidetes	c__Bacteroidia	o__Bacteroidales	f__S24-7	g__unidentified_S24-7	s__unidentified_S24-7	ASV_856	0	0	2	1	2	14	36	12	0	0	36	14	17	0	0	0	0	0	0	0
d__Bacteria	p__Firmicutes	c__Clostridia	o__Clostridiales	f__Ruminococcaceae	g__Oscillospira	s__unidentified_Oscillospira	ASV_857	0	0	0	0	0	0	7	0	9	34	27	0	0	0	14	0	0	0	19	8
d__Bacteria	p__Firmicutes	c__Clostridia	o__Clostridiales	f__Lachnospiraceae	g__unidentified_Lachnospiraceae	s__unidentified_Lachnospiraceae	ASV_858	0	0	0	0	0	0	0	0	0	0	72	0	0	51	0	0	0	0	0	0
d__Bacteria	p__Bacteroidetes	c__Bacteroidia	o__Bacteroidales	f__Bacteroidaceae	g__Bacteroides	s__unidentified_Bacteroides	ASV_859	31	6	5	0	10	0	3	5	2	6	4	11	7	2	10	2	3	12	1	5
d__Bacteria	p__Bacteroidetes	c__Bacteroidia	o__Bacteroidales	f__S24-7	g__unidentified_S24-7	s__unidentified_S24-7	ASV_860	1	8	33	36	43	8	5	8	2	5	0	0	0	0	0	0	0	0	0	0
d__Bacteria	p__Firmicutes	c__Clostridia	o__Clostridiales	f__Lachnospiraceae	g__Coprococcus	s__unidentified_Coprococcus	ASV_861	0	0	0	0	0	0	0	0	1	0	0	0	0	0	23	34	19	32	8	0
d__Bacteria	p__Firmicutes	c__Clostridia	o__Clostridiales	f__Lachnospiraceae	g__unidentified_Lachnospiraceae	s__unidentified_Lachnospiraceae	ASV_862	0	0	0	0	0	23	0	0	21	0	0	0	0	0	0	0	0	0	18	0
d__Bacteria	p__Bacteroidetes	c__Bacteroidia	o__Bacteroidales	f__Bacteroidaceae	g__Bacteroides	s__unidentified_Bacteroides	ASV_863	6	6	0	0	0	1	0	4	0	1	2	12	9	25	6	7	4	4	2	19
d__Bacteria	p__Bacteroidetes	c__Bacteroidia	o__Bacteroidales	f__Bacteroidaceae	g__Bacteroides	s__unidentified_Bacteroides	ASV_864	8	3	0	0	2	0	1	0	2	53	14	17	3	2	6	2	4	6	1	1
d__Bacteria	p__Bacteroidetes	c__Bacteroidia	o__Bacteroidales	f__[Odoribacteraceae]	g__Odoribacter	s__unidentified_Odoribacter	ASV_865	0	0	0	0	0	0	2	0	0	1	8	15	10	19	6	5	2	4	11	9
d__Bacteria	p__Firmicutes	c__Clostridia	o__Clostridiales	f__unidentified_Clostridiales	g__unidentified_Clostridiales	s__unidentified_Clostridiales	ASV_866	0	44	0	0	0	11	0	0	4	0	15	0	8	0	4	7	13	0	7	3
d__Bacteria	p__Firmicutes	c__Clostridia	o__Clostridiales	f__unidentified_Clostridiales	g__unidentified_Clostridiales	s__unidentified_Clostridiales	ASV_867	0	0	0	0	0	0	0	0	0	0	34	0	0	0	18	0	19	0	38	0
d__Bacteria	p__Bacteroidetes	c__Bacteroidia	o__Bacteroidales	f__Bacteroidaceae	g__Bacteroides	s__unidentified_Bacteroides	ASV_868	11	0	0	0	0	0	0	0	0	3	15	23	17	25	2	0	0	10	0	4
d__Bacteria	p__Bacteroidetes	c__Bacteroidia	o__Bacteroidales	f__S24-7	g__unidentified_S24-7	s__unidentified_S24-7	ASV_869	0	21	6	18	16	0	0	0	0	0	0	30	15	0	8	0	0	0	0	17
d__Bacteria	p__Bacteroidetes	c__Bacteroidia	o__Bacteroidales	f__S24-7	g__unidentified_S24-7	s__unidentified_S24-7	ASV_870	4	10	14	12	20	4	27	10	12	9	0	9	7	0	0	0	0	0	0	0
d__Bacteria	p__Firmicutes	c__Clostridia	o__Clostridiales	f__unclassified_Clostridiales	g__unclassified_Clostridiales	s__unclassified_Clostridiales	ASV_871	0	0	0	0	0	0	0	0	2	0	18	0	0	0	1	30	37	2	16	1
d__Bacteria	p__Bacteroidetes	c__Bacteroidia	o__Bacteroidales	f__S24-7	g__unidentified_S24-7	s__unidentified_S24-7	ASV_872	37	6	5	1	5	14	2	7	3	0	0	3	1	5	5	0	0	11	3	6
d__Bacteria	p__Proteobacteria	c__Betaproteobacteria	o__Burkholderiales	f__Alcaligenaceae	g__Sutterella	s__unidentified_Sutterella	ASV_873	0	0	0	0	0	0	0	0	0	0	0	0	0	0	0	23	12	49	0	0
d__Bacteria	p__Firmicutes	c__Clostridia	o__Clostridiales	f__unidentified_Clostridiales	g__unidentified_Clostridiales	s__unidentified_Clostridiales	ASV_874	0	0	0	0	0	0	0	102	0	29	0	0	0	0	0	0	0	0	0	0
d__Bacteria	p__Firmicutes	c__Clostridia	o__Clostridiales	f__unclassified_Clostridiales	g__unclassified_Clostridiales	s__unclassified_Clostridiales	ASV_875	0	0	0	0	0	0	0	0	11	0	0	0	0	0	15	21	2	15	17	20
d__Bacteria	p__Firmicutes	c__Clostridia	o__Clostridiales	f__unclassified_Clostridiales	g__unclassified_Clostridiales	s__unclassified_Clostridiales	ASV_876	4	25	0	0	0	3	0	0	0	0	10	9	0	22	14	0	3	0	9	5
d__Bacteria	p__Proteobacteria	c__Betaproteobacteria	o__Neisseriales	f__Neisseriaceae	g__Neisseria	s__unclassified_Neisseria	ASV_877	9	0	14	13	10	4	17	0	0	9	0	8	14	12	16	0	0	4	0	0
d__Bacteria	p__Bacteroidetes	c__Bacteroidia	o__Bacteroidales	f__S24-7	g__unidentified_S24-7	s__unidentified_S24-7	ASV_878	0	8	0	10	0	0	8	0	0	0	25	21	16	0	0	0	0	5	0	0
d__Bacteria	p__Firmicutes	c__Clostridia	o__Clostridiales	f__Lachnospiraceae	g__unidentified_Lachnospiraceae	s__unidentified_Lachnospiraceae	ASV_879	0	1	0	0	0	16	0	0	22	0	0	0	0	1	17	0	0	0	0	36
d__Bacteria	p__Firmicutes	c__Clostridia	o__Clostridiales	f__Ruminococcaceae	g__Oscillospira	s__unidentified_Oscillospira	ASV_880	0	15	0	0	0	5	0	0	26	15	14	0	0	3	6	7	6	4	12	6
d__Bacteria	p__Firmicutes	c__Clostridia	o__Clostridiales	f__Lachnospiraceae	g__unidentified_Lachnospiraceae	s__unidentified_Lachnospiraceae	ASV_881	0	0	0	0	0	0	0	0	0	0	0	0	0	0	38	35	29	0	0	0
d__Bacteria	p__Bacteroidetes	c__Bacteroidia	o__Bacteroidales	f__[Paraprevotellaceae]	g__[Prevotella]	s__unidentified_[Prevotella]	ASV_882	0	0	0	0	0	0	0	0	0	0	0	0	0	0	0	0	0	0	25	79
d__Bacteria	p__Firmicutes	c__Erysipelotrichi	o__Erysipelotrichales	f__Erysipelotrichaceae	g__Allobaculum	s__unidentified_Allobaculum	ASV_883	0	7	5	0	0	43	0	10	18	0	0	0	7	0	7	0	0	14	0	3
d__Bacteria	p__Bacteroidetes	c__Bacteroidia	o__Bacteroidales	f__S24-7	g__unidentified_S24-7	s__unidentified_S24-7	ASV_884	0	5	24	37	22	4	6	5	0	11	0	2	0	0	0	0	0	0	0	0
d__Bacteria	p__Firmicutes	c__Clostridia	o__Clostridiales	f__Lachnospiraceae	g__unidentified_Lachnospiraceae	s__unidentified_Lachnospiraceae	ASV_885	0	0	0	0	0	24	0	13	0	0	0	0	0	0	0	43	0	4	0	30
d__Bacteria	p__Bacteroidetes	c__Bacteroidia	o__Bacteroidales	f__S24-7	g__unidentified_S24-7	s__unidentified_S24-7	ASV_886	28	4	15	14	15	18	11	10	0	20	0	0	0	0	0	0	0	0	0	0
d__Bacteria	p__unclassified_Bacteria	c__unclassified_Bacteria	o__unclassified_Bacteria	f__unclassified_Bacteria	g__unclassified_Bacteria	s__unclassified_Bacteria	ASV_887	3	0	0	0	0	40	0	63	33	0	0	0	0	0	0	0	0	0	0	0
d__Bacteria	p__Firmicutes	c__Erysipelotrichi	o__Erysipelotrichales	f__Erysipelotrichaceae	g__Allobaculum	s__unidentified_Allobaculum	ASV_888	0	15	11	0	0	45	0	9	16	0	0	0	14	0	6	0	0	15	0	5
d__Bacteria	p__unclassified_Bacteria	c__unclassified_Bacteria	o__unclassified_Bacteria	f__unclassified_Bacteria	g__unclassified_Bacteria	s__unclassified_Bacteria	ASV_889	0	0	0	0	0	0	0	0	0	0	0	0	0	0	54	0	0	35	0	0
d__Bacteria	p__Firmicutes	c__Clostridia	o__Clostridiales	f__unclassified_Clostridiales	g__unclassified_Clostridiales	s__unclassified_Clostridiales	ASV_890	0	0	0	0	0	0	0	0	0	0	0	0	0	0	9	46	21	26	0	0
d__Bacteria	p__Bacteroidetes	c__Bacteroidia	o__Bacteroidales	f__S24-7	g__unidentified_S24-7	s__unidentified_S24-7	ASV_891	11	4	29	17	11	2	17	10	3	1	7	1	14	0	0	0	0	0	0	0
d__Bacteria	p__Bacteroidetes	c__Bacteroidia	o__Bacteroidales	f__S24-7	g__unidentified_S24-7	s__unidentified_S24-7	ASV_892	0	9	0	0	0	8	10	0	9	0	3	0	0	0	6	3	10	16	0	12
d__Bacteria	p__Bacteroidetes	c__Bacteroidia	o__Bacteroidales	f__S24-7	g__unidentified_S24-7	s__unidentified_S24-7	ASV_893	0	26	8	23	15	0	0	0	0	0	7	14	22	0	0	0	0	0	0	17
d__Bacteria	p__Bacteroidetes	c__Bacteroidia	o__Bacteroidales	f__S24-7	g__unidentified_S24-7	s__unidentified_S24-7	ASV_894	0	6	16	41	15	2	14	12	4	10	0	5	1	1	0	0	0	0	0	2
d__Bacteria	p__Firmicutes	c__Clostridia	o__Clostridiales	f__unclassified_Clostridiales	g__unclassified_Clostridiales	s__unclassified_Clostridiales	ASV_895	0	102	0	0	0	0	0	0	0	0	0	0	0	0	0	0	22	0	0	0
d__Bacteria	p__Firmicutes	c__Clostridia	o__Clostridiales	f__unclassified_Clostridiales	g__unclassified_Clostridiales	s__unclassified_Clostridiales	ASV_896	0	0	0	0	0	0	0	0	0	0	0	0	0	0	0	0	0	8	42	47
d__Bacteria	p__Bacteroidetes	c__Bacteroidia	o__Bacteroidales	f__S24-7	g__unidentified_S24-7	s__unidentified_S24-7	ASV_897	1	15	12	10	12	9	7	6	20	1	0	15	7	1	0	0	0	0	3	8
d__Bacteria	p__Firmicutes	c__Clostridia	o__Clostridiales	f__unidentified_Clostridiales	g__unidentified_Clostridiales	s__unidentified_Clostridiales	ASV_898	7	0	0	0	0	0	0	0	7	14	0	19	0	20	0	0	4	4	11	20
d__Bacteria	p__Bacteroidetes	c__Bacteroidia	o__Bacteroidales	f__S24-7	g__unidentified_S24-7	s__unidentified_S24-7	ASV_899	0	23	0	0	0	0	0	0	0	0	0	15	0	0	0	0	0	35	8	19
d__Bacteria	p__Firmicutes	c__Clostridia	o__Clostridiales	f__Ruminococcaceae	g__Oscillospira	s__unidentified_Oscillospira	ASV_900	0	12	0	0	0	0	0	19	0	29	0	0	0	20	0	11	0	0	5	9
d__Bacteria	p__Firmicutes	c__Clostridia	o__Clostridiales	f__Lachnospiraceae	g__unidentified_Lachnospiraceae	s__unidentified_Lachnospiraceae	ASV_901	0	0	6	4	7	14	0	0	0	0	6	7	0	24	7	4	9	9	0	0
d__Bacteria	p__Firmicutes	c__Clostridia	o__Clostridiales	f__unidentified_Clostridiales	g__unidentified_Clostridiales	s__unidentified_Clostridiales	ASV_902	0	0	0	0	0	0	0	0	0	0	0	0	0	0	49	27	26	15	0	0
d__Bacteria	p__Firmicutes	c__Clostridia	o__Clostridiales	f__Lachnospiraceae	g__unclassified_Lachnospiraceae	s__unclassified_Lachnospiraceae	ASV_903	0	0	0	0	0	0	0	0	0	0	0	0	0	0	12	24	19	45	0	0
d__Bacteria	p__Bacteroidetes	c__Bacteroidia	o__Bacteroidales	f__[Paraprevotellaceae]	g__[Prevotella]	s__unidentified_[Prevotella]	ASV_904	0	0	0	0	0	0	0	0	0	0	0	0	0	0	0	0	0	0	28	73
d__Bacteria	p__Bacteroidetes	c__Bacteroidia	o__Bacteroidales	f__S24-7	g__unidentified_S24-7	s__unidentified_S24-7	ASV_905	5	17	23	25	35	8	10	5	3	0	0	0	0	0	0	0	0	0	0	0
d__Bacteria	p__Bacteroidetes	c__Bacteroidia	o__Bacteroidales	f__S24-7	g__unidentified_S24-7	s__unidentified_S24-7	ASV_906	0	14	24	15	50	2	0	10	2	0	0	0	0	0	0	0	0	0	0	0
d__Bacteria	p__Firmicutes	c__Bacilli	o__Lactobacillales	f__Lactobacillaceae	g__Lactobacillus	s__unidentified_Lactobacillus	ASV_907	0	0	0	0	0	18	0	23	48	0	0	0	0	0	0	1	8	0	0	0
d__Bacteria	p__Bacteroidetes	c__Bacteroidia	o__Bacteroidales	f__S24-7	g__unidentified_S24-7	s__unidentified_S24-7	ASV_908	4	10	11	13	26	3	3	10	4	32	0	5	2	5	0	0	0	0	0	1
d__Bacteria	p__Firmicutes	c__Clostridia	o__Clostridiales	f__unidentified_Clostridiales	g__unidentified_Clostridiales	s__unidentified_Clostridiales	ASV_909	0	0	0	0	0	13	0	0	7	7	0	0	0	0	0	0	0	0	0	0
d__Bacteria	p__Firmicutes	c__Clostridia	o__Clostridiales	f__Lachnospiraceae	g__[Ruminococcus]	s__[Ruminococcus]_gnavus	ASV_910	0	0	0	0	0	0	0	0	0	0	0	0	0	0	54	26	13	23	0	0
d__Bacteria	p__Bacteroidetes	c__Bacteroidia	o__Bacteroidales	f__S24-7	g__unidentified_S24-7	s__unidentified_S24-7	ASV_911	27	8	15	0	13	0	23	4	4	0	17	3	0	0	1	0	0	0	0	8
d__Bacteria	p__Firmicutes	c__Clostridia	o__Clostridiales	f__Lachnospiraceae	g__unclassified_Lachnospiraceae	s__unclassified_Lachnospiraceae	ASV_912	8	0	0	0	0	0	0	0	0	0	0	0	16	24	0	33	0	15	0	10
d__Bacteria	p__Firmicutes	c__Clostridia	o__Clostridiales	f__unidentified_Clostridiales	g__unidentified_Clostridiales	s__unidentified_Clostridiales	ASV_913	0	77	0	0	0	0	0	0	0	0	0	0	0	0	0	0	38	0	0	0
d__Bacteria	p__Bacteroidetes	c__Bacteroidia	o__Bacteroidales	f__S24-7	g__unidentified_S24-7	s__unidentified_S24-7	ASV_914	0	0	0	0	0	14	0	14	24	0	0	29	40	0	0	0	0	0	0	0
d__Bacteria	p__Firmicutes	c__Clostridia	o__Clostridiales	f__unclassified_Clostridiales	g__unclassified_Clostridiales	s__unclassified_Clostridiales	ASV_915	0	0	0	0	0	42	0	0	0	0	0	0	0	51	0	0	0	0	0	0
d__Bacteria	p__Firmicutes	c__Clostridia	o__Clostridiales	f__Lachnospiraceae	g__unidentified_Lachnospiraceae	s__unidentified_Lachnospiraceae	ASV_916	0	0	0	0	0	0	0	77	0	57	0	0	0	0	0	0	0	0	0	0
d__Bacteria	p__Bacteroidetes	c__Bacteroidia	o__Bacteroidales	f__Bacteroidaceae	g__Bacteroides	s__unclassified_Bacteroides	ASV_917	0	0	0	0	0	0	0	0	6	0	27	0	0	0	14	9	9	16	0	36
d__Bacteria	p__Firmicutes	c__Clostridia	o__Clostridiales	f__unclassified_Clostridiales	g__unclassified_Clostridiales	s__unclassified_Clostridiales	ASV_918	0	0	0	0	0	0	0	0	24	0	14	0	0	0	0	18	18	0	10	13
d__Bacteria	p__Firmicutes	c__unclassified_Firmicutes	o__unclassified_Firmicutes	f__unclassified_Firmicutes	g__unclassified_Firmicutes	s__unclassified_Firmicutes	ASV_919	0	0	0	0	0	0	0	0	0	0	17	0	12	0	0	15	21	0	0	38
d__Bacteria	p__Firmicutes	c__Clostridia	o__Clostridiales	f__unidentified_Clostridiales	g__unidentified_Clostridiales	s__unidentified_Clostridiales	ASV_920	0	0	0	0	0	0	0	0	0	0	0	0	30	0	0	38	24	8	0	0
d__Bacteria	p__Bacteroidetes	c__Bacteroidia	o__Bacteroidales	f__unidentified_Bacteroidales	g__unidentified_Bacteroidales	s__unidentified_Bacteroidales	ASV_921	0	0	0	0	0	0	0	0	0	0	0	0	0	0	13	12	16	29	0	0
d__Bacteria	p__Bacteroidetes	c__Bacteroidia	o__Bacteroidales	f__S24-7	g__unidentified_S24-7	s__unidentified_S24-7	ASV_922	4	2	21	29	29	0	7	5	0	0	0	3	5	0	0	0	0	0	0	0
d__Bacteria	p__Bacteroidetes	c__Bacteroidia	o__Bacteroidales	f__S24-7	g__unidentified_S24-7	s__unidentified_S24-7	ASV_923	0	0	0	0	0	0	0	0	0	0	7	3	0	0	19	13	16	20	0	5
d__Bacteria	p__Firmicutes	c__Clostridia	o__Clostridiales	f__Lachnospiraceae	g__unclassified_Lachnospiraceae	s__unclassified_Lachnospiraceae	ASV_924	0	30	0	0	0	25	0	0	15	0	0	0	0	0	0	0	0	0	0	0
d__Bacteria	p__Bacteroidetes	c__Bacteroidia	o__Bacteroidales	f__S24-7	g__unidentified_S24-7	s__unidentified_S24-7	ASV_925	0	0	24	23	29	0	24	0	0	13	0	0	0	0	0	0	0	0	0	0
d__Bacteria	p__Firmicutes	c__Erysipelotrichi	o__Erysipelotrichales	f__Erysipelotrichaceae	g__Bulleidia	s__Bulleidia_moorei	ASV_926	13	2	2	5	4	0	6	0	0	8	11	7	4	10	4	4	4	6	7	6
d__Bacteria	p__Firmicutes	c__Clostridia	o__Clostridiales	f__Ruminococcaceae	g__Oscillospira	s__unidentified_Oscillospira	ASV_927	0	13	0	0	0	0	0	2	6	77	0	0	0	0	7	0	13	0	0	0
d__Bacteria	p__Firmicutes	c__Clostridia	o__Clostridiales	f__unclassified_Clostridiales	g__unclassified_Clostridiales	s__unclassified_Clostridiales	ASV_928	0	0	0	0	0	0	0	0	0	0	0	0	0	102	0	0	0	0	0	0
d__Bacteria	p__Firmicutes	c__Clostridia	o__Clostridiales	f__[Mogibacteriaceae]	g__unidentified_[Mogibacteriaceae]	s__unidentified_[Mogibacteriaceae]	ASV_929	39	0	10	0	28	16	10	17	0	11	0	0	0	0	0	0	0	0	0	0
d__Bacteria	p__Bacteroidetes	c__Bacteroidia	o__Bacteroidales	f__S24-7	g__unidentified_S24-7	s__unidentified_S24-7	ASV_930	0	26	25	8	32	0	1	1	0	0	0	13	9	2	0	0	0	0	3	6
d__Bacteria	p__Firmicutes	c__Clostridia	o__Clostridiales	f__Lachnospiraceae	g__unidentified_Lachnospiraceae	s__unidentified_Lachnospiraceae	ASV_931	0	29	0	0	0	0	0	0	55	0	0	0	0	1	0	25	0	0	0	0
d__Bacteria	p__Firmicutes	c__Clostridia	o__Clostridiales	f__unidentified_Clostridiales	g__unidentified_Clostridiales	s__unidentified_Clostridiales	ASV_932	0	0	0	0	0	0	0	0	20	0	0	0	0	0	35	11	12	9	14	0
d__Bacteria	p__Firmicutes	c__Clostridia	o__Clostridiales	f__unidentified_Clostridiales	g__unidentified_Clostridiales	s__unidentified_Clostridiales	ASV_933	90	10	0	0	0	0	0	0	0	0	0	0	0	0	0	0	21	12	0	0
d__Bacteria	p__Firmicutes	c__Clostridia	o__Clostridiales	f__Lachnospiraceae	g__unidentified_Lachnospiraceae	s__unidentified_Lachnospiraceae	ASV_934	0	75	0	0	0	0	0	0	47	0	0	0	0	0	0	0	0	0	0	0
d__Bacteria	p__Firmicutes	c__Clostridia	o__Clostridiales	f__Ruminococcaceae	g__unidentified_Ruminococcaceae	s__unidentified_Ruminococcaceae	ASV_935	0	12	0	0	0	9	0	8	12	0	0	0	0	0	21	13	10	6	0	0
d__Bacteria	p__Firmicutes	c__Clostridia	o__Clostridiales	f__Lachnospiraceae	g__unclassified_Lachnospiraceae	s__unclassified_Lachnospiraceae	ASV_936	0	0	0	0	0	0	0	0	44	0	0	0	0	0	21	0	35	0	0	0
d__Bacteria	p__Bacteroidetes	c__Bacteroidia	o__Bacteroidales	f__Rikenellaceae	g__unclassified_Rikenellaceae	s__unclassified_Rikenellaceae	ASV_937	0	5	4	0	0	23	15	19	4	0	4	10	0	5	2	6	3	3	2	1
d__Bacteria	p__Firmicutes	c__Clostridia	o__Clostridiales	f__unclassified_Clostridiales	g__unclassified_Clostridiales	s__unclassified_Clostridiales	ASV_938	0	0	0	0	0	24	7	14	30	0	3	0	3	0	8	11	10	1	2	0
d__Bacteria	p__Firmicutes	c__Clostridia	o__Clostridiales	f__Lachnospiraceae	g__unidentified_Lachnospiraceae	s__unidentified_Lachnospiraceae	ASV_939	0	0	0	0	0	0	0	0	41	0	0	0	0	0	19	0	23	0	16	0
d__Bacteria	p__Bacteroidetes	c__Bacteroidia	o__Bacteroidales	f__S24-7	g__unidentified_S24-7	s__unidentified_S24-7	ASV_940	48	6	19	3	2	8	10	9	5	1	3	1	4	3	0	0	3	3	2	0
d__Bacteria	p__Firmicutes	c__Clostridia	o__Clostridiales	f__unidentified_Clostridiales	g__unidentified_Clostridiales	s__unidentified_Clostridiales	ASV_941	0	0	0	0	0	0	19	65	0	0	0	0	0	0	0	0	0	20	0	0
d__Bacteria	p__Firmicutes	c__Clostridia	o__Clostridiales	f__Lachnospiraceae	g__unclassified_Lachnospiraceae	s__unclassified_Lachnospiraceae	ASV_942	0	0	0	0	0	0	0	0	0	0	13	0	0	0	16	0	8	0	18	36
d__Bacteria	p__Firmicutes	c__Clostridia	o__Clostridiales	f__Lachnospiraceae	g__unidentified_Lachnospiraceae	s__unidentified_Lachnospiraceae	ASV_943	0	0	0	0	0	0	0	0	0	0	7	0	0	0	17	32	13	0	18	2
d__Bacteria	p__Bacteroidetes	c__Bacteroidia	o__Bacteroidales	f__S24-7	g__unidentified_S24-7	s__unidentified_S24-7	ASV_944	0	0	0	0	0	0	0	0	0	0	0	15	33	7	6	14	6	8	0	0
d__Bacteria	p__Firmicutes	c__Clostridia	o__Clostridiales	f__unclassified_Clostridiales	g__unclassified_Clostridiales	s__unclassified_Clostridiales	ASV_945	0	0	0	0	0	0	0	0	0	0	0	0	0	0	6	43	22	41	0	0
d__Bacteria	p__Firmicutes	c__Clostridia	o__Clostridiales	f__Lachnospiraceae	g__unidentified_Lachnospiraceae	s__unidentified_Lachnospiraceae	ASV_946	0	7	0	0	0	0	0	0	0	0	23	0	0	34	15	7	16	0	10	0
d__Bacteria	p__Firmicutes	c__Clostridia	o__Clostridiales	f__unidentified_Clostridiales	g__unidentified_Clostridiales	s__unidentified_Clostridiales	ASV_947	0	12	0	0	0	14	0	0	11	0	19	0	0	10	18	0	0	9	16	0
d__Bacteria	p__Firmicutes	c__Clostridia	o__Clostridiales	f__unclassified_Clostridiales	g__unclassified_Clostridiales	s__unclassified_Clostridiales	ASV_948	0	0	0	0	0	0	0	0	15	0	8	0	0	0	11	21	13	7	17	9
d__Bacteria	p__Bacteroidetes	c__Bacteroidia	o__Bacteroidales	f__S24-7	g__unidentified_S24-7	s__unidentified_S24-7	ASV_949	0	4	4	2	0	1	13	4	3	0	12	6	6	0	10	3	6	12	0	5
d__Bacteria	p__Firmicutes	c__Clostridia	o__Clostridiales	f__unclassified_Clostridiales	g__unclassified_Clostridiales	s__unclassified_Clostridiales	ASV_950	0	0	0	0	0	0	0	0	11	0	0	0	0	0	24	12	16	20	11	12
d__Bacteria	p__Firmicutes	c__Clostridia	o__Clostridiales	f__Lachnospiraceae	g__unidentified_Lachnospiraceae	s__unidentified_Lachnospiraceae	ASV_951	0	0	0	0	0	0	0	0	0	0	0	0	0	0	0	0	39	0	34	20
d__Bacteria	p__Bacteroidetes	c__Bacteroidia	o__Bacteroidales	f__S24-7	g__unidentified_S24-7	s__unidentified_S24-7	ASV_952	24	3	2	1	0	5	8	6	2	0	1	21	2	0	7	2	4	13	0	3
d__Bacteria	p__Bacteroidetes	c__Bacteroidia	o__Bacteroidales	f__S24-7	g__unidentified_S24-7	s__unidentified_S24-7	ASV_953	0	14	0	0	0	18	0	27	0	0	0	11	16	0	0	0	10	0	0	0
d__Bacteria	p__Firmicutes	c__Clostridia	o__Clostridiales	f__unclassified_Clostridiales	g__unclassified_Clostridiales	s__unclassified_Clostridiales	ASV_954	0	0	0	0	0	0	0	0	6	0	10	0	0	0	7	1	6	5	15	37
d__Bacteria	p__Firmicutes	c__Clostridia	o__Clostridiales	f__Lachnospiraceae	g__unidentified_Lachnospiraceae	s__unidentified_Lachnospiraceae	ASV_955	0	0	0	0	0	0	0	0	0	0	0	0	0	0	14	0	20	63	0	0
d__Bacteria	p__Firmicutes	c__Clostridia	o__Clostridiales	f__Ruminococcaceae	g__Oscillospira	s__unidentified_Oscillospira	ASV_956	1	6	1	0	7	2	0	12	15	2	2	5	1	8	9	2	12	3	1	6
d__Bacteria	p__Bacteroidetes	c__Bacteroidia	o__Bacteroidales	f__S24-7	g__unidentified_S24-7	s__unidentified_S24-7	ASV_957	0	7	10	1	8	13	30	15	10	0	0	0	2	0	5	1	3	3	0	7
d__Bacteria	p__Firmicutes	c__Clostridia	o__Clostridiales	f__Lachnospiraceae	g__unidentified_Lachnospiraceae	s__unidentified_Lachnospiraceae	ASV_958	0	100	0	3	0	0	0	0	7	0	0	0	0	0	0	0	0	0	0	0
d__Bacteria	p__Firmicutes	c__Clostridia	o__Clostridiales	f__Ruminococcaceae	g__Oscillospira	s__unidentified_Oscillospira	ASV_959	0	0	0	0	0	15	1	7	19	21	0	0	0	9	10	2	5	0	3	12
d__Bacteria	p__Bacteroidetes	c__Bacteroidia	o__Bacteroidales	f__S24-7	g__unidentified_S24-7	s__unidentified_S24-7	ASV_960	0	2	7	1	7	6	7	7	8	8	3	6	6	1	7	2	4	13	0	2
d__Bacteria	p__Firmicutes	c__Clostridia	o__Clostridiales	f__Ruminococcaceae	g__unclassified_Ruminococcaceae	s__unclassified_Ruminococcaceae	ASV_961	0	3	0	0	0	0	0	10	5	5	3	0	0	27	13	10	7	4	8	7
d__Bacteria	p__Firmicutes	c__Clostridia	o__Clostridiales	f__Ruminococcaceae	g__Ruminococcus	s__unidentified_Ruminococcus	ASV_962	0	0	0	0	0	9	6	0	5	0	13	0	0	0	19	4	10	4	13	5
d__Bacteria	p__Firmicutes	c__Clostridia	o__Clostridiales	f__Lachnospiraceae	g__[Ruminococcus]	s__[Ruminococcus]_gnavus	ASV_963	0	0	0	0	0	0	0	0	0	0	11	0	0	0	3	50	37	0	0	0
d__Bacteria	p__Firmicutes	c__Clostridia	o__Clostridiales	f__unclassified_Clostridiales	g__unclassified_Clostridiales	s__unclassified_Clostridiales	ASV_964	0	0	0	0	0	0	0	0	0	0	21	0	0	0	14	26	0	0	18	20
d__Bacteria	p__Bacteroidetes	c__Bacteroidia	o__Bacteroidales	f__S24-7	g__unidentified_S24-7	s__unidentified_S24-7	ASV_965	0	7	13	39	19	3	3	2	0	22	0	1	0	0	0	0	0	0	0	0
d__Bacteria	p__Firmicutes	c__Clostridia	o__Clostridiales	f__Ruminococcaceae	g__Oscillospira	s__unidentified_Oscillospira	ASV_966	0	0	0	10	26	22	9	19	14	14	0	0	0	0	0	0	0	0	0	0
d__Bacteria	p__Firmicutes	c__Clostridia	o__Clostridiales	f__unclassified_Clostridiales	g__unclassified_Clostridiales	s__unclassified_Clostridiales	ASV_967	0	0	0	0	0	0	0	0	0	0	0	0	0	0	21	0	18	0	37	17
d__Bacteria	p__Firmicutes	c__Clostridia	o__Clostridiales	f__Lachnospiraceae	g__Roseburia	s__unidentified_Roseburia	ASV_968	41	0	0	0	0	0	0	0	0	0	0	0	0	73	0	0	0	0	0	0
d__Bacteria	p__Bacteroidetes	c__Bacteroidia	o__Bacteroidales	f__S24-7	g__unidentified_S24-7	s__unidentified_S24-7	ASV_969	0	8	1	2	3	5	8	4	11	0	5	4	5	0	11	3	4	8	4	6
d__Bacteria	p__Bacteroidetes	c__Bacteroidia	o__Bacteroidales	f__S24-7	g__unidentified_S24-7	s__unidentified_S24-7	ASV_970	0	8	24	35	20	0	0	3	1	29	0	1	1	0	0	0	0	0	0	0
d__Bacteria	p__Firmicutes	c__Clostridia	o__Clostridiales	f__unclassified_Clostridiales	g__unclassified_Clostridiales	s__unclassified_Clostridiales	ASV_971	0	7	0	0	0	0	0	106	0	0	0	0	0	0	0	0	0	0	0	0
d__Bacteria	p__Firmicutes	c__Clostridia	o__Clostridiales	f__Ruminococcaceae	g__unclassified_Ruminococcaceae	s__unclassified_Ruminococcaceae	ASV_972	0	4	0	0	3	0	0	7	9	0	0	0	4	24	11	7	8	2	6	7
d__Bacteria	p__Firmicutes	c__Clostridia	o__Clostridiales	f__Ruminococcaceae	g__Oscillospira	s__unidentified_Oscillospira	ASV_973	0	0	0	0	0	0	0	0	0	0	0	0	0	0	0	5	0	0	61	26
d__Bacteria	p__Firmicutes	c__Clostridia	o__Clostridiales	f__unidentified_Clostridiales	g__unidentified_Clostridiales	s__unidentified_Clostridiales	ASV_974	0	0	0	0	0	0	0	0	0	0	0	0	0	0	0	15	0	0	26	47
d__Bacteria	p__Firmicutes	c__Clostridia	o__Clostridiales	f__unidentified_Clostridiales	g__unidentified_Clostridiales	s__unidentified_Clostridiales	ASV_975	0	6	0	0	0	0	0	0	0	2	0	0	0	86	0	0	0	6	0	0
d__Bacteria	p__unclassified_Bacteria	c__unclassified_Bacteria	o__unclassified_Bacteria	f__unclassified_Bacteria	g__unclassified_Bacteria	s__unclassified_Bacteria	ASV_976	0	0	19	8	9	21	37	12	0	6	0	0	5	0	0	0	0	0	0	0
d__Bacteria	p__Firmicutes	c__Clostridia	o__Clostridiales	f__Lachnospiraceae	g__unidentified_Lachnospiraceae	s__unidentified_Lachnospiraceae	ASV_977	0	0	0	0	0	24	0	0	0	0	0	0	0	67	0	0	0	0	0	0
d__Bacteria	p__Firmicutes	c__Clostridia	o__Clostridiales	f__unclassified_Clostridiales	g__unclassified_Clostridiales	s__unclassified_Clostridiales	ASV_978	0	0	0	0	0	0	0	0	10	0	10	0	0	0	0	17	15	0	25	14
d__Bacteria	p__Bacteroidetes	c__Bacteroidia	o__Bacteroidales	f__Bacteroidaceae	g__Bacteroides	s__unidentified_Bacteroides	ASV_979	0	0	0	0	0	0	0	0	0	2	24	6	3	29	7	0	0	3	17	3
d__Bacteria	p__Bacteroidetes	c__Bacteroidia	o__Bacteroidales	f__unidentified_Bacteroidales	g__unidentified_Bacteroidales	s__unidentified_Bacteroidales	ASV_980	0	0	0	0	0	0	0	0	0	0	0	0	0	0	17	16	21	21	0	0
d__Bacteria	p__Bacteroidetes	c__Bacteroidia	o__Bacteroidales	f__S24-7	g__unidentified_S24-7	s__unidentified_S24-7	ASV_981	1	2	23	34	26	2	4	4	3	9	0	0	0	0	0	0	0	0	0	0
d__Bacteria	p__Bacteroidetes	c__Bacteroidia	o__Bacteroidales	f__[Odoribacteraceae]	g__Odoribacter	s__unidentified_Odoribacter	ASV_982	0	0	0	0	0	0	0	0	0	0	6	11	13	10	5	0	1	9	5	2
d__Bacteria	p__Firmicutes	c__Clostridia	o__Clostridiales	f__unidentified_Clostridiales	g__unidentified_Clostridiales	s__unidentified_Clostridiales	ASV_983	0	0	0	0	0	0	0	0	0	0	16	0	0	0	22	10	0	15	20	0
d__Bacteria	p__Bacteroidetes	c__Bacteroidia	o__Bacteroidales	f__unidentified_Bacteroidales	g__unidentified_Bacteroidales	s__unidentified_Bacteroidales	ASV_984	0	0	0	0	0	0	0	0	0	0	0	0	0	0	25	4	23	27	0	0
d__Bacteria	p__Firmicutes	c__Clostridia	o__Clostridiales	f__Lachnospiraceae	g__unidentified_Lachnospiraceae	s__unidentified_Lachnospiraceae	ASV_985	0	0	0	0	0	0	0	0	0	0	0	0	0	0	60	9	36	0	0	0
d__Bacteria	p__Bacteroidetes	c__Bacteroidia	o__Bacteroidales	f__S24-7	g__unidentified_S24-7	s__unidentified_S24-7	ASV_986	19	7	9	7	3	5	9	8	2	5	9	8	6	1	1	0	0	3	0	1
d__Bacteria	p__Bacteroidetes	c__Bacteroidia	o__Bacteroidales	f__S24-7	g__unidentified_S24-7	s__unidentified_S24-7	ASV_987	10	9	20	23	31	0	14	5	0	0	0	0	0	0	0	0	0	0	0	0
d__Bacteria	p__Firmicutes	c__Clostridia	o__Clostridiales	f__Lachnospiraceae	g__unidentified_Lachnospiraceae	s__unidentified_Lachnospiraceae	ASV_988	0	8	0	0	14	0	0	21	43	13	0	0	0	0	0	4	7	0	0	0
d__Bacteria	p__Bacteroidetes	c__Bacteroidia	o__Bacteroidales	f__S24-7	g__unidentified_S24-7	s__unidentified_S24-7	ASV_989	0	0	0	0	1	0	8	2	0	2	46	31	16	0	0	0	0	0	0	0
d__Bacteria	p__Firmicutes	c__Clostridia	o__Clostridiales	f__Lachnospiraceae	g__unclassified_Lachnospiraceae	s__unclassified_Lachnospiraceae	ASV_990	0	0	0	0	0	0	0	0	0	0	15	0	0	0	11	19	14	0	21	1
d__Bacteria	p__Firmicutes	c__Clostridia	o__Clostridiales	f__Lachnospiraceae	g__unclassified_Lachnospiraceae	s__unclassified_Lachnospiraceae	ASV_991	0	0	0	0	0	0	0	0	0	0	7	0	1	0	24	46	12	0	0	0
d__Bacteria	p__Firmicutes	c__Clostridia	o__Clostridiales	f__unidentified_Clostridiales	g__unidentified_Clostridiales	s__unidentified_Clostridiales	ASV_992	0	0	0	0	0	0	0	0	0	0	0	0	0	0	14	41	12	24	0	0
d__Bacteria	p__Firmicutes	c__Clostridia	o__Clostridiales	f__unclassified_Clostridiales	g__unclassified_Clostridiales	s__unclassified_Clostridiales	ASV_993	0	0	0	0	0	0	0	0	0	0	0	0	0	0	0	25	4	18	9	11
d__Bacteria	p__Firmicutes	c__Erysipelotrichi	o__Erysipelotrichales	f__Erysipelotrichaceae	g__Clostridium	s__Clostridium_cocleatum	ASV_994	10	0	13	3	2	0	1	0	0	67	0	4	2	4	0	0	1	0	0	5
d__Bacteria	p__Bacteroidetes	c__Bacteroidia	o__Bacteroidales	f__S24-7	g__unidentified_S24-7	s__unidentified_S24-7	ASV_995	8	0	15	21	14	10	16	9	11	11	0	0	2	0	0	0	0	0	0	0
d__Bacteria	p__Bacteroidetes	c__Bacteroidia	o__Bacteroidales	f__S24-7	g__unidentified_S24-7	s__unidentified_S24-7	ASV_996	0	1	2	0	2	11	15	10	13	0	0	7	12	4	0	0	0	13	0	5
d__Bacteria	p__Firmicutes	c__Clostridia	o__Clostridiales	f__Lachnospiraceae	g__unidentified_Lachnospiraceae	s__unidentified_Lachnospiraceae	ASV_997	0	21	0	0	0	0	0	0	0	0	0	0	0	0	0	0	0	0	0	32
d__Bacteria	p__Firmicutes	c__Clostridia	o__Clostridiales	f__Lachnospiraceae	g__unclassified_Lachnospiraceae	s__unclassified_Lachnospiraceae	ASV_998	0	5	0	0	0	0	0	0	14	0	0	0	0	66	0	0	3	0	0	0
d__Bacteria	p__Bacteroidetes	c__Bacteroidia	o__Bacteroidales	f__unidentified_Bacteroidales	g__unidentified_Bacteroidales	s__unidentified_Bacteroidales	ASV_999	0	0	0	0	0	0	0	0	0	0	0	0	0	0	15	5	6	27	0	0
d__Bacteria	p__Firmicutes	c__Clostridia	o__Clostridiales	f__Lachnospiraceae	g__unidentified_Lachnospiraceae	s__unidentified_Lachnospiraceae	ASV_1000	0	0	0	0	0	11	0	0	8	0	23	0	7	0	0	16	9	0	0	5
d__Bacteria	p__Firmicutes	c__Clostridia	o__Clostridiales	f__unclassified_Clostridiales	g__unclassified_Clostridiales	s__unclassified_Clostridiales	ASV_1001	0	0	0	0	0	0	0	0	6	0	8	0	0	0	13	6	21	10	12	16
d__Bacteria	p__Firmicutes	c__Clostridia	o__Clostridiales	f__Lachnospiraceae	g__unclassified_Lachnospiraceae	s__unclassified_Lachnospiraceae	ASV_1002	0	0	0	0	0	0	0	0	0	0	34	0	0	0	7	26	25	0	11	0
d__Bacteria	p__Bacteroidetes	c__Bacteroidia	o__Bacteroidales	f__S24-7	g__unidentified_S24-7	s__unidentified_S24-7	ASV_1003	0	0	0	0	0	0	0	0	0	0	0	0	0	0	8	8	5	29	0	0
d__Bacteria	p__Bacteroidetes	c__Bacteroidia	o__Bacteroidales	f__unidentified_Bacteroidales	g__unidentified_Bacteroidales	s__unidentified_Bacteroidales	ASV_1004	0	0	0	0	0	0	0	0	0	0	0	0	0	0	13	10	13	26	0	0
d__Bacteria	p__Bacteroidetes	c__Bacteroidia	o__Bacteroidales	f__S24-7	g__unidentified_S24-7	s__unidentified_S24-7	ASV_1005	13	6	5	0	3	5	20	3	9	0	4	11	10	3	0	6	0	5	2	1
d__Bacteria	p__Firmicutes	c__Clostridia	o__Clostridiales	f__unidentified_Clostridiales	g__unidentified_Clostridiales	s__unidentified_Clostridiales	ASV_1006	0	15	0	0	8	0	0	13	0	23	0	0	0	5	0	3	10	0	0	24
d__Bacteria	p__Firmicutes	c__Clostridia	o__Clostridiales	f__Ruminococcaceae	g__Ruminococcus	s__unidentified_Ruminococcus	ASV_1007	0	0	0	0	0	0	0	0	0	0	9	0	0	9	11	6	9	0	27	13
d__Bacteria	p__Firmicutes	c__Clostridia	o__Clostridiales	f__unclassified_Clostridiales	g__unclassified_Clostridiales	s__unclassified_Clostridiales	ASV_1008	0	0	0	0	0	0	0	0	0	0	0	0	0	0	14	0	22	0	30	20
d__Bacteria	p__Firmicutes	c__Clostridia	o__Clostridiales	f__unidentified_Clostridiales	g__unidentified_Clostridiales	s__unidentified_Clostridiales	ASV_1009	0	0	0	0	0	0	0	0	0	0	0	0	0	0	5	0	16	0	33	30
d__Bacteria	p__Bacteroidetes	c__Bacteroidia	o__Bacteroidales	f__S24-7	g__unidentified_S24-7	s__unidentified_S24-7	ASV_1010	28	0	23	0	0	9	8	6	13	0	0	0	12	0	0	0	0	0	0	7
d__Bacteria	p__Firmicutes	c__Clostridia	o__Clostridiales	f__Ruminococcaceae	g__Oscillospira	s__unidentified_Oscillospira	ASV_1011	3	1	0	3	0	7	0	2	5	0	1	8	15	16	1	0	2	8	3	12
d__Bacteria	p__Bacteroidetes	c__Bacteroidia	o__Bacteroidales	f__Rikenellaceae	g__unidentified_Rikenellaceae	s__unidentified_Rikenellaceae	ASV_1012	0	0	0	0	0	4	7	0	0	0	0	20	26	0	7	9	0	0	6	0
d__Bacteria	p__Firmicutes	c__Clostridia	o__Clostridiales	f__unidentified_Clostridiales	g__unidentified_Clostridiales	s__unidentified_Clostridiales	ASV_1013	39	0	0	0	0	0	0	0	0	0	0	0	0	34	0	0	0	16	0	17
d__Bacteria	p__Bacteroidetes	c__Bacteroidia	o__Bacteroidales	f__S24-7	g__unidentified_S24-7	s__unidentified_S24-7	ASV_1014	0	2	1	7	7	18	23	17	11	0	5	0	5	0	0	0	0	0	0	0
d__Bacteria	p__Bacteroidetes	c__Bacteroidia	o__Bacteroidales	f__S24-7	g__unidentified_S24-7	s__unidentified_S24-7	ASV_1015	0	5	2	0	0	13	10	12	17	0	0	17	5	0	0	0	0	0	0	13
d__Bacteria	p__Bacteroidetes	c__Bacteroidia	o__Bacteroidales	f__S24-7	g__unidentified_S24-7	s__unidentified_S24-7	ASV_1016	0	4	8	16	5	1	6	15	2	56	0	0	0	0	0	0	0	0	0	0
d__Bacteria	p__Firmicutes	c__Clostridia	o__Clostridiales	f__unidentified_Clostridiales	g__unidentified_Clostridiales	s__unidentified_Clostridiales	ASV_1017	0	27	0	0	0	0	0	8	0	0	5	0	3	0	8	6	13	0	11	0
d__Bacteria	p__Firmicutes	c__Clostridia	o__Clostridiales	f__unclassified_Clostridiales	g__unclassified_Clostridiales	s__unclassified_Clostridiales	ASV_1018	0	0	0	0	0	0	0	0	22	0	0	0	0	32	0	13	4	0	12	1
d__Bacteria	p__Firmicutes	c__Clostridia	o__Clostridiales	f__unclassified_Clostridiales	g__unclassified_Clostridiales	s__unclassified_Clostridiales	ASV_1019	0	0	0	0	0	0	0	0	3	0	10	0	0	0	13	13	13	11	12	17
d__Bacteria	p__Firmicutes	c__Clostridia	o__Clostridiales	f__unclassified_Clostridiales	g__unclassified_Clostridiales	s__unclassified_Clostridiales	ASV_1020	0	0	0	0	0	0	0	0	8	0	0	0	0	0	38	11	0	4	16	17
d__Bacteria	p__Bacteroidetes	c__Bacteroidia	o__Bacteroidales	f__unidentified_Bacteroidales	g__unidentified_Bacteroidales	s__unidentified_Bacteroidales	ASV_1021	0	0	0	0	0	0	0	0	0	0	0	0	0	0	13	9	7	15	0	0
d__Bacteria	p__Firmicutes	c__Bacilli	o__Gemellales	f__Gemellaceae	g__unclassified_Gemellaceae	s__unclassified_Gemellaceae	ASV_1022	7	0	17	8	0	7	8	0	0	13	10	0	10	0	3	0	0	0	0	9
d__Bacteria	p__Cyanobacteria	c__4C0d-2	o__YS2	f__unidentified_YS2	g__unidentified_YS2	s__unidentified_YS2	ASV_1023	0	52	0	6	0	0	13	13	17	0	0	11	0	0	0	0	0	0	0	0
d__Bacteria	p__Bacteroidetes	c__Bacteroidia	o__Bacteroidales	f__S24-7	g__unidentified_S24-7	s__unidentified_S24-7	ASV_1024	0	16	17	25	13	2	5	0	7	25	0	0	0	0	0	0	0	0	0	0
d__Bacteria	p__Bacteroidetes	c__Bacteroidia	o__Bacteroidales	f__S24-7	g__unidentified_S24-7	s__unidentified_S24-7	ASV_1025	0	0	17	15	0	4	9	9	0	52	0	0	0	0	0	0	0	0	0	0
d__Bacteria	p__Firmicutes	c__Clostridia	o__Clostridiales	f__unidentified_Clostridiales	g__unidentified_Clostridiales	s__unidentified_Clostridiales	ASV_1026	0	0	0	0	0	0	0	16	0	0	0	0	0	27	0	5	16	0	0	0
d__Bacteria	p__Firmicutes	c__Clostridia	o__Clostridiales	f__Lachnospiraceae	g__unidentified_Lachnospiraceae	s__unidentified_Lachnospiraceae	ASV_1027	0	0	0	0	0	0	0	0	0	0	11	0	0	0	16	4	12	0	22	29
d__Bacteria	p__Firmicutes	c__Clostridia	o__Clostridiales	f__unclassified_Clostridiales	g__unclassified_Clostridiales	s__unclassified_Clostridiales	ASV_1028	0	0	0	0	0	0	0	0	0	0	0	0	0	0	0	16	18	0	24	27
d__Bacteria	p__Bacteroidetes	c__Bacteroidia	o__Bacteroidales	f__S24-7	g__unidentified_S24-7	s__unidentified_S24-7	ASV_1029	8	5	1	3	5	2	14	5	6	2	6	3	5	7	8	5	2	5	4	5
d__Bacteria	p__Bacteroidetes	c__Bacteroidia	o__Bacteroidales	f__[Odoribacteraceae]	g__Odoribacter	s__unidentified_Odoribacter	ASV_1030	0	0	0	1	1	0	0	0	1	0	8	16	6	8	6	6	2	5	10	5
d__Bacteria	p__Firmicutes	c__Clostridia	o__Clostridiales	f__Ruminococcaceae	g__Oscillospira	s__unidentified_Oscillospira	ASV_1031	0	0	0	7	12	0	0	17	13	15	9	0	0	9	7	0	3	8	0	3
d__Bacteria	p__Firmicutes	c__Clostridia	o__Clostridiales	f__Ruminococcaceae	g__Oscillospira	s__unidentified_Oscillospira	ASV_1032	0	0	0	0	0	8	0	0	54	0	0	0	3	0	9	0	9	6	3	0
d__Bacteria	p__Firmicutes	c__Clostridia	o__Clostridiales	f__unclassified_Clostridiales	g__unclassified_Clostridiales	s__unclassified_Clostridiales	ASV_1033	0	0	0	0	0	5	0	0	28	0	0	0	0	0	4	20	5	27	2	7
d__Bacteria	p__Firmicutes	c__Clostridia	o__Clostridiales	f__unclassified_Clostridiales	g__unclassified_Clostridiales	s__unclassified_Clostridiales	ASV_1034	0	0	0	0	0	0	0	0	15	0	33	0	0	0	14	0	11	0	23	0
d__Bacteria	p__TM7	c__TM7-3	o__CW040	f__F16	g__unidentified_F16	s__unidentified_F16	ASV_1035	19	0	0	0	0	49	0	0	0	0	0	0	0	12	0	0	0	0	0	24
d__Bacteria	p__Bacteroidetes	c__Bacteroidia	o__Bacteroidales	f__Rikenellaceae	g__unclassified_Rikenellaceae	s__unclassified_Rikenellaceae	ASV_1036	16	0	0	0	0	0	0	0	0	0	10	17	11	4	0	0	0	0	7	2
d__Bacteria	p__Bacteroidetes	c__Bacteroidia	o__Bacteroidales	f__S24-7	g__unidentified_S24-7	s__unidentified_S24-7	ASV_1037	5	6	15	5	7	8	9	15	8	6	4	3	3	4	1	2	0	5	0	0
d__Bacteria	p__Firmicutes	c__Clostridia	o__Clostridiales	f__unidentified_Clostridiales	g__unidentified_Clostridiales	s__unidentified_Clostridiales	ASV_1038	0	0	10	0	0	9	3	0	8	4	0	7	2	2	33	0	0	2	3	0
d__Bacteria	p__Firmicutes	c__Clostridia	o__Clostridiales	f__unclassified_Clostridiales	g__unclassified_Clostridiales	s__unclassified_Clostridiales	ASV_1039	0	0	0	0	0	0	0	0	0	0	0	0	0	94	0	0	0	0	0	0
d__Bacteria	p__Bacteroidetes	c__Bacteroidia	o__Bacteroidales	f__S24-7	g__unidentified_S24-7	s__unidentified_S24-7	ASV_1040	4	4	10	0	8	18	18	20	17	5	0	3	2	3	0	0	0	0	0	1
d__Bacteria	p__Bacteroidetes	c__Bacteroidia	o__Bacteroidales	f__S24-7	g__unidentified_S24-7	s__unidentified_S24-7	ASV_1041	0	12	25	0	12	8	32	13	0	0	0	0	11	0	0	0	0	4	0	0
d__Bacteria	p__Firmicutes	c__Clostridia	o__Clostridiales	f__unclassified_Clostridiales	g__unclassified_Clostridiales	s__unclassified_Clostridiales	ASV_1042	0	0	0	0	0	6	0	0	0	0	30	0	0	0	5	11	9	1	20	6
d__Bacteria	p__Firmicutes	c__Clostridia	o__Clostridiales	f__Lachnospiraceae	g__unidentified_Lachnospiraceae	s__unidentified_Lachnospiraceae	ASV_1043	0	0	0	0	0	0	0	0	6	0	18	0	9	0	14	20	4	0	14	0
d__Bacteria	p__Firmicutes	c__Clostridia	o__Clostridiales	f__unclassified_Clostridiales	g__unclassified_Clostridiales	s__unclassified_Clostridiales	ASV_1044	0	0	0	0	0	0	0	0	0	0	0	0	0	0	0	16	20	16	8	30
d__Bacteria	p__Firmicutes	c__Clostridia	o__Clostridiales	f__unidentified_Clostridiales	g__unidentified_Clostridiales	s__unidentified_Clostridiales	ASV_1045	32	0	0	0	0	8	11	0	0	0	0	6	14	3	0	0	10	0	6	5
d__Bacteria	p__Firmicutes	c__Clostridia	o__Clostridiales	f__unidentified_Clostridiales	g__unidentified_Clostridiales	s__unidentified_Clostridiales	ASV_1046	0	62	0	0	0	15	0	0	17	0	7	0	0	0	0	7	0	0	0	0
d__Bacteria	p__Firmicutes	c__Clostridia	o__Clostridiales	f__Lachnospiraceae	g__unidentified_Lachnospiraceae	s__unidentified_Lachnospiraceae	ASV_1047	0	0	0	0	0	0	0	0	17	0	18	0	0	0	22	16	9	0	0	8
d__Bacteria	p__Firmicutes	c__Clostridia	o__Clostridiales	f__unidentified_Clostridiales	g__unidentified_Clostridiales	s__unidentified_Clostridiales	ASV_1048	0	0	0	0	0	0	0	0	0	0	13	0	15	0	28	9	18	0	0	0
d__Bacteria	p__Firmicutes	c__Clostridia	o__Clostridiales	f__unclassified_Clostridiales	g__unclassified_Clostridiales	s__unclassified_Clostridiales	ASV_1049	0	0	0	0	0	0	0	0	0	0	0	0	20	0	18	8	20	20	0	0
d__Bacteria	p__Bacteroidetes	c__Bacteroidia	o__Bacteroidales	f__Rikenellaceae	g__unidentified_Rikenellaceae	s__unidentified_Rikenellaceae	ASV_1050	3	0	0	0	4	0	0	0	0	0	0	12	11	26	3	4	3	0	0	5
d__Bacteria	p__Bacteroidetes	c__Bacteroidia	o__Bacteroidales	f__S24-7	g__unidentified_S24-7	s__unidentified_S24-7	ASV_1051	11	10	9	8	3	4	22	12	7	9	4	1	0	0	1	1	3	1	0	0
d__Bacteria	p__Bacteroidetes	c__Bacteroidia	o__Bacteroidales	f__S24-7	g__unidentified_S24-7	s__unidentified_S24-7	ASV_1052	9	0	0	0	19	2	7	12	0	0	28	8	4	0	1	0	0	0	0	0
d__Bacteria	p__Firmicutes	c__Clostridia	o__Clostridiales	f__Ruminococcaceae	g__unidentified_Ruminococcaceae	s__unidentified_Ruminococcaceae	ASV_1053	38	14	15	0	0	8	0	0	0	0	0	0	9	0	7	0	3	0	0	0
d__Bacteria	p__Bacteroidetes	c__Bacteroidia	o__Bacteroidales	f__S24-7	g__unidentified_S24-7	s__unidentified_S24-7	ASV_1054	0	0	16	25	50	0	0	6	0	0	0	0	0	0	0	0	0	0	0	0
d__Bacteria	p__Bacteroidetes	c__Bacteroidia	o__Bacteroidales	f__S24-7	g__unidentified_S24-7	s__unidentified_S24-7	ASV_1055	0	0	32	46	28	0	0	0	0	0	0	0	0	0	0	0	0	0	0	0
d__Bacteria	p__Firmicutes	c__Clostridia	o__Clostridiales	f__Lachnospiraceae	g__[Ruminococcus]	s__[Ruminococcus]_gnavus	ASV_1056	0	0	0	0	0	0	0	0	0	0	0	0	0	0	31	19	11	24	0	0
d__Bacteria	p__Bacteroidetes	c__Bacteroidia	o__Bacteroidales	f__S24-7	g__unidentified_S24-7	s__unidentified_S24-7	ASV_1057	10	2	11	0	3	5	10	6	1	0	2	18	5	5	6	0	1	3	0	4
d__Bacteria	p__Bacteroidetes	c__Bacteroidia	o__Bacteroidales	f__S24-7	g__unidentified_S24-7	s__unidentified_S24-7	ASV_1058	3	1	2	2	1	11	9	14	9	2	1	19	16	1	1	1	1	6	0	4
d__Bacteria	p__Firmicutes	c__Clostridia	o__Clostridiales	f__Lachnospiraceae	g__unclassified_Lachnospiraceae	s__unclassified_Lachnospiraceae	ASV_1059	1	0	0	0	0	15	0	0	37	2	0	0	2	3	9	0	8	1	4	0
d__Bacteria	p__Firmicutes	c__Clostridia	o__Clostridiales	f__unclassified_Clostridiales	g__unclassified_Clostridiales	s__unclassified_Clostridiales	ASV_1060	0	112	0	0	0	0	0	0	0	0	0	0	0	0	0	0	0	0	0	0
d__Bacteria	p__Firmicutes	c__Clostridia	o__Clostridiales	f__unclassified_Clostridiales	g__unclassified_Clostridiales	s__unclassified_Clostridiales	ASV_1061	0	0	0	0	0	0	0	0	0	0	13	0	0	0	14	19	13	0	7	12
d__Bacteria	p__Firmicutes	c__Clostridia	o__Clostridiales	f__Lachnospiraceae	g__unidentified_Lachnospiraceae	s__unidentified_Lachnospiraceae	ASV_1062	0	0	0	0	0	0	0	0	0	0	44	0	0	0	0	0	0	0	29	17
d__Bacteria	p__Bacteroidetes	c__Bacteroidia	o__Bacteroidales	f__Rikenellaceae	g__unclassified_Rikenellaceae	s__unclassified_Rikenellaceae	ASV_1063	48	29	0	0	0	0	0	14	0	0	0	0	0	4	0	0	0	21	0	0
d__Bacteria	p__Bacteroidetes	c__Bacteroidia	o__Bacteroidales	f__[Odoribacteraceae]	g__Odoribacter	s__unidentified_Odoribacter	ASV_1064	1	0	0	0	0	0	0	2	0	2	7	9	3	15	4	2	1	1	6	5
d__Bacteria	p__Firmicutes	c__Clostridia	o__Clostridiales	f__unidentified_Clostridiales	g__unidentified_Clostridiales	s__unidentified_Clostridiales	ASV_1065	20	0	0	0	0	0	0	0	9	0	8	0	0	32	0	0	13	0	6	0
d__Bacteria	p__Firmicutes	c__Clostridia	o__Clostridiales	f__Ruminococcaceae	g__Oscillospira	s__unidentified_Oscillospira	ASV_1066	0	16	0	0	0	0	0	11	15	9	0	0	0	0	9	11	5	0	5	9
d__Bacteria	p__Firmicutes	c__Clostridia	o__Clostridiales	f__Ruminococcaceae	g__Oscillospira	s__unidentified_Oscillospira	ASV_1067	0	3	0	0	0	5	0	4	4	7	7	0	3	13	20	6	9	2	0	6
d__Bacteria	p__Firmicutes	c__Clostridia	o__Clostridiales	f__Lachnospiraceae	g__unidentified_Lachnospiraceae	s__unidentified_Lachnospiraceae	ASV_1068	0	0	0	0	0	0	0	0	22	0	25	0	0	0	22	9	8	0	0	0
d__Bacteria	p__Firmicutes	c__Clostridia	o__Clostridiales	f__unidentified_Clostridiales	g__unidentified_Clostridiales	s__unidentified_Clostridiales	ASV_1069	0	0	0	0	0	0	0	0	44	0	9	12	7	0	0	0	0	0	0	2
d__Bacteria	p__Firmicutes	c__Clostridia	o__Clostridiales	f__Lachnospiraceae	g__unidentified_Lachnospiraceae	s__unidentified_Lachnospiraceae	ASV_1070	0	0	0	0	0	0	0	0	23	0	29	0	0	0	28	16	0	0	0	0
d__Bacteria	p__Actinobacteria	c__Coriobacteriia	o__Coriobacteriales	f__Coriobacteriaceae	g__unidentified_Coriobacteriaceae	s__unidentified_Coriobacteriaceae	ASV_1071	0	0	0	0	0	0	0	0	0	0	5	13	13	4	0	0	0	0	0	2
d__Bacteria	p__Firmicutes	c__Clostridia	o__Clostridiales	f__Lachnospiraceae	g__unidentified_Lachnospiraceae	s__unidentified_Lachnospiraceae	ASV_1072	0	0	0	0	0	0	0	0	0	0	51	0	0	0	0	0	0	0	40	0
d__Bacteria	p__Firmicutes	c__Clostridia	o__Clostridiales	f__unclassified_Clostridiales	g__unclassified_Clostridiales	s__unclassified_Clostridiales	ASV_1073	0	0	0	0	0	0	0	0	0	0	19	0	8	0	6	13	18	0	9	6
d__Bacteria	p__Bacteroidetes	c__Bacteroidia	o__Bacteroidales	f__unidentified_Bacteroidales	g__unidentified_Bacteroidales	s__unidentified_Bacteroidales	ASV_1074	0	0	0	0	0	0	0	0	0	0	0	0	0	0	17	11	9	32	0	0
d__Bacteria	p__Bacteroidetes	c__Bacteroidia	o__Bacteroidales	f__Bacteroidaceae	g__Bacteroides	s__unidentified_Bacteroides	ASV_1075	3	0	0	0	4	0	0	0	0	1	10	9	5	17	5	0	1	8	7	16
d__Bacteria	p__Bacteroidetes	c__Bacteroidia	o__Bacteroidales	f__S24-7	g__unidentified_S24-7	s__unidentified_S24-7	ASV_1076	5	1	0	0	1	1	1	0	0	0	3	7	6	5	2	3	6	2	1	9
d__Bacteria	p__Bacteroidetes	c__Bacteroidia	o__Bacteroidales	f__Rikenellaceae	g__unidentified_Rikenellaceae	s__unidentified_Rikenellaceae	ASV_1077	0	2	0	0	0	0	3	0	0	0	0	20	9	5	8	0	0	8	2	9
d__Bacteria	p__Firmicutes	c__Clostridia	o__Clostridiales	f__Lachnospiraceae	g__unidentified_Lachnospiraceae	s__unidentified_Lachnospiraceae	ASV_1078	0	0	0	0	0	0	0	13	0	0	0	0	0	8	4	0	0	0	15	27
d__Bacteria	p__Firmicutes	c__Clostridia	o__Clostridiales	f__unclassified_Clostridiales	g__unclassified_Clostridiales	s__unclassified_Clostridiales	ASV_1079	0	0	0	0	0	0	0	0	1	0	0	0	0	0	0	56	21	0	0	0
d__Bacteria	p__Bacteroidetes	c__Bacteroidia	o__Bacteroidales	f__Rikenellaceae	g__unidentified_Rikenellaceae	s__unidentified_Rikenellaceae	ASV_1080	0	0	0	0	0	0	0	0	0	0	3	17	0	12	3	0	0	7	20	26
d__Bacteria	p__Firmicutes	c__Clostridia	o__Clostridiales	f__unclassified_Clostridiales	g__unclassified_Clostridiales	s__unclassified_Clostridiales	ASV_1081	0	0	0	0	0	0	0	0	0	0	0	0	0	0	20	0	62	0	0	0
d__Bacteria	p__Firmicutes	c__Clostridia	o__Clostridiales	f__Ruminococcaceae	g__unidentified_Ruminococcaceae	s__unidentified_Ruminococcaceae	ASV_1082	11	7	0	0	9	0	8	17	9	0	0	16	0	0	12	0	0	0	0	0
d__Bacteria	p__Bacteroidetes	c__Bacteroidia	o__Bacteroidales	f__Bacteroidaceae	g__Bacteroides	s__unidentified_Bacteroides	ASV_1083	0	0	0	0	0	0	0	0	0	0	34	0	10	0	0	0	16	0	0	12
d__Bacteria	p__Bacteroidetes	c__Bacteroidia	o__Bacteroidales	f__S24-7	g__unidentified_S24-7	s__unidentified_S24-7	ASV_1084	7	8	7	5	6	3	5	5	9	0	0	22	16	0	0	0	0	0	0	4
d__Bacteria	p__Bacteroidetes	c__Bacteroidia	o__Bacteroidales	f__S24-7	g__unidentified_S24-7	s__unidentified_S24-7	ASV_1085	13	0	9	0	0	11	0	13	10	7	11	10	5	2	0	0	0	9	0	0
d__Bacteria	p__Firmicutes	c__Erysipelotrichi	o__Erysipelotrichales	f__Erysipelotrichaceae	g__unidentified_Erysipelotrichaceae	s__unidentified_Erysipelotrichaceae	ASV_1086	0	0	0	12	18	13	31	0	4	0	0	0	0	0	2	0	0	0	9	0
d__Bacteria	p__Firmicutes	c__Clostridia	o__Clostridiales	f__Ruminococcaceae	g__Ruminococcus	s__unidentified_Ruminococcus	ASV_1087	0	0	0	0	0	12	0	12	0	13	0	0	0	26	0	0	0	0	17	13
d__Bacteria	p__Firmicutes	c__Clostridia	o__Clostridiales	f__Lachnospiraceae	g__unclassified_Lachnospiraceae	s__unclassified_Lachnospiraceae	ASV_1088	0	0	0	0	0	0	0	41	0	47	0	0	0	0	0	0	0	0	9	0
d__Bacteria	p__Firmicutes	c__Clostridia	o__Clostridiales	f__unclassified_Clostridiales	g__unclassified_Clostridiales	s__unclassified_Clostridiales	ASV_1089	0	0	0	0	0	0	0	0	0	0	61	0	0	0	0	0	0	0	18	0
d__Bacteria	p__Bacteroidetes	c__Bacteroidia	o__Bacteroidales	f__S24-7	g__unidentified_S24-7	s__unidentified_S24-7	ASV_1090	0	0	0	0	0	0	0	0	0	0	0	0	0	0	13	3	8	15	0	0
d__Bacteria	p__Firmicutes	c__Clostridia	o__Clostridiales	f__Lachnospiraceae	g__unidentified_Lachnospiraceae	s__unidentified_Lachnospiraceae	ASV_1091	0	0	0	0	0	0	0	0	0	0	0	0	0	0	0	0	0	0	22	55
d__Bacteria	p__Firmicutes	c__Clostridia	o__Clostridiales	f__Lachnospiraceae	g__unidentified_Lachnospiraceae	s__unidentified_Lachnospiraceae	ASV_1092	0	0	0	0	0	0	0	0	0	0	0	0	0	0	0	0	0	0	26	59
d__Bacteria	p__Bacteroidetes	c__Bacteroidia	o__Bacteroidales	f__S24-7	g__unidentified_S24-7	s__unidentified_S24-7	ASV_1093	1	6	12	18	20	2	7	9	1	19	0	0	0	2	0	0	0	0	0	2
d__Bacteria	p__Firmicutes	c__Clostridia	o__Clostridiales	f__unidentified_Clostridiales	g__unidentified_Clostridiales	s__unidentified_Clostridiales	ASV_1094	0	15	0	0	0	0	0	0	0	0	0	0	0	0	0	0	53	15	0	0
d__Bacteria	p__Bacteroidetes	c__Bacteroidia	o__Bacteroidales	f__Porphyromonadaceae	g__Parabacteroides	s__unidentified_Parabacteroides	ASV_1095	0	13	0	0	0	0	23	0	0	0	0	16	15	0	0	10	0	20	0	0
d__Bacteria	p__Firmicutes	c__Clostridia	o__Clostridiales	f__unclassified_Clostridiales	g__unclassified_Clostridiales	s__unclassified_Clostridiales	ASV_1096	0	46	0	0	0	7	0	0	23	0	9	0	0	4	2	4	2	3	0	2
d__Bacteria	p__Firmicutes	c__Clostridia	o__Clostridiales	f__Lachnospiraceae	g__unidentified_Lachnospiraceae	s__unidentified_Lachnospiraceae	ASV_1097	0	0	0	0	0	1	0	0	1	0	9	0	0	0	27	0	0	3	12	26
d__Bacteria	p__Firmicutes	c__Clostridia	o__Clostridiales	f__unclassified_Clostridiales	g__unclassified_Clostridiales	s__unclassified_Clostridiales	ASV_1098	0	0	0	0	0	0	0	0	0	0	0	0	0	0	14	0	13	0	42	8
d__Bacteria	p__Firmicutes	c__Clostridia	o__Clostridiales	f__Ruminococcaceae	g__unidentified_Ruminococcaceae	s__unidentified_Ruminococcaceae	ASV_1099	0	0	0	0	0	0	0	0	0	0	0	0	0	0	0	0	43	12	0	25
d__Bacteria	p__Firmicutes	c__Clostridia	o__Clostridiales	f__unidentified_Clostridiales	g__unidentified_Clostridiales	s__unidentified_Clostridiales	ASV_1100	8	0	4	0	0	4	0	10	0	0	0	26	0	33	6	0	0	0	0	0
d__Bacteria	p__Bacteroidetes	c__Bacteroidia	o__Bacteroidales	f__S24-7	g__unidentified_S24-7	s__unidentified_S24-7	ASV_1101	4	2	1	0	0	10	13	12	5	0	10	5	2	3	1	1	1	4	5	7
d__Bacteria	p__Bacteroidetes	c__Bacteroidia	o__Bacteroidales	f__S24-7	g__unidentified_S24-7	s__unidentified_S24-7	ASV_1102	0	10	9	13	12	11	4	11	5	5	0	8	10	1	0	0	0	0	0	4
d__Bacteria	p__Firmicutes	c__Clostridia	o__Clostridiales	f__unidentified_Clostridiales	g__unidentified_Clostridiales	s__unidentified_Clostridiales	ASV_1103	0	0	0	0	0	0	0	0	3	0	14	0	8	0	7	0	1	13	4	26
d__Bacteria	p__Firmicutes	c__Clostridia	o__Clostridiales	f__unidentified_Clostridiales	g__unidentified_Clostridiales	s__unidentified_Clostridiales	ASV_1104	0	0	0	0	0	0	0	0	0	0	24	0	2	0	5	8	4	6	10	11
d__Bacteria	p__Firmicutes	c__Clostridia	o__Clostridiales	f__Lachnospiraceae	g__unidentified_Lachnospiraceae	s__unidentified_Lachnospiraceae	ASV_1105	0	0	0	0	0	0	0	0	0	0	0	0	0	0	39	17	0	30	0	0
d__Bacteria	p__Bacteroidetes	c__Bacteroidia	o__Bacteroidales	f__S24-7	g__unidentified_S24-7	s__unidentified_S24-7	ASV_1106	2	5	4	4	9	17	12	15	5	19	0	6	4	1	0	0	0	0	0	0
d__Bacteria	p__Firmicutes	c__Clostridia	o__Clostridiales	f__unidentified_Clostridiales	g__unidentified_Clostridiales	s__unidentified_Clostridiales	ASV_1107	3	0	0	0	0	37	0	63	0	0	2	0	0	0	1	0	0	0	0	0
d__Bacteria	p__Firmicutes	c__Clostridia	o__Clostridiales	f__Lachnospiraceae	g__unidentified_Lachnospiraceae	s__unidentified_Lachnospiraceae	ASV_1108	19	0	0	0	0	0	0	0	0	0	0	0	0	0	0	0	0	0	55	9
d__Bacteria	p__Bacteroidetes	c__Bacteroidia	o__Bacteroidales	f__S24-7	g__unidentified_S24-7	s__unidentified_S24-7	ASV_1109	0	1	1	0	2	7	11	4	0	2	16	6	5	0	10	4	0	16	0	1
d__Bacteria	p__Firmicutes	c__Clostridia	o__Clostridiales	f__Ruminococcaceae	g__Butyricicoccus	s__Butyricicoccus_pullicaecorum	ASV_1110	0	19	0	0	0	12	0	0	29	0	0	0	5	15	0	4	3	2	0	0
d__Bacteria	p__Bacteroidetes	c__Bacteroidia	o__Bacteroidales	f__Porphyromonadaceae	g__Parabacteroides	s__unidentified_Parabacteroides	ASV_1111	0	0	14	0	0	0	0	0	13	0	0	0	0	10	10	18	6	0	0	11
d__Bacteria	p__Firmicutes	c__Clostridia	o__Clostridiales	f__Lachnospiraceae	g__unclassified_Lachnospiraceae	s__unclassified_Lachnospiraceae	ASV_1112	0	0	0	4	0	0	0	0	8	0	0	0	0	0	9	23	20	11	8	10
d__Bacteria	p__Firmicutes	c__Clostridia	o__Clostridiales	f__Ruminococcaceae	g__unidentified_Ruminococcaceae	s__unidentified_Ruminococcaceae	ASV_1113	0	0	0	0	0	0	0	0	2	0	1	0	0	0	36	32	7	0	3	14
d__Bacteria	p__Firmicutes	c__Clostridia	o__Clostridiales	f__unclassified_Clostridiales	g__unclassified_Clostridiales	s__unclassified_Clostridiales	ASV_1114	0	0	0	0	0	0	0	0	13	0	0	0	0	0	21	24	9	0	7	0
d__Bacteria	p__Firmicutes	c__Clostridia	o__Clostridiales	f__unclassified_Clostridiales	g__unclassified_Clostridiales	s__unclassified_Clostridiales	ASV_1115	0	0	0	0	0	0	0	0	0	0	24	0	0	0	0	0	0	0	29	21
d__Bacteria	p__Bacteroidetes	c__Bacteroidia	o__Bacteroidales	f__Rikenellaceae	g__unclassified_Rikenellaceae	s__unclassified_Rikenellaceae	ASV_1116	0	0	0	0	0	0	0	0	0	0	0	15	0	0	17	0	0	0	0	0
d__Bacteria	p__Bacteroidetes	c__Bacteroidia	o__Bacteroidales	f__unidentified_Bacteroidales	g__unidentified_Bacteroidales	s__unidentified_Bacteroidales	ASV_1117	0	0	0	0	0	0	0	0	0	0	0	0	0	0	12	5	9	20	0	0
d__Bacteria	p__Actinobacteria	c__Coriobacteriia	o__Coriobacteriales	f__Coriobacteriaceae	g__Adlercreutzia	s__unidentified_Adlercreutzia	ASV_1118	0	11	0	0	0	12	0	3	2	9	0	0	12	0	0	0	0	0	13	8
d__Bacteria	p__Firmicutes	c__Clostridia	o__Clostridiales	f__unidentified_Clostridiales	g__unidentified_Clostridiales	s__unidentified_Clostridiales	ASV_1119	0	4	0	0	0	12	0	0	10	0	4	0	0	0	12	8	0	8	11	6
d__Bacteria	p__Firmicutes	c__Clostridia	o__Clostridiales	f__Lachnospiraceae	g__unidentified_Lachnospiraceae	s__unidentified_Lachnospiraceae	ASV_1120	0	0	0	1	13	0	0	23	0	16	0	0	0	7	11	0	0	4	0	0
d__Bacteria	p__Bacteroidetes	c__Bacteroidia	o__Bacteroidales	f__S24-7	g__unidentified_S24-7	s__unidentified_S24-7	ASV_1121	0	0	0	0	0	0	0	7	5	0	0	15	9	18	5	6	0	8	0	0
d__Bacteria	p__Bacteroidetes	c__Bacteroidia	o__Bacteroidales	f__S24-7	g__unidentified_S24-7	s__unidentified_S24-7	ASV_1122	5	3	0	0	0	4	2	2	3	0	3	3	9	3	2	6	4	2	7	9
d__Bacteria	p__Bacteroidetes	c__Bacteroidia	o__Bacteroidales	f__S24-7	g__unidentified_S24-7	s__unidentified_S24-7	ASV_1123	0	4	13	2	1	6	11	8	9	38	0	0	0	0	0	0	0	0	0	0
d__Bacteria	p__Firmicutes	c__Clostridia	o__Clostridiales	f__unclassified_Clostridiales	g__unclassified_Clostridiales	s__unclassified_Clostridiales	ASV_1124	0	0	0	0	0	0	0	0	13	0	20	0	0	0	4	7	12	5	8	6
d__Bacteria	p__Firmicutes	c__Clostridia	o__Clostridiales	f__unclassified_Clostridiales	g__unclassified_Clostridiales	s__unclassified_Clostridiales	ASV_1125	0	0	0	0	0	0	0	0	0	0	0	0	0	0	15	0	37	29	0	0
d__Bacteria	p__Firmicutes	c__Bacilli	o__Lactobacillales	f__Streptococcaceae	g__Streptococcus	s__unidentified_Streptococcus	ASV_1126	7	6	0	4	7	10	8	11	0	10	0	5	0	0	0	0	0	8	0	0
d__Bacteria	p__Firmicutes	c__Clostridia	o__Clostridiales	f__unclassified_Clostridiales	g__unclassified_Clostridiales	s__unclassified_Clostridiales	ASV_1127	0	0	0	0	0	0	0	0	12	0	5	0	0	0	2	3	0	0	48	7
d__Bacteria	p__Firmicutes	c__Clostridia	o__Clostridiales	f__Lachnospiraceae	g__unidentified_Lachnospiraceae	s__unidentified_Lachnospiraceae	ASV_1128	0	0	0	0	0	0	0	0	0	0	52	0	0	0	0	0	0	0	0	0
d__Bacteria	p__Firmicutes	c__Clostridia	o__Clostridiales	f__unclassified_Clostridiales	g__unclassified_Clostridiales	s__unclassified_Clostridiales	ASV_1129	0	0	0	0	0	0	0	0	0	0	0	0	0	0	17	9	5	14	22	12
d__Bacteria	p__Bacteroidetes	c__Bacteroidia	o__Bacteroidales	f__S24-7	g__unidentified_S24-7	s__unidentified_S24-7	ASV_1130	14	11	12	7	9	3	6	4	3	1	0	1	0	1	12	0	0	7	0	0
d__Bacteria	p__Firmicutes	c__Clostridia	o__Clostridiales	f__Christensenellaceae	g__unidentified_Christensenellaceae	s__unidentified_Christensenellaceae	ASV_1131	0	5	4	2	0	2	5	6	3	3	5	11	7	6	1	4	5	3	5	4
d__Bacteria	p__Bacteroidetes	c__Bacteroidia	o__Bacteroidales	f__S24-7	g__unidentified_S24-7	s__unidentified_S24-7	ASV_1132	0	0	20	23	20	0	7	6	3	6	0	0	0	0	0	0	0	0	0	0
d__Bacteria	p__Firmicutes	c__Clostridia	o__Clostridiales	f__unclassified_Clostridiales	g__unclassified_Clostridiales	s__unclassified_Clostridiales	ASV_1133	0	0	0	0	0	0	0	0	13	0	0	0	0	0	5	23	25	0	10	15
d__Bacteria	p__Bacteroidetes	c__Bacteroidia	o__Bacteroidales	f__S24-7	g__unidentified_S24-7	s__unidentified_S24-7	ASV_1134	0	0	0	0	0	0	0	0	0	0	0	0	0	0	20	1	6	22	0	0
d__Bacteria	p__Firmicutes	c__Clostridia	o__Clostridiales	f__unidentified_Clostridiales	g__unidentified_Clostridiales	s__unidentified_Clostridiales	ASV_1135	0	0	0	0	0	0	0	0	0	0	0	0	0	0	16	40	19	13	0	0
d__Bacteria	p__Bacteroidetes	c__Bacteroidia	o__Bacteroidales	f__S24-7	g__unidentified_S24-7	s__unidentified_S24-7	ASV_1136	1	0	1	0	2	1	0	2	0	2	6	28	10	7	5	1	2	8	0	4
d__Bacteria	p__Bacteroidetes	c__Bacteroidia	o__Bacteroidales	f__S24-7	g__unidentified_S24-7	s__unidentified_S24-7	ASV_1137	1	7	13	3	13	6	15	4	6	3	2	5	0	0	4	1	2	4	0	0
d__Bacteria	p__Firmicutes	c__Clostridia	o__Clostridiales	f__Ruminococcaceae	g__Oscillospira	s__unidentified_Oscillospira	ASV_1138	0	9	0	0	0	11	0	0	0	0	8	0	0	11	10	7	13	0	1	3
d__Bacteria	p__Firmicutes	c__Clostridia	o__Clostridiales	f__Lachnospiraceae	g__unidentified_Lachnospiraceae	s__unidentified_Lachnospiraceae	ASV_1139	0	0	0	0	0	0	0	0	27	0	0	0	0	9	9	28	0	13	0	0
d__Bacteria	p__Firmicutes	c__Clostridia	o__Clostridiales	f__unidentified_Clostridiales	g__unidentified_Clostridiales	s__unidentified_Clostridiales	ASV_1140	0	0	0	0	0	0	0	0	11	0	0	0	0	17	0	0	4	0	20	23
d__Bacteria	p__Firmicutes	c__Clostridia	o__Clostridiales	f__Lachnospiraceae	g__unidentified_Lachnospiraceae	s__unidentified_Lachnospiraceae	ASV_1141	0	0	0	0	0	0	0	0	0	0	0	0	0	43	0	0	0	1	0	0
d__Bacteria	p__Firmicutes	c__Clostridia	o__Clostridiales	f__unidentified_Clostridiales	g__unidentified_Clostridiales	s__unidentified_Clostridiales	ASV_1142	0	0	0	0	0	0	0	0	0	0	0	0	0	0	0	39	9	27	0	0
d__Bacteria	p__Bacteroidetes	c__Bacteroidia	o__Bacteroidales	f__S24-7	g__unidentified_S24-7	s__unidentified_S24-7	ASV_1143	3	4	25	5	18	6	4	8	0	16	0	0	0	0	0	0	0	0	0	0
d__Bacteria	p__Firmicutes	c__Clostridia	o__Clostridiales	f__unclassified_Clostridiales	g__unclassified_Clostridiales	s__unclassified_Clostridiales	ASV_1144	20	0	32	0	0	0	0	49	0	7	0	0	0	0	0	0	0	0	0	0
d__Bacteria	p__Firmicutes	c__Clostridia	o__Clostridiales	f__Ruminococcaceae	g__unidentified_Ruminococcaceae	s__unidentified_Ruminococcaceae	ASV_1145	0	0	0	0	0	0	0	0	9	0	15	0	0	0	16	10	0	5	20	0
d__Bacteria	p__Firmicutes	c__Clostridia	o__Clostridiales	f__Lachnospiraceae	g__unidentified_Lachnospiraceae	s__unidentified_Lachnospiraceae	ASV_1146	0	0	0	0	0	0	0	0	0	0	0	0	0	0	0	0	15	0	22	42
d__Bacteria	p__Bacteroidetes	c__Bacteroidia	o__Bacteroidales	f__S24-7	g__unidentified_S24-7	s__unidentified_S24-7	ASV_1147	5	4	9	1	5	7	1	8	7	0	0	24	21	0	0	0	0	0	0	6
d__Bacteria	p__Bacteroidetes	c__Bacteroidia	o__Bacteroidales	f__Bacteroidaceae	g__Bacteroides	s__unidentified_Bacteroides	ASV_1148	44	8	3	2	5	2	7	3	0	9	0	1	2	1	3	0	0	4	1	2
d__Bacteria	p__Firmicutes	c__Clostridia	o__Clostridiales	f__unclassified_Clostridiales	g__unclassified_Clostridiales	s__unclassified_Clostridiales	ASV_1149	0	0	0	0	0	0	0	0	0	0	30	0	8	0	1	16	5	0	17	3
d__Bacteria	p__Firmicutes	c__Clostridia	o__Clostridiales	f__Lachnospiraceae	g__unidentified_Lachnospiraceae	s__unidentified_Lachnospiraceae	ASV_1150	0	0	0	0	0	0	0	0	0	0	0	0	0	0	23	26	12	10	7	6
d__Bacteria	p__Firmicutes	c__Clostridia	o__Clostridiales	f__unidentified_Clostridiales	g__unidentified_Clostridiales	s__unidentified_Clostridiales	ASV_1151	0	0	0	0	0	0	0	0	0	0	0	0	0	0	0	0	5	4	20	50
d__Bacteria	p__Bacteroidetes	c__Bacteroidia	o__Bacteroidales	f__S24-7	g__unidentified_S24-7	s__unidentified_S24-7	ASV_1152	11	4	11	0	3	4	1	8	3	8	0	8	0	1	1	1	1	1	0	1
d__Bacteria	p__Bacteroidetes	c__Bacteroidia	o__Bacteroidales	f__S24-7	g__unidentified_S24-7	s__unidentified_S24-7	ASV_1153	3	7	19	32	14	4	5	4	1	8	0	1	2	1	0	0	0	0	0	0
d__Bacteria	p__Firmicutes	c__Clostridia	o__Clostridiales	f__unidentified_Clostridiales	g__unidentified_Clostridiales	s__unidentified_Clostridiales	ASV_1154	0	23	0	0	0	0	0	0	6	0	0	0	21	0	10	0	16	0	0	0
d__Bacteria	p__Bacteroidetes	c__Bacteroidia	o__Bacteroidales	f__S24-7	g__unidentified_S24-7	s__unidentified_S24-7	ASV_1155	0	3	15	18	10	1	5	2	0	36	0	0	0	0	0	0	0	0	0	0
d__Bacteria	p__Firmicutes	c__Clostridia	o__Clostridiales	f__Lachnospiraceae	g__unidentified_Lachnospiraceae	s__unidentified_Lachnospiraceae	ASV_1156	0	68	0	0	0	20	0	0	13	0	0	0	0	0	0	0	0	0	0	0
d__Bacteria	p__Firmicutes	c__Clostridia	o__Clostridiales	f__Lachnospiraceae	g__unidentified_Lachnospiraceae	s__unidentified_Lachnospiraceae	ASV_1157	0	0	0	0	0	0	0	0	23	0	14	0	0	0	18	0	6	0	0	10
d__Bacteria	p__Firmicutes	c__Clostridia	o__Clostridiales	f__Lachnospiraceae	g__unidentified_Lachnospiraceae	s__unidentified_Lachnospiraceae	ASV_1158	0	0	0	0	0	0	0	0	0	0	42	0	0	0	0	9	0	0	21	7
d__Bacteria	p__Firmicutes	c__Clostridia	o__Clostridiales	f__unidentified_Clostridiales	g__unidentified_Clostridiales	s__unidentified_Clostridiales	ASV_1159	0	0	0	0	0	0	0	0	0	0	0	0	0	0	0	23	33	0	0	11
d__Bacteria	p__Bacteroidetes	c__Bacteroidia	o__Bacteroidales	f__Rikenellaceae	g__unclassified_Rikenellaceae	s__unclassified_Rikenellaceae	ASV_1160	5	4	0	2	1	5	1	9	1	0	1	2	0	6	2	2	6	9	9	10
d__Bacteria	p__Bacteroidetes	c__Bacteroidia	o__Bacteroidales	f__S24-7	g__unidentified_S24-7	s__unidentified_S24-7	ASV_1161	4	0	18	6	12	7	4	6	3	19	0	3	3	0	0	0	0	0	0	1
d__Bacteria	p__Firmicutes	c__Clostridia	o__Clostridiales	f__Lachnospiraceae	g__[Ruminococcus]	s__[Ruminococcus]_gnavus	ASV_1162	0	0	0	0	11	15	0	16	12	0	0	0	7	0	5	0	0	0	8	0
d__Bacteria	p__Firmicutes	c__Clostridia	o__Clostridiales	f__Lachnospiraceae	g__unidentified_Lachnospiraceae	s__unidentified_Lachnospiraceae	ASV_1163	0	0	0	0	0	3	0	0	88	0	0	0	0	0	0	0	0	0	0	1
d__Bacteria	p__Bacteroidetes	c__Bacteroidia	o__Bacteroidales	f__S24-7	g__unidentified_S24-7	s__unidentified_S24-7	ASV_1164	4	3	3	1	2	11	7	8	3	1	1	14	11	1	1	2	0	2	2	2
d__Bacteria	p__Firmicutes	c__Clostridia	o__Clostridiales	f__Lachnospiraceae	g__unidentified_Lachnospiraceae	s__unidentified_Lachnospiraceae	ASV_1165	23	0	0	0	0	0	0	57	0	0	0	0	0	0	0	0	0	0	0	13
d__Bacteria	p__Bacteroidetes	c__Bacteroidia	o__Bacteroidales	f__S24-7	g__unidentified_S24-7	s__unidentified_S24-7	ASV_1166	0	1	3	0	2	18	11	13	14	0	0	5	13	0	3	1	2	0	0	8
d__Bacteria	p__Bacteroidetes	c__Bacteroidia	o__Bacteroidales	f__S24-7	g__unidentified_S24-7	s__unidentified_S24-7	ASV_1167	0	5	2	3	0	10	6	11	30	0	0	4	12	0	0	0	0	0	0	3
d__Bacteria	p__Firmicutes	c__Clostridia	o__Clostridiales	f__unclassified_Clostridiales	g__unclassified_Clostridiales	s__unclassified_Clostridiales	ASV_1168	0	0	0	0	0	11	0	0	9	0	0	0	0	0	14	8	15	10	4	3
d__Bacteria	p__Firmicutes	c__Clostridia	o__Clostridiales	f__unidentified_Clostridiales	g__unidentified_Clostridiales	s__unidentified_Clostridiales	ASV_1169	0	0	0	0	0	0	0	0	25	0	4	0	0	0	19	0	24	0	0	0
d__Bacteria	p__Firmicutes	c__Clostridia	o__Clostridiales	f__unclassified_Clostridiales	g__unclassified_Clostridiales	s__unclassified_Clostridiales	ASV_1170	0	0	0	0	0	0	0	0	0	0	22	0	0	0	0	14	13	0	19	9
d__Bacteria	p__Firmicutes	c__Clostridia	o__Clostridiales	f__unidentified_Clostridiales	g__unidentified_Clostridiales	s__unidentified_Clostridiales	ASV_1171	0	0	0	0	0	0	0	0	0	0	0	0	1	0	19	2	8	8	22	7
d__Bacteria	p__Bacteroidetes	c__Bacteroidia	o__Bacteroidales	f__unidentified_Bacteroidales	g__unidentified_Bacteroidales	s__unidentified_Bacteroidales	ASV_1172	0	0	0	0	0	0	0	0	0	0	0	0	0	0	17	10	0	17	0	0
d__Bacteria	p__Firmicutes	c__Bacilli	o__Lactobacillales	f__Lactobacillaceae	g__Lactobacillus	s__unidentified_Lactobacillus	ASV_1173	0	0	0	0	0	0	0	0	0	0	0	0	0	0	0	13	18	9	0	0
d__Bacteria	p__Firmicutes	c__Clostridia	o__Clostridiales	f__Ruminococcaceae	g__Ruminococcus	s__unidentified_Ruminococcus	ASV_1174	18	0	0	0	0	0	4	0	0	39	0	0	0	0	0	3	12	0	7	0
d__Bacteria	p__Bacteroidetes	c__Bacteroidia	o__Bacteroidales	f__S24-7	g__unidentified_S24-7	s__unidentified_S24-7	ASV_1175	0	11	8	4	9	3	1	3	4	3	0	7	5	8	0	2	1	0	6	13
d__Bacteria	p__Bacteroidetes	c__Bacteroidia	o__Bacteroidales	f__S24-7	g__unidentified_S24-7	s__unidentified_S24-7	ASV_1176	0	0	12	31	41	0	0	0	0	0	0	0	0	0	0	0	0	0	0	0
d__Bacteria	p__Bacteroidetes	c__Bacteroidia	o__Bacteroidales	f__S24-7	g__unidentified_S24-7	s__unidentified_S24-7	ASV_1177	0	0	0	3	0	0	0	0	0	0	19	0	0	0	11	0	0	27	0	0
d__Bacteria	p__Firmicutes	c__Clostridia	o__Clostridiales	f__unidentified_Clostridiales	g__unidentified_Clostridiales	s__unidentified_Clostridiales	ASV_1178	0	0	0	0	0	12	0	0	0	0	26	0	0	16	17	0	8	3	0	0
d__Bacteria	p__Firmicutes	c__Clostridia	o__Clostridiales	f__unclassified_Clostridiales	g__unclassified_Clostridiales	s__unclassified_Clostridiales	ASV_1179	0	0	0	0	0	0	0	0	0	0	26	0	9	0	3	8	6	0	18	4
d__Bacteria	p__Bacteroidetes	c__Bacteroidia	o__Bacteroidales	f__S24-7	g__unidentified_S24-7	s__unidentified_S24-7	ASV_1180	28	1	13	1	3	7	9	5	1	4	0	1	2	7	0	0	0	2	0	1
d__Bacteria	p__Bacteroidetes	c__Bacteroidia	o__Bacteroidales	f__S24-7	g__unidentified_S24-7	s__unidentified_S24-7	ASV_1181	21	8	20	0	10	6	14	4	1	1	5	3	3	0	0	0	0	0	0	0
d__Bacteria	p__Bacteroidetes	c__Bacteroidia	o__Bacteroidales	f__S24-7	g__unidentified_S24-7	s__unidentified_S24-7	ASV_1182	0	0	12	0	0	27	32	23	0	0	0	0	0	0	0	0	0	0	0	0
d__Bacteria	p__Firmicutes	c__Clostridia	o__Clostridiales	f__unidentified_Clostridiales	g__unidentified_Clostridiales	s__unidentified_Clostridiales	ASV_1183	0	0	0	0	0	14	0	0	0	0	0	0	0	0	11	7	10	39	0	0
d__Bacteria	p__Firmicutes	c__Clostridia	o__Clostridiales	f__Ruminococcaceae	g__Oscillospira	s__unidentified_Oscillospira	ASV_1184	0	0	0	0	0	0	0	0	10	0	0	0	0	0	17	12	15	7	6	9
d__Bacteria	p__Firmicutes	c__Clostridia	o__Clostridiales	f__Lachnospiraceae	g__unidentified_Lachnospiraceae	s__unidentified_Lachnospiraceae	ASV_1185	0	0	0	0	0	0	0	0	5	0	26	0	0	0	3	0	16	0	18	0
d__Bacteria	p__Firmicutes	c__Clostridia	o__Clostridiales	f__Lachnospiraceae	g__unidentified_Lachnospiraceae	s__unidentified_Lachnospiraceae	ASV_1186	0	0	0	0	0	0	0	0	21	0	1	0	0	0	11	12	18	0	11	0
d__Bacteria	p__Firmicutes	c__Clostridia	o__Clostridiales	f__unidentified_Clostridiales	g__unidentified_Clostridiales	s__unidentified_Clostridiales	ASV_1187	0	0	0	0	0	0	0	0	7	0	5	0	0	0	10	9	13	0	15	17
d__Bacteria	p__Firmicutes	c__Clostridia	o__Clostridiales	f__Ruminococcaceae	g__Oscillospira	s__unidentified_Oscillospira	ASV_1188	0	0	0	0	0	0	0	0	0	0	1	0	0	0	0	11	0	0	17	29
d__Bacteria	p__Firmicutes	c__Clostridia	o__Clostridiales	f__unidentified_Clostridiales	g__unidentified_Clostridiales	s__unidentified_Clostridiales	ASV_1189	0	0	0	0	0	0	0	0	0	0	20	0	0	0	13	13	13	0	11	12
d__Bacteria	p__Firmicutes	c__Clostridia	o__Clostridiales	f__unidentified_Clostridiales	g__unidentified_Clostridiales	s__unidentified_Clostridiales	ASV_1190	0	0	0	0	0	0	0	0	0	0	21	0	7	0	6	0	17	5	9	8
d__Bacteria	p__Firmicutes	c__Clostridia	o__Clostridiales	f__unclassified_Clostridiales	g__unclassified_Clostridiales	s__unclassified_Clostridiales	ASV_1191	0	0	0	0	0	0	0	0	0	0	0	0	0	0	10	32	13	15	0	0
d__Bacteria	p__Firmicutes	c__Clostridia	o__Clostridiales	f__Lachnospiraceae	g__unidentified_Lachnospiraceae	s__unidentified_Lachnospiraceae	ASV_1192	0	0	0	0	0	0	0	0	0	0	0	0	0	0	0	26	16	0	0	33
d__Bacteria	p__Firmicutes	c__Erysipelotrichi	o__Erysipelotrichales	f__Erysipelotrichaceae	g__unclassified_Erysipelotrichaceae	s__unclassified_Erysipelotrichaceae	ASV_1193	12	0	5	0	17	0	3	1	0	0	0	13	6	0	0	0	9	2	6	6
d__Bacteria	p__Bacteroidetes	c__Bacteroidia	o__Bacteroidales	f__S24-7	g__unidentified_S24-7	s__unidentified_S24-7	ASV_1194	0	5	5	18	9	0	21	8	3	5	0	7	3	0	0	0	0	0	0	0
d__Bacteria	p__Firmicutes	c__Clostridia	o__Clostridiales	f__Ruminococcaceae	g__Oscillospira	s__unidentified_Oscillospira	ASV_1195	0	0	0	0	0	21	0	0	0	0	0	0	0	0	16	0	15	7	8	7
d__Bacteria	p__Firmicutes	c__Clostridia	o__Clostridiales	f__unidentified_Clostridiales	g__unidentified_Clostridiales	s__unidentified_Clostridiales	ASV_1196	0	0	0	0	0	0	3	0	11	0	0	0	0	0	7	0	0	0	5	0
d__Bacteria	p__Firmicutes	c__Clostridia	o__Clostridiales	f__Lachnospiraceae	g__[Ruminococcus]	s__[Ruminococcus]_gnavus	ASV_1197	0	0	0	0	0	0	0	0	0	0	4	0	0	18	0	29	14	0	0	0
d__Bacteria	p__Firmicutes	c__Clostridia	o__Clostridiales	f__unidentified_Clostridiales	g__unidentified_Clostridiales	s__unidentified_Clostridiales	ASV_1198	0	0	0	0	0	0	0	0	0	0	0	0	0	35	14	0	0	0	0	21
d__Bacteria	p__Bacteroidetes	c__Bacteroidia	o__Bacteroidales	f__unidentified_Bacteroidales	g__unidentified_Bacteroidales	s__unidentified_Bacteroidales	ASV_1199	0	0	0	0	0	0	0	0	0	0	0	0	0	0	18	0	0	31	0	0
d__Bacteria	p__Firmicutes	c__Clostridia	o__Clostridiales	f__unidentified_Clostridiales	g__unidentified_Clostridiales	s__unidentified_Clostridiales	ASV_1200	0	0	0	0	0	0	0	0	0	0	0	0	0	0	0	23	13	22	0	14
d__Bacteria	p__Bacteroidetes	c__Bacteroidia	o__Bacteroidales	f__S24-7	g__unidentified_S24-7	s__unidentified_S24-7	ASV_1201	2	5	11	9	10	0	10	7	4	19	0	3	1	4	0	0	0	0	0	0
d__Bacteria	p__Firmicutes	c__Clostridia	o__Clostridiales	f__Ruminococcaceae	g__unidentified_Ruminococcaceae	s__unidentified_Ruminococcaceae	ASV_1202	4	15	0	0	0	0	5	3	4	0	3	27	4	4	5	3	0	5	0	0
d__Bacteria	p__Bacteroidetes	c__Bacteroidia	o__Bacteroidales	f__S24-7	g__unidentified_S24-7	s__unidentified_S24-7	ASV_1203	0	12	5	3	0	0	0	0	0	0	18	0	9	0	10	0	0	18	0	0
d__Bacteria	p__Firmicutes	c__Clostridia	o__Clostridiales	f__unclassified_Clostridiales	g__unclassified_Clostridiales	s__unclassified_Clostridiales	ASV_1204	0	53	0	0	0	0	0	0	40	0	0	0	0	0	0	0	0	0	0	0
d__Bacteria	p__Firmicutes	c__Clostridia	o__Clostridiales	f__Lachnospiraceae	g__unclassified_Lachnospiraceae	s__unclassified_Lachnospiraceae	ASV_1205	0	0	0	0	0	0	0	0	12	0	14	0	0	0	18	0	2	0	8	18
d__Bacteria	p__Firmicutes	c__Clostridia	o__Clostridiales	f__unclassified_Clostridiales	g__unclassified_Clostridiales	s__unclassified_Clostridiales	ASV_1206	0	0	0	0	0	0	0	0	0	0	0	0	0	0	10	44	0	0	0	17
d__Bacteria	p__Firmicutes	c__Clostridia	o__Clostridiales	f__Lachnospiraceae	g__unidentified_Lachnospiraceae	s__unidentified_Lachnospiraceae	ASV_1207	0	0	0	0	0	0	0	0	0	0	0	0	0	0	0	32	32	0	9	0
d__Bacteria	p__Firmicutes	c__Clostridia	o__Clostridiales	f__unclassified_Clostridiales	g__unclassified_Clostridiales	s__unclassified_Clostridiales	ASV_1208	0	0	0	0	0	0	0	0	0	0	0	0	0	0	0	0	12	11	12	35
d__Bacteria	p__Bacteroidetes	c__Bacteroidia	o__Bacteroidales	f__S24-7	g__unidentified_S24-7	s__unidentified_S24-7	ASV_1209	12	1	0	0	1	6	5	2	0	2	5	2	4	0	4	2	4	6	2	5
d__Bacteria	p__Firmicutes	c__Bacilli	o__Gemellales	f__Gemellaceae	g__unclassified_Gemellaceae	s__unclassified_Gemellaceae	ASV_1210	0	12	0	0	7	0	0	13	0	0	0	5	0	8	0	6	6	8	5	0
d__Bacteria	p__Firmicutes	c__Erysipelotrichi	o__Erysipelotrichales	f__Erysipelotrichaceae	g__Allobaculum	s__unidentified_Allobaculum	ASV_1211	0	0	0	0	0	26	0	0	0	0	13	0	29	0	12	0	0	7	0	0
d__Bacteria	p__Firmicutes	c__Clostridia	o__Clostridiales	f__Ruminococcaceae	g__Oscillospira	s__unidentified_Oscillospira	ASV_1212	0	0	0	0	0	0	0	0	4	0	0	0	0	6	18	6	11	7	14	8
d__Bacteria	p__Firmicutes	c__Clostridia	o__Clostridiales	f__Ruminococcaceae	g__unidentified_Ruminococcaceae	s__unidentified_Ruminococcaceae	ASV_1213	0	0	0	0	0	0	0	0	0	0	9	0	0	0	18	3	11	7	8	15
d__Bacteria	p__Firmicutes	c__Clostridia	o__Clostridiales	f__unidentified_Clostridiales	g__unidentified_Clostridiales	s__unidentified_Clostridiales	ASV_1214	0	0	0	0	0	0	0	0	0	0	0	0	0	12	14	0	11	0	15	19
d__Bacteria	p__Bacteroidetes	c__Bacteroidia	o__Bacteroidales	f__unidentified_Bacteroidales	g__unidentified_Bacteroidales	s__unidentified_Bacteroidales	ASV_1215	0	0	0	0	0	0	0	0	0	0	0	0	0	0	14	4	15	26	0	0
d__Bacteria	p__Bacteroidetes	c__Bacteroidia	o__Bacteroidales	f__S24-7	g__unidentified_S24-7	s__unidentified_S24-7	ASV_1216	9	12	7	8	4	13	7	13	11	6	2	1	1	0	0	0	0	0	0	0
d__Bacteria	p__Bacteroidetes	c__Bacteroidia	o__Bacteroidales	f__S24-7	g__unidentified_S24-7	s__unidentified_S24-7	ASV_1217	0	0	6	11	17	6	8	6	0	15	0	6	6	0	0	0	0	0	0	0
d__Bacteria	p__Firmicutes	c__Clostridia	o__Clostridiales	f__Ruminococcaceae	g__Oscillospira	s__unidentified_Oscillospira	ASV_1218	0	0	0	13	0	16	0	0	7	0	0	0	0	18	4	0	0	18	0	0
d__Bacteria	p__Firmicutes	c__Clostridia	o__Clostridiales	f__Lachnospiraceae	g__unidentified_Lachnospiraceae	s__unidentified_Lachnospiraceae	ASV_1219	0	0	0	0	0	0	0	0	6	0	3	0	0	0	9	13	11	5	15	4
d__Bacteria	p__Bacteroidetes	c__Bacteroidia	o__Bacteroidales	f__[Odoribacteraceae]	g__Odoribacter	s__unidentified_Odoribacter	ASV_1220	0	0	0	0	0	0	0	0	0	0	9	0	7	13	9	5	0	0	9	0
d__Bacteria	p__Firmicutes	c__Clostridia	o__Clostridiales	f__unclassified_Clostridiales	g__unclassified_Clostridiales	s__unclassified_Clostridiales	ASV_1221	0	0	0	0	0	0	0	0	0	0	44	0	0	0	0	0	21	0	0	0
d__Bacteria	p__Firmicutes	c__Clostridia	o__Clostridiales	f__unidentified_Clostridiales	g__unidentified_Clostridiales	s__unidentified_Clostridiales	ASV_1222	0	0	0	0	0	0	0	0	0	0	0	0	0	0	0	0	29	37	0	0
d__Bacteria	p__Bacteroidetes	c__Bacteroidia	o__Bacteroidales	f__S24-7	g__unidentified_S24-7	s__unidentified_S24-7	ASV_1223	5	2	5	5	8	1	5	3	0	4	1	9	5	1	2	0	1	2	0	2
d__Bacteria	p__Bacteroidetes	c__Bacteroidia	o__Bacteroidales	f__S24-7	g__unidentified_S24-7	s__unidentified_S24-7	ASV_1224	5	4	26	0	25	9	11	11	3	0	0	1	0	0	0	0	0	0	0	0
d__Bacteria	p__Bacteroidetes	c__Bacteroidia	o__Bacteroidales	f__S24-7	g__unidentified_S24-7	s__unidentified_S24-7	ASV_1225	0	8	7	15	8	16	3	9	6	0	0	0	0	1	0	0	0	0	0	3
d__Bacteria	p__Bacteroidetes	c__Bacteroidia	o__Bacteroidales	f__S24-7	g__unidentified_S24-7	s__unidentified_S24-7	ASV_1226	0	0	5	15	8	0	5	6	0	53	0	0	0	0	0	0	0	0	0	0
d__Bacteria	p__Proteobacteria	c__Alphaproteobacteria	o__RF32	f__unidentified_RF32	g__unidentified_RF32	s__unidentified_RF32	ASV_1227	5	0	0	4	0	0	0	0	4	0	2	41	14	0	8	0	0	0	0	6
d__Bacteria	p__Bacteroidetes	c__Bacteroidia	o__Bacteroidales	f__S24-7	g__unidentified_S24-7	s__unidentified_S24-7	ASV_1228	7	9	15	0	19	4	3	7	7	0	1	6	3	2	0	0	0	1	0	4
d__Bacteria	p__Firmicutes	c__Clostridia	o__Clostridiales	f__Lachnospiraceae	g__unidentified_Lachnospiraceae	s__unidentified_Lachnospiraceae	ASV_1229	0	93	0	0	0	0	0	0	0	0	0	0	0	0	0	0	0	0	0	0
d__Bacteria	p__Bacteroidetes	c__Bacteroidia	o__Bacteroidales	f__S24-7	g__unidentified_S24-7	s__unidentified_S24-7	ASV_1230	0	0	20	28	21	0	10	8	0	0	0	0	0	0	0	0	0	0	0	0
d__Bacteria	p__Bacteroidetes	c__Bacteroidia	o__Bacteroidales	f__S24-7	g__unidentified_S24-7	s__unidentified_S24-7	ASV_1231	0	0	0	15	0	8	34	9	0	17	0	0	0	0	0	0	0	0	0	0
d__Bacteria	p__Firmicutes	c__Clostridia	o__Clostridiales	f__unclassified_Clostridiales	g__unclassified_Clostridiales	s__unclassified_Clostridiales	ASV_1232	0	0	0	0	0	0	0	0	4	0	7	0	0	0	6	13	9	0	12	11
d__Bacteria	p__Firmicutes	c__Clostridia	o__Clostridiales	f__Lachnospiraceae	g__unidentified_Lachnospiraceae	s__unidentified_Lachnospiraceae	ASV_1233	0	0	0	0	0	0	0	0	8	0	14	0	21	0	0	2	5	0	0	15
d__Bacteria	p__Firmicutes	c__Clostridia	o__Clostridiales	f__Lachnospiraceae	g__[Ruminococcus]	s__[Ruminococcus]_gnavus	ASV_1234	0	0	0	0	0	0	0	0	0	0	30	0	0	0	22	11	4	0	3	0
d__Bacteria	p__Firmicutes	c__Clostridia	o__Clostridiales	f__Lachnospiraceae	g__unidentified_Lachnospiraceae	s__unidentified_Lachnospiraceae	ASV_1235	0	0	0	0	0	0	0	0	0	0	0	0	0	0	28	0	11	0	0	0
d__Bacteria	p__Bacteroidetes	c__Bacteroidia	o__Bacteroidales	f__S24-7	g__unidentified_S24-7	s__unidentified_S24-7	ASV_1236	0	0	0	0	0	0	0	0	0	0	0	0	0	0	19	2	14	22	0	0
d__Bacteria	p__Firmicutes	c__Clostridia	o__Clostridiales	f__unidentified_Clostridiales	g__unidentified_Clostridiales	s__unidentified_Clostridiales	ASV_1237	0	0	0	0	0	0	0	0	0	0	0	0	0	0	5	26	23	22	0	0
d__Bacteria	p__Firmicutes	c__Clostridia	o__Clostridiales	f__unidentified_Clostridiales	g__unidentified_Clostridiales	s__unidentified_Clostridiales	ASV_1238	13	17	3	0	15	0	0	15	0	0	0	0	0	0	0	0	7	0	0	13
d__Bacteria	p__Bacteroidetes	c__Bacteroidia	o__Bacteroidales	f__S24-7	g__unidentified_S24-7	s__unidentified_S24-7	ASV_1239	1	8	18	4	17	7	10	5	3	6	0	4	8	1	0	0	0	0	0	0
d__Bacteria	p__Proteobacteria	c__Betaproteobacteria	o__Burkholderiales	f__Comamonadaceae	g__Aquabacterium	s__unidentified_Aquabacterium	ASV_1240	2	7	0	3	6	8	4	0	7	6	0	3	0	0	0	5	3	0	1	3
d__Bacteria	p__Firmicutes	c__Clostridia	o__Clostridiales	f__unidentified_Clostridiales	g__unidentified_Clostridiales	s__unidentified_Clostridiales	ASV_1241	83	0	0	0	0	14	0	0	0	0	0	0	0	0	0	0	0	0	0	6
d__Bacteria	p__Firmicutes	c__Clostridia	o__Clostridiales	f__unidentified_Clostridiales	g__unidentified_Clostridiales	s__unidentified_Clostridiales	ASV_1242	0	9	0	0	0	15	8	0	6	0	0	11	0	0	0	3	8	0	0	0
d__Bacteria	p__Firmicutes	c__Clostridia	o__Clostridiales	f__Lachnospiraceae	g__unidentified_Lachnospiraceae	s__unidentified_Lachnospiraceae	ASV_1243	0	17	0	10	0	9	0	0	0	0	0	0	0	0	0	25	8	8	0	0
d__Bacteria	p__Firmicutes	c__Clostridia	o__Clostridiales	f__unclassified_Clostridiales	g__unclassified_Clostridiales	s__unclassified_Clostridiales	ASV_1244	0	0	0	0	0	0	0	0	0	0	4	0	0	0	28	25	17	0	0	0
d__Bacteria	p__Firmicutes	c__Clostridia	o__Clostridiales	f__unclassified_Clostridiales	g__unclassified_Clostridiales	s__unclassified_Clostridiales	ASV_1245	0	0	0	0	0	0	0	0	0	0	22	0	0	5	7	3	21	7	12	4
d__Bacteria	p__Bacteroidetes	c__Bacteroidia	o__Bacteroidales	f__S24-7	g__unidentified_S24-7	s__unidentified_S24-7	ASV_1246	24	7	19	1	9	5	0	0	0	0	3	11	9	1	0	0	0	0	1	1
d__Bacteria	p__Bacteroidetes	c__Bacteroidia	o__Bacteroidales	f__S24-7	g__unidentified_S24-7	s__unidentified_S24-7	ASV_1247	10	11	23	7	34	2	3	3	0	0	0	0	0	0	0	0	0	0	0	0
d__Bacteria	p__Bacteroidetes	c__Bacteroidia	o__Bacteroidales	f__S24-7	g__unidentified_S24-7	s__unidentified_S24-7	ASV_1248	7	4	12	25	17	2	6	4	0	8	0	1	1	0	0	0	0	0	0	0
d__Bacteria	p__Bacteroidetes	c__Bacteroidia	o__Bacteroidales	f__Porphyromonadaceae	g__Parabacteroides	s__unidentified_Parabacteroides	ASV_1249	0	21	0	38	27	0	0	0	0	0	0	0	0	0	0	0	0	0	0	0
d__Bacteria	p__Actinobacteria	c__Coriobacteriia	o__Coriobacteriales	f__Coriobacteriaceae	g__Adlercreutzia	s__unidentified_Adlercreutzia	ASV_1250	0	0	0	0	9	11	9	0	0	0	0	0	4	11	0	0	0	0	0	7
d__Bacteria	p__Firmicutes	c__Clostridia	o__Clostridiales	f__unclassified_Clostridiales	g__unclassified_Clostridiales	s__unclassified_Clostridiales	ASV_1251	0	0	0	0	0	0	0	0	24	0	0	0	0	0	3	3	17	6	11	9
d__Bacteria	p__Bacteroidetes	c__Bacteroidia	o__Bacteroidales	f__S24-7	g__unidentified_S24-7	s__unidentified_S24-7	ASV_1252	4	13	23	8	8	10	10	0	0	10	0	0	0	0	0	0	0	0	0	0
d__Bacteria	p__Bacteroidetes	c__Bacteroidia	o__Bacteroidales	f__S24-7	g__unidentified_S24-7	s__unidentified_S24-7	ASV_1253	1	6	3	4	1	2	1	5	7	0	1	10	4	0	5	0	3	4	2	8
d__Bacteria	p__Firmicutes	c__Clostridia	o__Clostridiales	f__unclassified_Clostridiales	g__unclassified_Clostridiales	s__unclassified_Clostridiales	ASV_1254	21	0	0	0	0	0	0	0	0	51	0	0	0	15	0	0	0	0	0	0
d__Bacteria	p__Firmicutes	c__Clostridia	o__Clostridiales	f__Lachnospiraceae	g__unclassified_Lachnospiraceae	s__unclassified_Lachnospiraceae	ASV_1255	0	0	0	0	0	0	0	0	12	0	0	0	0	0	15	0	0	0	12	5
d__Bacteria	p__Firmicutes	c__Clostridia	o__Clostridiales	f__Lachnospiraceae	g__Clostridium	s__unclassified_Clostridium	ASV_1256	0	0	0	0	0	0	0	0	6	0	0	48	0	0	0	0	0	0	0	0
d__Bacteria	p__Firmicutes	c__Clostridia	o__Clostridiales	f__unidentified_Clostridiales	g__unidentified_Clostridiales	s__unidentified_Clostridiales	ASV_1257	0	0	0	0	0	0	0	0	0	0	0	0	0	0	0	0	18	5	0	0
d__Bacteria	p__Bacteroidetes	c__Bacteroidia	o__Bacteroidales	f__S24-7	g__unidentified_S24-7	s__unidentified_S24-7	ASV_1258	2	10	19	0	11	8	8	16	3	8	0	0	0	0	0	0	0	0	0	0
d__Bacteria	p__Firmicutes	c__Clostridia	o__Clostridiales	f__Lachnospiraceae	g__unidentified_Lachnospiraceae	s__unidentified_Lachnospiraceae	ASV_1259	0	0	0	0	0	18	0	0	0	0	6	0	0	0	18	16	6	11	0	0
d__Bacteria	p__Firmicutes	c__Clostridia	o__Clostridiales	f__unidentified_Clostridiales	g__unidentified_Clostridiales	s__unidentified_Clostridiales	ASV_1260	0	0	0	0	0	0	0	0	6	0	5	0	0	0	13	11	12	15	0	0
d__Bacteria	p__Firmicutes	c__Clostridia	o__Clostridiales	f__Lachnospiraceae	g__unclassified_Lachnospiraceae	s__unclassified_Lachnospiraceae	ASV_1261	0	0	0	0	0	0	0	0	13	0	27	0	19	0	0	0	4	0	0	0
d__Bacteria	p__Firmicutes	c__Clostridia	o__Clostridiales	f__unidentified_Clostridiales	g__unidentified_Clostridiales	s__unidentified_Clostridiales	ASV_1262	0	0	0	0	0	0	0	0	0	0	18	0	0	4	0	0	0	7	12	10
d__Bacteria	p__Firmicutes	c__Clostridia	o__Clostridiales	f__unidentified_Clostridiales	g__unidentified_Clostridiales	s__unidentified_Clostridiales	ASV_1263	0	0	0	0	0	0	0	0	0	0	21	0	0	0	18	19	0	0	1	0
d__Bacteria	p__Firmicutes	c__Clostridia	o__Clostridiales	f__unidentified_Clostridiales	g__unidentified_Clostridiales	s__unidentified_Clostridiales	ASV_1264	0	0	0	0	0	0	0	0	0	0	37	0	0	0	12	0	3	10	0	9
d__Bacteria	p__Firmicutes	c__Clostridia	o__Clostridiales	f__unclassified_Clostridiales	g__unclassified_Clostridiales	s__unclassified_Clostridiales	ASV_1265	0	0	0	0	0	0	0	0	0	0	2	0	0	0	0	11	16	0	24	17
d__Bacteria	p__Deferribacteres	c__Deferribacteres	o__Deferribacterales	f__Deferribacteraceae	g__Mucispirillum	s__Mucispirillum_schaedleri	ASV_1266	0	0	0	0	0	0	0	0	0	0	0	0	0	0	30	8	11	0	25	0
d__Bacteria	p__Bacteroidetes	c__Bacteroidia	o__Bacteroidales	f__Porphyromonadaceae	g__Parabacteroides	s__unidentified_Parabacteroides	ASV_1267	3	2	0	0	0	0	4	0	0	11	4	4	1	10	4	3	7	3	2	1
d__Bacteria	p__Bacteroidetes	c__Bacteroidia	o__Bacteroidales	f__S24-7	g__unidentified_S24-7	s__unidentified_S24-7	ASV_1268	5	4	6	0	3	14	16	9	5	1	0	7	2	1	0	0	1	5	0	1
d__Bacteria	p__Bacteroidetes	c__Bacteroidia	o__Bacteroidales	f__S24-7	g__unidentified_S24-7	s__unidentified_S24-7	ASV_1269	29	5	13	2	10	4	4	1	1	0	0	0	0	0	0	0	0	7	0	0
d__Bacteria	p__Firmicutes	c__Clostridia	o__Clostridiales	f__unclassified_Clostridiales	g__unclassified_Clostridiales	s__unclassified_Clostridiales	ASV_1270	2	42	0	0	0	0	0	15	0	0	11	5	0	0	1	7	0	0	0	0
d__Bacteria	p__Bacteroidetes	c__Bacteroidia	o__Bacteroidales	f__S24-7	g__unidentified_S24-7	s__unidentified_S24-7	ASV_1271	0	2	4	1	3	12	16	11	7	0	3	1	6	0	3	0	0	1	1	1
d__Bacteria	p__Bacteroidetes	c__Bacteroidia	o__Bacteroidales	f__S24-7	g__unidentified_S24-7	s__unidentified_S24-7	ASV_1272	0	7	10	4	7	1	0	2	1	3	0	6	18	1	0	0	0	1	0	6
d__Bacteria	p__Firmicutes	c__Clostridia	o__Clostridiales	f__[Mogibacteriaceae]	g__unidentified_[Mogibacteriaceae]	s__unidentified_[Mogibacteriaceae]	ASV_1273	0	5	0	0	0	4	0	2	6	0	2	0	8	7	2	3	0	0	6	0
d__Bacteria	p__Firmicutes	c__Clostridia	o__Clostridiales	f__Ruminococcaceae	g__Oscillospira	s__unidentified_Oscillospira	ASV_1274	0	4	0	0	0	0	0	5	14	2	3	0	0	8	3	8	8	4	8	4
d__Bacteria	p__Firmicutes	c__Clostridia	o__Clostridiales	f__unidentified_Clostridiales	g__unidentified_Clostridiales	s__unidentified_Clostridiales	ASV_1275	0	0	0	0	0	18	0	0	10	0	7	4	0	0	3	15	1	8	0	0
d__Bacteria	p__Bacteroidetes	c__Bacteroidia	o__Bacteroidales	f__S24-7	g__unidentified_S24-7	s__unidentified_S24-7	ASV_1276	0	0	0	0	0	0	0	0	0	0	0	0	0	0	7	1	11	31	0	0
d__Bacteria	p__Bacteroidetes	c__Bacteroidia	o__Bacteroidales	f__S24-7	g__unidentified_S24-7	s__unidentified_S24-7	ASV_1277	6	4	8	1	2	3	15	9	11	8	5	0	2	1	3	0	0	3	0	0
d__Bacteria	p__Bacteroidetes	c__Bacteroidia	o__Bacteroidales	f__S24-7	g__unidentified_S24-7	s__unidentified_S24-7	ASV_1278	10	1	26	2	6	4	6	4	3	0	0	0	0	0	3	0	0	5	0	0
d__Bacteria	p__Actinobacteria	c__Actinobacteria	o__Actinomycetales	f__Micrococcaceae	g__Rothia	s__Rothia_mucilaginosa	ASV_1279	21	0	0	9	0	23	0	0	0	0	0	0	0	0	0	0	0	0	0	28
d__Bacteria	p__Bacteroidetes	c__Bacteroidia	o__Bacteroidales	f__S24-7	g__unidentified_S24-7	s__unidentified_S24-7	ASV_1280	0	3	4	0	2	9	4	3	4	0	0	8	9	0	8	0	5	2	1	9
d__Bacteria	p__Firmicutes	c__Clostridia	o__Clostridiales	f__Ruminococcaceae	g__unidentified_Ruminococcaceae	s__unidentified_Ruminococcaceae	ASV_1281	0	28	0	0	0	0	0	0	0	0	0	0	0	0	0	0	0	0	17	27
d__Bacteria	p__Firmicutes	c__Clostridia	o__Clostridiales	f__Lachnospiraceae	g__unclassified_Lachnospiraceae	s__unclassified_Lachnospiraceae	ASV_1282	0	0	0	0	0	0	0	0	21	0	30	0	0	0	0	25	0	0	0	0
d__Bacteria	p__Firmicutes	c__Clostridia	o__Clostridiales	f__unidentified_Clostridiales	g__unidentified_Clostridiales	s__unidentified_Clostridiales	ASV_1283	0	0	0	0	0	0	0	0	0	0	19	1	0	0	4	8	2	2	8	23
d__Bacteria	p__Bacteroidetes	c__Bacteroidia	o__Bacteroidales	f__S24-7	g__unidentified_S24-7	s__unidentified_S24-7	ASV_1284	27	0	0	0	15	0	5	6	0	0	0	0	0	0	0	0	0	0	0	15
d__Bacteria	p__Bacteroidetes	c__Bacteroidia	o__Bacteroidales	f__S24-7	g__unidentified_S24-7	s__unidentified_S24-7	ASV_1285	6	4	12	24	12	5	6	7	1	5	0	1	0	0	0	0	0	0	0	0
d__Bacteria	p__Bacteroidetes	c__Bacteroidia	o__Bacteroidales	f__S24-7	g__unidentified_S24-7	s__unidentified_S24-7	ASV_1286	0	6	28	0	43	0	0	8	0	0	0	0	0	0	0	0	0	0	0	0
d__Bacteria	p__Bacteroidetes	c__Bacteroidia	o__Bacteroidales	f__S24-7	g__unidentified_S24-7	s__unidentified_S24-7	ASV_1287	0	3	15	24	13	0	1	1	0	18	0	0	0	0	0	0	0	0	0	0
d__Bacteria	p__Firmicutes	c__Clostridia	o__Clostridiales	f__Lachnospiraceae	g__unidentified_Lachnospiraceae	s__unidentified_Lachnospiraceae	ASV_1288	0	47	0	27	0	0	0	0	0	0	0	0	0	0	0	0	0	0	0	0
d__Bacteria	p__Firmicutes	c__Clostridia	o__Clostridiales	f__unidentified_Clostridiales	g__unidentified_Clostridiales	s__unidentified_Clostridiales	ASV_1289	0	28	0	15	0	0	0	0	0	0	0	0	0	15	0	0	0	0	0	0
d__Bacteria	p__TM7	c__TM7-3	o__CW040	f__F16	g__unidentified_F16	s__unidentified_F16	ASV_1290	0	0	0	0	0	6	0	0	0	0	0	4	7	4	5	0	9	26	0	0
d__Bacteria	p__Firmicutes	c__Clostridia	o__Clostridiales	f__unclassified_Clostridiales	g__unclassified_Clostridiales	s__unclassified_Clostridiales	ASV_1291	0	0	0	0	0	17	0	0	13	0	0	0	0	0	4	0	0	0	14	7
d__Bacteria	p__Firmicutes	c__Clostridia	o__Clostridiales	f__Lachnospiraceae	g__unidentified_Lachnospiraceae	s__unidentified_Lachnospiraceae	ASV_1292	0	0	0	0	0	0	0	0	0	0	0	0	0	0	0	0	0	0	49	5
d__Bacteria	p__Firmicutes	c__Clostridia	o__Clostridiales	f__Lachnospiraceae	g__unidentified_Lachnospiraceae	s__unidentified_Lachnospiraceae	ASV_1293	0	0	0	0	0	0	0	0	0	0	0	0	0	0	35	0	0	13	27	0
d__Bacteria	p__Bacteroidetes	c__Bacteroidia	o__Bacteroidales	f__S24-7	g__unidentified_S24-7	s__unidentified_S24-7	ASV_1294	10	0	23	0	24	0	0	0	0	0	0	14	17	0	0	0	0	0	0	0
d__Bacteria	p__Bacteroidetes	c__Bacteroidia	o__Bacteroidales	f__S24-7	g__unidentified_S24-7	s__unidentified_S24-7	ASV_1295	3	0	0	0	0	8	5	10	0	0	29	8	5	0	8	0	0	0	0	0
d__Bacteria	p__Bacteroidetes	c__Bacteroidia	o__Bacteroidales	f__S24-7	g__unidentified_S24-7	s__unidentified_S24-7	ASV_1296	33	2	10	0	7	6	4	7	1	1	0	0	0	0	7	0	1	3	0	1
d__Bacteria	p__Bacteroidetes	c__Bacteroidia	o__Bacteroidales	f__S24-7	g__unidentified_S24-7	s__unidentified_S24-7	ASV_1297	3	2	29	8	12	5	8	3	2	3	0	2	1	1	0	0	0	0	0	3
d__Bacteria	p__Bacteroidetes	c__Bacteroidia	o__Bacteroidales	f__S24-7	g__unidentified_S24-7	s__unidentified_S24-7	ASV_1298	2	6	17	5	14	9	6	6	8	6	0	0	0	0	0	0	0	0	0	0
d__Bacteria	p__Bacteroidetes	c__Bacteroidia	o__Bacteroidales	f__Prevotellaceae	g__Prevotella	s__Prevotella_nanceiensis	ASV_1299	0	6	0	6	2	2	0	7	9	0	0	11	11	6	6	4	0	0	0	5
d__Bacteria	p__Bacteroidetes	c__Bacteroidia	o__Bacteroidales	f__S24-7	g__unidentified_S24-7	s__unidentified_S24-7	ASV_1300	0	10	15	18	31	0	0	0	0	0	0	0	0	0	0	0	0	0	0	0
d__Bacteria	p__Firmicutes	c__Clostridia	o__Clostridiales	f__Lachnospiraceae	g__unidentified_Lachnospiraceae	s__unidentified_Lachnospiraceae	ASV_1301	0	0	33	0	0	0	0	0	0	0	0	0	0	0	0	0	0	0	0	0
d__Bacteria	p__Firmicutes	c__Clostridia	o__Clostridiales	f__Lachnospiraceae	g__unidentified_Lachnospiraceae	s__unidentified_Lachnospiraceae	ASV_1302	0	0	0	0	0	0	0	0	19	0	22	0	0	0	0	36	0	0	0	0
d__Bacteria	p__Firmicutes	c__Clostridia	o__Clostridiales	f__unidentified_Clostridiales	g__unidentified_Clostridiales	s__unidentified_Clostridiales	ASV_1303	0	0	0	0	0	0	0	0	0	0	22	0	0	0	0	0	0	0	14	23
d__Bacteria	p__Firmicutes	c__Clostridia	o__Clostridiales	f__Lachnospiraceae	g__unidentified_Lachnospiraceae	s__unidentified_Lachnospiraceae	ASV_1304	0	0	0	0	0	0	0	0	0	0	0	0	0	35	0	0	0	15	0	0
d__Bacteria	p__Bacteroidetes	c__Bacteroidia	o__Bacteroidales	f__unidentified_Bacteroidales	g__unidentified_Bacteroidales	s__unidentified_Bacteroidales	ASV_1305	0	0	0	0	0	0	0	0	0	0	0	0	0	0	22	7	3	11	0	0
d__Bacteria	p__Firmicutes	c__Clostridia	o__Clostridiales	f__Lachnospiraceae	g__unidentified_Lachnospiraceae	s__unidentified_Lachnospiraceae	ASV_1306	0	0	0	0	0	0	0	0	0	0	0	0	0	0	50	0	16	0	0	0
d__Bacteria	p__Firmicutes	c__Clostridia	o__Clostridiales	f__Ruminococcaceae	g__unidentified_Ruminococcaceae	s__unidentified_Ruminococcaceae	ASV_1307	0	0	0	0	0	0	0	0	0	0	0	0	0	0	0	25	0	9	9	7
d__Bacteria	p__Firmicutes	c__Clostridia	o__Clostridiales	f__unidentified_Clostridiales	g__unidentified_Clostridiales	s__unidentified_Clostridiales	ASV_1308	25	0	0	0	12	0	0	0	22	0	0	0	0	0	0	0	0	0	0	17
d__Bacteria	p__Bacteroidetes	c__Bacteroidia	o__Bacteroidales	f__S24-7	g__unidentified_S24-7	s__unidentified_S24-7	ASV_1309	11	4	12	6	6	6	11	10	3	8	1	0	0	0	0	0	2	0	0	0
d__Bacteria	p__Firmicutes	c__Clostridia	o__Clostridiales	f__Lachnospiraceae	g__Coprococcus	s__unidentified_Coprococcus	ASV_1310	12	3	0	11	0	0	0	0	7	9	0	0	6	0	3	0	4	10	0	9
d__Bacteria	p__Firmicutes	c__Clostridia	o__Clostridiales	f__Peptococcaceae	g__unidentified_Peptococcaceae	s__unidentified_Peptococcaceae	ASV_1311	8	12	3	0	0	3	3	6	8	23	0	0	2	0	0	2	4	0	0	0
d__Bacteria	p__Bacteroidetes	c__Bacteroidia	o__Bacteroidales	f__S24-7	g__unidentified_S24-7	s__unidentified_S24-7	ASV_1312	0	5	7	1	5	8	3	7	3	41	0	0	0	0	0	0	0	0	0	0
d__Bacteria	p__Firmicutes	c__Clostridia	o__Clostridiales	f__unclassified_Clostridiales	g__unclassified_Clostridiales	s__unclassified_Clostridiales	ASV_1313	0	0	0	0	0	0	0	0	0	0	17	0	11	0	0	0	9	0	10	24
d__Bacteria	p__Bacteroidetes	c__Bacteroidia	o__Bacteroidales	f__S24-7	g__unidentified_S24-7	s__unidentified_S24-7	ASV_1314	4	0	4	0	2	2	4	7	2	0	2	11	8	0	0	1	3	4	0	0
d__Bacteria	p__Firmicutes	c__Clostridia	o__Clostridiales	f__[Mogibacteriaceae]	g__unidentified_[Mogibacteriaceae]	s__unidentified_[Mogibacteriaceae]	ASV_1315	5	0	8	5	5	0	6	0	0	0	0	5	2	8	0	3	7	5	4	0
d__Bacteria	p__Firmicutes	c__Clostridia	o__Clostridiales	f__Ruminococcaceae	g__unclassified_Ruminococcaceae	s__unclassified_Ruminococcaceae	ASV_1316	5	0	0	0	0	0	7	7	6	0	7	0	4	3	0	4	5	0	2	6
d__Bacteria	p__Bacteroidetes	c__Bacteroidia	o__Bacteroidales	f__S24-7	g__unidentified_S24-7	s__unidentified_S24-7	ASV_1317	0	1	0	0	0	0	0	0	0	4	4	22	11	8	3	1	5	10	0	2
d__Bacteria	p__Bacteroidetes	c__Bacteroidia	o__Bacteroidales	f__S24-7	g__unidentified_S24-7	s__unidentified_S24-7	ASV_1318	0	3	4	3	5	1	1	1	3	5	0	17	17	9	0	0	0	0	1	3
d__Bacteria	p__Bacteroidetes	c__Bacteroidia	o__Bacteroidales	f__S24-7	g__unidentified_S24-7	s__unidentified_S24-7	ASV_1319	0	3	9	21	10	6	1	8	4	18	0	0	0	0	0	0	0	0	0	0
d__Bacteria	p__Firmicutes	c__Clostridia	o__Clostridiales	f__Ruminococcaceae	g__Oscillospira	s__unidentified_Oscillospira	ASV_1320	0	0	0	0	0	0	0	0	0	0	0	0	0	0	5	0	0	0	30	27
d__Bacteria	p__Firmicutes	c__Clostridia	o__Clostridiales	f__Lachnospiraceae	g__unidentified_Lachnospiraceae	s__unidentified_Lachnospiraceae	ASV_1321	0	0	0	0	0	0	0	0	0	0	4	0	0	0	10	0	10	0	30	17
d__Bacteria	p__Bacteroidetes	c__Bacteroidia	o__Bacteroidales	f__Rikenellaceae	g__unclassified_Rikenellaceae	s__unclassified_Rikenellaceae	ASV_1322	14	0	0	0	0	0	0	0	0	0	0	6	3	4	2	0	0	0	6	2
d__Bacteria	p__Bacteroidetes	c__Bacteroidia	o__Bacteroidales	f__S24-7	g__unidentified_S24-7	s__unidentified_S24-7	ASV_1323	0	0	0	30	0	0	20	19	0	0	0	0	0	0	0	0	0	0	0	0
d__Bacteria	p__Firmicutes	c__Clostridia	o__Clostridiales	f__Ruminococcaceae	g__Oscillospira	s__unidentified_Oscillospira	ASV_1324	0	0	0	0	0	0	0	0	17	0	0	0	0	10	6	0	8	8	12	10
d__Bacteria	p__Firmicutes	c__Clostridia	o__Clostridiales	f__unclassified_Clostridiales	g__unclassified_Clostridiales	s__unclassified_Clostridiales	ASV_1325	0	0	0	0	0	0	0	0	0	0	30	0	1	0	5	8	3	5	16	4
d__Bacteria	p__Firmicutes	c__Clostridia	o__Clostridiales	f__unidentified_Clostridiales	g__unidentified_Clostridiales	s__unidentified_Clostridiales	ASV_1326	0	0	0	0	0	0	0	0	0	0	20	0	0	11	16	1	0	0	3	19
d__Bacteria	p__Firmicutes	c__Clostridia	o__Clostridiales	f__unidentified_Clostridiales	g__unidentified_Clostridiales	s__unidentified_Clostridiales	ASV_1327	0	0	0	0	0	0	0	0	0	0	12	0	1	0	6	20	0	12	3	4
d__Bacteria	p__Bacteroidetes	c__Bacteroidia	o__Bacteroidales	f__Bacteroidaceae	g__Bacteroides	s__Bacteroides_acidifaciens	ASV_1328	2	0	0	0	6	0	1	0	0	0	0	24	8	14	4	8	5	5	0	0
d__Bacteria	p__Bacteroidetes	c__Bacteroidia	o__Bacteroidales	f__S24-7	g__unidentified_S24-7	s__unidentified_S24-7	ASV_1329	1	1	0	1	0	9	0	5	2	0	0	19	9	4	1	3	2	5	3	5
d__Bacteria	p__Bacteroidetes	c__Bacteroidia	o__Bacteroidales	f__Rikenellaceae	g__unidentified_Rikenellaceae	s__unidentified_Rikenellaceae	ASV_1330	2	0	0	0	0	0	2	0	0	1	9	8	2	9	0	2	1	3	2	3
d__Bacteria	p__Bacteroidetes	c__Bacteroidia	o__Bacteroidales	f__S24-7	g__unidentified_S24-7	s__unidentified_S24-7	ASV_1331	15	0	26	0	14	0	0	0	0	0	0	0	0	0	0	0	0	0	0	0
d__Bacteria	p__Bacteroidetes	c__Bacteroidia	o__Bacteroidales	f__S24-7	g__unidentified_S24-7	s__unidentified_S24-7	ASV_1332	7	2	5	4	3	0	5	5	3	3	10	4	6	7	1	1	1	4	2	1
d__Bacteria	p__Bacteroidetes	c__Bacteroidia	o__Bacteroidales	f__S24-7	g__unidentified_S24-7	s__unidentified_S24-7	ASV_1333	0	5	24	17	19	0	4	1	2	0	0	0	0	0	0	0	0	0	0	0
d__Bacteria	p__Firmicutes	c__Clostridia	o__Clostridiales	f__Lachnospiraceae	g__unidentified_Lachnospiraceae	s__unidentified_Lachnospiraceae	ASV_1334	0	82	0	0	0	0	0	0	0	0	0	0	0	0	0	0	0	0	0	0
d__Bacteria	p__Firmicutes	c__Clostridia	o__Clostridiales	f__Lachnospiraceae	g__Coprococcus	s__unidentified_Coprococcus	ASV_1335	0	0	0	0	0	0	0	37	0	0	0	0	0	9	0	0	0	0	0	0
d__Bacteria	p__Firmicutes	c__Clostridia	o__Clostridiales	f__unclassified_Clostridiales	g__unclassified_Clostridiales	s__unclassified_Clostridiales	ASV_1336	0	0	0	0	0	0	0	0	19	0	0	0	0	0	19	0	19	0	7	0
d__Bacteria	p__Firmicutes	c__Clostridia	o__Clostridiales	f__unidentified_Clostridiales	g__unidentified_Clostridiales	s__unidentified_Clostridiales	ASV_1337	0	0	0	0	0	0	0	0	0	0	20	0	9	0	16	10	11	0	3	0
d__Bacteria	p__Firmicutes	c__Clostridia	o__Clostridiales	f__Lachnospiraceae	g__unidentified_Lachnospiraceae	s__unidentified_Lachnospiraceae	ASV_1338	0	0	0	0	0	0	0	0	0	0	0	0	0	0	0	0	0	0	0	35
d__Bacteria	p__Firmicutes	c__Clostridia	o__Clostridiales	f__Ruminococcaceae	g__Oscillospira	s__unidentified_Oscillospira	ASV_1339	31	0	0	0	0	2	0	0	8	6	0	0	5	0	4	3	1	2	7	4
d__Bacteria	p__Bacteroidetes	c__Bacteroidia	o__Bacteroidales	f__S24-7	g__unidentified_S24-7	s__unidentified_S24-7	ASV_1340	0	13	12	12	17	0	5	3	1	1	0	4	4	3	0	0	1	1	1	0
d__Bacteria	p__Bacteroidetes	c__Bacteroidia	o__Bacteroidales	f__S24-7	g__unidentified_S24-7	s__unidentified_S24-7	ASV_1341	0	2	10	13	16	1	2	2	2	28	0	2	0	0	0	0	0	0	0	0
d__Bacteria	p__Firmicutes	c__Clostridia	o__Clostridiales	f__unclassified_Clostridiales	g__unclassified_Clostridiales	s__unclassified_Clostridiales	ASV_1342	0	12	0	0	0	21	0	0	11	0	0	0	0	0	9	0	0	4	9	0
d__Bacteria	p__Firmicutes	c__Clostridia	o__Clostridiales	f__Lachnospiraceae	g__unidentified_Lachnospiraceae	s__unidentified_Lachnospiraceae	ASV_1343	0	0	0	0	0	0	0	0	0	0	21	0	1	0	0	9	1	0	18	14
d__Bacteria	p__Firmicutes	c__Clostridia	o__Clostridiales	f__unidentified_Clostridiales	g__unidentified_Clostridiales	s__unidentified_Clostridiales	ASV_1344	0	0	0	0	0	5	0	0	24	0	6	0	4	0	6	2	7	0	0	7
d__Bacteria	p__Firmicutes	c__Clostridia	o__Clostridiales	f__unclassified_Clostridiales	g__unclassified_Clostridiales	s__unclassified_Clostridiales	ASV_1345	0	0	0	0	0	0	0	0	0	0	0	0	0	0	39	0	3	0	0	27
d__Bacteria	p__Bacteroidetes	c__Bacteroidia	o__Bacteroidales	f__Bacteroidaceae	g__Bacteroides	s__Bacteroides_acidifaciens	ASV_1346	6	1	0	0	6	0	1	1	2	0	8	12	3	8	5	0	1	5	0	7
d__Bacteria	p__Bacteroidetes	c__Bacteroidia	o__Bacteroidales	f__Rikenellaceae	g__unclassified_Rikenellaceae	s__unclassified_Rikenellaceae	ASV_1347	2	3	2	1	0	6	1	3	0	1	3	2	1	3	6	4	1	2	8	11
d__Bacteria	p__Bacteroidetes	c__Bacteroidia	o__Bacteroidales	f__S24-7	g__unidentified_S24-7	s__unidentified_S24-7	ASV_1348	2	7	17	17	9	4	5	11	2	3	0	2	0	0	0	0	0	0	0	0
d__Bacteria	p__Bacteroidetes	c__Bacteroidia	o__Bacteroidales	f__S24-7	g__unidentified_S24-7	s__unidentified_S24-7	ASV_1349	0	32	0	12	25	0	0	0	0	0	0	0	0	0	0	0	0	0	0	0
d__Bacteria	p__Firmicutes	c__Clostridia	o__Clostridiales	f__unidentified_Clostridiales	g__unidentified_Clostridiales	s__unidentified_Clostridiales	ASV_1350	0	51	0	0	0	0	0	0	0	0	0	0	0	0	0	0	15	0	0	0
d__Bacteria	p__Firmicutes	c__Clostridia	o__Clostridiales	f__Lachnospiraceae	g__unidentified_Lachnospiraceae	s__unidentified_Lachnospiraceae	ASV_1351	0	81	0	0	0	0	0	0	0	0	0	0	0	0	0	0	0	0	0	0
d__Bacteria	p__Firmicutes	c__Clostridia	o__Clostridiales	f__unclassified_Clostridiales	g__unclassified_Clostridiales	s__unclassified_Clostridiales	ASV_1352	0	0	0	12	0	2	0	0	0	0	0	14	0	3	0	9	1	5	7	0
d__Bacteria	p__Firmicutes	c__Clostridia	o__Clostridiales	f__Lachnospiraceae	g__unclassified_Lachnospiraceae	s__unclassified_Lachnospiraceae	ASV_1353	0	0	0	0	0	3	0	0	31	0	32	0	5	0	0	0	0	0	0	0
d__Bacteria	p__Firmicutes	c__Clostridia	o__Clostridiales	f__Ruminococcaceae	g__unidentified_Ruminococcaceae	s__unidentified_Ruminococcaceae	ASV_1354	0	0	0	0	0	9	0	0	4	0	0	0	0	12	22	0	7	12	1	3
d__Bacteria	p__Firmicutes	c__Clostridia	o__Clostridiales	f__unclassified_Clostridiales	g__unclassified_Clostridiales	s__unclassified_Clostridiales	ASV_1355	0	0	0	0	0	0	0	0	0	0	1	55	0	0	0	0	0	0	0	2
d__Bacteria	p__Firmicutes	c__Clostridia	o__Clostridiales	f__Lachnospiraceae	g__unidentified_Lachnospiraceae	s__unidentified_Lachnospiraceae	ASV_1356	0	0	0	0	0	0	0	0	6	0	10	0	0	0	2	17	5	0	8	5
d__Bacteria	p__Firmicutes	c__Clostridia	o__Clostridiales	f__Ruminococcaceae	g__Ruminococcus	s__unidentified_Ruminococcus	ASV_1357	0	0	0	0	0	0	0	0	0	0	0	0	0	61	14	0	0	0	0	0
d__Bacteria	p__Bacteroidetes	c__Bacteroidia	o__Bacteroidales	f__unidentified_Bacteroidales	g__unidentified_Bacteroidales	s__unidentified_Bacteroidales	ASV_1358	0	0	0	0	0	0	0	0	0	0	0	0	0	0	11	9	6	23	0	0
d__Bacteria	p__Bacteroidetes	c__Bacteroidia	o__Bacteroidales	f__S24-7	g__unidentified_S24-7	s__unidentified_S24-7	ASV_1359	7	2	1	1	1	0	2	0	1	0	3	11	6	4	1	4	5	1	0	6
d__Bacteria	p__Actinobacteria	c__Coriobacteriia	o__Coriobacteriales	f__Coriobacteriaceae	g__Adlercreutzia	s__unidentified_Adlercreutzia	ASV_1360	5	0	8	0	7	0	0	0	0	0	0	6	7	0	0	0	0	0	0	0
d__Bacteria	p__Bacteroidetes	c__Bacteroidia	o__Bacteroidales	f__S24-7	g__unidentified_S24-7	s__unidentified_S24-7	ASV_1361	0	4	10	7	14	14	7	14	5	0	0	3	0	0	0	0	0	0	0	0
d__Bacteria	p__Firmicutes	c__Clostridia	o__Clostridiales	f__unclassified_Clostridiales	g__unclassified_Clostridiales	s__unclassified_Clostridiales	ASV_1362	0	43	0	0	0	0	0	0	0	0	0	0	0	0	0	0	24	0	0	0
d__Bacteria	p__Firmicutes	c__Clostridia	o__Clostridiales	f__unclassified_Clostridiales	g__unclassified_Clostridiales	s__unclassified_Clostridiales	ASV_1363	0	0	0	0	0	0	0	0	11	0	9	0	0	0	0	21	0	8	5	0
d__Bacteria	p__Firmicutes	c__Clostridia	o__Clostridiales	f__Lachnospiraceae	g__unidentified_Lachnospiraceae	s__unidentified_Lachnospiraceae	ASV_1364	0	0	0	0	0	0	0	0	0	0	0	0	0	0	0	31	33	0	0	0
d__Bacteria	p__Firmicutes	c__Clostridia	o__Clostridiales	f__unidentified_Clostridiales	g__unidentified_Clostridiales	s__unidentified_Clostridiales	ASV_1365	0	0	0	0	0	0	0	0	0	0	0	0	0	0	0	21	30	6	0	0
d__Bacteria	p__Bacteroidetes	c__Bacteroidia	o__Bacteroidales	f__S24-7	g__unidentified_S24-7	s__unidentified_S24-7	ASV_1366	1	2	11	15	11	3	8	6	1	5	0	2	0	3	0	0	0	0	0	0
d__Bacteria	p__Bacteroidetes	c__Bacteroidia	o__Bacteroidales	f__S24-7	g__unidentified_S24-7	s__unidentified_S24-7	ASV_1367	0	5	9	19	14	7	0	5	4	0	0	6	5	0	0	0	0	0	0	1
d__Bacteria	p__Bacteroidetes	c__Bacteroidia	o__Bacteroidales	f__S24-7	g__unidentified_S24-7	s__unidentified_S24-7	ASV_1368	0	2	10	2	12	6	5	16	1	23	0	0	0	0	0	0	0	0	0	0
d__Bacteria	p__Firmicutes	c__Clostridia	o__Clostridiales	f__unidentified_Clostridiales	g__unidentified_Clostridiales	s__unidentified_Clostridiales	ASV_1369	0	20	0	9	0	0	0	13	8	0	0	0	0	0	0	0	0	0	5	0
d__Bacteria	p__Firmicutes	c__Clostridia	o__Clostridiales	f__unclassified_Clostridiales	g__unclassified_Clostridiales	s__unclassified_Clostridiales	ASV_1370	0	0	0	0	0	9	0	0	6	0	3	0	0	0	4	5	7	4	8	14
d__Bacteria	p__Firmicutes	c__Clostridia	o__Clostridiales	f__Lachnospiraceae	g__[Ruminococcus]	s__[Ruminococcus]_gnavus	ASV_1371	0	0	0	0	0	0	0	40	0	9	20	0	0	0	0	0	0	0	0	0
d__Bacteria	p__Firmicutes	c__Clostridia	o__Clostridiales	f__Lachnospiraceae	g__unidentified_Lachnospiraceae	s__unidentified_Lachnospiraceae	ASV_1372	0	0	0	0	0	0	0	0	0	0	0	0	0	10	13	0	0	26	0	0
d__Bacteria	p__Bacteroidetes	c__Bacteroidia	o__Bacteroidales	f__S24-7	g__unidentified_S24-7	s__unidentified_S24-7	ASV_1373	4	7	3	1	3	6	6	3	4	0	0	12	9	0	0	0	0	1	0	7
d__Bacteria	p__Bacteroidetes	c__Bacteroidia	o__Bacteroidales	f__S24-7	g__unidentified_S24-7	s__unidentified_S24-7	ASV_1374	0	3	4	12	4	4	5	5	2	1	0	12	10	2	0	0	0	0	0	0
d__Bacteria	p__Bacteroidetes	c__Bacteroidia	o__Bacteroidales	f__S24-7	g__unidentified_S24-7	s__unidentified_S24-7	ASV_1375	0	6	11	8	10	0	3	1	0	2	0	17	8	8	0	0	0	0	0	1
d__Bacteria	p__Bacteroidetes	c__Bacteroidia	o__Bacteroidales	f__S24-7	g__unidentified_S24-7	s__unidentified_S24-7	ASV_1376	0	5	8	20	24	1	5	1	0	0	0	2	0	5	0	0	0	0	0	0
d__Bacteria	p__Firmicutes	c__Clostridia	o__Clostridiales	f__unidentified_Clostridiales	g__unidentified_Clostridiales	s__unidentified_Clostridiales	ASV_1377	0	19	0	0	0	0	0	0	8	0	0	0	0	9	10	7	1	0	12	0
d__Bacteria	p__Bacteroidetes	c__Bacteroidia	o__Bacteroidales	f__S24-7	g__unidentified_S24-7	s__unidentified_S24-7	ASV_1378	3	7	15	21	16	0	2	1	0	0	0	0	0	0	0	0	0	0	0	0
d__Bacteria	p__Firmicutes	c__Clostridia	o__Clostridiales	f__Ruminococcaceae	g__Ruminococcus	s__unidentified_Ruminococcus	ASV_1379	0	20	0	5	0	9	0	0	8	0	0	0	0	0	0	9	6	0	0	6
d__Bacteria	p__Bacteroidetes	c__Bacteroidia	o__Bacteroidales	f__S24-7	g__unidentified_S24-7	s__unidentified_S24-7	ASV_1380	0	4	16	6	15	3	4	2	0	20	0	2	0	0	0	0	0	0	0	0
d__Bacteria	p__Firmicutes	c__Clostridia	o__Clostridiales	f__Lachnospiraceae	g__unidentified_Lachnospiraceae	s__unidentified_Lachnospiraceae	ASV_1381	0	73	0	0	0	0	0	0	0	0	0	0	0	0	0	0	0	0	0	0
d__Bacteria	p__Bacteroidetes	c__Bacteroidia	o__Bacteroidales	f__S24-7	g__unidentified_S24-7	s__unidentified_S24-7	ASV_1382	0	0	14	13	19	0	14	0	0	15	0	0	0	0	0	0	0	0	0	0
d__Bacteria	p__Firmicutes	c__Clostridia	o__Clostridiales	f__Ruminococcaceae	g__Oscillospira	s__unidentified_Oscillospira	ASV_1383	0	0	0	0	0	9	0	0	8	0	8	0	0	10	15	0	6	1	6	0
d__Bacteria	p__Firmicutes	c__Clostridia	o__Clostridiales	f__Lachnospiraceae	g__unidentified_Lachnospiraceae	s__unidentified_Lachnospiraceae	ASV_1384	0	0	0	0	0	0	0	0	11	0	0	0	0	0	26	0	12	13	0	0
d__Bacteria	p__Tenericutes	c__Mollicutes	o__Anaeroplasmatales	f__Anaeroplasmataceae	g__Anaeroplasma	s__unidentified_Anaeroplasma	ASV_1385	0	0	0	0	0	0	0	0	0	0	0	0	0	0	0	0	27	5	0	7
d__Bacteria	p__Firmicutes	c__Clostridia	o__Clostridiales	f__Lachnospiraceae	g__unidentified_Lachnospiraceae	s__unidentified_Lachnospiraceae	ASV_1386	0	0	0	0	0	0	0	0	0	0	0	0	0	0	19	13	21	0	0	0
d__Bacteria	p__Bacteroidetes	c__Bacteroidia	o__Bacteroidales	f__[Odoribacteraceae]	g__Odoribacter	s__unidentified_Odoribacter	ASV_1387	4	5	4	0	0	4	0	9	0	0	0	0	5	8	0	0	4	0	5	13
d__Bacteria	p__Bacteroidetes	c__Bacteroidia	o__Bacteroidales	f__S24-7	g__unidentified_S24-7	s__unidentified_S24-7	ASV_1388	5	0	6	0	0	9	7	13	0	0	21	4	7	0	0	0	0	0	0	0
d__Bacteria	p__Bacteroidetes	c__Bacteroidia	o__Bacteroidales	f__S24-7	g__unidentified_S24-7	s__unidentified_S24-7	ASV_1389	2	7	18	11	24	1	4	8	3	0	0	0	0	0	0	0	0	0	0	0
d__Bacteria	p__Bacteroidetes	c__Bacteroidia	o__Bacteroidales	f__S24-7	g__unidentified_S24-7	s__unidentified_S24-7	ASV_1390	0	6	24	4	9	6	5	5	6	10	0	0	0	0	0	0	0	0	0	0
d__Bacteria	p__Bacteroidetes	c__Bacteroidia	o__Bacteroidales	f__S24-7	g__unidentified_S24-7	s__unidentified_S24-7	ASV_1391	0	7	10	2	3	0	1	0	1	5	0	17	4	7	0	0	0	0	2	4
d__Bacteria	p__Bacteroidetes	c__Bacteroidia	o__Bacteroidales	f__S24-7	g__unidentified_S24-7	s__unidentified_S24-7	ASV_1392	0	8	9	12	7	8	1	8	0	14	0	4	0	0	0	0	0	0	0	0
d__Bacteria	p__Firmicutes	c__Clostridia	o__Clostridiales	f__Lachnospiraceae	g__unclassified_Lachnospiraceae	s__unclassified_Lachnospiraceae	ASV_1393	0	0	0	0	0	0	6	0	7	0	5	0	0	0	8	11	4	15	0	0
d__Bacteria	p__Firmicutes	c__Clostridia	o__Clostridiales	f__Ruminococcaceae	g__Oscillospira	s__unidentified_Oscillospira	ASV_1394	0	0	0	0	0	0	0	4	0	0	8	0	0	3	14	9	1	9	3	9
d__Bacteria	p__Firmicutes	c__Clostridia	o__Clostridiales	f__unclassified_Clostridiales	g__unclassified_Clostridiales	s__unclassified_Clostridiales	ASV_1395	0	0	0	0	0	0	0	70	0	0	0	0	0	0	0	0	0	0	0	0
d__Bacteria	p__Firmicutes	c__Clostridia	o__Clostridiales	f__unclassified_Clostridiales	g__unclassified_Clostridiales	s__unclassified_Clostridiales	ASV_1396	0	0	0	0	0	0	0	0	2	0	6	0	0	0	7	8	3	5	14	6
d__Bacteria	p__Firmicutes	c__Clostridia	o__Clostridiales	f__unclassified_Clostridiales	g__unclassified_Clostridiales	s__unclassified_Clostridiales	ASV_1397	0	0	0	0	0	0	0	0	9	0	0	0	0	0	0	9	13	4	12	6
d__Bacteria	p__Firmicutes	c__Clostridia	o__Clostridiales	f__unclassified_Clostridiales	g__unclassified_Clostridiales	s__unclassified_Clostridiales	ASV_1398	0	0	0	0	0	0	0	0	11	0	0	0	0	0	6	20	1	4	15	3
d__Bacteria	p__Firmicutes	c__Clostridia	o__Clostridiales	f__unclassified_Clostridiales	g__unclassified_Clostridiales	s__unclassified_Clostridiales	ASV_1399	0	0	0	0	0	0	0	0	4	0	0	0	0	0	18	13	14	0	3	7
d__Bacteria	p__Firmicutes	c__Clostridia	o__Clostridiales	f__unidentified_Clostridiales	g__unidentified_Clostridiales	s__unidentified_Clostridiales	ASV_1400	0	0	0	0	0	0	0	0	0	0	7	0	0	8	19	0	14	13	0	0
d__Bacteria	p__Firmicutes	c__Clostridia	o__Clostridiales	f__unidentified_Clostridiales	g__unidentified_Clostridiales	s__unidentified_Clostridiales	ASV_1401	0	0	0	0	0	0	0	0	0	0	0	0	0	0	19	16	0	0	24	0
d__Bacteria	p__Bacteroidetes	c__Bacteroidia	o__Bacteroidales	f__S24-7	g__unidentified_S24-7	s__unidentified_S24-7	ASV_1402	8	5	3	0	1	2	4	0	0	1	3	6	3	4	3	3	2	3	0	6
d__Bacteria	p__Bacteroidetes	c__Bacteroidia	o__Bacteroidales	f__S24-7	g__unidentified_S24-7	s__unidentified_S24-7	ASV_1403	1	3	8	3	8	3	5	5	2	3	0	9	3	1	5	2	3	1	0	3
d__Bacteria	p__Firmicutes	c__Clostridia	o__Clostridiales	f__unidentified_Clostridiales	g__unidentified_Clostridiales	s__unidentified_Clostridiales	ASV_1404	9	7	0	0	0	4	0	4	0	0	4	0	0	5	7	0	4	0	6	10
d__Bacteria	p__Bacteroidetes	c__Bacteroidia	o__Bacteroidales	f__S24-7	g__unidentified_S24-7	s__unidentified_S24-7	ASV_1405	0	7	9	7	8	0	2	2	0	1	8	9	3	0	2	0	1	4	0	0
d__Bacteria	p__Bacteroidetes	c__Bacteroidia	o__Bacteroidales	f__S24-7	g__unidentified_S24-7	s__unidentified_S24-7	ASV_1406	0	0	17	14	12	0	7	10	0	13	0	0	0	0	0	0	0	0	0	0
d__Bacteria	p__Bacteroidetes	c__Bacteroidia	o__Bacteroidales	f__S24-7	g__unidentified_S24-7	s__unidentified_S24-7	ASV_1407	0	0	0	1	0	0	1	0	0	0	28	13	10	0	0	0	0	2	0	0
d__Bacteria	p__Firmicutes	c__Clostridia	o__Clostridiales	f__unidentified_Clostridiales	g__unidentified_Clostridiales	s__unidentified_Clostridiales	ASV_1408	0	0	0	0	0	0	0	0	0	0	7	0	0	0	0	11	16	0	12	8
d__Bacteria	p__Bacteroidetes	c__Bacteroidia	o__Bacteroidales	f__unidentified_Bacteroidales	g__unidentified_Bacteroidales	s__unidentified_Bacteroidales	ASV_1409	0	0	0	0	0	0	0	0	0	0	0	0	0	0	9	11	9	8	0	0
d__Bacteria	p__Firmicutes	c__Clostridia	o__Clostridiales	f__unidentified_Clostridiales	g__unidentified_Clostridiales	s__unidentified_Clostridiales	ASV_1410	0	0	0	0	0	0	0	0	0	0	0	0	0	0	9	10	13	26	0	0
d__Bacteria	p__Firmicutes	c__Clostridia	o__Clostridiales	f__Lachnospiraceae	g__Roseburia	s__unidentified_Roseburia	ASV_1411	0	0	0	0	0	0	0	0	0	0	0	0	0	0	0	0	8	0	14	34
d__Bacteria	p__Bacteroidetes	c__Bacteroidia	o__Bacteroidales	f__S24-7	g__unidentified_S24-7	s__unidentified_S24-7	ASV_1412	12	2	19	1	8	6	12	6	7	0	0	2	1	0	0	0	0	0	0	0
d__Bacteria	p__Firmicutes	c__Clostridia	o__Clostridiales	f__unclassified_Clostridiales	g__unclassified_Clostridiales	s__unclassified_Clostridiales	ASV_1413	10	0	0	0	0	0	0	0	0	0	0	0	0	57	4	0	0	0	0	0
d__Bacteria	p__Actinobacteria	c__Coriobacteriia	o__Coriobacteriales	f__Coriobacteriaceae	g__Adlercreutzia	s__unidentified_Adlercreutzia	ASV_1414	9	3	0	0	0	0	0	0	0	0	0	0	0	0	0	3	10	0	0	0
d__Bacteria	p__Bacteroidetes	c__Bacteroidia	o__Bacteroidales	f__S24-7	g__unidentified_S24-7	s__unidentified_S24-7	ASV_1415	0	0	16	0	11	15	11	13	6	0	0	0	0	0	0	0	0	0	0	2
d__Bacteria	p__Bacteroidetes	c__Bacteroidia	o__Bacteroidales	f__S24-7	g__unidentified_S24-7	s__unidentified_S24-7	ASV_1416	0	2	18	14	13	0	6	7	0	4	0	0	0	0	0	0	0	0	0	0
d__Bacteria	p__Bacteroidetes	c__Bacteroidia	o__Bacteroidales	f__S24-7	g__unidentified_S24-7	s__unidentified_S24-7	ASV_1417	0	5	5	3	7	13	23	13	5	0	0	0	0	0	0	0	0	0	0	0
d__Bacteria	p__Firmicutes	c__Clostridia	o__Clostridiales	f__Lachnospiraceae	g__unclassified_Lachnospiraceae	s__unclassified_Lachnospiraceae	ASV_1418	0	74	0	0	0	0	0	0	0	0	0	0	0	0	0	0	0	0	0	0
d__Bacteria	p__Bacteroidetes	c__Bacteroidia	o__Bacteroidales	f__S24-7	g__unidentified_S24-7	s__unidentified_S24-7	ASV_1419	0	0	14	17	10	0	11	0	2	14	0	0	0	0	0	0	0	0	0	0
d__Bacteria	p__Firmicutes	c__Clostridia	o__Clostridiales	f__unidentified_Clostridiales	g__unidentified_Clostridiales	s__unidentified_Clostridiales	ASV_1420	0	0	0	0	0	13	0	0	0	0	0	17	0	8	0	9	11	1	0	0
d__Bacteria	p__Firmicutes	c__Clostridia	o__Clostridiales	f__Lachnospiraceae	g__unidentified_Lachnospiraceae	s__unidentified_Lachnospiraceae	ASV_1421	0	0	0	0	0	0	0	0	0	0	16	0	0	0	7	7	4	7	8	10
d__Bacteria	p__Firmicutes	c__Bacilli	o__Lactobacillales	f__Aerococcaceae	g__Aerococcus	s__unidentified_Aerococcus	ASV_1422	0	0	0	0	0	0	0	0	0	0	0	6	11	0	0	0	0	0	0	0
d__Bacteria	p__Firmicutes	c__Clostridia	o__Clostridiales	f__unclassified_Clostridiales	g__unclassified_Clostridiales	s__unclassified_Clostridiales	ASV_1423	0	0	0	0	0	0	0	0	0	0	0	0	0	0	0	21	0	0	10	14
d__Bacteria	p__Bacteroidetes	c__Bacteroidia	o__Bacteroidales	f__S24-7	g__unidentified_S24-7	s__unidentified_S24-7	ASV_1424	10	2	0	1	0	1	3	3	0	0	10	2	3	6	4	0	1	1	0	1
d__Bacteria	p__Bacteroidetes	c__Bacteroidia	o__Bacteroidales	f__S24-7	g__unidentified_S24-7	s__unidentified_S24-7	ASV_1425	4	3	3	0	4	12	1	3	0	0	2	5	12	0	0	0	0	0	0	8
d__Bacteria	p__Bacteroidetes	c__Bacteroidia	o__Bacteroidales	f__S24-7	g__unidentified_S24-7	s__unidentified_S24-7	ASV_1426	15	3	3	1	2	2	4	4	1	0	0	0	0	7	1	2	1	7	0	4
d__Bacteria	p__Firmicutes	c__Clostridia	o__Clostridiales	f__Ruminococcaceae	g__unidentified_Ruminococcaceae	s__unidentified_Ruminococcaceae	ASV_1427	41	46	0	0	0	0	0	0	0	0	0	0	0	0	0	0	0	0	0	0
d__Bacteria	p__Bacteroidetes	c__Bacteroidia	o__Bacteroidales	f__unclassified_Bacteroidales	g__unclassified_Bacteroidales	s__unclassified_Bacteroidales	ASV_1428	0	1	0	1	2	3	3	3	0	0	2	17	15	2	2	2	0	3	1	3
d__Bacteria	p__Firmicutes	c__Clostridia	o__Clostridiales	f__Ruminococcaceae	g__Oscillospira	s__unidentified_Oscillospira	ASV_1429	0	6	0	0	0	4	0	8	6	7	9	0	0	0	0	0	3	0	6	5
d__Bacteria	p__Firmicutes	c__Bacilli	o__Lactobacillales	f__Lactobacillaceae	g__Lactobacillus	s__Lactobacillus_hamsteri	ASV_1430	0	0	6	0	4	9	9	13	14	0	0	0	0	0	0	0	0	0	0	0
d__Bacteria	p__Firmicutes	c__Clostridia	o__Clostridiales	f__unidentified_Clostridiales	g__unidentified_Clostridiales	s__unidentified_Clostridiales	ASV_1431	0	0	0	0	0	0	0	0	9	0	16	0	0	0	0	7	3	0	11	15
d__Bacteria	p__Bacteroidetes	c__Bacteroidia	o__Bacteroidales	f__unidentified_Bacteroidales	g__unidentified_Bacteroidales	s__unidentified_Bacteroidales	ASV_1432	0	0	0	0	0	0	0	0	0	0	0	0	0	0	11	7	15	10	0	0
d__Bacteria	p__Firmicutes	c__Clostridia	o__Clostridiales	f__unclassified_Clostridiales	g__unclassified_Clostridiales	s__unclassified_Clostridiales	ASV_1433	0	0	0	0	0	0	0	0	0	0	0	0	0	0	6	31	15	5	0	0
d__Bacteria	p__Firmicutes	c__Clostridia	o__Clostridiales	f__Lachnospiraceae	g__[Ruminococcus]	s__[Ruminococcus]_gnavus	ASV_1434	17	26	0	0	0	0	0	0	0	0	0	0	5	0	0	0	0	0	10	12
d__Bacteria	p__Firmicutes	c__Bacilli	o__Lactobacillales	f__Streptococcaceae	g__Streptococcus	s__unidentified_Streptococcus	ASV_1435	0	7	4	2	3	12	0	0	3	0	4	5	0	0	4	0	3	6	3	0
d__Bacteria	p__Bacteroidetes	c__Bacteroidia	o__Bacteroidales	f__S24-7	g__unidentified_S24-7	s__unidentified_S24-7	ASV_1436	0	3	3	2	0	1	5	5	1	1	3	3	3	0	10	1	4	12	1	3
d__Bacteria	p__Firmicutes	c__Clostridia	o__Clostridiales	f__unclassified_Clostridiales	g__unclassified_Clostridiales	s__unclassified_Clostridiales	ASV_1437	0	0	0	3	0	2	0	0	3	0	0	4	0	41	1	0	0	0	1	0
d__Bacteria	p__Firmicutes	c__Clostridia	o__Clostridiales	f__unidentified_Clostridiales	g__unidentified_Clostridiales	s__unidentified_Clostridiales	ASV_1438	0	0	0	0	0	0	0	0	0	0	10	9	8	21	0	0	0	0	2	3
d__Bacteria	p__Firmicutes	c__Clostridia	o__Clostridiales	f__Lachnospiraceae	g__unidentified_Lachnospiraceae	s__unidentified_Lachnospiraceae	ASV_1439	0	0	0	0	0	0	0	0	0	0	18	0	0	0	19	0	0	0	0	20
d__Bacteria	p__Firmicutes	c__Clostridia	o__Clostridiales	f__Ruminococcaceae	g__unclassified_Ruminococcaceae	s__unclassified_Ruminococcaceae	ASV_1440	0	0	0	0	0	0	0	0	0	0	0	0	0	0	9	0	12	0	28	8
d__Bacteria	p__Firmicutes	c__Clostridia	o__Clostridiales	f__unidentified_Clostridiales	g__unidentified_Clostridiales	s__unidentified_Clostridiales	ASV_1441	0	0	0	0	0	0	0	0	0	0	0	0	0	0	0	0	0	0	48	0
d__Bacteria	p__Bacteroidetes	c__Bacteroidia	o__Bacteroidales	f__S24-7	g__unidentified_S24-7	s__unidentified_S24-7	ASV_1442	5	4	4	3	1	1	10	5	4	2	8	8	5	0	0	0	0	0	0	0
d__Bacteria	p__Bacteroidetes	c__Bacteroidia	o__Bacteroidales	f__S24-7	g__unidentified_S24-7	s__unidentified_S24-7	ASV_1443	1	2	6	7	7	5	9	7	3	2	1	0	0	1	1	3	0	5	0	1
d__Bacteria	p__Firmicutes	c__Clostridia	o__Clostridiales	f__Lachnospiraceae	g__unidentified_Lachnospiraceae	s__unidentified_Lachnospiraceae	ASV_1444	2	33	0	0	0	1	0	0	33	0	0	0	0	0	0	0	0	0	0	0
d__Bacteria	p__Bacteroidetes	c__Bacteroidia	o__Bacteroidales	f__S24-7	g__unidentified_S24-7	s__unidentified_S24-7	ASV_1445	0	4	2	10	0	4	5	0	4	0	2	0	5	0	4	0	0	9	0	14
d__Bacteria	p__Firmicutes	c__Clostridia	o__Clostridiales	f__Ruminococcaceae	g__Oscillospira	s__unidentified_Oscillospira	ASV_1446	0	14	0	0	0	3	0	12	11	6	3	0	0	0	3	4	1	2	0	2
d__Bacteria	p__Firmicutes	c__Clostridia	o__Clostridiales	f__Lachnospiraceae	g__unclassified_Lachnospiraceae	s__unclassified_Lachnospiraceae	ASV_1447	0	0	0	0	0	27	0	0	11	0	0	0	0	0	13	0	0	0	13	0
d__Bacteria	p__Firmicutes	c__Clostridia	o__Clostridiales	f__unidentified_Clostridiales	g__unidentified_Clostridiales	s__unidentified_Clostridiales	ASV_1448	0	0	0	0	0	0	0	0	0	0	4	0	0	0	4	7	17	0	0	0
d__Bacteria	p__Bacteroidetes	c__Bacteroidia	o__Bacteroidales	f__S24-7	g__unidentified_S24-7	s__unidentified_S24-7	ASV_1449	0	0	0	0	0	0	0	0	0	0	0	41	29	0	0	0	0	0	0	0
d__Bacteria	p__Firmicutes	c__Clostridia	o__Clostridiales	f__unclassified_Clostridiales	g__unclassified_Clostridiales	s__unclassified_Clostridiales	ASV_1450	0	0	0	0	0	0	0	0	0	0	0	0	0	0	11	28	0	0	0	23
d__Bacteria	p__Firmicutes	c__Clostridia	o__Clostridiales	f__unidentified_Clostridiales	g__unidentified_Clostridiales	s__unidentified_Clostridiales	ASV_1451	7	30	0	0	0	15	0	0	0	0	0	0	0	0	8	3	4	0	0	0
d__Bacteria	p__Firmicutes	c__Clostridia	o__Clostridiales	f__Ruminococcaceae	g__unidentified_Ruminococcaceae	s__unidentified_Ruminococcaceae	ASV_1452	3	7	0	0	0	0	0	0	0	5	0	0	0	0	11	19	1	4	0	0
d__Bacteria	p__Bacteroidetes	c__Bacteroidia	o__Bacteroidales	f__S24-7	g__unidentified_S24-7	s__unidentified_S24-7	ASV_1453	12	2	6	0	3	1	8	2	2	0	4	7	8	2	0	0	0	3	0	1
d__Bacteria	p__Bacteroidetes	c__Bacteroidia	o__Bacteroidales	f__S24-7	g__unidentified_S24-7	s__unidentified_S24-7	ASV_1454	0	6	11	12	12	0	4	0	0	0	0	15	11	0	0	0	0	0	0	0
d__Bacteria	p__Firmicutes	c__Clostridia	o__Clostridiales	f__Lachnospiraceae	g__unidentified_Lachnospiraceae	s__unidentified_Lachnospiraceae	ASV_1455	0	9	0	0	0	0	0	0	25	0	0	0	0	0	0	12	5	8	0	3
d__Bacteria	p__Firmicutes	c__Clostridia	o__Clostridiales	f__unidentified_Clostridiales	g__unidentified_Clostridiales	s__unidentified_Clostridiales	ASV_1456	0	19	8	0	0	9	9	0	13	0	0	0	0	0	2	0	4	0	0	4
d__Bacteria	p__Firmicutes	c__Clostridia	o__Clostridiales	f__unidentified_Clostridiales	g__unidentified_Clostridiales	s__unidentified_Clostridiales	ASV_1457	0	14	0	0	0	0	0	0	13	0	0	0	0	6	4	8	0	0	4	0
d__Bacteria	p__Firmicutes	c__Clostridia	o__Clostridiales	f__Ruminococcaceae	g__Oscillospira	s__unidentified_Oscillospira	ASV_1458	0	0	0	0	0	0	0	32	29	0	8	0	0	0	0	0	0	0	0	0
d__Bacteria	p__Firmicutes	c__Clostridia	o__Clostridiales	f__unclassified_Clostridiales	g__unclassified_Clostridiales	s__unclassified_Clostridiales	ASV_1459	0	0	0	0	0	0	0	41	0	0	0	0	0	0	19	0	0	0	0	0
d__Bacteria	p__Firmicutes	c__Clostridia	o__Clostridiales	f__Lachnospiraceae	g__unclassified_Lachnospiraceae	s__unclassified_Lachnospiraceae	ASV_1460	0	0	0	0	0	0	0	0	15	0	16	0	0	0	0	9	11	0	0	0
d__Bacteria	p__Bacteroidetes	c__Bacteroidia	o__Bacteroidales	f__Rikenellaceae	g__unclassified_Rikenellaceae	s__unclassified_Rikenellaceae	ASV_1461	0	0	0	0	0	0	0	0	0	0	5	0	0	0	0	7	0	0	11	14
d__Bacteria	p__Firmicutes	c__Clostridia	o__Clostridiales	f__Lachnospiraceae	g__unidentified_Lachnospiraceae	s__unidentified_Lachnospiraceae	ASV_1462	0	0	0	0	0	0	0	0	0	0	53	0	0	0	0	0	0	0	0	0
d__Bacteria	p__Firmicutes	c__Clostridia	o__Clostridiales	f__Ruminococcaceae	g__unidentified_Ruminococcaceae	s__unidentified_Ruminococcaceae	ASV_1463	0	0	0	0	0	0	0	0	0	0	6	0	0	0	2	11	6	9	13	0
d__Bacteria	p__Firmicutes	c__Clostridia	o__Clostridiales	f__unclassified_Clostridiales	g__unclassified_Clostridiales	s__unclassified_Clostridiales	ASV_1464	0	0	0	0	0	0	0	0	0	0	0	0	0	0	3	0	0	1	29	18
d__Bacteria	p__Bacteroidetes	c__Bacteroidia	o__Bacteroidales	f__S24-7	g__unidentified_S24-7	s__unidentified_S24-7	ASV_1465	5	6	12	5	7	6	7	5	1	6	0	1	1	2	0	0	0	0	0	0
d__Bacteria	p__Firmicutes	c__Clostridia	o__Clostridiales	f__Ruminococcaceae	g__Oscillospira	s__unclassified_Oscillospira	ASV_1466	0	8	0	5	11	10	0	12	0	0	5	0	0	7	0	0	0	1	0	4
d__Bacteria	p__Firmicutes	c__Clostridia	o__Clostridiales	f__Ruminococcaceae	g__Oscillospira	s__unidentified_Oscillospira	ASV_1467	0	30	0	0	0	0	0	0	11	0	0	0	0	1	0	3	4	0	6	4
d__Bacteria	p__Firmicutes	c__Clostridia	o__Clostridiales	f__unidentified_Clostridiales	g__unidentified_Clostridiales	s__unidentified_Clostridiales	ASV_1468	0	0	0	0	0	1	31	0	37	0	0	0	0	0	0	0	0	0	0	0
d__Bacteria	p__Firmicutes	c__Clostridia	o__Clostridiales	f__Ruminococcaceae	g__Oscillospira	s__unidentified_Oscillospira	ASV_1469	0	0	0	0	0	6	0	0	13	0	2	0	0	3	2	12	14	2	6	0
d__Bacteria	p__Firmicutes	c__Clostridia	o__Clostridiales	f__unidentified_Clostridiales	g__unidentified_Clostridiales	s__unidentified_Clostridiales	ASV_1470	0	0	0	0	0	8	0	0	0	0	0	0	0	6	8	0	0	0	17	12
d__Bacteria	p__Firmicutes	c__Clostridia	o__Clostridiales	f__Lachnospiraceae	g__unclassified_Lachnospiraceae	s__unclassified_Lachnospiraceae	ASV_1471	0	0	0	0	0	0	0	0	0	0	58	0	0	0	0	0	0	0	0	0
d__Bacteria	p__Bacteroidetes	c__Bacteroidia	o__Bacteroidales	f__unidentified_Bacteroidales	g__unidentified_Bacteroidales	s__unidentified_Bacteroidales	ASV_1472	0	0	0	0	0	0	0	0	0	0	0	0	0	0	10	7	21	9	0	0
d__Bacteria	p__Bacteroidetes	c__Bacteroidia	o__Bacteroidales	f__S24-7	g__unidentified_S24-7	s__unidentified_S24-7	ASV_1473	1	6	0	17	10	2	3	4	0	7	0	10	1	2	0	0	0	0	0	1
d__Bacteria	p__Bacteroidetes	c__Bacteroidia	o__Bacteroidales	f__Bacteroidaceae	g__Bacteroides	s__unidentified_Bacteroides	ASV_1474	8	0	0	0	0	0	0	0	0	1	2	19	4	7	3	0	0	4	0	0
d__Bacteria	p__Bacteroidetes	c__Bacteroidia	o__Bacteroidales	f__S24-7	g__unidentified_S24-7	s__unidentified_S24-7	ASV_1475	5	3	5	0	4	4	5	0	2	1	0	5	5	2	5	0	0	3	0	5
d__Bacteria	p__Bacteroidetes	c__Bacteroidia	o__Bacteroidales	f__S24-7	g__unidentified_S24-7	s__unidentified_S24-7	ASV_1476	12	0	19	0	13	0	0	4	0	22	0	2	4	0	0	0	0	0	0	0
d__Bacteria	p__Bacteroidetes	c__Bacteroidia	o__Bacteroidales	f__S24-7	g__unidentified_S24-7	s__unidentified_S24-7	ASV_1477	3	3	11	0	7	6	3	10	3	15	0	3	2	0	0	0	0	0	0	0
d__Bacteria	p__Bacteroidetes	c__Bacteroidia	o__Bacteroidales	f__S24-7	g__unidentified_S24-7	s__unidentified_S24-7	ASV_1478	0	7	10	1	2	2	3	4	1	0	1	14	6	0	0	0	0	0	1	5
d__Bacteria	p__Firmicutes	c__Clostridia	o__Clostridiales	f__unidentified_Clostridiales	g__unidentified_Clostridiales	s__unidentified_Clostridiales	ASV_1479	0	0	14	0	0	6	13	0	0	0	0	14	14	0	0	0	0	6	0	0
d__Bacteria	p__Firmicutes	c__Clostridia	o__Clostridiales	f__unidentified_Clostridiales	g__unidentified_Clostridiales	s__unidentified_Clostridiales	ASV_1480	0	0	0	0	0	0	0	4	0	0	0	0	0	4	13	19	7	0	4	5
d__Bacteria	p__Firmicutes	c__Clostridia	o__Clostridiales	f__Lachnospiraceae	g__unidentified_Lachnospiraceae	s__unidentified_Lachnospiraceae	ASV_1481	0	0	0	0	0	0	0	0	0	0	35	0	0	0	0	0	0	0	21	0
d__Bacteria	p__Firmicutes	c__Clostridia	o__Clostridiales	f__unidentified_Clostridiales	g__unidentified_Clostridiales	s__unidentified_Clostridiales	ASV_1482	0	0	0	0	0	0	0	0	0	0	0	0	0	17	4	0	0	0	13	14
d__Bacteria	p__Firmicutes	c__Clostridia	o__Clostridiales	f__Lachnospiraceae	g__unidentified_Lachnospiraceae	s__unidentified_Lachnospiraceae	ASV_1483	0	0	0	0	0	0	0	0	0	0	0	0	0	66	0	0	0	0	0	0
d__Bacteria	p__Firmicutes	c__Clostridia	o__Clostridiales	f__Ruminococcaceae	g__unclassified_Ruminococcaceae	s__unclassified_Ruminococcaceae	ASV_1484	0	0	0	0	0	0	0	0	0	0	0	0	0	0	21	2	18	5	0	0
d__Bacteria	p__Bacteroidetes	c__Bacteroidia	o__Bacteroidales	f__S24-7	g__unidentified_S24-7	s__unidentified_S24-7	ASV_1485	2	2	7	2	7	7	5	10	2	24	0	0	1	0	0	0	0	0	0	0
d__Bacteria	p__Bacteroidetes	c__Bacteroidia	o__Bacteroidales	f__S24-7	g__unidentified_S24-7	s__unidentified_S24-7	ASV_1486	1	4	11	18	14	4	7	2	5	4	0	2	0	0	0	0	0	0	0	0
d__Bacteria	p__Bacteroidetes	c__Bacteroidia	o__Bacteroidales	f__S24-7	g__unidentified_S24-7	s__unidentified_S24-7	ASV_1487	0	0	13	15	29	0	7	0	0	0	0	0	0	0	0	0	0	0	0	0
d__Bacteria	p__Bacteroidetes	c__Bacteroidia	o__Bacteroidales	f__S24-7	g__unidentified_S24-7	s__unidentified_S24-7	ASV_1488	0	0	9	19	11	10	0	18	0	0	0	0	0	0	0	0	0	0	0	0
d__Bacteria	p__Firmicutes	c__Clostridia	o__Clostridiales	f__unidentified_Clostridiales	g__unidentified_Clostridiales	s__unidentified_Clostridiales	ASV_1489	0	0	0	0	0	39	0	0	0	0	0	0	0	0	0	0	21	0	0	0
d__Bacteria	p__Firmicutes	c__Clostridia	o__Clostridiales	f__Ruminococcaceae	g__Oscillospira	s__unclassified_Oscillospira	ASV_1490	0	0	0	0	0	0	0	0	15	19	0	0	0	0	0	16	8	0	0	0
d__Bacteria	p__Firmicutes	c__Clostridia	o__Clostridiales	f__unidentified_Clostridiales	g__unidentified_Clostridiales	s__unidentified_Clostridiales	ASV_1491	0	0	0	0	0	0	0	0	7	0	0	0	0	25	7	0	19	0	0	0
d__Bacteria	p__Bacteroidetes	c__Bacteroidia	o__Bacteroidales	f__Rikenellaceae	g__unidentified_Rikenellaceae	s__unidentified_Rikenellaceae	ASV_1492	0	0	0	0	0	0	0	0	0	1	15	4	6	4	0	0	0	0	2	0
d__Bacteria	p__Firmicutes	c__Clostridia	o__Clostridiales	f__Lachnospiraceae	g__unidentified_Lachnospiraceae	s__unidentified_Lachnospiraceae	ASV_1493	0	0	0	0	0	0	0	0	0	0	11	0	0	0	13	31	0	0	0	0
d__Bacteria	p__Firmicutes	c__Clostridia	o__Clostridiales	f__unidentified_Clostridiales	g__unidentified_Clostridiales	s__unidentified_Clostridiales	ASV_1494	0	0	0	0	0	0	0	0	0	0	0	0	0	32	0	0	0	0	0	0
d__Bacteria	p__Firmicutes	c__Clostridia	o__Clostridiales	f__unclassified_Clostridiales	g__unclassified_Clostridiales	s__unclassified_Clostridiales	ASV_1495	0	0	0	0	0	0	0	0	0	0	0	0	0	0	12	0	10	0	12	4
d__Bacteria	p__Firmicutes	c__Clostridia	o__Clostridiales	f__unidentified_Clostridiales	g__unidentified_Clostridiales	s__unidentified_Clostridiales	ASV_1496	0	0	0	0	0	0	0	0	0	0	0	0	0	0	0	8	29	0	0	0
d__Bacteria	p__Bacteroidetes	c__Bacteroidia	o__Bacteroidales	f__S24-7	g__unidentified_S24-7	s__unidentified_S24-7	ASV_1497	9	11	8	2	2	2	6	2	0	0	1	11	9	2	1	0	0	0	0	1
d__Bacteria	p__Bacteroidetes	c__Bacteroidia	o__Bacteroidales	f__S24-7	g__unidentified_S24-7	s__unidentified_S24-7	ASV_1498	3	4	1	0	0	2	3	1	0	0	0	6	4	1	3	4	0	1	0	0
d__Bacteria	p__Bacteroidetes	c__Bacteroidia	o__Bacteroidales	f__S24-7	g__unidentified_S24-7	s__unidentified_S24-7	ASV_1499	4	3	8	5	8	5	4	7	4	8	0	5	1	1	0	0	0	0	0	1
d__Bacteria	p__Firmicutes	c__Clostridia	o__Clostridiales	f__unclassified_Clostridiales	g__unclassified_Clostridiales	s__unclassified_Clostridiales	ASV_1500	0	6	0	0	0	8	0	0	10	0	14	0	0	6	7	5	0	0	4	4
d__Bacteria	p__Firmicutes	c__Clostridia	o__Clostridiales	f__unclassified_Clostridiales	g__unclassified_Clostridiales	s__unclassified_Clostridiales	ASV_1501	0	1	0	0	0	1	0	0	28	0	0	0	0	0	11	0	13	0	5	0
d__Bacteria	p__Firmicutes	c__Clostridia	o__Clostridiales	f__unidentified_Clostridiales	g__unidentified_Clostridiales	s__unidentified_Clostridiales	ASV_1502	0	8	0	0	0	0	0	0	0	0	10	0	0	0	24	0	16	0	0	0
d__Bacteria	p__Bacteroidetes	c__Bacteroidia	o__Bacteroidales	f__S24-7	g__unidentified_S24-7	s__unidentified_S24-7	ASV_1503	0	0	18	27	6	9	0	6	0	2	0	0	0	0	0	0	0	0	0	0
d__Bacteria	p__Firmicutes	c__Clostridia	o__Clostridiales	f__Lachnospiraceae	g__unidentified_Lachnospiraceae	s__unidentified_Lachnospiraceae	ASV_1504	0	0	0	0	0	4	0	0	11	0	0	0	0	0	8	13	7	0	7	2
d__Bacteria	p__Firmicutes	c__Clostridia	o__Clostridiales	f__unidentified_Clostridiales	g__unidentified_Clostridiales	s__unidentified_Clostridiales	ASV_1505	0	0	0	0	0	1	0	0	0	0	0	0	3	0	2	19	11	2	4	6
d__Bacteria	p__Firmicutes	c__Clostridia	o__Clostridiales	f__Ruminococcaceae	g__unidentified_Ruminococcaceae	s__unidentified_Ruminococcaceae	ASV_1506	0	0	0	0	0	0	0	0	12	0	0	0	6	0	14	22	10	2	0	0
d__Bacteria	p__Firmicutes	c__Clostridia	o__Clostridiales	f__unidentified_Clostridiales	g__unidentified_Clostridiales	s__unidentified_Clostridiales	ASV_1507	0	0	0	0	0	0	0	0	0	0	0	0	0	0	0	0	0	0	0	0
d__Bacteria	p__Bacteroidetes	c__Bacteroidia	o__Bacteroidales	f__unidentified_Bacteroidales	g__unidentified_Bacteroidales	s__unidentified_Bacteroidales	ASV_1508	0	0	0	0	0	0	0	0	0	0	0	0	0	0	9	6	6	21	0	0
d__Bacteria	p__Bacteroidetes	c__Bacteroidia	o__Bacteroidales	f__S24-7	g__unidentified_S24-7	s__unidentified_S24-7	ASV_1509	21	12	3	3	1	0	1	1	4	0	0	1	2	0	3	3	1	1	0	1
d__Bacteria	p__Bacteroidetes	c__Bacteroidia	o__Bacteroidales	f__S24-7	g__unidentified_S24-7	s__unidentified_S24-7	ASV_1510	18	5	5	0	7	0	2	2	0	0	1	2	0	0	8	0	1	5	0	3
d__Bacteria	p__Firmicutes	c__Clostridia	o__Clostridiales	f__Lachnospiraceae	g__unclassified_Lachnospiraceae	s__unclassified_Lachnospiraceae	ASV_1511	0	70	0	0	0	0	0	0	0	0	0	0	0	0	0	0	0	0	0	0
d__Bacteria	p__Bacteroidetes	c__Bacteroidia	o__Bacteroidales	f__S24-7	g__unidentified_S24-7	s__unidentified_S24-7	ASV_1512	0	0	0	0	0	8	0	11	9	0	0	16	0	0	0	0	0	0	9	7
d__Bacteria	p__Firmicutes	c__Clostridia	o__Clostridiales	f__Lachnospiraceae	g__Coprococcus	s__unidentified_Coprococcus	ASV_1513	0	0	0	0	0	0	63	0	0	6	0	0	0	0	0	0	0	0	0	0
d__Bacteria	p__Firmicutes	c__Clostridia	o__Clostridiales	f__unclassified_Clostridiales	g__unclassified_Clostridiales	s__unclassified_Clostridiales	ASV_1514	0	0	0	0	0	0	0	0	17	0	0	0	0	0	0	0	0	0	23	12
d__Bacteria	p__Firmicutes	c__Clostridia	o__Clostridiales	f__Dehalobacteriaceae	g__Dehalobacterium	s__unidentified_Dehalobacterium	ASV_1515	0	0	0	0	0	0	0	0	13	0	3	0	0	0	11	0	0	0	14	8
d__Bacteria	p__Bacteroidetes	c__Bacteroidia	o__Bacteroidales	f__S24-7	g__unidentified_S24-7	s__unidentified_S24-7	ASV_1516	2	8	4	1	0	4	6	9	7	13	0	1	1	0	1	0	0	2	0	0
d__Bacteria	p__Bacteroidetes	c__Bacteroidia	o__Bacteroidales	f__S24-7	g__unidentified_S24-7	s__unidentified_S24-7	ASV_1517	4	3	13	0	8	13	6	9	7	3	0	0	4	1	0	0	0	0	0	0
d__Bacteria	p__Bacteroidetes	c__Bacteroidia	o__Bacteroidales	f__S24-7	g__unidentified_S24-7	s__unidentified_S24-7	ASV_1518	1	7	15	1	12	5	17	6	0	0	0	1	0	0	0	0	0	0	0	0
d__Bacteria	p__Firmicutes	c__Clostridia	o__Clostridiales	f__unidentified_Clostridiales	g__unidentified_Clostridiales	s__unidentified_Clostridiales	ASV_1519	0	62	0	0	0	0	0	0	0	0	0	0	0	0	0	0	0	0	0	0
d__Bacteria	p__Firmicutes	c__Clostridia	o__Clostridiales	f__unidentified_Clostridiales	g__unidentified_Clostridiales	s__unidentified_Clostridiales	ASV_1520	0	0	0	0	0	17	0	0	0	0	8	0	0	0	0	0	0	0	14	20
d__Bacteria	p__Firmicutes	c__Clostridia	o__Clostridiales	f__unidentified_Clostridiales	g__unidentified_Clostridiales	s__unidentified_Clostridiales	ASV_1521	0	0	0	0	0	3	0	0	6	0	7	0	0	0	10	12	1	1	8	4
d__Bacteria	p__Firmicutes	c__Clostridia	o__Clostridiales	f__Lachnospiraceae	g__[Ruminococcus]	s__[Ruminococcus]_gnavus	ASV_1522	0	0	0	0	0	0	0	69	0	0	0	0	0	0	0	0	0	0	0	0
d__Bacteria	p__Firmicutes	c__Clostridia	o__Clostridiales	f__unclassified_Clostridiales	g__unclassified_Clostridiales	s__unclassified_Clostridiales	ASV_1523	0	0	0	0	0	0	0	0	0	0	0	0	0	0	19	26	9	0	0	0
d__Bacteria	p__Firmicutes	c__Clostridia	o__Clostridiales	f__unclassified_Clostridiales	g__unclassified_Clostridiales	s__unclassified_Clostridiales	ASV_1524	0	0	0	0	0	0	0	0	0	0	0	0	0	0	21	0	18	0	0	11
d__Bacteria	p__Firmicutes	c__Clostridia	o__Clostridiales	f__Ruminococcaceae	g__unidentified_Ruminococcaceae	s__unidentified_Ruminococcaceae	ASV_1525	0	0	0	0	0	0	0	0	0	0	0	0	0	0	11	16	11	21	0	0
d__Bacteria	p__Firmicutes	c__Clostridia	o__Clostridiales	f__unclassified_Clostridiales	g__unclassified_Clostridiales	s__unclassified_Clostridiales	ASV_1526	0	0	0	0	0	0	0	0	0	0	0	0	0	0	0	18	29	0	0	0
d__Bacteria	p__Bacteroidetes	c__Bacteroidia	o__Bacteroidales	f__S24-7	g__unidentified_S24-7	s__unidentified_S24-7	ASV_1527	35	2	6	0	2	2	2	4	0	0	0	0	0	0	0	0	0	7	0	0
d__Bacteria	p__Firmicutes	c__Clostridia	o__Clostridiales	f__unclassified_Clostridiales	g__unclassified_Clostridiales	s__unclassified_Clostridiales	ASV_1528	8	16	0	0	0	0	0	0	0	0	0	0	0	0	0	11	0	0	0	17
d__Bacteria	p__Firmicutes	c__Clostridia	o__Clostridiales	f__[Mogibacteriaceae]	g__unidentified_[Mogibacteriaceae]	s__unidentified_[Mogibacteriaceae]	ASV_1529	0	8	0	0	7	0	0	11	11	9	0	0	0	4	0	2	0	0	6	6
d__Bacteria	p__Firmicutes	c__Clostridia	o__Clostridiales	f__unidentified_Clostridiales	g__unidentified_Clostridiales	s__unidentified_Clostridiales	ASV_1530	0	0	0	0	0	0	0	0	7	0	0	0	0	13	0	0	0	0	8	23
d__Bacteria	p__Bacteroidetes	c__Bacteroidia	o__Bacteroidales	f__Bacteroidaceae	g__Bacteroides	s__unidentified_Bacteroides	ASV_1531	0	0	0	0	0	0	0	0	0	42	9	4	0	0	8	0	0	3	0	0
d__Bacteria	p__Firmicutes	c__Clostridia	o__Clostridiales	f__Lachnospiraceae	g__unidentified_Lachnospiraceae	s__unidentified_Lachnospiraceae	ASV_1532	0	0	0	0	0	0	0	0	0	57	0	0	0	0	0	0	0	0	0	0
d__Bacteria	p__Firmicutes	c__Clostridia	o__Clostridiales	f__unidentified_Clostridiales	g__unidentified_Clostridiales	s__unidentified_Clostridiales	ASV_1533	0	0	0	0	0	0	0	0	0	0	9	0	0	0	6	0	6	0	16	6
d__Bacteria	p__Firmicutes	c__Clostridia	o__Clostridiales	f__unclassified_Clostridiales	g__unclassified_Clostridiales	s__unclassified_Clostridiales	ASV_1534	0	0	0	0	0	0	0	0	0	0	9	0	6	0	7	14	0	10	2	5
d__Bacteria	p__Firmicutes	c__Clostridia	o__Clostridiales	f__unidentified_Clostridiales	g__unidentified_Clostridiales	s__unidentified_Clostridiales	ASV_1535	0	0	0	0	0	0	0	0	0	0	0	13	0	30	0	0	11	0	0	0
d__Bacteria	p__Firmicutes	c__Clostridia	o__Clostridiales	f__Lachnospiraceae	g__unidentified_Lachnospiraceae	s__unidentified_Lachnospiraceae	ASV_1536	0	0	0	0	0	0	0	0	0	0	0	0	0	0	0	17	0	0	0	39
d__Bacteria	p__Bacteroidetes	c__Bacteroidia	o__Bacteroidales	f__Rikenellaceae	g__unidentified_Rikenellaceae	s__unidentified_Rikenellaceae	ASV_1537	2	10	6	3	7	2	1	3	1	4	0	8	1	4	1	2	2	3	1	0
d__Bacteria	p__Bacteroidetes	c__Bacteroidia	o__Bacteroidales	f__Rikenellaceae	g__unidentified_Rikenellaceae	s__unidentified_Rikenellaceae	ASV_1538	2	0	1	0	0	0	0	3	1	1	2	7	3	1	1	2	5	3	7	8
d__Bacteria	p__Bacteroidetes	c__Bacteroidia	o__Bacteroidales	f__S24-7	g__unidentified_S24-7	s__unidentified_S24-7	ASV_1539	38	2	10	0	5	0	7	4	0	0	0	0	0	0	0	0	0	3	0	0
d__Bacteria	p__Bacteroidetes	c__Bacteroidia	o__Bacteroidales	f__S24-7	g__unidentified_S24-7	s__unidentified_S24-7	ASV_1540	8	2	4	1	5	6	1	6	3	0	1	0	0	1	3	0	3	5	1	0
d__Bacteria	p__Bacteroidetes	c__Bacteroidia	o__Bacteroidales	f__S24-7	g__unidentified_S24-7	s__unidentified_S24-7	ASV_1541	12	2	3	0	2	6	5	2	3	1	0	0	0	0	4	0	2	14	0	2
d__Bacteria	p__Bacteroidetes	c__Bacteroidia	o__Bacteroidales	f__S24-7	g__unidentified_S24-7	s__unidentified_S24-7	ASV_1542	0	1	0	0	1	16	8	12	6	0	1	4	3	0	1	0	0	2	0	2
d__Bacteria	p__Bacteroidetes	c__Bacteroidia	o__Bacteroidales	f__S24-7	g__unidentified_S24-7	s__unidentified_S24-7	ASV_1543	0	2	10	10	5	7	8	9	6	5	0	0	0	0	0	0	0	0	0	0
d__Bacteria	p__Bacteroidetes	c__Bacteroidia	o__Bacteroidales	f__S24-7	g__unidentified_S24-7	s__unidentified_S24-7	ASV_1544	0	0	2	0	0	0	0	0	0	0	7	25	9	3	0	1	0	4	1	1
d__Bacteria	p__Bacteroidetes	c__Bacteroidia	o__Bacteroidales	f__S24-7	g__unidentified_S24-7	s__unidentified_S24-7	ASV_1545	0	0	0	0	0	14	0	9	0	0	4	11	11	9	0	0	0	0	0	0
d__Bacteria	p__Firmicutes	c__Clostridia	o__Clostridiales	f__unclassified_Clostridiales	g__unclassified_Clostridiales	s__unclassified_Clostridiales	ASV_1546	0	0	0	0	0	9	0	0	5	0	0	0	0	0	0	0	0	0	15	6
d__Bacteria	p__Proteobacteria	c__Betaproteobacteria	o__Burkholderiales	f__unclassified_Burkholderiales	g__unclassified_Burkholderiales	s__unclassified_Burkholderiales	ASV_1547	0	0	0	0	0	0	0	11	0	23	0	26	0	0	0	0	0	0	0	0
d__Bacteria	p__Firmicutes	c__Clostridia	o__Clostridiales	f__unclassified_Clostridiales	g__unclassified_Clostridiales	s__unclassified_Clostridiales	ASV_1548	0	0	0	0	0	0	0	12	0	0	0	0	0	31	0	0	0	0	0	0
d__Bacteria	p__Firmicutes	c__Clostridia	o__Clostridiales	f__unidentified_Clostridiales	g__unidentified_Clostridiales	s__unidentified_Clostridiales	ASV_1549	0	0	0	0	0	0	0	0	17	0	7	0	2	0	9	4	4	0	2	5
d__Bacteria	p__Firmicutes	c__Clostridia	o__Clostridiales	f__unidentified_Clostridiales	g__unidentified_Clostridiales	s__unidentified_Clostridiales	ASV_1550	0	0	0	0	0	0	0	0	30	0	0	0	0	0	0	0	0	0	0	0
d__Bacteria	p__Firmicutes	c__Clostridia	o__Clostridiales	f__unclassified_Clostridiales	g__unclassified_Clostridiales	s__unclassified_Clostridiales	ASV_1551	0	0	0	0	0	0	0	0	3	0	21	0	7	0	0	0	1	0	0	5
d__Bacteria	p__Firmicutes	c__Clostridia	o__Clostridiales	f__unclassified_Clostridiales	g__unclassified_Clostridiales	s__unclassified_Clostridiales	ASV_1552	0	0	0	0	0	0	0	0	14	0	30	0	0	0	2	0	0	0	5	3
d__Bacteria	p__Bacteroidetes	c__Bacteroidia	o__Bacteroidales	f__Bacteroidaceae	g__Bacteroides	s__Bacteroides_uniformis	ASV_1553	0	0	0	0	0	0	0	0	0	0	34	0	15	0	0	0	0	0	0	0
d__Bacteria	p__Firmicutes	c__Clostridia	o__Clostridiales	f__unidentified_Clostridiales	g__unidentified_Clostridiales	s__unidentified_Clostridiales	ASV_1554	0	0	0	0	0	0	0	0	0	0	0	0	0	0	17	4	8	31	0	0
d__Bacteria	p__Cyanobacteria	c__4C0d-2	o__YS2	f__unidentified_YS2	g__unidentified_YS2	s__unidentified_YS2	ASV_1555	0	0	0	0	0	0	0	4	0	0	0	7	4	15	5	3	1	0	1	0
d__Bacteria	p__Bacteroidetes	c__Bacteroidia	o__Bacteroidales	f__S24-7	g__unidentified_S24-7	s__unidentified_S24-7	ASV_1556	0	1	0	0	1	0	2	0	0	0	0	19	11	0	3	1	1	5	0	5
d__Bacteria	p__Bacteroidetes	c__Bacteroidia	o__Bacteroidales	f__Porphyromonadaceae	g__Porphyromonas	s__unidentified_Porphyromonas	ASV_1557	0	12	7	0	0	4	9	0	0	0	7	0	10	0	0	0	0	0	7	0
d__Bacteria	p__Bacteroidetes	c__Bacteroidia	o__Bacteroidales	f__S24-7	g__unidentified_S24-7	s__unidentified_S24-7	ASV_1558	0	3	10	7	13	0	0	8	0	24	0	0	0	0	0	0	0	0	0	0
d__Bacteria	p__Bacteroidetes	c__Bacteroidia	o__Bacteroidales	f__S24-7	g__unidentified_S24-7	s__unidentified_S24-7	ASV_1559	0	3	12	6	13	4	8	9	2	0	0	0	0	0	0	0	0	0	0	1
d__Bacteria	p__Firmicutes	c__Clostridia	o__Clostridiales	f__Ruminococcaceae	g__Oscillospira	s__unidentified_Oscillospira	ASV_1560	0	10	0	0	0	0	0	0	6	8	0	0	0	0	14	0	20	0	0	0
d__Bacteria	p__Firmicutes	c__Clostridia	o__Clostridiales	f__unidentified_Clostridiales	g__unidentified_Clostridiales	s__unidentified_Clostridiales	ASV_1561	0	8	0	0	0	0	0	0	0	0	0	0	0	0	4	4	0	0	31	3
d__Bacteria	p__Firmicutes	c__Clostridia	o__Clostridiales	f__Ruminococcaceae	g__Oscillospira	s__unidentified_Oscillospira	ASV_1562	0	0	0	0	0	0	12	15	0	0	7	5	0	0	0	0	0	1	0	0
d__Bacteria	p__Firmicutes	c__Clostridia	o__Clostridiales	f__unidentified_Clostridiales	g__unidentified_Clostridiales	s__unidentified_Clostridiales	ASV_1563	0	0	0	0	0	0	0	65	0	0	0	0	0	0	0	0	0	0	0	0
d__Bacteria	p__Firmicutes	c__Clostridia	o__Clostridiales	f__Lachnospiraceae	g__Coprococcus	s__unidentified_Coprococcus	ASV_1564	0	0	0	0	0	0	0	68	0	0	0	0	0	0	0	0	0	0	0	0
d__Bacteria	p__Firmicutes	c__Clostridia	o__Clostridiales	f__unclassified_Clostridiales	g__unclassified_Clostridiales	s__unclassified_Clostridiales	ASV_1565	0	0	0	0	0	0	0	0	0	0	40	0	0	0	0	0	0	0	12	0
d__Bacteria	p__Firmicutes	c__Clostridia	o__Clostridiales	f__Lachnospiraceae	g__[Ruminococcus]	s__[Ruminococcus]_gnavus	ASV_1566	0	0	0	0	0	0	0	0	0	0	0	11	0	0	2	0	0	0	6	11
d__Bacteria	p__Firmicutes	c__Clostridia	o__Clostridiales	f__unclassified_Clostridiales	g__unclassified_Clostridiales	s__unclassified_Clostridiales	ASV_1567	0	0	0	0	0	0	0	0	0	0	0	0	0	0	0	0	0	0	47	6
d__Bacteria	p__Firmicutes	c__Clostridia	o__Clostridiales	f__unidentified_Clostridiales	g__unidentified_Clostridiales	s__unidentified_Clostridiales	ASV_1568	0	0	0	0	0	0	0	0	0	0	0	0	0	0	0	0	0	0	18	25
d__Bacteria	p__Bacteroidetes	c__Bacteroidia	o__Bacteroidales	f__S24-7	g__unidentified_S24-7	s__unidentified_S24-7	ASV_1569	0	2	9	10	6	2	6	2	0	25	0	0	0	0	0	0	0	0	0	0
d__Bacteria	p__Bacteroidetes	c__Bacteroidia	o__Bacteroidales	f__S24-7	g__unidentified_S24-7	s__unidentified_S24-7	ASV_1570	0	2	8	8	9	4	8	9	3	1	0	1	0	1	0	0	0	0	0	0
d__Bacteria	p__Firmicutes	c__Clostridia	o__Clostridiales	f__unclassified_Clostridiales	g__unclassified_Clostridiales	s__unclassified_Clostridiales	ASV_1571	0	9	0	0	0	35	0	0	15	0	0	0	0	0	0	0	0	0	0	0
d__Bacteria	p__Firmicutes	c__Clostridia	o__Clostridiales	f__Lachnospiraceae	g__unclassified_Lachnospiraceae	s__unclassified_Lachnospiraceae	ASV_1572	0	0	0	0	0	0	0	0	19	0	15	0	0	0	5	0	0	7	0	0
d__Bacteria	p__Firmicutes	c__Clostridia	o__Clostridiales	f__unidentified_Clostridiales	g__unidentified_Clostridiales	s__unidentified_Clostridiales	ASV_1573	0	0	0	0	0	0	0	0	9	0	15	0	2	0	10	5	10	0	0	3
d__Bacteria	p__Proteobacteria	c__Gammaproteobacteria	o__Enterobacteriales	f__Enterobacteriaceae	g__Shigella	s__unclassified_Shigella	ASV_1574	0	0	0	0	0	0	0	0	0	0	0	6	5	0	4	0	0	0	3	11
d__Bacteria	p__Bacteroidetes	c__Bacteroidia	o__Bacteroidales	f__unidentified_Bacteroidales	g__unidentified_Bacteroidales	s__unidentified_Bacteroidales	ASV_1575	0	0	0	0	0	0	0	0	0	0	0	0	0	0	10	5	7	11	0	0
d__Bacteria	p__Firmicutes	c__Clostridia	o__Clostridiales	f__unidentified_Clostridiales	g__unidentified_Clostridiales	s__unidentified_Clostridiales	ASV_1576	0	0	0	0	0	0	0	0	0	0	0	0	0	0	14	0	10	22	0	0
d__Bacteria	p__Firmicutes	c__Clostridia	o__Clostridiales	f__Lachnospiraceae	g__[Ruminococcus]	s__[Ruminococcus]_gnavus	ASV_1577	0	0	0	0	0	0	0	0	0	0	0	0	0	0	0	36	14	0	0	0
d__Bacteria	p__Firmicutes	c__Clostridia	o__Clostridiales	f__Lachnospiraceae	g__unidentified_Lachnospiraceae	s__unidentified_Lachnospiraceae	ASV_1578	0	0	0	0	0	0	0	0	0	0	0	0	0	0	0	21	0	0	0	27
d__Bacteria	p__Bacteroidetes	c__Bacteroidia	o__Bacteroidales	f__S24-7	g__unidentified_S24-7	s__unidentified_S24-7	ASV_1579	2	0	4	0	1	2	3	1	2	2	3	9	1	0	1	0	2	4	0	3
d__Bacteria	p__Bacteroidetes	c__Bacteroidia	o__Bacteroidales	f__S24-7	g__unidentified_S24-7	s__unidentified_S24-7	ASV_1580	2	5	14	0	7	5	10	7	3	3	0	0	0	0	0	0	0	0	0	0
d__Bacteria	p__Firmicutes	c__Clostridia	o__Clostridiales	f__Lachnospiraceae	g__unidentified_Lachnospiraceae	s__unidentified_Lachnospiraceae	ASV_1581	8	0	0	0	0	0	0	0	0	25	0	0	0	0	0	0	0	0	0	0
d__Bacteria	p__Firmicutes	c__Clostridia	o__Clostridiales	f__Ruminococcaceae	g__Ruminococcus	s__unidentified_Ruminococcus	ASV_1582	2	23	4	0	0	5	10	2	7	0	0	0	0	0	0	0	0	0	0	0
d__Bacteria	p__Firmicutes	c__Clostridia	o__Clostridiales	f__Ruminococcaceae	g__unidentified_Ruminococcaceae	s__unidentified_Ruminococcaceae	ASV_1583	7	16	0	0	0	0	0	0	8	34	0	0	0	0	0	0	0	0	0	0
d__Bacteria	p__Bacteroidetes	c__Bacteroidia	o__Bacteroidales	f__S24-7	g__unidentified_S24-7	s__unidentified_S24-7	ASV_1584	0	6	3	7	0	9	11	0	5	0	0	0	0	0	9	0	0	0	0	0
d__Bacteria	p__Bacteroidetes	c__Bacteroidia	o__Bacteroidales	f__S24-7	g__unidentified_S24-7	s__unidentified_S24-7	ASV_1585	0	6	0	0	2	3	0	8	4	0	8	1	2	0	5	2	2	7	0	3
d__Bacteria	p__Bacteroidetes	c__Bacteroidia	o__Bacteroidales	f__S24-7	g__unidentified_S24-7	s__unidentified_S24-7	ASV_1586	0	10	14	18	16	0	0	0	5	0	0	0	0	0	0	0	0	0	0	0
d__Bacteria	p__Firmicutes	c__Clostridia	o__Clostridiales	f__Ruminococcaceae	g__unidentified_Ruminococcaceae	s__unidentified_Ruminococcaceae	ASV_1587	0	7	0	0	0	0	0	1	3	11	3	16	0	2	0	2	0	1	1	5
d__Bacteria	p__Firmicutes	c__Clostridia	o__Clostridiales	f__Ruminococcaceae	g__Oscillospira	s__unidentified_Oscillospira	ASV_1588	0	0	0	3	0	0	0	0	0	15	8	0	0	0	0	0	8	0	0	16
d__Bacteria	p__Firmicutes	c__Clostridia	o__Clostridiales	f__unidentified_Clostridiales	g__unidentified_Clostridiales	s__unidentified_Clostridiales	ASV_1589	0	0	0	0	0	5	8	0	0	0	1	2	11	5	3	0	12	0	0	0
d__Bacteria	p__Firmicutes	c__Clostridia	o__Clostridiales	f__unidentified_Clostridiales	g__unidentified_Clostridiales	s__unidentified_Clostridiales	ASV_1590	0	0	0	0	0	19	0	0	0	0	24	0	0	0	0	6	6	0	0	0
d__Bacteria	p__Firmicutes	c__Clostridia	o__Clostridiales	f__Lachnospiraceae	g__unclassified_Lachnospiraceae	s__unclassified_Lachnospiraceae	ASV_1591	0	0	0	0	0	0	0	0	0	50	17	0	0	0	0	0	0	0	0	0
d__Bacteria	p__Firmicutes	c__Clostridia	o__Clostridiales	f__Lachnospiraceae	g__Coprococcus	s__unidentified_Coprococcus	ASV_1592	0	0	0	0	0	0	0	0	0	0	6	0	0	0	20	15	7	0	0	0
d__Bacteria	p__Firmicutes	c__Clostridia	o__Clostridiales	f__unidentified_Clostridiales	g__unidentified_Clostridiales	s__unidentified_Clostridiales	ASV_1593	0	0	0	0	0	0	0	0	0	0	0	0	0	0	0	0	0	0	0	0
d__Bacteria	p__Firmicutes	c__Clostridia	o__Clostridiales	f__unclassified_Clostridiales	g__unclassified_Clostridiales	s__unclassified_Clostridiales	ASV_1594	0	0	0	0	0	0	0	0	0	0	0	0	0	0	0	3	3	0	16	32
d__Bacteria	p__Firmicutes	c__Clostridia	o__Clostridiales	f__Lachnospiraceae	g__unclassified_Lachnospiraceae	s__unclassified_Lachnospiraceae	ASV_1595	11	0	7	0	0	0	0	0	0	0	7	0	15	0	0	0	0	0	21	0
d__Bacteria	p__Firmicutes	c__Clostridia	o__Clostridiales	f__Ruminococcaceae	g__Oscillospira	s__unidentified_Oscillospira	ASV_1596	2	4	0	0	0	1	1	6	5	0	3	4	0	10	2	2	2	3	4	2
d__Bacteria	p__Firmicutes	c__Clostridia	o__Clostridiales	f__Lachnospiraceae	g__unidentified_Lachnospiraceae	s__unidentified_Lachnospiraceae	ASV_1597	0	61	0	0	0	0	0	0	0	0	0	0	0	0	0	0	0	0	0	0
d__Bacteria	p__Firmicutes	c__Clostridia	o__Clostridiales	f__Lachnospiraceae	g__unidentified_Lachnospiraceae	s__unidentified_Lachnospiraceae	ASV_1598	0	61	0	0	0	0	0	0	0	0	0	0	0	0	0	0	0	0	0	0
d__Bacteria	p__Bacteroidetes	c__Bacteroidia	o__Bacteroidales	f__S24-7	g__unidentified_S24-7	s__unidentified_S24-7	ASV_1599	0	0	15	20	27	0	0	0	0	0	0	0	0	0	0	0	0	0	0	0
d__Bacteria	p__Firmicutes	c__Clostridia	o__Clostridiales	f__Ruminococcaceae	g__Oscillospira	s__unidentified_Oscillospira	ASV_1600	0	0	0	0	0	16	8	7	0	0	11	0	0	0	1	3	8	1	0	0
d__Bacteria	p__Firmicutes	c__Clostridia	o__Clostridiales	f__Lachnospiraceae	g__unidentified_Lachnospiraceae	s__unidentified_Lachnospiraceae	ASV_1601	0	0	0	0	0	0	0	0	0	0	12	0	0	0	9	9	11	0	0	0
d__Bacteria	p__Firmicutes	c__Clostridia	o__Clostridiales	f__unclassified_Clostridiales	g__unclassified_Clostridiales	s__unclassified_Clostridiales	ASV_1602	0	0	0	0	0	0	0	0	0	0	5	0	0	0	5	0	1	0	15	15
d__Bacteria	p__Firmicutes	c__Clostridia	o__Clostridiales	f__unidentified_Clostridiales	g__unidentified_Clostridiales	s__unidentified_Clostridiales	ASV_1603	0	0	0	0	0	0	0	0	0	0	0	0	0	51	0	0	0	0	0	0
d__Bacteria	p__Firmicutes	c__Clostridia	o__Clostridiales	f__Lachnospiraceae	g__unclassified_Lachnospiraceae	s__unclassified_Lachnospiraceae	ASV_1604	0	0	0	0	0	0	0	0	0	0	0	0	0	0	55	0	0	0	0	0
d__Bacteria	p__Bacteroidetes	c__Bacteroidia	o__Bacteroidales	f__Rikenellaceae	g__Alistipes	s__Alistipes_massiliensis	ASV_1605	1	0	1	0	0	1	0	0	0	0	3	3	4	9	2	2	2	2	8	4
d__Bacteria	p__Bacteroidetes	c__Bacteroidia	o__Bacteroidales	f__S24-7	g__unidentified_S24-7	s__unidentified_S24-7	ASV_1606	11	2	14	0	6	2	12	8	7	0	3	1	2	0	0	0	0	0	0	0
d__Bacteria	p__Bacteroidetes	c__Bacteroidia	o__Bacteroidales	f__S24-7	g__unidentified_S24-7	s__unidentified_S24-7	ASV_1607	1	3	4	7	5	7	7	7	4	5	0	4	4	0	0	0	0	0	0	0
d__Bacteria	p__Bacteroidetes	c__Bacteroidia	o__Bacteroidales	f__S24-7	g__unidentified_S24-7	s__unidentified_S24-7	ASV_1608	1	1	5	10	0	3	0	0	0	34	0	0	0	0	0	0	0	0	0	0
d__Bacteria	p__Bacteroidetes	c__Bacteroidia	o__Bacteroidales	f__S24-7	g__unidentified_S24-7	s__unidentified_S24-7	ASV_1609	0	4	14	12	20	2	6	0	0	0	0	0	0	0	0	0	0	0	0	0
d__Bacteria	p__Firmicutes	c__Clostridia	o__Clostridiales	f__Lachnospiraceae	g__unidentified_Lachnospiraceae	s__unidentified_Lachnospiraceae	ASV_1610	0	0	0	1	1	4	0	5	13	6	0	10	0	1	0	0	0	0	8	4
d__Bacteria	p__Firmicutes	c__Clostridia	o__Clostridiales	f__Ruminococcaceae	g__unidentified_Ruminococcaceae	s__unidentified_Ruminococcaceae	ASV_1611	0	0	0	0	0	6	0	0	0	32	0	0	0	11	0	0	0	0	0	14
d__Bacteria	p__Bacteroidetes	c__Bacteroidia	o__Bacteroidales	f__S24-7	g__unidentified_S24-7	s__unidentified_S24-7	ASV_1612	0	0	0	0	0	0	5	0	0	0	8	5	4	0	7	0	0	18	0	4
d__Bacteria	p__Firmicutes	c__Clostridia	o__Clostridiales	f__Lachnospiraceae	g__unidentified_Lachnospiraceae	s__unidentified_Lachnospiraceae	ASV_1613	0	0	0	0	0	0	0	0	4	0	8	0	0	0	5	14	9	0	0	0
d__Bacteria	p__Firmicutes	c__Clostridia	o__Clostridiales	f__unidentified_Clostridiales	g__unidentified_Clostridiales	s__unidentified_Clostridiales	ASV_1614	0	0	0	0	0	0	0	0	0	0	0	0	0	27	0	0	0	0	0	0
d__Bacteria	p__Firmicutes	c__Clostridia	o__Clostridiales	f__unclassified_Clostridiales	g__unclassified_Clostridiales	s__unclassified_Clostridiales	ASV_1615	0	0	0	0	0	0	0	0	0	0	0	0	0	0	16	0	0	0	36	0
d__Bacteria	p__Firmicutes	c__Clostridia	o__Clostridiales	f__Lachnospiraceae	g__unidentified_Lachnospiraceae	s__unidentified_Lachnospiraceae	ASV_1616	0	0	0	0	0	0	0	0	0	0	0	0	0	0	2	0	0	4	10	27
d__Bacteria	p__Firmicutes	c__Clostridia	o__Clostridiales	f__unidentified_Clostridiales	g__unidentified_Clostridiales	s__unidentified_Clostridiales	ASV_1617	0	0	0	0	0	0	0	0	0	0	0	0	0	0	0	0	26	20	0	0
d__Bacteria	p__Bacteroidetes	c__Bacteroidia	o__Bacteroidales	f__[Odoribacteraceae]	g__Odoribacter	s__unidentified_Odoribacter	ASV_1618	5	6	0	0	0	5	2	6	3	0	0	0	5	2	0	0	1	0	1	12
d__Bacteria	p__Bacteroidetes	c__Bacteroidia	o__Bacteroidales	f__Prevotellaceae	g__Prevotella	s__unidentified_Prevotella	ASV_1619	66	0	0	0	0	1	0	0	0	0	0	7	0	0	0	0	0	0	0	0
d__Bacteria	p__Bacteroidetes	c__Bacteroidia	o__Bacteroidales	f__S24-7	g__unidentified_S24-7	s__unidentified_S24-7	ASV_1620	5	1	0	2	0	2	9	4	4	0	3	3	2	3	0	3	2	0	2	0
d__Bacteria	p__Bacteroidetes	c__Bacteroidia	o__Bacteroidales	f__S24-7	g__unidentified_S24-7	s__unidentified_S24-7	ASV_1621	5	2	0	0	3	0	0	2	0	0	4	4	7	5	5	1	0	3	1	4
d__Bacteria	p__Firmicutes	c__Clostridia	o__Clostridiales	f__unidentified_Clostridiales	g__unidentified_Clostridiales	s__unidentified_Clostridiales	ASV_1622	27	0	0	0	0	0	0	0	0	7	0	0	0	11	0	0	0	0	0	6
d__Bacteria	p__Firmicutes	c__Clostridia	o__Clostridiales	f__Peptostreptococcaceae	g__Filifactor	s__unidentified_Filifactor	ASV_1623	0	1	3	5	1	2	0	0	3	3	0	8	0	4	0	3	5	7	1	0
d__Bacteria	p__Proteobacteria	c__Betaproteobacteria	o__Neisseriales	f__Neisseriaceae	g__Neisseria	s__unclassified_Neisseria	ASV_1624	0	8	0	0	0	12	0	22	0	0	6	0	0	0	0	0	0	10	0	0
d__Bacteria	p__Firmicutes	c__Clostridia	o__Clostridiales	f__unidentified_Clostridiales	g__unidentified_Clostridiales	s__unidentified_Clostridiales	ASV_1625	0	0	0	4	0	0	0	0	14	0	9	0	0	18	0	0	0	0	0	0
d__Bacteria	p__Firmicutes	c__Clostridia	o__Clostridiales	f__unidentified_Clostridiales	g__unidentified_Clostridiales	s__unidentified_Clostridiales	ASV_1626	0	0	0	0	0	0	12	0	0	0	18	0	0	0	0	0	8	0	0	0
d__Bacteria	p__Firmicutes	c__Clostridia	o__Clostridiales	f__Ruminococcaceae	g__unclassified_Ruminococcaceae	s__unclassified_Ruminococcaceae	ASV_1627	0	0	0	0	0	0	0	0	0	0	13	6	10	0	4	0	2	12	2	6
d__Bacteria	p__Firmicutes	c__Clostridia	o__Clostridiales	f__unclassified_Clostridiales	g__unclassified_Clostridiales	s__unclassified_Clostridiales	ASV_1628	0	0	0	0	0	0	0	0	0	0	0	0	23	0	0	0	0	0	10	10
d__Bacteria	p__Bacteroidetes	c__Bacteroidia	o__Bacteroidales	f__unidentified_Bacteroidales	g__unidentified_Bacteroidales	s__unidentified_Bacteroidales	ASV_1629	0	0	0	0	0	0	0	0	0	0	0	0	0	0	16	1	8	13	0	0
d__Bacteria	p__Firmicutes	c__Clostridia	o__Clostridiales	f__unclassified_Clostridiales	g__unclassified_Clostridiales	s__unclassified_Clostridiales	ASV_1630	0	0	0	0	0	0	0	0	0	0	0	0	0	0	0	0	0	0	36	0
d__Bacteria	p__Bacteroidetes	c__Bacteroidia	o__Bacteroidales	f__Bacteroidaceae	g__Bacteroides	s__Bacteroides_acidifaciens	ASV_1631	8	2	7	0	5	4	2	5	4	0	5	5	1	1	0	0	0	2	0	6
d__Bacteria	p__Bacteroidetes	c__Bacteroidia	o__Bacteroidales	f__Bacteroidaceae	g__Bacteroides	s__unidentified_Bacteroides	ASV_1632	17	3	2	0	1	0	3	2	0	5	4	6	1	2	3	0	0	4	0	1
d__Bacteria	p__Bacteroidetes	c__Bacteroidia	o__Bacteroidales	f__S24-7	g__unidentified_S24-7	s__unidentified_S24-7	ASV_1633	1	4	2	2	0	4	18	2	0	9	7	1	0	0	0	0	0	0	0	0
d__Bacteria	p__Bacteroidetes	c__Bacteroidia	o__Bacteroidales	f__S24-7	g__unidentified_S24-7	s__unidentified_S24-7	ASV_1634	8	0	6	23	10	0	5	0	0	2	0	0	0	0	0	0	0	0	0	0
d__Bacteria	p__Cyanobacteria	c__4C0d-2	o__YS2	f__unidentified_YS2	g__unidentified_YS2	s__unidentified_YS2	ASV_1635	0	7	0	0	0	0	0	0	2	0	3	33	14	0	0	0	0	0	0	0
d__Bacteria	p__Bacteroidetes	c__Bacteroidia	o__Bacteroidales	f__S24-7	g__unidentified_S24-7	s__unidentified_S24-7	ASV_1636	0	3	8	6	6	0	0	1	2	1	0	14	9	2	0	0	0	2	1	4
d__Bacteria	p__Bacteroidetes	c__Bacteroidia	o__Bacteroidales	f__S24-7	g__unidentified_S24-7	s__unidentified_S24-7	ASV_1637	0	0	9	4	7	0	0	4	0	0	4	8	8	0	3	0	0	10	0	0
d__Bacteria	p__Firmicutes	c__Clostridia	o__Clostridiales	f__Lachnospiraceae	g__unclassified_Lachnospiraceae	s__unclassified_Lachnospiraceae	ASV_1638	0	0	0	0	0	29	0	0	30	0	0	0	0	0	0	0	0	0	0	0
d__Bacteria	p__Firmicutes	c__Clostridia	o__Clostridiales	f__Lachnospiraceae	g__unidentified_Lachnospiraceae	s__unidentified_Lachnospiraceae	ASV_1639	0	0	0	0	0	0	0	0	12	0	5	0	0	0	6	22	9	0	0	0
d__Bacteria	p__Firmicutes	c__Clostridia	o__Clostridiales	f__unclassified_Clostridiales	g__unclassified_Clostridiales	s__unclassified_Clostridiales	ASV_1640	0	0	0	0	0	0	0	0	5	0	4	0	0	0	7	8	9	3	2	8
d__Bacteria	p__Actinobacteria	c__Coriobacteriia	o__Coriobacteriales	f__Coriobacteriaceae	g__Adlercreutzia	s__unidentified_Adlercreutzia	ASV_1641	0	0	0	0	0	0	0	0	0	0	4	0	5	0	5	4	0	3	3	9
d__Bacteria	p__Bacteroidetes	c__Bacteroidia	o__Bacteroidales	f__Bacteroidaceae	g__Bacteroides	s__unidentified_Bacteroides	ASV_1642	0	0	0	0	0	0	0	0	0	0	0	0	0	0	0	0	0	25	0	0
d__Bacteria	p__Bacteroidetes	c__Bacteroidia	o__Bacteroidales	f__S24-7	g__unidentified_S24-7	s__unidentified_S24-7	ASV_1643	7	2	4	3	5	2	0	0	0	0	3	5	10	6	1	0	0	2	0	0
d__Bacteria	p__Bacteroidetes	c__Bacteroidia	o__Bacteroidales	f__S24-7	g__unidentified_S24-7	s__unidentified_S24-7	ASV_1644	9	5	4	4	6	0	8	4	0	16	0	0	0	0	0	0	0	0	0	0
d__Bacteria	p__Bacteroidetes	c__Bacteroidia	o__Bacteroidales	f__S24-7	g__unidentified_S24-7	s__unidentified_S24-7	ASV_1645	15	0	14	0	6	4	9	0	0	0	0	0	0	0	0	0	0	0	0	16
d__Bacteria	p__Bacteroidetes	c__Bacteroidia	o__Bacteroidales	f__S24-7	g__unidentified_S24-7	s__unidentified_S24-7	ASV_1646	1	0	8	3	1	4	1	5	0	3	0	2	0	0	1	0	2	7	0	0
d__Bacteria	p__Bacteroidetes	c__Bacteroidia	o__Bacteroidales	f__S24-7	g__unidentified_S24-7	s__unidentified_S24-7	ASV_1647	1	3	3	1	3	0	0	0	0	1	0	14	10	1	0	0	0	0	3	14
d__Bacteria	p__Bacteroidetes	c__Bacteroidia	o__Bacteroidales	f__S24-7	g__unidentified_S24-7	s__unidentified_S24-7	ASV_1648	1	12	11	12	14	1	2	2	1	0	0	0	0	0	0	0	0	0	0	1
d__Bacteria	p__Bacteroidetes	c__Bacteroidia	o__Bacteroidales	f__Bacteroidaceae	g__Bacteroides	s__unidentified_Bacteroides	ASV_1649	4	1	7	10	13	0	4	5	0	6	0	6	0	0	0	0	0	0	0	0
d__Bacteria	p__Bacteroidetes	c__Bacteroidia	o__Bacteroidales	f__S24-7	g__unidentified_S24-7	s__unidentified_S24-7	ASV_1650	8	0	26	0	13	0	10	4	0	0	0	0	0	0	0	0	0	0	0	0
d__Bacteria	p__Bacteroidetes	c__Bacteroidia	o__Bacteroidales	f__S24-7	g__unidentified_S24-7	s__unidentified_S24-7	ASV_1651	1	3	7	8	3	7	5	12	3	12	0	0	0	0	0	0	0	0	0	0
d__Bacteria	p__Firmicutes	c__Clostridia	o__Clostridiales	f__Lachnospiraceae	g__unclassified_Lachnospiraceae	s__unclassified_Lachnospiraceae	ASV_1652	0	9	0	0	0	13	5	9	21	0	0	0	0	0	0	0	0	0	0	0
d__Bacteria	p__Firmicutes	c__Clostridia	o__Clostridiales	f__Lachnospiraceae	g__unidentified_Lachnospiraceae	s__unidentified_Lachnospiraceae	ASV_1653	0	4	0	0	0	0	13	26	0	7	0	12	0	0	0	0	0	0	0	0
d__Bacteria	p__Firmicutes	c__Erysipelotrichi	o__Erysipelotrichales	f__Erysipelotrichaceae	g__Allobaculum	s__unidentified_Allobaculum	ASV_1654	0	0	31	0	12	0	19	0	0	0	0	0	0	0	0	0	0	0	0	0
d__Bacteria	p__Bacteroidetes	c__Bacteroidia	o__Bacteroidales	f__S24-7	g__unidentified_S24-7	s__unidentified_S24-7	ASV_1655	0	0	7	0	1	1	8	5	2	1	12	14	4	0	1	0	0	2	0	1
d__Bacteria	p__Bacteroidetes	c__Bacteroidia	o__Bacteroidales	f__S24-7	g__unidentified_S24-7	s__unidentified_S24-7	ASV_1656	0	0	6	12	26	0	2	0	0	3	0	0	0	0	0	0	0	0	0	0
d__Bacteria	p__Bacteroidetes	c__Bacteroidia	o__Bacteroidales	f__S24-7	g__unidentified_S24-7	s__unidentified_S24-7	ASV_1657	0	0	6	24	19	0	0	8	0	0	0	0	0	0	0	0	0	0	0	0
d__Bacteria	p__Firmicutes	c__Clostridia	o__Clostridiales	f__Lachnospiraceae	g__unclassified_Lachnospiraceae	s__unclassified_Lachnospiraceae	ASV_1658	0	0	0	0	0	52	0	0	0	0	0	0	0	0	0	0	0	0	0	0
d__Bacteria	p__Firmicutes	c__Clostridia	o__Clostridiales	f__unclassified_Clostridiales	g__unclassified_Clostridiales	s__unclassified_Clostridiales	ASV_1659	0	0	0	0	0	20	0	0	10	0	0	0	0	0	0	0	0	0	6	6
d__Bacteria	p__Firmicutes	c__Clostridia	o__Clostridiales	f__Lachnospiraceae	g__unidentified_Lachnospiraceae	s__unidentified_Lachnospiraceae	ASV_1660	0	0	0	0	0	0	0	47	0	0	0	0	0	0	0	0	0	0	0	0
d__Bacteria	p__Firmicutes	c__Clostridia	o__Clostridiales	f__Ruminococcaceae	g__unclassified_Ruminococcaceae	s__unclassified_Ruminococcaceae	ASV_1661	0	0	0	0	0	0	0	0	7	0	12	0	0	23	0	6	2	0	0	0
d__Bacteria	p__Firmicutes	c__Clostridia	o__Clostridiales	f__Lachnospiraceae	g__unidentified_Lachnospiraceae	s__unidentified_Lachnospiraceae	ASV_1662	0	0	0	0	0	0	0	0	0	0	13	0	0	0	0	7	14	5	7	0
d__Bacteria	p__Firmicutes	c__Clostridia	o__Clostridiales	f__unidentified_Clostridiales	g__unidentified_Clostridiales	s__unidentified_Clostridiales	ASV_1663	0	0	0	0	0	0	0	0	0	0	0	0	2	0	24	0	28	3	0	0
d__Bacteria	p__Bacteroidetes	c__Bacteroidia	o__Bacteroidales	f__unidentified_Bacteroidales	g__unidentified_Bacteroidales	s__unidentified_Bacteroidales	ASV_1664	0	0	0	0	0	0	0	0	0	0	0	0	0	0	10	3	4	20	0	0
d__Bacteria	p__Firmicutes	c__Clostridia	o__Clostridiales	f__Lachnospiraceae	g__unclassified_Lachnospiraceae	s__unclassified_Lachnospiraceae	ASV_1665	0	0	0	0	0	0	0	0	0	0	0	0	0	0	9	11	17	9	0	0
d__Bacteria	p__Bacteroidetes	c__Bacteroidia	o__Bacteroidales	f__S24-7	g__unidentified_S24-7	s__unidentified_S24-7	ASV_1666	14	3	10	0	7	1	1	1	0	0	3	11	3	1	0	0	0	1	1	2
d__Bacteria	p__Bacteroidetes	c__Bacteroidia	o__Bacteroidales	f__S24-7	g__unidentified_S24-7	s__unidentified_S24-7	ASV_1667	1	1	0	0	0	0	2	2	0	0	7	3	5	0	3	0	4	5	2	2
d__Bacteria	p__Bacteroidetes	c__Bacteroidia	o__Bacteroidales	f__S24-7	g__unidentified_S24-7	s__unidentified_S24-7	ASV_1668	1	1	1	0	2	0	2	2	2	0	6	8	3	4	0	0	0	0	2	4
d__Bacteria	p__Bacteroidetes	c__Bacteroidia	o__Bacteroidales	f__S24-7	g__unidentified_S24-7	s__unidentified_S24-7	ASV_1669	1	4	1	3	7	4	7	3	2	12	1	5	0	2	0	0	0	0	0	3
d__Bacteria	p__Bacteroidetes	c__Bacteroidia	o__Bacteroidales	f__S24-7	g__unidentified_S24-7	s__unidentified_S24-7	ASV_1670	1	1	6	0	11	9	3	3	1	12	0	0	0	1	0	0	0	0	0	0
d__Bacteria	p__Firmicutes	c__Bacilli	o__Lactobacillales	f__Lactobacillaceae	g__Lactobacillus	s__unidentified_Lactobacillus	ASV_1671	0	30	22	0	0	0	0	0	0	0	0	0	0	0	0	0	0	0	0	0
d__Bacteria	p__Firmicutes	c__Clostridia	o__Clostridiales	f__unidentified_Clostridiales	g__unidentified_Clostridiales	s__unidentified_Clostridiales	ASV_1672	0	0	0	0	0	8	0	0	0	0	8	0	0	0	23	7	0	0	0	0
d__Bacteria	p__Firmicutes	c__Clostridia	o__Clostridiales	f__unidentified_Clostridiales	g__unidentified_Clostridiales	s__unidentified_Clostridiales	ASV_1673	0	0	0	0	0	0	0	0	3	0	0	0	0	12	0	0	12	0	8	6
d__Bacteria	p__Firmicutes	c__Clostridia	o__Clostridiales	f__Lachnospiraceae	g__unclassified_Lachnospiraceae	s__unclassified_Lachnospiraceae	ASV_1674	0	0	0	0	0	0	0	0	10	0	13	0	0	0	0	0	3	9	0	0
d__Bacteria	p__Firmicutes	c__Clostridia	o__Clostridiales	f__unidentified_Clostridiales	g__unidentified_Clostridiales	s__unidentified_Clostridiales	ASV_1675	0	0	0	0	0	0	0	0	0	0	0	0	0	0	5	37	4	4	0	0
d__Bacteria	p__Firmicutes	c__Clostridia	o__Clostridiales	f__unidentified_Clostridiales	g__unidentified_Clostridiales	s__unidentified_Clostridiales	ASV_1676	0	0	0	0	0	0	0	0	0	0	0	0	0	0	0	34	0	0	0	0
d__Bacteria	p__Bacteroidetes	c__Bacteroidia	o__Bacteroidales	f__unidentified_Bacteroidales	g__unidentified_Bacteroidales	s__unidentified_Bacteroidales	ASV_1677	0	0	0	0	0	0	0	0	0	0	0	0	0	0	0	0	48	0	0	0
d__Bacteria	p__Firmicutes	c__Clostridia	o__Clostridiales	f__unclassified_Clostridiales	g__unclassified_Clostridiales	s__unclassified_Clostridiales	ASV_1678	0	0	0	0	0	0	0	0	0	0	0	0	0	0	0	0	0	0	44	0
d__Bacteria	p__Bacteroidetes	c__Bacteroidia	o__Bacteroidales	f__S24-7	g__unidentified_S24-7	s__unidentified_S24-7	ASV_1679	3	0	13	12	29	0	0	3	0	0	0	0	0	0	0	0	0	0	0	0
d__Bacteria	p__Bacteroidetes	c__Bacteroidia	o__Bacteroidales	f__Porphyromonadaceae	g__Porphyromonas	s__Porphyromonas_endodontalis	ASV_1680	15	6	0	0	0	8	0	0	0	0	0	13	0	0	5	0	0	0	5	0
d__Bacteria	p__Bacteroidetes	c__Bacteroidia	o__Bacteroidales	f__S24-7	g__unidentified_S24-7	s__unidentified_S24-7	ASV_1681	0	6	10	3	12	15	12	5	0	0	0	0	0	0	0	0	0	0	0	0
d__Bacteria	p__Bacteroidetes	c__Bacteroidia	o__Bacteroidales	f__S24-7	g__unidentified_S24-7	s__unidentified_S24-7	ASV_1682	0	6	5	6	12	2	2	0	0	0	0	10	9	0	0	0	0	0	1	3
d__Bacteria	p__Bacteroidetes	c__Bacteroidia	o__Bacteroidales	f__S24-7	g__unidentified_S24-7	s__unidentified_S24-7	ASV_1683	0	1	6	7	3	1	2	2	1	28	0	0	0	0	0	0	0	0	0	0
d__Bacteria	p__Bacteroidetes	c__Bacteroidia	o__Bacteroidales	f__S24-7	g__unidentified_S24-7	s__unidentified_S24-7	ASV_1684	0	0	0	0	0	0	2	0	0	1	35	8	2	0	0	0	0	0	0	0
d__Bacteria	p__Firmicutes	c__Clostridia	o__Clostridiales	f__Lachnospiraceae	g__unidentified_Lachnospiraceae	s__unidentified_Lachnospiraceae	ASV_1685	0	0	0	0	0	0	0	0	54	0	0	0	0	0	0	0	0	0	0	0
d__Bacteria	p__Firmicutes	c__Clostridia	o__Clostridiales	f__unclassified_Clostridiales	g__unclassified_Clostridiales	s__unclassified_Clostridiales	ASV_1686	0	0	0	0	0	0	0	0	8	0	0	0	0	0	11	14	9	0	8	0
d__Bacteria	p__Firmicutes	c__Clostridia	o__Clostridiales	f__unidentified_Clostridiales	g__unidentified_Clostridiales	s__unidentified_Clostridiales	ASV_1687	0	0	0	0	0	0	0	0	3	0	0	0	0	0	6	4	3	16	0	11
d__Bacteria	p__Firmicutes	c__Clostridia	o__Clostridiales	f__Ruminococcaceae	g__unidentified_Ruminococcaceae	s__unidentified_Ruminococcaceae	ASV_1688	0	0	0	0	0	0	0	0	4	0	0	0	0	0	12	11	6	0	8	11
d__Bacteria	p__Firmicutes	c__Clostridia	o__Clostridiales	f__Lachnospiraceae	g__unclassified_Lachnospiraceae	s__unclassified_Lachnospiraceae	ASV_1689	0	0	0	0	0	0	0	0	0	0	19	0	0	0	0	6	0	0	8	4
d__Bacteria	p__Firmicutes	c__Clostridia	o__Clostridiales	f__unidentified_Clostridiales	g__unidentified_Clostridiales	s__unidentified_Clostridiales	ASV_1690	0	0	0	0	0	0	0	0	0	0	30	0	0	0	0	0	0	0	20	0
d__Bacteria	p__Firmicutes	c__Clostridia	o__Clostridiales	f__Ruminococcaceae	g__unidentified_Ruminococcaceae	s__unidentified_Ruminococcaceae	ASV_1691	0	0	0	0	0	0	0	0	0	0	7	0	0	0	13	7	0	5	9	0
d__Bacteria	p__Firmicutes	c__Clostridia	o__Clostridiales	f__unclassified_Clostridiales	g__unclassified_Clostridiales	s__unclassified_Clostridiales	ASV_1692	0	0	0	0	0	0	0	0	0	0	21	0	0	10	0	0	0	0	11	0
d__Bacteria	p__Firmicutes	c__Clostridia	o__Clostridiales	f__unclassified_Clostridiales	g__unclassified_Clostridiales	s__unclassified_Clostridiales	ASV_1693	0	0	0	0	0	0	0	0	0	0	0	0	0	40	12	0	0	0	0	0
d__Bacteria	p__Bacteroidetes	c__Bacteroidia	o__Bacteroidales	f__unidentified_Bacteroidales	g__unidentified_Bacteroidales	s__unidentified_Bacteroidales	ASV_1694	0	0	0	0	0	0	0	0	0	0	0	0	0	0	8	2	0	17	0	0
d__Bacteria	p__Firmicutes	c__Clostridia	o__Clostridiales	f__unidentified_Clostridiales	g__unidentified_Clostridiales	s__unidentified_Clostridiales	ASV_1695	0	0	0	0	0	0	0	0	0	0	0	0	0	0	6	8	30	0	0	0
d__Bacteria	p__Firmicutes	c__Clostridia	o__Clostridiales	f__unidentified_Clostridiales	g__unidentified_Clostridiales	s__unidentified_Clostridiales	ASV_1696	0	0	0	0	0	0	0	0	0	0	0	0	0	0	12	18	8	6	0	0
d__Bacteria	p__Firmicutes	c__Clostridia	o__Clostridiales	f__unidentified_Clostridiales	g__unidentified_Clostridiales	s__unidentified_Clostridiales	ASV_1697	0	0	0	0	0	0	0	0	0	0	0	0	0	0	0	30	13	0	0	0
d__Bacteria	p__Firmicutes	c__Clostridia	o__Clostridiales	f__Lachnospiraceae	g__unidentified_Lachnospiraceae	s__unidentified_Lachnospiraceae	ASV_1698	0	0	0	0	0	0	0	0	0	0	0	0	0	0	0	0	42	0	0	0
d__Bacteria	p__Bacteroidetes	c__Bacteroidia	o__Bacteroidales	f__S24-7	g__unidentified_S24-7	s__unidentified_S24-7	ASV_1699	9	0	1	0	1	11	14	12	2	7	0	0	1	0	0	0	0	0	0	0
d__Bacteria	p__Bacteroidetes	c__Bacteroidia	o__Bacteroidales	f__S24-7	g__unidentified_S24-7	s__unidentified_S24-7	ASV_1700	2	1	0	0	1	3	3	1	2	0	4	6	5	1	0	1	1	0	0	6
d__Bacteria	p__Bacteroidetes	c__Bacteroidia	o__Bacteroidales	f__S24-7	g__unidentified_S24-7	s__unidentified_S24-7	ASV_1701	5	6	14	1	4	7	9	4	3	0	0	0	0	1	0	0	0	0	0	0
d__Bacteria	p__Bacteroidetes	c__Bacteroidia	o__Bacteroidales	f__S24-7	g__unidentified_S24-7	s__unidentified_S24-7	ASV_1702	0	2	3	2	5	7	12	4	5	0	0	0	0	0	0	0	0	6	0	0
d__Bacteria	p__Bacteroidetes	c__Bacteroidia	o__Bacteroidales	f__S24-7	g__unidentified_S24-7	s__unidentified_S24-7	ASV_1703	0	14	6	3	27	1	0	0	0	5	0	0	0	0	0	0	0	0	0	0
d__Bacteria	p__Proteobacteria	c__Epsilonproteobacteria	o__Campylobacterales	f__Helicobacteraceae	g__Helicobacter	s__unclassified_Helicobacter	ASV_1704	0	54	0	0	0	0	0	0	0	0	0	0	0	0	0	0	0	0	0	0
d__Bacteria	p__Firmicutes	c__Clostridia	o__Clostridiales	f__unclassified_Clostridiales	g__unclassified_Clostridiales	s__unclassified_Clostridiales	ASV_1705	0	1	0	0	0	0	0	0	16	0	0	0	0	0	0	19	0	0	0	12
d__Bacteria	p__Firmicutes	c__Clostridia	o__Clostridiales	f__Lachnospiraceae	g__unclassified_Lachnospiraceae	s__unclassified_Lachnospiraceae	ASV_1706	0	0	0	0	0	13	0	0	0	0	0	0	0	37	0	0	0	0	3	0
d__Bacteria	p__Firmicutes	c__Clostridia	o__Clostridiales	f__unclassified_Clostridiales	g__unclassified_Clostridiales	s__unclassified_Clostridiales	ASV_1707	0	0	0	0	0	11	0	0	1	0	0	0	0	6	10	0	2	6	1	15
d__Bacteria	p__Firmicutes	c__Clostridia	o__Clostridiales	f__Ruminococcaceae	g__unidentified_Ruminococcaceae	s__unidentified_Ruminococcaceae	ASV_1708	0	0	0	0	0	0	0	0	23	0	0	0	0	0	0	0	6	0	0	0
d__Bacteria	p__Deferribacteres	c__Deferribacteres	o__Deferribacterales	f__Deferribacteraceae	g__Mucispirillum	s__Mucispirillum_schaedleri	ASV_1709	0	0	0	0	0	0	0	0	51	0	0	0	0	0	0	0	0	0	0	0
d__Bacteria	p__Firmicutes	c__Clostridia	o__Clostridiales	f__Lachnospiraceae	g__unidentified_Lachnospiraceae	s__unidentified_Lachnospiraceae	ASV_1710	0	0	0	0	0	0	0	0	7	0	0	0	0	0	0	14	7	4	0	5
d__Bacteria	p__Firmicutes	c__Clostridia	o__Clostridiales	f__unclassified_Clostridiales	g__unclassified_Clostridiales	s__unclassified_Clostridiales	ASV_1711	0	0	0	0	0	0	0	0	2	0	3	0	0	0	16	3	5	5	4	4
d__Bacteria	p__Firmicutes	c__Clostridia	o__Clostridiales	f__unclassified_Clostridiales	g__unclassified_Clostridiales	s__unclassified_Clostridiales	ASV_1712	0	0	0	0	0	0	0	0	10	0	3	0	0	0	17	0	4	3	11	0
d__Bacteria	p__Bacteroidetes	c__Bacteroidia	o__Bacteroidales	f__Rikenellaceae	g__unidentified_Rikenellaceae	s__unidentified_Rikenellaceae	ASV_1713	0	0	0	0	0	0	0	0	0	0	0	4	0	0	4	13	0	4	4	10
d__Bacteria	p__Firmicutes	c__Clostridia	o__Clostridiales	f__unclassified_Clostridiales	g__unclassified_Clostridiales	s__unclassified_Clostridiales	ASV_1714	0	0	0	0	0	0	0	0	0	0	0	0	0	0	0	11	44	0	0	0
d__Bacteria	p__Bacteroidetes	c__Bacteroidia	o__Bacteroidales	f__S24-7	g__unidentified_S24-7	s__unidentified_S24-7	ASV_1715	1	3	5	5	9	0	7	2	0	12	0	4	4	3	0	0	0	0	0	2
d__Bacteria	p__Bacteroidetes	c__Bacteroidia	o__Bacteroidales	f__S24-7	g__unidentified_S24-7	s__unidentified_S24-7	ASV_1716	3	0	2	0	2	2	4	3	0	0	5	3	7	8	1	1	1	4	0	0
d__Bacteria	p__Bacteroidetes	c__Bacteroidia	o__Bacteroidales	f__S24-7	g__unidentified_S24-7	s__unidentified_S24-7	ASV_1717	16	0	2	0	3	3	6	0	3	0	0	0	0	0	3	1	2	8	2	0
d__Bacteria	p__Bacteroidetes	c__Bacteroidia	o__Bacteroidales	f__S24-7	g__unidentified_S24-7	s__unidentified_S24-7	ASV_1718	3	1	9	9	25	1	5	3	0	5	0	0	0	0	0	0	0	0	0	0
d__Bacteria	p__Proteobacteria	c__Betaproteobacteria	o__Burkholderiales	f__Alcaligenaceae	g__Sutterella	s__unidentified_Sutterella	ASV_1719	1	1	17	1	3	7	24	2	0	0	0	1	0	0	0	0	0	0	0	0
d__Bacteria	p__Bacteroidetes	c__Bacteroidia	o__Bacteroidales	f__S24-7	g__unidentified_S24-7	s__unidentified_S24-7	ASV_1720	0	1	0	0	0	0	1	0	0	1	4	9	1	0	6	3	3	9	2	1
d__Bacteria	p__Bacteroidetes	c__Bacteroidia	o__Bacteroidales	f__S24-7	g__unidentified_S24-7	s__unidentified_S24-7	ASV_1721	0	4	0	0	0	3	4	8	8	0	4	2	1	2	0	1	4	1	2	1
d__Bacteria	p__Bacteroidetes	c__Bacteroidia	o__Bacteroidales	f__S24-7	g__unidentified_S24-7	s__unidentified_S24-7	ASV_1722	0	3	2	16	0	2	6	0	0	0	2	0	3	0	3	0	0	6	0	4
d__Bacteria	p__Bacteroidetes	c__Bacteroidia	o__Bacteroidales	f__S24-7	g__unidentified_S24-7	s__unidentified_S24-7	ASV_1723	0	10	0	0	5	0	0	7	8	9	0	12	4	0	0	0	0	0	0	0
d__Bacteria	p__Firmicutes	c__Clostridia	o__Clostridiales	f__Ruminococcaceae	g__unclassified_Ruminococcaceae	s__unclassified_Ruminococcaceae	ASV_1724	0	8	0	0	0	6	0	0	30	0	0	0	0	0	4	3	0	0	0	0
d__Bacteria	p__Firmicutes	c__Clostridia	o__Clostridiales	f__Ruminococcaceae	g__Oscillospira	s__unidentified_Oscillospira	ASV_1725	0	8	13	0	0	2	0	0	0	0	13	0	0	0	4	3	2	0	0	0
d__Bacteria	p__Firmicutes	c__Clostridia	o__Clostridiales	f__Lachnospiraceae	g__unidentified_Lachnospiraceae	s__unidentified_Lachnospiraceae	ASV_1726	0	2	0	0	0	13	0	0	10	0	0	0	0	0	10	1	0	10	0	0
d__Bacteria	p__Bacteroidetes	c__Bacteroidia	o__Bacteroidales	f__S24-7	g__unidentified_S24-7	s__unidentified_S24-7	ASV_1727	0	0	15	15	10	0	2	0	1	0	0	4	3	0	0	0	0	0	0	0
d__Bacteria	p__Firmicutes	c__Clostridia	o__Clostridiales	f__unidentified_Clostridiales	g__unidentified_Clostridiales	s__unidentified_Clostridiales	ASV_1728	0	0	0	0	0	19	0	0	0	0	0	12	0	0	0	0	0	0	6	11
d__Bacteria	p__Firmicutes	c__Clostridia	o__Clostridiales	f__Ruminococcaceae	g__Anaerotruncus	s__unidentified_Anaerotruncus	ASV_1729	0	0	0	0	0	5	0	9	0	0	8	0	0	0	12	0	10	0	0	0
d__Bacteria	p__Firmicutes	c__Clostridia	o__Clostridiales	f__unclassified_Clostridiales	g__unclassified_Clostridiales	s__unclassified_Clostridiales	ASV_1730	0	0	0	0	0	6	0	0	10	0	0	0	0	7	10	0	5	4	7	1
d__Bacteria	p__Firmicutes	c__Clostridia	o__Clostridiales	f__Lachnospiraceae	g__unidentified_Lachnospiraceae	s__unidentified_Lachnospiraceae	ASV_1731	0	0	0	0	0	0	0	56	0	0	0	0	0	0	0	0	0	0	0	0
d__Bacteria	p__Firmicutes	c__Clostridia	o__Clostridiales	f__Ruminococcaceae	g__Ruminococcus	s__unidentified_Ruminococcus	ASV_1732	0	0	0	0	0	0	0	0	9	0	0	0	0	19	0	0	0	0	6	0
d__Bacteria	p__Firmicutes	c__Clostridia	o__Clostridiales	f__unclassified_Clostridiales	g__unclassified_Clostridiales	s__unclassified_Clostridiales	ASV_1733	0	0	0	0	0	0	0	0	3	0	10	0	0	0	8	17	0	0	0	0
d__Bacteria	p__Firmicutes	c__Clostridia	o__Clostridiales	f__Ruminococcaceae	g__Ruminococcus	s__unidentified_Ruminococcus	ASV_1734	0	0	0	0	0	0	0	0	0	0	2	0	0	0	0	10	0	13	0	0
d__Bacteria	p__Firmicutes	c__Clostridia	o__Clostridiales	f__Lachnospiraceae	g__unidentified_Lachnospiraceae	s__unidentified_Lachnospiraceae	ASV_1735	0	0	0	0	0	0	0	0	0	0	0	5	0	20	11	0	0	11	0	0
d__Bacteria	p__Firmicutes	c__Clostridia	o__Clostridiales	f__unclassified_Clostridiales	g__unclassified_Clostridiales	s__unclassified_Clostridiales	ASV_1736	0	0	0	0	0	0	0	0	0	0	0	0	0	0	0	0	0	0	0	0
d__Bacteria	p__Firmicutes	c__Clostridia	o__Clostridiales	f__unclassified_Clostridiales	g__unclassified_Clostridiales	s__unclassified_Clostridiales	ASV_1737	0	0	0	0	0	0	0	0	0	0	0	0	0	41	0	0	0	0	0	0
d__Bacteria	p__Firmicutes	c__Clostridia	o__Clostridiales	f__unidentified_Clostridiales	g__unidentified_Clostridiales	s__unidentified_Clostridiales	ASV_1738	0	0	0	0	0	0	0	0	0	0	0	0	0	0	12	0	12	9	0	5
d__Bacteria	p__Firmicutes	c__Clostridia	o__Clostridiales	f__Lachnospiraceae	g__unidentified_Lachnospiraceae	s__unidentified_Lachnospiraceae	ASV_1739	0	0	0	0	0	0	0	0	0	0	0	0	0	0	0	27	0	0	0	13
d__Bacteria	p__Bacteroidetes	c__Bacteroidia	o__Bacteroidales	f__S24-7	g__unidentified_S24-7	s__unidentified_S24-7	ASV_1740	4	0	4	14	8	4	3	4	3	7	0	0	0	0	0	0	0	0	0	0
d__Bacteria	p__Bacteroidetes	c__Bacteroidia	o__Bacteroidales	f__S24-7	g__unidentified_S24-7	s__unidentified_S24-7	ASV_1741	0	2	6	5	6	6	4	2	2	26	0	0	0	0	0	0	0	0	0	0
d__Bacteria	p__Bacteroidetes	c__Bacteroidia	o__Bacteroidales	f__S24-7	g__unidentified_S24-7	s__unidentified_S24-7	ASV_1742	5	2	6	11	9	8	3	4	3	4	0	0	0	0	0	0	0	0	0	0
d__Bacteria	p__Bacteroidetes	c__Bacteroidia	o__Bacteroidales	f__S24-7	g__unidentified_S24-7	s__unidentified_S24-7	ASV_1743	0	8	0	12	23	0	2	0	0	0	0	0	0	0	0	0	0	0	0	0
d__Bacteria	p__Firmicutes	c__Clostridia	o__Clostridiales	f__Lachnospiraceae	g__unclassified_Lachnospiraceae	s__unclassified_Lachnospiraceae	ASV_1744	0	8	0	0	0	13	11	18	0	0	0	0	0	0	0	0	0	0	0	0
d__Bacteria	p__Firmicutes	c__Clostridia	o__Clostridiales	f__unidentified_Clostridiales	g__unidentified_Clostridiales	s__unidentified_Clostridiales	ASV_1745	0	15	0	0	0	15	0	0	0	0	0	0	0	0	0	7	0	0	12	0
d__Bacteria	p__Bacteroidetes	c__Bacteroidia	o__Bacteroidales	f__S24-7	g__unidentified_S24-7	s__unidentified_S24-7	ASV_1746	0	0	0	0	0	0	11	13	0	0	0	0	0	0	0	6	0	0	7	14
d__Bacteria	p__Firmicutes	c__Clostridia	o__Clostridiales	f__Ruminococcaceae	g__unidentified_Ruminococcaceae	s__unidentified_Ruminococcaceae	ASV_1747	0	0	0	0	0	0	0	0	2	19	7	0	0	11	0	0	0	0	0	0
d__Bacteria	p__Firmicutes	c__Clostridia	o__Clostridiales	f__unidentified_Clostridiales	g__unidentified_Clostridiales	s__unidentified_Clostridiales	ASV_1748	0	0	0	0	0	0	0	0	10	0	0	0	0	0	13	14	3	0	4	0
d__Bacteria	p__Firmicutes	c__Clostridia	o__Clostridiales	f__Ruminococcaceae	g__Ruminococcus	s__unidentified_Ruminococcus	ASV_1749	0	0	0	0	0	0	0	0	0	18	0	0	0	0	0	7	9	0	6	0
d__Bacteria	p__Firmicutes	c__Clostridia	o__Clostridiales	f__unidentified_Clostridiales	g__unidentified_Clostridiales	s__unidentified_Clostridiales	ASV_1750	0	0	0	0	0	0	0	0	0	0	13	0	8	10	0	0	0	0	0	0
d__Bacteria	p__Firmicutes	c__Clostridia	o__Clostridiales	f__Lachnospiraceae	g__unclassified_Lachnospiraceae	s__unclassified_Lachnospiraceae	ASV_1751	0	0	0	0	0	0	0	0	0	0	10	1	0	0	0	11	16	0	0	0
d__Bacteria	p__Bacteroidetes	c__Bacteroidia	o__Bacteroidales	f__unidentified_Bacteroidales	g__unidentified_Bacteroidales	s__unidentified_Bacteroidales	ASV_1752	0	0	0	0	0	0	0	0	0	0	0	0	0	0	4	3	6	18	0	0
d__Bacteria	p__Bacteroidetes	c__Bacteroidia	o__Bacteroidales	f__S24-7	g__unidentified_S24-7	s__unidentified_S24-7	ASV_1753	2	2	2	0	0	7	3	4	5	0	0	8	12	2	0	0	0	2	0	1
d__Bacteria	p__Bacteroidetes	c__Bacteroidia	o__Bacteroidales	f__S24-7	g__unidentified_S24-7	s__unidentified_S24-7	ASV_1754	2	0	2	3	1	1	4	1	0	0	3	7	3	0	3	0	0	6	0	1
d__Bacteria	p__Bacteroidetes	c__Bacteroidia	o__Bacteroidales	f__S24-7	g__unidentified_S24-7	s__unidentified_S24-7	ASV_1755	0	3	10	5	5	9	7	9	3	0	0	1	0	0	0	0	0	0	0	0
d__Bacteria	p__Bacteroidetes	c__Bacteroidia	o__Bacteroidales	f__S24-7	g__unidentified_S24-7	s__unidentified_S24-7	ASV_1756	2	6	9	0	5	6	9	10	4	0	0	3	2	1	0	0	0	0	0	0
d__Bacteria	p__Bacteroidetes	c__Bacteroidia	o__Bacteroidales	f__S24-7	g__unidentified_S24-7	s__unidentified_S24-7	ASV_1757	0	7	4	7	12	0	0	0	0	0	0	10	9	4	0	0	0	0	0	0
d__Bacteria	p__Bacteroidetes	c__Bacteroidia	o__Bacteroidales	f__S24-7	g__unidentified_S24-7	s__unidentified_S24-7	ASV_1758	0	1	3	8	5	3	0	4	0	30	0	0	0	0	0	0	0	0	0	0
d__Bacteria	p__Firmicutes	c__Clostridia	o__Clostridiales	f__Lachnospiraceae	g__unidentified_Lachnospiraceae	s__unidentified_Lachnospiraceae	ASV_1759	0	12	0	0	0	0	0	35	0	0	0	0	0	0	3	2	0	0	0	1
d__Bacteria	p__Firmicutes	c__Clostridia	o__Clostridiales	f__Lachnospiraceae	g__unclassified_Lachnospiraceae	s__unclassified_Lachnospiraceae	ASV_1760	0	13	0	0	0	0	0	27	0	0	0	0	0	0	0	9	0	0	0	0
d__Bacteria	p__Firmicutes	c__Clostridia	o__Clostridiales	f__Lachnospiraceae	g__unidentified_Lachnospiraceae	s__unidentified_Lachnospiraceae	ASV_1761	0	0	0	0	0	0	0	54	0	0	0	0	0	0	0	0	0	0	0	0
d__Bacteria	p__Firmicutes	c__Clostridia	o__Clostridiales	f__Ruminococcaceae	g__Anaerotruncus	s__unidentified_Anaerotruncus	ASV_1762	0	0	0	0	0	0	0	0	8	12	3	0	0	17	0	0	0	0	0	0
d__Bacteria	p__Firmicutes	c__Clostridia	o__Clostridiales	f__Lachnospiraceae	g__unidentified_Lachnospiraceae	s__unidentified_Lachnospiraceae	ASV_1763	0	0	0	0	0	0	0	0	8	0	0	0	0	0	0	10	0	7	9	8
d__Bacteria	p__Bacteroidetes	c__Bacteroidia	o__Bacteroidales	f__Rikenellaceae	g__unidentified_Rikenellaceae	s__unidentified_Rikenellaceae	ASV_1764	0	0	0	0	0	0	0	0	0	0	0	4	0	8	3	3	1	5	7	6
d__Bacteria	p__Bacteroidetes	c__Bacteroidia	o__Bacteroidales	f__S24-7	g__unidentified_S24-7	s__unidentified_S24-7	ASV_1765	0	0	0	0	0	0	0	0	0	0	16	0	2	0	6	1	0	18	0	1
d__Bacteria	p__Firmicutes	c__Clostridia	o__Clostridiales	f__unidentified_Clostridiales	g__unidentified_Clostridiales	s__unidentified_Clostridiales	ASV_1766	0	0	0	0	0	0	0	0	0	0	0	0	0	0	10	14	7	0	11	0
d__Bacteria	p__Firmicutes	c__Clostridia	o__Clostridiales	f__unclassified_Clostridiales	g__unclassified_Clostridiales	s__unclassified_Clostridiales	ASV_1767	0	0	0	0	0	0	0	0	0	0	0	0	0	0	5	6	0	0	19	16
d__Bacteria	p__Firmicutes	c__Clostridia	o__Clostridiales	f__unidentified_Clostridiales	g__unidentified_Clostridiales	s__unidentified_Clostridiales	ASV_1768	0	0	0	0	0	0	0	0	0	0	0	0	0	0	22	0	0	0	7	11
d__Bacteria	p__Firmicutes	c__Clostridia	o__Clostridiales	f__unidentified_Clostridiales	g__unidentified_Clostridiales	s__unidentified_Clostridiales	ASV_1769	0	0	0	0	0	0	0	0	0	0	0	0	0	0	0	0	0	31	0	0
d__Bacteria	p__Firmicutes	c__Clostridia	o__Clostridiales	f__unidentified_Clostridiales	g__unidentified_Clostridiales	s__unidentified_Clostridiales	ASV_1770	0	0	0	0	0	0	0	0	0	0	0	0	0	0	0	33	0	0	0	0
d__Bacteria	p__Bacteroidetes	c__Bacteroidia	o__Bacteroidales	f__S24-7	g__unidentified_S24-7	s__unidentified_S24-7	ASV_1771	5	3	0	0	0	6	2	4	2	1	3	4	1	0	1	0	1	2	0	6
d__Bacteria	p__Bacteroidetes	c__Bacteroidia	o__Bacteroidales	f__S24-7	g__unidentified_S24-7	s__unidentified_S24-7	ASV_1772	12	2	5	3	10	0	6	2	0	0	0	2	8	0	0	0	0	0	0	0
d__Bacteria	p__Bacteroidetes	c__Bacteroidia	o__Bacteroidales	f__S24-7	g__unidentified_S24-7	s__unidentified_S24-7	ASV_1773	1	3	8	3	3	0	5	2	0	0	1	8	2	3	0	0	0	5	0	0
d__Bacteria	p__Bacteroidetes	c__Bacteroidia	o__Bacteroidales	f__S24-7	g__unidentified_S24-7	s__unidentified_S24-7	ASV_1774	2	2	2	0	4	10	9	9	5	0	1	3	1	2	0	0	0	0	0	1
d__Bacteria	p__Proteobacteria	c__Epsilonproteobacteria	o__Campylobacterales	f__Helicobacteraceae	g__Helicobacter	s__unclassified_Helicobacter	ASV_1775	2	0	0	0	0	0	0	2	2	3	6	0	0	17	0	3	2	4	4	0
d__Bacteria	p__Firmicutes	c__Clostridia	o__Clostridiales	f__unidentified_Clostridiales	g__unidentified_Clostridiales	s__unidentified_Clostridiales	ASV_1776	8	1	0	2	0	0	0	10	4	3	0	0	0	0	0	7	9	0	4	0
d__Bacteria	p__Bacteroidetes	c__Bacteroidia	o__Bacteroidales	f__S24-7	g__unidentified_S24-7	s__unidentified_S24-7	ASV_1777	0	8	0	0	0	10	5	8	7	0	0	0	0	8	0	0	0	0	0	2
d__Bacteria	p__Bacteroidetes	c__Bacteroidia	o__Bacteroidales	f__S24-7	g__unidentified_S24-7	s__unidentified_S24-7	ASV_1778	0	2	4	9	11	3	8	0	4	0	0	0	3	0	0	0	0	0	0	2
d__Bacteria	p__Firmicutes	c__Clostridia	o__Clostridiales	f__Dehalobacteriaceae	g__Dehalobacterium	s__unidentified_Dehalobacterium	ASV_1779	0	7	0	0	0	8	0	0	0	0	0	8	0	5	0	11	0	0	0	0
d__Bacteria	p__Bacteroidetes	c__Bacteroidia	o__Bacteroidales	f__S24-7	g__unidentified_S24-7	s__unidentified_S24-7	ASV_1780	0	0	1	0	0	8	12	8	7	0	0	1	3	0	0	1	1	3	0	3
d__Bacteria	p__Bacteroidetes	c__Bacteroidia	o__Bacteroidales	f__S24-7	g__unidentified_S24-7	s__unidentified_S24-7	ASV_1781	0	0	0	18	32	0	0	0	0	0	0	0	0	0	0	0	0	0	0	0
d__Bacteria	p__Bacteroidetes	c__Bacteroidia	o__Bacteroidales	f__S24-7	g__unidentified_S24-7	s__unidentified_S24-7	ASV_1782	0	0	0	0	8	0	0	0	0	0	8	3	0	7	8	0	0	0	0	16
d__Bacteria	p__Firmicutes	c__Clostridia	o__Clostridiales	f__Ruminococcaceae	g__unidentified_Ruminococcaceae	s__unidentified_Ruminococcaceae	ASV_1783	0	0	0	0	0	0	0	0	19	0	0	18	0	16	0	0	0	0	0	0
d__Bacteria	p__Firmicutes	c__Clostridia	o__Clostridiales	f__Lachnospiraceae	g__unidentified_Lachnospiraceae	s__unidentified_Lachnospiraceae	ASV_1784	0	0	0	0	0	0	0	0	0	55	0	0	0	0	0	0	0	0	0	0
d__Bacteria	p__Firmicutes	c__Clostridia	o__Clostridiales	f__Lachnospiraceae	g__unclassified_Lachnospiraceae	s__unclassified_Lachnospiraceae	ASV_1785	0	0	0	0	0	0	0	0	0	0	21	0	0	0	0	5	0	0	8	5
d__Bacteria	p__Firmicutes	c__Clostridia	o__Clostridiales	f__Ruminococcaceae	g__Oscillospira	s__unidentified_Oscillospira	ASV_1786	0	0	0	0	0	0	0	0	0	0	0	0	0	3	8	8	8	0	4	10
d__Bacteria	p__Firmicutes	c__Clostridia	o__Clostridiales	f__unclassified_Clostridiales	g__unclassified_Clostridiales	s__unclassified_Clostridiales	ASV_1787	0	0	0	0	0	0	0	0	0	0	0	0	0	0	11	7	0	22	0	0
d__Bacteria	p__Firmicutes	c__Clostridia	o__Clostridiales	f__unidentified_Clostridiales	g__unidentified_Clostridiales	s__unidentified_Clostridiales	ASV_1788	0	0	0	0	0	0	0	0	0	0	0	0	0	0	4	18	0	23	0	0
d__Bacteria	p__Firmicutes	c__Clostridia	o__Clostridiales	f__Lachnospiraceae	g__unclassified_Lachnospiraceae	s__unclassified_Lachnospiraceae	ASV_1789	0	0	0	0	0	0	0	0	0	0	0	0	0	0	0	24	24	0	0	0
d__Bacteria	p__Bacteroidetes	c__Bacteroidia	o__Bacteroidales	f__S24-7	g__unidentified_S24-7	s__unidentified_S24-7	ASV_1790	16	6	10	0	9	6	4	4	0	0	0	0	0	0	0	0	0	0	0	0
d__Bacteria	p__Bacteroidetes	c__Bacteroidia	o__Bacteroidales	f__[Odoribacteraceae]	g__Odoribacter	s__unidentified_Odoribacter	ASV_1791	3	3	0	0	2	1	1	0	4	0	1	5	2	2	7	0	1	0	3	1
d__Bacteria	p__Bacteroidetes	c__Bacteroidia	o__Bacteroidales	f__S24-7	g__unidentified_S24-7	s__unidentified_S24-7	ASV_1792	3	1	9	12	6	0	8	13	0	0	0	0	1	0	0	0	0	0	0	0
d__Bacteria	p__Bacteroidetes	c__Bacteroidia	o__Bacteroidales	f__S24-7	g__unidentified_S24-7	s__unidentified_S24-7	ASV_1793	0	2	0	1	0	3	0	2	1	0	10	0	5	0	4	2	4	4	0	2
d__Bacteria	p__Bacteroidetes	c__Bacteroidia	o__Bacteroidales	f__S24-7	g__unidentified_S24-7	s__unidentified_S24-7	ASV_1794	0	4	1	4	11	0	1	0	0	1	0	22	4	1	0	0	0	0	0	0
d__Bacteria	p__Bacteroidetes	c__Bacteroidia	o__Bacteroidales	f__Bacteroidaceae	g__Bacteroides	s__unidentified_Bacteroides	ASV_1795	0	1	0	1	0	0	1	0	0	27	0	6	2	4	0	0	0	0	0	0
d__Bacteria	p__Firmicutes	c__Clostridia	o__Clostridiales	f__unclassified_Clostridiales	g__unclassified_Clostridiales	s__unclassified_Clostridiales	ASV_1796	0	54	0	0	0	0	0	0	0	0	0	0	0	0	0	0	0	0	0	0
d__Bacteria	p__Firmicutes	c__Clostridia	o__Clostridiales	f__[Mogibacteriaceae]	g__unidentified_[Mogibacteriaceae]	s__unidentified_[Mogibacteriaceae]	ASV_1797	0	3	0	0	0	0	0	0	5	0	6	0	0	4	2	4	0	3	2	4
d__Bacteria	p__Bacteroidetes	c__Bacteroidia	o__Bacteroidales	f__S24-7	g__unidentified_S24-7	s__unidentified_S24-7	ASV_1798	0	0	1	0	0	0	0	0	0	0	11	2	3	3	2	0	3	11	0	0
d__Bacteria	p__Bacteroidetes	c__Bacteroidia	o__Bacteroidales	f__S24-7	g__unidentified_S24-7	s__unidentified_S24-7	ASV_1799	0	0	10	10	7	5	3	0	0	16	0	0	0	0	0	0	0	0	0	0
d__Bacteria	p__Firmicutes	c__Clostridia	o__Clostridiales	f__Ruminococcaceae	g__unidentified_Ruminococcaceae	s__unidentified_Ruminococcaceae	ASV_1800	0	0	0	8	0	0	0	0	0	0	6	0	2	0	0	6	12	4	2	0
d__Bacteria	p__Firmicutes	c__Clostridia	o__Clostridiales	f__Lachnospiraceae	g__Roseburia	s__unidentified_Roseburia	ASV_1801	0	0	0	0	0	18	0	0	0	0	0	0	0	0	0	12	0	18	0	0
d__Bacteria	p__Firmicutes	c__Clostridia	o__Clostridiales	f__Lachnospiraceae	g__[Ruminococcus]	s__[Ruminococcus]_gnavus	ASV_1802	0	0	0	0	0	10	0	34	8	0	0	0	0	0	0	0	0	0	0	0
d__Bacteria	p__Firmicutes	c__Clostridia	o__Clostridiales	f__unidentified_Clostridiales	g__unidentified_Clostridiales	s__unidentified_Clostridiales	ASV_1803	0	0	0	0	0	1	0	0	1	0	1	0	0	0	21	0	1	11	9	0
d__Bacteria	p__Bacteroidetes	c__Bacteroidia	o__Bacteroidales	f__S24-7	g__unidentified_S24-7	s__unidentified_S24-7	ASV_1804	0	0	0	0	0	0	0	8	3	0	0	0	14	0	5	0	0	12	0	0
d__Bacteria	p__Firmicutes	c__Clostridia	o__Clostridiales	f__Lachnospiraceae	g__[Ruminococcus]	s__[Ruminococcus]_gnavus	ASV_1805	0	0	0	0	0	0	0	52	0	0	0	0	0	0	0	0	0	0	0	0
d__Bacteria	p__Bacteroidetes	c__Bacteroidia	o__Bacteroidales	f__S24-7	g__unidentified_S24-7	s__unidentified_S24-7	ASV_1806	0	0	0	0	0	0	0	0	4	0	0	0	0	0	13	0	9	2	0	8
d__Bacteria	p__Firmicutes	c__Clostridia	o__Clostridiales	f__Ruminococcaceae	g__unidentified_Ruminococcaceae	s__unidentified_Ruminococcaceae	ASV_1807	0	0	0	0	0	0	0	0	0	0	8	0	3	17	0	0	0	0	0	0
d__Bacteria	p__Firmicutes	c__Clostridia	o__Clostridiales	f__unidentified_Clostridiales	g__unidentified_Clostridiales	s__unidentified_Clostridiales	ASV_1808	0	0	0	0	0	0	0	0	0	0	2	0	10	0	3	0	0	0	11	12
d__Bacteria	p__Bacteroidetes	c__Bacteroidia	o__Bacteroidales	f__[Odoribacteraceae]	g__Odoribacter	s__unidentified_Odoribacter	ASV_1809	0	0	0	0	0	0	0	0	0	0	0	0	6	0	7	5	9	1	0	16
d__Bacteria	p__Actinobacteria	c__Actinobacteria	o__Bifidobacteriales	f__Bifidobacteriaceae	g__Bifidobacterium	s__unclassified_Bifidobacterium	ASV_1810	0	0	0	0	0	0	0	0	0	0	0	0	5	0	15	0	0	14	0	0
d__Bacteria	p__Bacteroidetes	c__Bacteroidia	o__Bacteroidales	f__Bacteroidaceae	g__Bacteroides	s__unidentified_Bacteroides	ASV_1811	0	0	0	0	0	0	0	0	0	0	0	0	0	0	5	0	0	18	0	0
d__Bacteria	p__Firmicutes	c__Clostridia	o__Clostridiales	f__unclassified_Clostridiales	g__unclassified_Clostridiales	s__unclassified_Clostridiales	ASV_1812	0	0	0	0	0	0	0	0	0	0	0	0	0	0	6	0	13	0	18	7
d__Bacteria	p__Firmicutes	c__Clostridia	o__Clostridiales	f__Lachnospiraceae	g__unidentified_Lachnospiraceae	s__unidentified_Lachnospiraceae	ASV_1813	0	0	0	0	0	0	0	0	0	0	0	0	0	0	40	0	0	0	0	0
d__Bacteria	p__Firmicutes	c__Clostridia	o__Clostridiales	f__Ruminococcaceae	g__Oscillospira	s__unidentified_Oscillospira	ASV_1814	0	0	0	0	0	0	0	0	0	0	0	0	0	0	0	0	14	0	10	7
d__Bacteria	p__Bacteroidetes	c__Bacteroidia	o__Bacteroidales	f__S24-7	g__unidentified_S24-7	s__unidentified_S24-7	ASV_1815	9	2	1	0	0	0	0	1	0	1	6	7	1	2	1	3	3	0	0	1
d__Bacteria	p__Bacteroidetes	c__Bacteroidia	o__Bacteroidales	f__S24-7	g__unidentified_S24-7	s__unidentified_S24-7	ASV_1816	10	0	6	0	0	5	6	5	2	0	0	4	5	0	0	0	0	0	0	6
d__Bacteria	p__Bacteroidetes	c__Bacteroidia	o__Bacteroidales	f__S24-7	g__unidentified_S24-7	s__unidentified_S24-7	ASV_1817	4	4	4	16	2	0	2	4	2	9	0	0	0	0	0	0	0	0	0	0
d__Bacteria	p__Bacteroidetes	c__Bacteroidia	o__Bacteroidales	f__S24-7	g__unidentified_S24-7	s__unidentified_S24-7	ASV_1818	1	4	6	5	5	6	3	4	2	6	1	5	2	2	0	0	0	0	0	0
d__Bacteria	p__Firmicutes	c__Clostridia	o__Clostridiales	f__unclassified_Clostridiales	g__unclassified_Clostridiales	s__unclassified_Clostridiales	ASV_1819	24	9	0	0	0	0	7	4	0	9	0	0	0	3	0	0	0	0	0	0
d__Bacteria	p__Bacteroidetes	c__Bacteroidia	o__Bacteroidales	f__S24-7	g__unidentified_S24-7	s__unidentified_S24-7	ASV_1820	0	0	3	0	4	0	6	2	1	1	3	8	5	4	2	1	0	2	0	0
d__Bacteria	p__Bacteroidetes	c__Bacteroidia	o__Bacteroidales	f__S24-7	g__unidentified_S24-7	s__unidentified_S24-7	ASV_1821	0	0	20	7	24	0	0	0	0	0	0	0	0	0	0	0	0	0	0	0
d__Bacteria	p__Firmicutes	c__Clostridia	o__Clostridiales	f__unidentified_Clostridiales	g__unidentified_Clostridiales	s__unidentified_Clostridiales	ASV_1822	0	0	0	0	0	11	0	0	13	0	0	0	0	0	0	0	11	0	0	0
d__Bacteria	p__Firmicutes	c__Clostridia	o__Clostridiales	f__Ruminococcaceae	g__unidentified_Ruminococcaceae	s__unidentified_Ruminococcaceae	ASV_1823	0	0	0	0	0	9	0	0	7	0	0	0	0	0	0	3	5	10	2	7
d__Bacteria	p__Firmicutes	c__Clostridia	o__Clostridiales	f__Ruminococcaceae	g__Oscillospira	s__unidentified_Oscillospira	ASV_1824	0	0	0	0	0	0	0	9	0	0	10	0	0	0	0	2	3	5	10	6
d__Bacteria	p__Firmicutes	c__Clostridia	o__Clostridiales	f__Lachnospiraceae	g__unclassified_Lachnospiraceae	s__unclassified_Lachnospiraceae	ASV_1825	0	0	0	0	0	0	0	0	9	0	0	0	0	0	4	17	0	13	0	0
d__Bacteria	p__TM7	c__TM7-3	o__CW040	f__F16	g__unidentified_F16	s__unidentified_F16	ASV_1826	0	0	0	0	0	0	0	0	0	0	10	0	0	22	0	0	0	0	0	0
d__Bacteria	p__Firmicutes	c__Clostridia	o__Clostridiales	f__Lachnospiraceae	g__Coprococcus	s__unidentified_Coprococcus	ASV_1827	0	0	0	0	0	0	0	0	0	0	6	0	0	0	12	13	9	0	0	0
d__Bacteria	p__Proteobacteria	c__Deltaproteobacteria	o__Desulfovibrionales	f__Desulfovibrionaceae	g__Desulfovibrio	s__Desulfovibrio_C21_c20	ASV_1828	0	0	0	0	0	0	0	0	0	0	6	0	0	0	0	0	0	0	28	0
d__Bacteria	p__Firmicutes	c__Clostridia	o__Clostridiales	f__unclassified_Clostridiales	g__unclassified_Clostridiales	s__unclassified_Clostridiales	ASV_1829	0	0	0	0	0	0	0	0	0	0	0	0	0	0	0	0	0	0	0	0
d__Bacteria	p__Firmicutes	c__Clostridia	o__Clostridiales	f__unclassified_Clostridiales	g__unclassified_Clostridiales	s__unclassified_Clostridiales	ASV_1830	0	0	0	0	0	0	0	0	0	0	0	0	0	46	0	0	0	0	0	0
d__Bacteria	p__Bacteroidetes	c__Bacteroidia	o__Bacteroidales	f__Bacteroidaceae	g__Bacteroides	s__unidentified_Bacteroides	ASV_1831	0	0	0	0	0	0	0	0	0	0	0	0	0	0	6	1	6	11	0	0
d__Bacteria	p__Firmicutes	c__Clostridia	o__Clostridiales	f__Lachnospiraceae	g__Coprococcus	s__unidentified_Coprococcus	ASV_1832	0	0	0	0	0	0	0	0	0	0	0	0	0	0	11	13	13	0	0	0
d__Bacteria	p__Firmicutes	c__Clostridia	o__Clostridiales	f__Lachnospiraceae	g__[Ruminococcus]	s__[Ruminococcus]_gnavus	ASV_1833	0	0	0	0	0	0	0	0	0	0	0	0	0	0	19	8	2	13	0	0
d__Bacteria	p__Firmicutes	c__Clostridia	o__Clostridiales	f__unclassified_Clostridiales	g__unclassified_Clostridiales	s__unclassified_Clostridiales	ASV_1834	0	0	0	0	0	0	0	0	0	0	0	0	0	0	7	19	0	0	5	5
d__Bacteria	p__Bacteroidetes	c__Bacteroidia	o__Bacteroidales	f__Rikenellaceae	g__unidentified_Rikenellaceae	s__unidentified_Rikenellaceae	ASV_1835	5	3	1	1	0	10	0	2	2	0	1	0	0	0	2	0	9	1	5	3
d__Bacteria	p__Bacteroidetes	c__Bacteroidia	o__Bacteroidales	f__S24-7	g__unidentified_S24-7	s__unidentified_S24-7	ASV_1836	3	4	3	4	3	0	1	0	1	0	4	4	3	0	4	1	2	4	0	0
d__Bacteria	p__Firmicutes	c__Erysipelotrichi	o__Erysipelotrichales	f__Erysipelotrichaceae	g__Allobaculum	s__unidentified_Allobaculum	ASV_1837	0	4	5	0	0	13	0	3	6	0	0	0	3	0	4	0	0	3	0	4
d__Bacteria	p__Bacteroidetes	c__Bacteroidia	o__Bacteroidales	f__S24-7	g__unidentified_S24-7	s__unidentified_S24-7	ASV_1838	0	2	7	6	10	4	7	0	3	0	0	0	2	0	0	0	0	0	0	5
d__Bacteria	p__Bacteroidetes	c__Bacteroidia	o__Bacteroidales	f__S24-7	g__unidentified_S24-7	s__unidentified_S24-7	ASV_1839	0	4	0	0	0	7	8	13	2	0	1	2	2	0	0	0	0	0	0	1
d__Bacteria	p__Bacteroidetes	c__Bacteroidia	o__Bacteroidales	f__S24-7	g__unidentified_S24-7	s__unidentified_S24-7	ASV_1840	0	5	8	12	4	0	2	0	1	16	0	0	0	0	0	0	0	0	0	0
d__Bacteria	p__Bacteroidetes	c__Bacteroidia	o__Bacteroidales	f__S24-7	g__unidentified_S24-7	s__unidentified_S24-7	ASV_1841	0	3	9	10	13	1	2	5	2	9	0	1	0	0	0	0	0	0	0	0
d__Bacteria	p__Bacteroidetes	c__Bacteroidia	o__Bacteroidales	f__S24-7	g__unidentified_S24-7	s__unidentified_S24-7	ASV_1842	0	0	11	13	8	0	13	0	11	1	0	0	0	0	0	0	0	0	0	0
d__Bacteria	p__Bacteroidetes	c__Bacteroidia	o__Bacteroidales	f__S24-7	g__unidentified_S24-7	s__unidentified_S24-7	ASV_1843	0	0	16	13	2	0	0	5	0	7	0	0	0	0	0	0	0	0	0	0
d__Bacteria	p__Bacteroidetes	c__Bacteroidia	o__Bacteroidales	f__S24-7	g__unidentified_S24-7	s__unidentified_S24-7	ASV_1844	0	0	0	16	18	0	0	4	0	10	0	0	0	0	0	0	0	0	0	0
d__Bacteria	p__Firmicutes	c__Clostridia	o__Clostridiales	f__Lachnospiraceae	g__unclassified_Lachnospiraceae	s__unclassified_Lachnospiraceae	ASV_1845	0	0	0	0	0	0	0	19	12	3	0	0	0	4	0	0	6	0	0	0
d__Bacteria	p__Firmicutes	c__Clostridia	o__Clostridiales	f__unidentified_Clostridiales	g__unidentified_Clostridiales	s__unidentified_Clostridiales	ASV_1846	0	0	0	0	0	0	0	0	5	0	0	0	0	0	0	0	6	0	8	17
d__Bacteria	p__Firmicutes	c__Clostridia	o__Clostridiales	f__Lachnospiraceae	g__unidentified_Lachnospiraceae	s__unidentified_Lachnospiraceae	ASV_1847	0	0	0	0	0	0	0	0	0	0	9	0	0	0	0	0	8	0	11	12
d__Bacteria	p__Firmicutes	c__Clostridia	o__Clostridiales	f__unidentified_Clostridiales	g__unidentified_Clostridiales	s__unidentified_Clostridiales	ASV_1848	0	0	0	0	0	0	0	0	0	0	43	0	0	0	0	0	0	0	0	0
d__Bacteria	p__Firmicutes	c__Clostridia	o__Clostridiales	f__Ruminococcaceae	g__unidentified_Ruminococcaceae	s__unidentified_Ruminococcaceae	ASV_1849	0	0	0	0	0	0	0	0	0	0	4	0	0	0	5	15	3	6	5	2
d__Bacteria	p__Bacteroidetes	c__Bacteroidia	o__Bacteroidales	f__S24-7	g__unidentified_S24-7	s__unidentified_S24-7	ASV_1850	0	0	0	0	0	0	0	0	0	0	0	6	11	10	0	0	0	0	0	0
d__Bacteria	p__Tenericutes	c__Mollicutes	o__RF39	f__unidentified_RF39	g__unidentified_RF39	s__unidentified_RF39	ASV_1851	0	0	0	0	0	0	0	0	0	0	0	0	6	0	13	16	0	6	0	0
d__Bacteria	p__Firmicutes	c__Clostridia	o__Clostridiales	f__unclassified_Clostridiales	g__unclassified_Clostridiales	s__unclassified_Clostridiales	ASV_1852	0	0	0	0	0	0	0	0	0	0	0	0	0	0	0	0	0	0	0	0
d__Bacteria	p__Firmicutes	c__Clostridia	o__Clostridiales	f__unclassified_Clostridiales	g__unclassified_Clostridiales	s__unclassified_Clostridiales	ASV_1853	0	0	0	0	0	0	0	0	0	0	0	0	0	0	0	0	0	0	25	9
d__Bacteria	p__Bacteroidetes	c__Bacteroidia	o__Bacteroidales	f__unidentified_Bacteroidales	g__unidentified_Bacteroidales	s__unidentified_Bacteroidales	ASV_1854	0	0	0	0	0	0	0	0	0	0	0	0	0	0	6	0	2	15	0	0
d__Bacteria	p__Firmicutes	c__Clostridia	o__Clostridiales	f__Lachnospiraceae	g__Dorea	s__unidentified_Dorea	ASV_1855	0	0	0	0	0	0	0	0	0	0	0	0	0	0	10	7	0	3	0	0
d__Bacteria	p__Firmicutes	c__Clostridia	o__Clostridiales	f__Lachnospiraceae	g__unidentified_Lachnospiraceae	s__unidentified_Lachnospiraceae	ASV_1856	0	0	0	0	0	0	0	0	0	0	0	0	0	0	17	0	0	0	12	15
d__Bacteria	p__Firmicutes	c__Clostridia	o__Clostridiales	f__Lachnospiraceae	g__Coprococcus	s__unidentified_Coprococcus	ASV_1857	0	0	0	0	0	0	0	0	0	0	0	0	0	0	19	22	0	0	0	0
d__Bacteria	p__Firmicutes	c__Clostridia	o__Clostridiales	f__unidentified_Clostridiales	g__unidentified_Clostridiales	s__unidentified_Clostridiales	ASV_1858	7	9	0	0	0	0	0	0	10	0	0	0	3	0	0	0	11	0	0	0
d__Bacteria	p__Bacteroidetes	c__Bacteroidia	o__Bacteroidales	f__Bacteroidaceae	g__Bacteroides	s__unidentified_Bacteroides	ASV_1859	1	1	10	0	16	0	1	5	0	3	0	7	4	3	0	0	0	0	0	0
d__Bacteria	p__Bacteroidetes	c__Bacteroidia	o__Bacteroidales	f__Rikenellaceae	g__Alistipes	s__unclassified_Alistipes	ASV_1860	0	3	0	0	0	0	0	0	0	0	1	3	1	0	3	5	0	4	5	4
d__Bacteria	p__Bacteroidetes	c__Bacteroidia	o__Bacteroidales	f__S24-7	g__unidentified_S24-7	s__unidentified_S24-7	ASV_1861	0	10	18	17	0	0	0	0	0	0	0	0	0	0	0	0	0	0	0	0
d__Bacteria	p__Bacteroidetes	c__Bacteroidia	o__Bacteroidales	f__S24-7	g__unidentified_S24-7	s__unidentified_S24-7	ASV_1862	0	1	4	5	3	2	2	6	2	23	0	0	0	0	0	0	0	0	0	0
d__Bacteria	p__Bacteroidetes	c__Bacteroidia	o__Bacteroidales	f__S24-7	g__unidentified_S24-7	s__unidentified_S24-7	ASV_1863	0	2	8	15	21	0	0	0	0	0	0	0	0	0	0	0	0	0	0	0
d__Bacteria	p__Firmicutes	c__Clostridia	o__Clostridiales	f__unidentified_Clostridiales	g__unidentified_Clostridiales	s__unidentified_Clostridiales	ASV_1864	0	1	0	0	0	0	0	0	0	0	5	0	0	0	0	0	0	4	32	0
d__Bacteria	p__Firmicutes	c__Clostridia	o__Clostridiales	f__unidentified_Clostridiales	g__unidentified_Clostridiales	s__unidentified_Clostridiales	ASV_1865	0	14	0	0	0	0	0	0	0	0	6	0	0	0	0	17	7	0	0	0
d__Bacteria	p__Firmicutes	c__Clostridia	o__Clostridiales	f__unidentified_Clostridiales	g__unidentified_Clostridiales	s__unidentified_Clostridiales	ASV_1866	0	1	0	0	0	0	0	3	2	0	3	11	4	0	0	2	0	6	0	2
d__Bacteria	p__Bacteroidetes	c__Bacteroidia	o__Bacteroidales	f__S24-7	g__unidentified_S24-7	s__unidentified_S24-7	ASV_1867	0	0	14	15	11	3	0	9	0	0	0	0	0	0	0	0	0	0	0	0
d__Bacteria	p__Firmicutes	c__Clostridia	o__Clostridiales	f__Ruminococcaceae	g__unclassified_Ruminococcaceae	s__unclassified_Ruminococcaceae	ASV_1868	0	0	0	0	0	5	0	10	0	7	0	0	0	0	10	9	0	0	2	0
d__Bacteria	p__Firmicutes	c__Clostridia	o__Clostridiales	f__unclassified_Clostridiales	g__unclassified_Clostridiales	s__unclassified_Clostridiales	ASV_1869	0	0	0	0	0	4	0	0	0	0	0	0	0	3	7	0	0	0	11	19
d__Bacteria	p__Proteobacteria	c__Epsilonproteobacteria	o__Campylobacterales	f__Helicobacteraceae	g__Helicobacter	s__unclassified_Helicobacter	ASV_1870	0	0	0	0	0	0	0	0	0	46	0	0	0	0	0	0	0	0	0	0
d__Bacteria	p__Firmicutes	c__Clostridia	o__Clostridiales	f__unidentified_Clostridiales	g__unidentified_Clostridiales	s__unidentified_Clostridiales	ASV_1871	0	0	0	0	0	0	0	0	0	0	3	0	0	0	19	0	0	0	7	16
d__Bacteria	p__Firmicutes	c__Erysipelotrichi	o__Erysipelotrichales	f__Erysipelotrichaceae	g__cc_115	s__unidentified_cc_115	ASV_1872	0	0	0	0	0	0	0	0	0	0	0	0	19	8	0	0	0	0	0	1
d__Bacteria	p__Firmicutes	c__Clostridia	o__Clostridiales	f__unidentified_Clostridiales	g__unidentified_Clostridiales	s__unidentified_Clostridiales	ASV_1873	0	0	0	0	0	0	0	0	0	0	0	0	0	42	0	0	0	0	0	0
d__Bacteria	p__Bacteroidetes	c__Bacteroidia	o__Bacteroidales	f__unidentified_Bacteroidales	g__unidentified_Bacteroidales	s__unidentified_Bacteroidales	ASV_1874	0	0	0	0	0	0	0	0	0	0	0	0	0	0	7	1	1	23	0	0
d__Bacteria	p__Firmicutes	c__Clostridia	o__Clostridiales	f__Lachnospiraceae	g__unidentified_Lachnospiraceae	s__unidentified_Lachnospiraceae	ASV_1875	0	0	0	0	0	0	0	0	0	0	0	0	0	0	0	26	0	7	0	6
d__Bacteria	p__Firmicutes	c__Clostridia	o__Clostridiales	f__unidentified_Clostridiales	g__unidentified_Clostridiales	s__unidentified_Clostridiales	ASV_1876	0	0	0	0	0	0	0	0	0	0	0	0	0	0	0	0	0	0	29	0
d__Bacteria	p__Firmicutes	c__Bacilli	o__Lactobacillales	f__Streptococcaceae	g__Lactococcus	s__Lactococcus_garvieae	ASV_1877	27	4	7	2	2	0	5	0	0	2	0	0	0	0	0	0	0	0	0	0
d__Bacteria	p__Firmicutes	c__Clostridia	o__Clostridiales	f__unidentified_Clostridiales	g__unidentified_Clostridiales	s__unidentified_Clostridiales	ASV_1878	22	0	0	0	0	0	0	0	0	0	0	0	10	0	0	0	0	0	14	0
d__Bacteria	p__Bacteroidetes	c__Bacteroidia	o__Bacteroidales	f__S24-7	g__unidentified_S24-7	s__unidentified_S24-7	ASV_1879	1	0	5	0	7	1	6	5	0	0	0	3	0	0	1	1	1	7	0	1
d__Bacteria	p__Firmicutes	c__Clostridia	o__Clostridiales	f__unidentified_Clostridiales	g__unidentified_Clostridiales	s__unidentified_Clostridiales	ASV_1880	24	33	0	0	0	0	0	0	0	0	0	0	0	0	0	0	0	0	0	0
d__Bacteria	p__Bacteroidetes	c__Bacteroidia	o__Bacteroidales	f__S24-7	g__unidentified_S24-7	s__unidentified_S24-7	ASV_1881	0	0	0	4	12	0	0	0	0	11	0	5	8	0	0	1	0	0	0	9
d__Bacteria	p__Firmicutes	c__Clostridia	o__Clostridiales	f__Ruminococcaceae	g__Ruminococcus	s__unidentified_Ruminococcus	ASV_1882	0	0	0	0	0	0	0	8	0	0	0	0	0	0	0	0	0	0	0	33
d__Bacteria	p__Firmicutes	c__Clostridia	o__Clostridiales	f__Lachnospiraceae	g__Coprococcus	s__unidentified_Coprococcus	ASV_1883	0	0	0	0	0	0	0	0	52	0	0	0	0	0	0	0	0	0	0	0
d__Bacteria	p__Bacteroidetes	c__Bacteroidia	o__Bacteroidales	f__Porphyromonadaceae	g__Parabacteroides	s__unidentified_Parabacteroides	ASV_1884	0	0	0	0	0	0	0	0	0	0	10	0	0	0	15	13	0	0	0	0
d__Bacteria	p__Firmicutes	c__Clostridia	o__Clostridiales	f__Lachnospiraceae	g__unidentified_Lachnospiraceae	s__unidentified_Lachnospiraceae	ASV_1885	0	0	0	0	0	0	0	0	0	0	23	0	14	0	0	0	0	0	0	0
d__Bacteria	p__Firmicutes	c__Clostridia	o__Clostridiales	f__unclassified_Clostridiales	g__unclassified_Clostridiales	s__unclassified_Clostridiales	ASV_1886	0	0	0	0	0	0	0	0	0	0	0	0	0	0	0	0	0	0	0	0
d__Bacteria	p__Firmicutes	c__Clostridia	o__Clostridiales	f__unidentified_Clostridiales	g__unidentified_Clostridiales	s__unidentified_Clostridiales	ASV_1887	0	0	0	0	0	0	0	0	0	0	0	0	0	45	0	0	0	0	0	0
d__Bacteria	p__Bacteroidetes	c__Bacteroidia	o__Bacteroidales	f__S24-7	g__unidentified_S24-7	s__unidentified_S24-7	ASV_1888	0	0	0	0	0	0	0	0	0	0	0	0	0	0	10	0	5	14	0	0
d__Bacteria	p__Firmicutes	c__Clostridia	o__Clostridiales	f__Lachnospiraceae	g__unidentified_Lachnospiraceae	s__unidentified_Lachnospiraceae	ASV_1889	0	0	0	0	0	0	0	0	0	0	0	0	0	0	0	20	0	0	0	15
d__Bacteria	p__Firmicutes	c__Clostridia	o__Clostridiales	f__Lachnospiraceae	g__unidentified_Lachnospiraceae	s__unidentified_Lachnospiraceae	ASV_1890	0	0	0	0	0	0	0	0	0	0	0	0	0	0	0	0	0	0	18	17
d__Bacteria	p__Bacteroidetes	c__Bacteroidia	o__Bacteroidales	f__S24-7	g__unidentified_S24-7	s__unidentified_S24-7	ASV_1891	12	2	2	0	2	11	11	7	1	0	1	0	3	0	0	0	0	0	0	0
d__Bacteria	p__Bacteroidetes	c__Bacteroidia	o__Bacteroidales	f__S24-7	g__unidentified_S24-7	s__unidentified_S24-7	ASV_1892	6	2	3	1	1	3	0	2	3	4	4	2	6	1	0	0	0	7	0	0
d__Bacteria	p__Actinobacteria	c__Actinobacteria	o__Actinomycetales	f__unclassified_Actinomycetales	g__unclassified_Actinomycetales	s__unclassified_Actinomycetales	ASV_1893	4	4	0	1	5	2	4	0	1	2	0	0	4	0	2	2	2	2	2	1
d__Bacteria	p__Firmicutes	c__Clostridia	o__Clostridiales	f__Lachnospiraceae	g__unidentified_Lachnospiraceae	s__unidentified_Lachnospiraceae	ASV_1894	14	0	0	0	0	0	0	38	0	0	0	0	0	0	0	0	0	0	0	0
d__Bacteria	p__Firmicutes	c__Clostridia	o__Clostridiales	f__unidentified_Clostridiales	g__unidentified_Clostridiales	s__unidentified_Clostridiales	ASV_1895	2	15	0	0	0	6	0	4	0	0	0	4	0	0	0	13	4	0	0	0
d__Bacteria	p__Bacteroidetes	c__Bacteroidia	o__Bacteroidales	f__S24-7	g__unidentified_S24-7	s__unidentified_S24-7	ASV_1896	0	3	0	0	8	6	1	13	4	5	0	2	0	1	0	0	0	0	0	0
d__Bacteria	p__Bacteroidetes	c__Bacteroidia	o__Bacteroidales	f__S24-7	g__unidentified_S24-7	s__unidentified_S24-7	ASV_1897	0	2	10	13	8	1	1	1	0	10	0	0	0	1	0	0	0	0	0	0
d__Bacteria	p__Firmicutes	c__Clostridia	o__Clostridiales	f__Lachnospiraceae	g__unclassified_Lachnospiraceae	s__unclassified_Lachnospiraceae	ASV_1898	0	47	0	0	0	0	0	0	0	0	0	0	0	0	0	0	0	0	0	0
d__Bacteria	p__Firmicutes	c__Clostridia	o__Clostridiales	f__Ruminococcaceae	g__unclassified_Ruminococcaceae	s__unclassified_Ruminococcaceae	ASV_1899	0	4	0	0	0	4	0	3	1	0	0	3	0	5	5	4	3	3	3	8
d__Bacteria	p__Firmicutes	c__Bacilli	o__Lactobacillales	f__Lactobacillaceae	g__Lactobacillus	s__unidentified_Lactobacillus	ASV_1900	0	7	0	0	0	0	0	0	0	0	0	0	0	0	11	0	0	0	0	0
d__Bacteria	p__Bacteroidetes	c__Bacteroidia	o__Bacteroidales	f__Bacteroidaceae	g__Bacteroides	s__unidentified_Bacteroides	ASV_1901	0	0	2	11	14	0	4	4	0	6	0	0	0	0	0	0	0	0	0	0
d__Bacteria	p__Bacteroidetes	c__Bacteroidia	o__Bacteroidales	f__Prevotellaceae	g__Prevotella	s__unidentified_Prevotella	ASV_1902	0	0	0	17	22	0	0	0	0	0	0	0	0	0	0	0	0	0	0	0
d__Bacteria	p__Firmicutes	c__Clostridia	o__Clostridiales	f__Ruminococcaceae	g__Ruminococcus	s__unidentified_Ruminococcus	ASV_1903	0	0	0	1	0	0	0	0	4	0	0	0	0	11	0	0	0	0	5	13
d__Bacteria	p__Firmicutes	c__Clostridia	o__Clostridiales	f__unidentified_Clostridiales	g__unidentified_Clostridiales	s__unidentified_Clostridiales	ASV_1904	0	0	0	0	0	9	0	7	0	0	10	0	0	8	0	0	0	0	0	3
d__Bacteria	p__Firmicutes	c__Clostridia	o__Clostridiales	f__Lachnospiraceae	g__unidentified_Lachnospiraceae	s__unidentified_Lachnospiraceae	ASV_1905	0	0	0	0	0	0	0	48	0	0	0	0	0	0	0	0	0	0	0	0
d__Bacteria	p__Firmicutes	c__Clostridia	o__Clostridiales	f__Lachnospiraceae	g__[Ruminococcus]	s__[Ruminococcus]_gnavus	ASV_1906	0	0	0	0	0	0	0	0	51	0	0	0	0	0	0	0	0	0	0	0
d__Bacteria	p__Firmicutes	c__Clostridia	o__Clostridiales	f__unidentified_Clostridiales	g__unidentified_Clostridiales	s__unidentified_Clostridiales	ASV_1907	0	0	0	0	0	0	0	0	0	0	8	0	0	0	11	3	13	0	0	0
d__Bacteria	p__Firmicutes	c__Clostridia	o__Clostridiales	f__unidentified_Clostridiales	g__unidentified_Clostridiales	s__unidentified_Clostridiales	ASV_1908	0	0	0	0	0	0	0	0	0	0	18	0	3	0	0	2	9	7	0	0
d__Bacteria	p__Firmicutes	c__Clostridia	o__Clostridiales	f__Lachnospiraceae	g__Coprococcus	s__unidentified_Coprococcus	ASV_1909	0	0	0	0	0	0	0	0	0	0	36	0	0	0	0	0	0	0	0	0
d__Bacteria	p__Firmicutes	c__Clostridia	o__Clostridiales	f__Lachnospiraceae	g__unidentified_Lachnospiraceae	s__unidentified_Lachnospiraceae	ASV_1910	0	0	0	0	0	0	0	0	0	0	0	0	0	0	0	0	0	0	0	18
d__Bacteria	p__Bacteroidetes	c__Bacteroidia	o__Bacteroidales	f__unidentified_Bacteroidales	g__unidentified_Bacteroidales	s__unidentified_Bacteroidales	ASV_1911	0	0	0	0	0	0	0	0	0	0	0	0	0	0	7	0	8	10	0	0
d__Bacteria	p__Bacteroidetes	c__Bacteroidia	o__Bacteroidales	f__S24-7	g__unidentified_S24-7	s__unidentified_S24-7	ASV_1912	0	0	0	0	0	0	0	0	0	0	0	0	0	0	9	0	8	7	0	0
d__Bacteria	p__Firmicutes	c__Clostridia	o__Clostridiales	f__Lachnospiraceae	g__Coprococcus	s__unidentified_Coprococcus	ASV_1913	0	0	0	0	0	0	0	0	0	0	0	0	0	0	15	15	9	0	0	0
d__Bacteria	p__Firmicutes	c__Clostridia	o__Clostridiales	f__Lachnospiraceae	g__unidentified_Lachnospiraceae	s__unidentified_Lachnospiraceae	ASV_1914	0	0	0	0	0	0	0	0	0	0	0	0	0	0	1	0	1	0	9	30
d__Bacteria	p__Firmicutes	c__Erysipelotrichi	o__Erysipelotrichales	f__Erysipelotrichaceae	g__Allobaculum	s__unidentified_Allobaculum	ASV_1915	0	0	0	0	0	0	0	0	0	0	0	0	0	0	0	12	13	0	0	0
d__Bacteria	p__Firmicutes	c__Clostridia	o__Clostridiales	f__unidentified_Clostridiales	g__unidentified_Clostridiales	s__unidentified_Clostridiales	ASV_1916	0	0	0	0	0	0	0	0	0	0	0	0	0	0	0	5	21	0	0	0
d__Bacteria	p__Bacteroidetes	c__Bacteroidia	o__Bacteroidales	f__unidentified_Bacteroidales	g__unidentified_Bacteroidales	s__unidentified_Bacteroidales	ASV_1917	0	0	0	0	0	0	0	0	0	0	0	0	0	0	0	16	0	25	0	0
d__Bacteria	p__Firmicutes	c__Bacilli	o__Lactobacillales	f__Streptococcaceae	g__Streptococcus	s__unidentified_Streptococcus	ASV_1918	7	0	0	4	2	4	2	0	0	2	0	5	7	0	0	0	0	1	0	0
d__Bacteria	p__Bacteroidetes	c__Bacteroidia	o__Bacteroidales	f__S24-7	g__unidentified_S24-7	s__unidentified_S24-7	ASV_1919	6	1	0	0	0	0	3	1	0	0	3	7	2	8	3	2	0	2	0	1
d__Bacteria	p__Bacteroidetes	c__Bacteroidia	o__Bacteroidales	f__S24-7	g__unidentified_S24-7	s__unidentified_S24-7	ASV_1920	5	5	11	0	7	5	3	6	2	2	0	0	0	0	0	0	0	0	0	0
d__Bacteria	p__Bacteroidetes	c__Bacteroidia	o__Bacteroidales	f__S24-7	g__unidentified_S24-7	s__unidentified_S24-7	ASV_1921	0	3	5	0	3	1	3	2	1	1	0	11	3	1	0	0	0	0	0	3
d__Bacteria	p__Firmicutes	c__Clostridia	o__Clostridiales	f__Ruminococcaceae	g__unidentified_Ruminococcaceae	s__unidentified_Ruminococcaceae	ASV_1922	0	4	0	0	0	7	0	0	6	0	0	0	0	11	0	0	0	0	2	5
d__Bacteria	p__Firmicutes	c__Clostridia	o__Clostridiales	f__unidentified_Clostridiales	g__unidentified_Clostridiales	s__unidentified_Clostridiales	ASV_1923	0	11	0	0	0	8	0	0	0	0	0	0	0	0	3	10	0	0	0	6
d__Bacteria	p__Bacteroidetes	c__Bacteroidia	o__Bacteroidales	f__Prevotellaceae	g__Prevotella	s__Prevotella_nanceiensis	ASV_1924	0	0	13	0	0	0	5	0	0	5	0	0	0	0	0	0	3	0	6	0
d__Bacteria	p__Bacteroidetes	c__Bacteroidia	o__Bacteroidales	f__S24-7	g__unidentified_S24-7	s__unidentified_S24-7	ASV_1925	0	0	0	0	28	0	0	0	0	16	0	0	0	0	0	0	0	0	0	0
d__Bacteria	p__Bacteroidetes	c__Bacteroidia	o__Bacteroidales	f__S24-7	g__unidentified_S24-7	s__unidentified_S24-7	ASV_1926	0	0	0	0	0	4	7	1	13	0	1	2	8	0	2	0	0	0	0	0
d__Bacteria	p__Firmicutes	c__Clostridia	o__Clostridiales	f__unidentified_Clostridiales	g__unidentified_Clostridiales	s__unidentified_Clostridiales	ASV_1927	0	0	0	0	0	0	0	0	6	0	0	0	0	0	9	0	0	0	15	13
d__Bacteria	p__Firmicutes	c__Clostridia	o__Clostridiales	f__Lachnospiraceae	g__unidentified_Lachnospiraceae	s__unidentified_Lachnospiraceae	ASV_1928	0	0	0	0	0	0	0	0	26	0	0	0	0	0	0	0	0	0	12	0
d__Bacteria	p__Firmicutes	c__Clostridia	o__Clostridiales	f__Ruminococcaceae	g__Oscillospira	s__unidentified_Oscillospira	ASV_1929	0	0	0	0	0	0	0	0	37	0	0	0	0	0	8	0	0	0	0	0
d__Bacteria	p__Bacteroidetes	c__Bacteroidia	o__Bacteroidales	f__S24-7	g__unidentified_S24-7	s__unidentified_S24-7	ASV_1930	0	0	0	0	0	0	0	0	14	0	2	0	8	0	1	0	0	4	9	7
d__Bacteria	p__Firmicutes	c__Clostridia	o__Clostridiales	f__Lachnospiraceae	g__unidentified_Lachnospiraceae	s__unidentified_Lachnospiraceae	ASV_1931	0	0	0	0	0	0	0	0	6	0	0	0	0	0	0	0	9	0	15	13
d__Bacteria	p__Firmicutes	c__Clostridia	o__Clostridiales	f__unclassified_Clostridiales	g__unclassified_Clostridiales	s__unclassified_Clostridiales	ASV_1932	0	0	0	0	0	0	0	0	0	0	1	0	0	0	2	0	0	1	28	4
d__Bacteria	p__Firmicutes	c__Clostridia	o__Clostridiales	f__unidentified_Clostridiales	g__unidentified_Clostridiales	s__unidentified_Clostridiales	ASV_1933	0	0	0	0	0	0	0	0	0	0	0	0	39	0	0	0	0	0	0	0
d__Bacteria	p__Firmicutes	c__Clostridia	o__Clostridiales	f__Lachnospiraceae	g__unidentified_Lachnospiraceae	s__unidentified_Lachnospiraceae	ASV_1934	0	0	0	0	0	0	0	0	0	0	0	0	0	0	1	0	0	0	13	13
d__Bacteria	p__Firmicutes	c__Clostridia	o__Clostridiales	f__unclassified_Clostridiales	g__unclassified_Clostridiales	s__unclassified_Clostridiales	ASV_1935	0	0	0	0	0	0	0	0	0	0	0	0	0	0	0	9	9	0	6	8
d__Bacteria	p__Firmicutes	c__Clostridia	o__Clostridiales	f__Lachnospiraceae	g__unidentified_Lachnospiraceae	s__unidentified_Lachnospiraceae	ASV_1936	0	0	0	0	0	0	0	0	0	0	0	0	0	0	0	0	0	0	24	10
d__Bacteria	p__Firmicutes	c__Clostridia	o__Clostridiales	f__Lachnospiraceae	g__unidentified_Lachnospiraceae	s__unidentified_Lachnospiraceae	ASV_1937	0	0	0	0	0	0	0	0	0	0	0	0	0	0	0	0	0	0	32	0
d__Bacteria	p__Bacteroidetes	c__Bacteroidia	o__Bacteroidales	f__S24-7	g__unidentified_S24-7	s__unidentified_S24-7	ASV_1938	8	1	0	0	0	4	1	6	0	0	0	2	0	1	2	4	1	1	1	3
d__Bacteria	p__Bacteroidetes	c__Bacteroidia	o__Bacteroidales	f__S24-7	g__unidentified_S24-7	s__unidentified_S24-7	ASV_1939	13	7	2	0	10	1	1	0	0	0	3	3	3	2	0	0	0	3	0	0
d__Bacteria	p__Bacteroidetes	c__Bacteroidia	o__Bacteroidales	f__Prevotellaceae	g__Prevotella	s__unidentified_Prevotella	ASV_1940	5	0	6	0	3	0	0	0	5	0	4	0	0	0	5	0	5	0	3	2
d__Bacteria	p__Bacteroidetes	c__Bacteroidia	o__Bacteroidales	f__S24-7	g__unidentified_S24-7	s__unidentified_S24-7	ASV_1941	2	4	1	0	4	0	5	0	0	1	3	12	4	2	1	0	0	3	0	1
d__Bacteria	p__Bacteroidetes	c__Bacteroidia	o__Bacteroidales	f__S24-7	g__unidentified_S24-7	s__unidentified_S24-7	ASV_1942	18	1	4	0	0	3	6	3	3	0	3	3	2	0	0	0	0	0	0	0
d__Bacteria	p__Bacteroidetes	c__Bacteroidia	o__Bacteroidales	f__S24-7	g__unidentified_S24-7	s__unidentified_S24-7	ASV_1943	19	7	20	0	5	0	2	2	0	0	0	0	0	0	0	0	0	0	0	0
d__Bacteria	p__Proteobacteria	c__Epsilonproteobacteria	o__Campylobacterales	f__Helicobacteraceae	g__Helicobacter	s__unclassified_Helicobacter	ASV_1944	35	0	0	0	0	0	0	0	9	0	0	0	0	0	0	0	0	9	0	0
d__Bacteria	p__Firmicutes	c__Clostridia	o__Clostridiales	f__Lachnospiraceae	g__unclassified_Lachnospiraceae	s__unclassified_Lachnospiraceae	ASV_1945	16	0	0	0	0	0	0	0	0	11	0	0	0	21	0	0	0	0	0	0
d__Bacteria	p__Firmicutes	c__Clostridia	o__Clostridiales	f__Lachnospiraceae	g__unidentified_Lachnospiraceae	s__unidentified_Lachnospiraceae	ASV_1946	0	16	0	0	0	0	0	9	3	0	0	0	0	0	9	0	0	0	0	0
d__Bacteria	p__Firmicutes	c__Clostridia	o__Clostridiales	f__unclassified_Clostridiales	g__unclassified_Clostridiales	s__unclassified_Clostridiales	ASV_1947	0	1	0	0	0	1	0	0	0	0	19	0	2	5	0	0	3	0	4	1
d__Bacteria	p__Tenericutes	c__Mollicutes	o__RF39	f__unidentified_RF39	g__unidentified_RF39	s__unidentified_RF39	ASV_1948	0	4	0	2	0	0	0	0	3	0	5	5	5	0	3	2	0	3	0	1
d__Bacteria	p__Bacteroidetes	c__Bacteroidia	o__Bacteroidales	f__S24-7	g__unidentified_S24-7	s__unidentified_S24-7	ASV_1949	0	0	12	15	17	0	0	0	0	0	0	0	0	0	0	0	0	0	0	0
d__Bacteria	p__Bacteroidetes	c__Bacteroidia	o__Bacteroidales	f__S24-7	g__unidentified_S24-7	s__unidentified_S24-7	ASV_1950	0	0	5	9	8	0	1	8	1	18	0	0	0	0	0	0	0	0	0	0
d__Bacteria	p__Bacteroidetes	c__Bacteroidia	o__Bacteroidales	f__Rikenellaceae	g__unclassified_Rikenellaceae	s__unclassified_Rikenellaceae	ASV_1951	0	0	0	0	0	4	0	0	0	0	3	4	1	1	3	6	3	4	4	4
d__Bacteria	p__Firmicutes	c__Clostridia	o__Clostridiales	f__unclassified_Clostridiales	g__unclassified_Clostridiales	s__unclassified_Clostridiales	ASV_1952	0	0	0	0	0	0	0	0	5	0	0	0	0	0	0	34	0	0	0	0
d__Bacteria	p__Firmicutes	c__Clostridia	o__Clostridiales	f__Lachnospiraceae	g__unidentified_Lachnospiraceae	s__unidentified_Lachnospiraceae	ASV_1953	0	0	0	0	0	0	0	0	16	0	12	0	0	0	0	0	12	0	0	0
d__Bacteria	p__Firmicutes	c__Clostridia	o__Clostridiales	f__Ruminococcaceae	g__Oscillospira	s__unidentified_Oscillospira	ASV_1954	0	0	0	0	0	0	0	0	1	0	6	0	0	20	0	0	8	3	1	0
d__Bacteria	p__Firmicutes	c__Clostridia	o__Clostridiales	f__Lachnospiraceae	g__unidentified_Lachnospiraceae	s__unidentified_Lachnospiraceae	ASV_1955	0	0	0	0	0	0	0	0	0	46	0	0	0	0	0	0	0	0	0	0
d__Bacteria	p__Bacteroidetes	c__Bacteroidia	o__Bacteroidales	f__[Odoribacteraceae]	g__Odoribacter	s__unidentified_Odoribacter	ASV_1956	0	0	0	0	0	0	0	0	0	0	3	3	3	0	0	9	5	0	0	13
d__Bacteria	p__Firmicutes	c__Clostridia	o__Clostridiales	f__unidentified_Clostridiales	g__unidentified_Clostridiales	s__unidentified_Clostridiales	ASV_1957	0	0	0	0	0	0	0	0	0	0	8	0	0	10	0	0	3	0	4	2
d__Bacteria	p__Firmicutes	c__Clostridia	o__Clostridiales	f__Ruminococcaceae	g__Oscillospira	s__unidentified_Oscillospira	ASV_1958	0	0	0	0	0	0	0	0	0	0	6	0	0	0	0	12	10	0	0	4
d__Bacteria	p__Firmicutes	c__Clostridia	o__Clostridiales	f__unidentified_Clostridiales	g__unidentified_Clostridiales	s__unidentified_Clostridiales	ASV_1959	0	0	0	0	0	0	0	0	0	0	7	0	0	0	20	8	3	0	0	0
d__Bacteria	p__Firmicutes	c__Clostridia	o__Clostridiales	f__unclassified_Clostridiales	g__unclassified_Clostridiales	s__unclassified_Clostridiales	ASV_1960	0	0	0	0	0	0	0	0	0	0	0	0	0	39	0	0	0	0	0	0
d__Bacteria	p__Bacteroidetes	c__Bacteroidia	o__Bacteroidales	f__unidentified_Bacteroidales	g__unidentified_Bacteroidales	s__unidentified_Bacteroidales	ASV_1961	0	0	0	0	0	0	0	0	0	0	0	0	0	0	11	2	7	11	0	0
d__Bacteria	p__Bacteroidetes	c__Bacteroidia	o__Bacteroidales	f__unidentified_Bacteroidales	g__unidentified_Bacteroidales	s__unidentified_Bacteroidales	ASV_1962	0	0	0	0	0	0	0	0	0	0	0	0	0	0	10	0	6	19	0	0
d__Bacteria	p__Firmicutes	c__Clostridia	o__Clostridiales	f__unclassified_Clostridiales	g__unclassified_Clostridiales	s__unclassified_Clostridiales	ASV_1963	0	0	0	0	0	0	0	0	0	0	0	0	0	0	9	0	0	0	19	10
d__Bacteria	p__Bacteroidetes	c__Bacteroidia	o__Bacteroidales	f__S24-7	g__unidentified_S24-7	s__unidentified_S24-7	ASV_1964	1	0	2	1	1	1	5	2	0	1	4	4	3	5	1	0	1	2	0	1
d__Bacteria	p__Bacteroidetes	c__Bacteroidia	o__Bacteroidales	f__S24-7	g__unidentified_S24-7	s__unidentified_S24-7	ASV_1965	10	0	5	0	0	10	9	0	4	0	0	7	2	0	0	0	0	4	0	5
d__Bacteria	p__Bacteroidetes	c__Bacteroidia	o__Bacteroidales	f__S24-7	g__unidentified_S24-7	s__unidentified_S24-7	ASV_1966	2	1	3	0	3	3	6	3	6	3	0	5	1	1	0	2	0	1	0	0
d__Bacteria	p__Bacteroidetes	c__Bacteroidia	o__Bacteroidales	f__S24-7	g__unidentified_S24-7	s__unidentified_S24-7	ASV_1967	2	2	6	9	11	6	1	4	0	6	0	0	1	0	0	0	0	0	0	1
d__Bacteria	p__Firmicutes	c__Clostridia	o__Clostridiales	f__unclassified_Clostridiales	g__unclassified_Clostridiales	s__unclassified_Clostridiales	ASV_1968	4	0	0	0	0	0	0	0	0	43	0	0	0	0	0	0	0	0	0	0
d__Bacteria	p__Firmicutes	c__Clostridia	o__Clostridiales	f__Ruminococcaceae	g__Oscillospira	s__unidentified_Oscillospira	ASV_1969	5	1	4	0	0	0	3	1	5	0	2	0	0	0	1	2	8	1	2	2
d__Bacteria	p__Bacteroidetes	c__Bacteroidia	o__Bacteroidales	f__S24-7	g__unidentified_S24-7	s__unidentified_S24-7	ASV_1970	0	4	5	14	7	2	2	3	1	5	0	0	0	0	0	0	0	0	0	0
d__Bacteria	p__Firmicutes	c__Clostridia	o__Clostridiales	f__unclassified_Clostridiales	g__unclassified_Clostridiales	s__unclassified_Clostridiales	ASV_1971	0	53	0	0	0	0	0	0	0	0	0	0	0	0	0	0	0	0	0	0
d__Bacteria	p__Firmicutes	c__Clostridia	o__Clostridiales	f__unidentified_Clostridiales	g__unidentified_Clostridiales	s__unidentified_Clostridiales	ASV_1972	0	0	4	0	0	0	0	0	0	0	0	0	0	0	9	0	2	0	16	5
d__Bacteria	p__Firmicutes	c__Clostridia	o__Clostridiales	f__Lachnospiraceae	g__unidentified_Lachnospiraceae	s__unidentified_Lachnospiraceae	ASV_1973	0	0	0	0	0	0	0	0	12	0	0	0	0	0	0	16	0	0	10	0
d__Bacteria	p__Firmicutes	c__Clostridia	o__Clostridiales	f__unidentified_Clostridiales	g__unidentified_Clostridiales	s__unidentified_Clostridiales	ASV_1974	0	0	0	0	0	12	0	0	0	19	0	0	0	0	0	0	0	0	0	0
d__Bacteria	p__Firmicutes	c__Clostridia	o__Clostridiales	f__unclassified_Clostridiales	g__unclassified_Clostridiales	s__unclassified_Clostridiales	ASV_1975	0	0	0	0	0	0	9	16	0	0	0	0	0	0	7	0	2	0	0	0
d__Bacteria	p__Firmicutes	c__Clostridia	o__Clostridiales	f__unidentified_Clostridiales	g__unidentified_Clostridiales	s__unidentified_Clostridiales	ASV_1976	0	0	0	0	0	0	0	44	0	0	0	0	0	0	0	0	0	0	0	0
d__Bacteria	p__Firmicutes	c__Clostridia	o__Clostridiales	f__Ruminococcaceae	g__Oscillospira	s__unidentified_Oscillospira	ASV_1977	0	0	0	0	0	0	0	0	0	0	7	0	0	0	0	16	10	0	4	0
d__Bacteria	p__Firmicutes	c__Clostridia	o__Clostridiales	f__unclassified_Clostridiales	g__unclassified_Clostridiales	s__unclassified_Clostridiales	ASV_1978	0	0	0	0	0	0	0	0	0	0	14	0	0	0	0	0	0	0	13	8
d__Bacteria	p__Firmicutes	c__Clostridia	o__Clostridiales	f__Ruminococcaceae	g__unclassified_Ruminococcaceae	s__unclassified_Ruminococcaceae	ASV_1979	0	0	0	0	0	0	0	0	0	0	0	0	0	9	8	4	4	5	4	4
d__Bacteria	p__Bacteroidetes	c__Bacteroidia	o__Bacteroidales	f__unidentified_Bacteroidales	g__unidentified_Bacteroidales	s__unidentified_Bacteroidales	ASV_1980	0	0	0	0	0	0	0	0	0	0	0	0	0	0	3	1	2	19	0	0
d__Bacteria	p__Bacteroidetes	c__Bacteroidia	o__Bacteroidales	f__Bacteroidaceae	g__Bacteroides	s__unidentified_Bacteroides	ASV_1981	0	0	0	0	0	0	0	0	0	0	0	0	0	0	7	0	6	3	0	8
d__Bacteria	p__Firmicutes	c__Clostridia	o__Clostridiales	f__unidentified_Clostridiales	g__unidentified_Clostridiales	s__unidentified_Clostridiales	ASV_1982	0	0	0	0	0	0	0	0	0	0	0	0	0	0	0	34	0	0	0	0
d__Bacteria	p__Bacteroidetes	c__Bacteroidia	o__Bacteroidales	f__S24-7	g__unidentified_S24-7	s__unidentified_S24-7	ASV_1983	20	0	0	0	17	0	18	0	0	0	0	0	0	0	0	0	0	0	0	0
d__Bacteria	p__Bacteroidetes	c__Bacteroidia	o__Bacteroidales	f__S24-7	g__unidentified_S24-7	s__unidentified_S24-7	ASV_1984	8	0	3	0	2	4	9	2	0	0	4	5	3	0	0	0	0	0	0	0
d__Bacteria	p__Bacteroidetes	c__Bacteroidia	o__Bacteroidales	f__S24-7	g__unidentified_S24-7	s__unidentified_S24-7	ASV_1985	1	7	0	5	11	4	0	7	3	4	0	0	0	0	0	0	0	0	0	0
d__Bacteria	p__Bacteroidetes	c__Bacteroidia	o__Bacteroidales	f__S24-7	g__unidentified_S24-7	s__unidentified_S24-7	ASV_1986	1	5	5	10	10	3	4	7	2	0	0	0	2	0	0	0	0	0	0	0
d__Bacteria	p__Firmicutes	c__Clostridia	o__Clostridiales	f__unidentified_Clostridiales	g__unidentified_Clostridiales	s__unidentified_Clostridiales	ASV_1987	22	0	3	0	0	0	0	0	0	0	0	0	0	0	1	0	0	0	0	0
d__Bacteria	p__Bacteroidetes	c__Bacteroidia	o__Bacteroidales	f__S24-7	g__unidentified_S24-7	s__unidentified_S24-7	ASV_1988	0	2	2	0	1	0	2	0	0	4	2	18	15	0	0	0	0	1	1	2
d__Bacteria	p__Bacteroidetes	c__Bacteroidia	o__Bacteroidales	f__Bacteroidaceae	g__Bacteroides	s__unidentified_Bacteroides	ASV_1989	0	7	0	0	3	0	0	0	3	0	0	9	0	0	3	0	0	5	0	4
d__Bacteria	p__Bacteroidetes	c__Bacteroidia	o__Bacteroidales	f__S24-7	g__unidentified_S24-7	s__unidentified_S24-7	ASV_1990	0	2	9	4	18	5	5	2	0	4	0	0	0	0	0	0	0	0	0	0
d__Bacteria	p__Bacteroidetes	c__Bacteroidia	o__Bacteroidales	f__S24-7	g__unidentified_S24-7	s__unidentified_S24-7	ASV_1991	0	3	9	9	9	0	0	0	1	2	0	6	1	1	0	0	0	0	0	0
d__Bacteria	p__Bacteroidetes	c__Bacteroidia	o__Bacteroidales	f__S24-7	g__unidentified_S24-7	s__unidentified_S24-7	ASV_1992	0	5	5	15	9	1	2	1	0	2	0	3	0	0	0	0	0	0	0	0
d__Bacteria	p__Bacteroidetes	c__Bacteroidia	o__Bacteroidales	f__S24-7	g__unidentified_S24-7	s__unidentified_S24-7	ASV_1993	0	1	9	4	7	0	3	11	0	10	0	0	0	0	0	0	0	0	0	0
d__Bacteria	p__Firmicutes	c__Clostridia	o__Clostridiales	f__Lachnospiraceae	g__unidentified_Lachnospiraceae	s__unidentified_Lachnospiraceae	ASV_1994	0	42	0	0	0	0	0	0	0	0	0	0	0	0	0	0	0	0	0	0
d__Bacteria	p__Firmicutes	c__Clostridia	o__Clostridiales	f__Ruminococcaceae	g__Oscillospira	s__unidentified_Oscillospira	ASV_1995	0	10	0	3	3	0	0	4	4	0	1	0	0	0	0	0	3	4	5	1
d__Bacteria	p__Firmicutes	c__Clostridia	o__Clostridiales	f__unidentified_Clostridiales	g__unidentified_Clostridiales	s__unidentified_Clostridiales	ASV_1996	0	0	0	0	0	15	0	0	0	0	0	0	0	0	0	0	0	0	5	0
d__Bacteria	p__Firmicutes	c__Clostridia	o__Clostridiales	f__Lachnospiraceae	g__unidentified_Lachnospiraceae	s__unidentified_Lachnospiraceae	ASV_1997	0	0	0	0	0	8	0	0	0	0	0	0	0	0	4	0	5	17	0	0
d__Bacteria	p__Firmicutes	c__Clostridia	o__Clostridiales	f__unclassified_Clostridiales	g__unclassified_Clostridiales	s__unclassified_Clostridiales	ASV_1998	0	0	0	0	0	0	0	0	4	0	30	0	5	0	0	0	0	0	0	4
d__Bacteria	p__Firmicutes	c__Clostridia	o__Clostridiales	f__unclassified_Clostridiales	g__unclassified_Clostridiales	s__unclassified_Clostridiales	ASV_1999	0	0	0	0	0	0	0	0	2	0	15	0	0	0	7	0	9	0	7	0
[truncated: 33,551 more rows]
